# Supplementary material for: Integrated single-cell transcriptomics and proteomics elucidate the molecular mechanisms and detoxification strategy of rifampicin-induced hepatotoxicity
Source: Int J Biol Sci. 2026 Jan 1;22(1):481–99. doi: 10.7150/ijbs.109757 (PMC12681935; doi:10.7150/ijbs.109757)
Supplement: Supplementary file 2 — Supplementary tables. [file ijbsv22p0481s2.zip]

Archive with 12 entries (11 files):
- Supplementary_materials_tables/
- Supplementary_materials_tables/Supplementary MaterialS4_5.pdf
- Supplementary_materials_tables/Supplementary_materialsS1.xlsx
- Supplementary_materials_tables/Supplementary_materialsS10.xlsx
- Supplementary_materials_tables/Supplementary_materialsS11.xlsx
- Supplementary_materials_tables/Supplementary_materialsS2.xlsx
- Supplementary_materials_tables/Supplementary_materialsS3.xlsx
- Supplementary_materials_tables/Supplementary_materialsS6.xlsx
- Supplementary_materials_tables/Supplementary_materialsS7.xlsx
- Supplementary_materials_tables/Supplementary_materialsS8.xlsx
- Supplementary_materials_tables/Supplementary_materialsS9.xlsx
- Supplementary_materials_tables/~$gureSI.docx
