# Supplementary material for: Integrated single-cell transcriptomics and proteomics elucidate the molecular mechanisms and detoxification strategy of rifampicin-induced hepatotoxicity
Source: Int J Biol Sci. 2026 Jan 1;22(1):481–99. doi: 10.7150/ijbs.109757 (PMC12681935; doi:10.7150/ijbs.109757)
Supplement: Supplementary file 2 — Supplementary tables. [file ijbsv22p0481s2.zip › Supplementary_materials_tables/Supplementary_materialsS1.xlsx]

## Sheet: Table S1
Table S1 Differentially expressed genes identified through RNA-seq
	logFC	logCPM	PValue	FDR	State
ENSMUSG00000025002	5.14774	6.05372	7.46108e-60	9.05179e-56	Up
ENSMUSG00000004038	4.42071	9.03846	3.32185e-56	2.01504e-52	Up
ENSMUSG00000061292	3.10792	7.94456	7.72879e-52	2.70503e-48	Up
ENSMUSG00000074183	4.20878	5.23967	8.91867e-52	2.70503e-48	Up
ENSMUSG00000056035	2.47249	13.6503	4.67706e-35	1.13484e-31	Up
ENSMUSG00000020776	-2.34251	4.59048	4.21451e-28	8.52175e-25	Down
ENSMUSG00000039220	-2.04099	5.79253	7.59465e-28	1.31626e-24	Down
ENSMUSG00000055730	1.99703	10.0768	4.92969e-27	7.47588e-24	Up
ENSMUSG00000030237	2.21288	8.34903	4.45683e-25	6.0078e-22	Up
ENSMUSG00000079049	5.92788	3.25851	2.71307e-22	3.2915e-19	Up
ENSMUSG00000032849	3.00673	2.67644	1.03695e-19	1.14366e-16	Up
ENSMUSG00000038656	4.26093	2.24565	2.07493e-18	2.09775e-15	Up
ENSMUSG00000028445	-1.86505	4.27446	2.37418e-17	2.21566e-14	Down
ENSMUSG00000017754	2.0786	5.56941	2.77031e-16	2.40067e-13	Up
ENSMUSG00000026185	-2.36365	2.34992	3.99763e-15	3.23329e-12	Down
ENSMUSG00000027983	-1.70955	4.5777	1.49992e-13	1.13732e-10	Down
ENSMUSG00000042429	1.59996	4.33687	2.36639e-13	1.68877e-10	Up
ENSMUSG00000111013	4.13469	3.19608	6.66403e-13	4.49155e-10	Up
ENSMUSG00000002944	2.24794	6.08704	8.01472e-13	5.11761e-10	Up
ENSMUSG00000022039	-3.71386	1.0335	2.71589e-12	1.64746e-09	Down
ENSMUSG00000106863	-1.8919	3.00701	4.68542e-12	2.70684e-09	Down
ENSMUSG00000071551	1.32334	6.46427	4.94107e-12	2.72477e-09	Up
ENSMUSG00000035674	-1.34794	5.54117	7.82414e-12	4.12706e-09	Down
ENSMUSG00000020865	1.46325	8.63305	9.87657e-12	4.99261e-09	Up
ENSMUSG00000026956	1.83533	2.93652	1.4238e-11	6.9094e-09	Up
ENSMUSG00000111709	3.25054	2.68269	1.87078e-11	8.72933e-09	Up
ENSMUSG00000023034	-2.65064	2.84371	2.12655e-11	9.55529e-09	Down
ENSMUSG00000079015	-1.24625	10.6338	2.99092e-11	1.25514e-08	Down
ENSMUSG00000052131	2.90817	1.23555	3.00024e-11	1.25514e-08	Up
ENSMUSG00000034807	1.3803	5.32858	6.20449e-11	2.5091e-08	Up
ENSMUSG00000055782	1.58951	4.63491	6.67708e-11	2.60093e-08	Up
ENSMUSG00000049721	2.57411	2.55356	6.86036e-11	2.60093e-08	Up
ENSMUSG00000021453	-2.28866	5.31317	7.22059e-11	2.65455e-08	Down
ENSMUSG00000028240	1.63097	6.48956	7.52376e-11	2.68465e-08	Up
ENSMUSG00000005547	2.24219	10.4496	7.83853e-11	2.71706e-08	Up
ENSMUSG00000005362	1.99639	2.73968	1.01331e-10	3.41486e-08	Up
ENSMUSG00000040564	-1.38854	11.4137	1.09836e-10	3.60144e-08	Down
ENSMUSG00000043067	1.42419	4.11633	3.81722e-10	1.2187e-07	Up
ENSMUSG00000100586	-2.61478	1.19467	4.79565e-10	1.49182e-07	Down
ENSMUSG00000016427	-1.35271	5.65609	5.54222e-10	1.68096e-07	Down
ENSMUSG00000097930	-2.0839	4.81268	9.42676e-10	2.7894e-07	Down
ENSMUSG00000112873	-1.40064	3.93646	1.40038e-09	4.04511e-07	Down
ENSMUSG00000029456	1.20025	5.38453	2.13303e-09	6.01812e-07	Up
ENSMUSG00000030124	-2.74496	1.47481	2.47481e-09	6.82374e-07	Down
ENSMUSG00000032083	-1.17923	13.5202	2.59806e-09	7.00436e-07	Down
ENSMUSG00000072849	-1.63278	12.5759	2.71071e-09	7.14919e-07	Down
ENSMUSG00000068250	-1.52344	4.89435	2.99209e-09	7.72342e-07	Down
ENSMUSG00000040270	-1.47278	3.40525	3.38622e-09	8.55866e-07	Down
ENSMUSG00000112527	-2.66495	3.00906	3.49664e-09	8.58694e-07	Down
ENSMUSG00000044071	2.95185	1.92816	3.53897e-09	8.58694e-07	Up
ENSMUSG00000116130	-1.21371	8.18566	4.17076e-09	9.92151e-07	Down
ENSMUSG00000031666	1.61705	3.24554	4.37843e-09	1.02152e-06	Up
ENSMUSG00000045672	-1.26316	5.08977	5.80191e-09	1.32809e-06	Down
ENSMUSG00000037071	1.21741	12.1716	6.2604e-09	1.4065e-06	Up
ENSMUSG00000005514	1.15795	9.14304	6.99149e-09	1.5422e-06	Up
ENSMUSG00000038422	-1.25143	4.15246	7.13258e-09	1.54522e-06	Down
ENSMUSG00000061825	2.33476	5.52168	7.43496e-09	1.58247e-06	Up
ENSMUSG00000042647	1.67212	3.56122	7.73579e-09	1.61811e-06	Up
ENSMUSG00000107451	-1.79915	2.6587	8.23974e-09	1.69431e-06	Down
ENSMUSG00000086136	-2.91362	0.876305	8.64735e-09	1.74849e-06	Down
ENSMUSG00000085651	4.68997	0.196206	9.91992e-09	1.97293e-06	Up
ENSMUSG00000020986	1.48796	4.81739	1.01563e-08	1.98736e-06	Up
ENSMUSG00000112249	-1.0225	4.74311	1.09802e-08	2.11447e-06	Down
ENSMUSG00000057103	-1.05273	7.52204	1.26676e-08	2.40129e-06	Down
ENSMUSG00000085404	-1.4255	3.89766	1.4293e-08	2.61671e-06	Down
ENSMUSG00000032575	-0.984075	5.50667	1.43129e-08	2.61671e-06	No
ENSMUSG00000034591	-1.17816	4.48421	1.4451e-08	2.61671e-06	Down
ENSMUSG00000078673	-4.30427	7.79546	1.49121e-08	2.66049e-06	Down
ENSMUSG00000105987	1.85264	2.2994	1.716e-08	3.01718e-06	Up
ENSMUSG00000024925	-0.986499	5.30529	1.81233e-08	3.14103e-06	No
ENSMUSG00000029059	-1.18303	3.75676	1.94037e-08	3.27183e-06	Down
ENSMUSG00000099707	-1.16828	4.144	1.94174e-08	3.27183e-06	Down
ENSMUSG00000058135	1.07918	11.6791	1.97295e-08	3.27889e-06	Up
ENSMUSG00000038415	-1.38105	3.50247	2.04717e-08	3.35624e-06	Down
ENSMUSG00000034892	-1.18153	5.24225	2.1379e-08	3.45826e-06	Down
ENSMUSG00000026839	1.25641	8.79094	2.28577e-08	3.64881e-06	Up
ENSMUSG00000024309	-1.11219	4.43653	2.34795e-08	3.6994e-06	Down
ENSMUSG00000052837	1.13326	5.23262	2.41671e-08	3.75891e-06	Up
ENSMUSG00000047617	-1.18612	4.43398	2.83547e-08	4.35442e-06	Down
ENSMUSG00000048234	1.39896	5.88749	3.24859e-08	4.87632e-06	Up
ENSMUSG00000029119	0.976235	5.41885	3.25571e-08	4.87632e-06	No
ENSMUSG00000019872	1.00263	4.78597	3.3901e-08	5.0157e-06	Up
ENSMUSG00000005232	-3.21548	1.59102	3.64387e-08	5.3262e-06	Down
ENSMUSG00000063590	-1.37068	3.61213	3.74099e-08	5.40306e-06	Down
ENSMUSG00000043681	-1.51389	3.34964	3.97702e-08	5.67637e-06	Down
ENSMUSG00000017677	-1.9545	5.94817	4.30472e-08	6.02433e-06	Down
ENSMUSG00000022946	0.995324	5.10337	4.32012e-08	6.02433e-06	No
ENSMUSG00000001942	1.12601	5.15894	4.47171e-08	6.16486e-06	Up
ENSMUSG00000056973	1.07233	9.86288	4.61043e-08	6.28468e-06	Up
ENSMUSG00000025728	2.15578	1.98384	5.04258e-08	6.7974e-06	Up
ENSMUSG00000059022	-1.57733	3.07887	5.59487e-08	7.459e-06	Down
ENSMUSG00000110384	-3.5018	0.887478	5.7156e-08	7.53203e-06	Down
ENSMUSG00000090236	-2.27426	0.875908	5.77381e-08	7.53203e-06	Down
ENSMUSG00000025968	1.57088	4.44055	6.10331e-08	7.81099e-06	Up
ENSMUSG00000023087	-1.52239	5.4129	6.11642e-08	7.81099e-06	Down
ENSMUSG00000008035	-1.27774	3.83876	7.75683e-08	9.80269e-06	Down
ENSMUSG00000020889	1.43413	5.97063	8.01241e-08	1.00213e-05	Up
ENSMUSG00000032712	-1.19335	4.99671	8.51565e-08	1.0542e-05	Down
ENSMUSG00000026525	-2.1286	2.12776	9.33025e-08	1.14338e-05	Down
ENSMUSG00000096768	-1.84017	4.03624	1.01084e-07	1.22636e-05	Down
ENSMUSG00000032418	1.14359	7.31123	1.0375e-07	1.24623e-05	Up
ENSMUSG00000023150	0.930154	6.8457	1.1098e-07	1.32001e-05	No
ENSMUSG00000113902	-1.05069	4.45436	1.14023e-07	1.34304e-05	Down
ENSMUSG00000032348	0.984009	6.58712	1.17459e-07	1.3702e-05	No
ENSMUSG00000026691	3.6006	2.77704	1.18866e-07	1.37341e-05	Up
ENSMUSG00000032081	-1.10601	11.0297	1.21242e-07	1.38765e-05	Down
ENSMUSG00000034429	-0.899685	5.68896	1.23963e-07	1.40553e-05	No
ENSMUSG00000045817	1.07503	4.53541	1.34427e-07	1.51007e-05	Up
ENSMUSG00000042350	1.33829	4.59528	1.38977e-07	1.53218e-05	Up
ENSMUSG00000039917	0.933791	4.66977	1.38979e-07	1.53218e-05	No
ENSMUSG00000008153	1.58927	4.69227	1.40185e-07	1.53218e-05	Up
ENSMUSG00000070394	-1.1901	6.08872	1.54795e-07	1.67676e-05	Down
ENSMUSG00000042312	-1.13473	4.36641	1.59605e-07	1.71357e-05	Down
ENSMUSG00000038695	-1.07265	5.27792	1.65398e-07	1.76018e-05	Down
ENSMUSG00000048486	1.01704	5.84471	1.77452e-07	1.87204e-05	Up
ENSMUSG00000061808	-1.06014	12.5782	1.80791e-07	1.88868e-05	Down
ENSMUSG00000021236	1.11687	8.33572	1.82143e-07	1.88868e-05	Up
ENSMUSG00000086771	-1.62789	1.8981	1.8893e-07	1.94245e-05	Down
ENSMUSG00000045775	1.53127	4.69695	2.01257e-07	2.05181e-05	Up
ENSMUSG00000024430	-1.95183	4.43913	2.09871e-07	2.1218e-05	Down
ENSMUSG00000067847	-1.08193	5.06426	2.15097e-07	2.15666e-05	Down
ENSMUSG00000029201	1.00863	7.91773	2.34913e-07	2.33603e-05	Up
ENSMUSG00000042010	1.32505	5.18293	2.42064e-07	2.38758e-05	Up
ENSMUSG00000079507	1.70896	3.12195	2.52854e-07	2.47389e-05	Up
ENSMUSG00000025509	0.96997	7.15012	2.62979e-07	2.55237e-05	No
ENSMUSG00000034926	2.17692	7.08669	2.66756e-07	2.5615e-05	Up
ENSMUSG00000032802	0.925391	5.28559	2.6896e-07	2.5615e-05	No
ENSMUSG00000081534	0.898013	5.83548	2.70254e-07	2.5615e-05	No
ENSMUSG00000032440	1.09433	4.43442	2.86885e-07	2.69806e-05	Up
ENSMUSG00000053702	2.44097	2.04874	3.1379e-07	2.92839e-05	Up
ENSMUSG00000060143	-2.37002	2.91485	3.25587e-07	3.01057e-05	Down
ENSMUSG00000023044	1.12952	8.17023	3.27571e-07	3.01057e-05	Up
ENSMUSG00000062762	1.18663	5.91647	3.32257e-07	3.01057e-05	Up
ENSMUSG00000066153	-1.75478	7.00535	3.32522e-07	3.01057e-05	Down
ENSMUSG00000040127	-1.16952	5.22099	3.68124e-07	3.30821e-05	Down
ENSMUSG00000038582	1.19203	3.95942	4.03237e-07	3.59711e-05	Up
ENSMUSG00000038768	1.43531	4.91296	4.21513e-07	3.72357e-05	Up
ENSMUSG00000036083	-0.888032	6.07387	4.23552e-07	3.72357e-05	No
ENSMUSG00000041798	-1.21774	6.62071	4.43904e-07	3.87442e-05	Down
ENSMUSG00000005378	-0.921249	4.94504	4.51676e-07	3.90665e-05	No
ENSMUSG00000020538	-1.15857	6.93213	4.54038e-07	3.90665e-05	Down
ENSMUSG00000032080	1.27362	5.84985	4.63772e-07	3.96231e-05	Up
ENSMUSG00000024981	1.65496	3.3471	4.71807e-07	4.00277e-05	Up
ENSMUSG00000021268	-2.06711	1.84657	5.17742e-07	4.36198e-05	Down
ENSMUSG00000005615	1.15369	5.5282	5.44886e-07	4.53343e-05	Up
ENSMUSG00000078622	1.01543	4.84668	5.45566e-07	4.53343e-05	Up
ENSMUSG00000030122	-0.948421	9.70639	5.66723e-07	4.6772e-05	No
ENSMUSG00000014294	-1.02447	6.72187	6.01707e-07	4.93237e-05	Down
ENSMUSG00000085445	-1.81008	1.94848	6.35405e-07	5.17365e-05	Down
ENSMUSG00000060803	-1.21438	10.1146	6.47798e-07	5.22658e-05	Down
ENSMUSG00000021868	1.33708	3.10788	6.51419e-07	5.22658e-05	Up
ENSMUSG00000048965	1.99349	1.28093	6.5483e-07	5.22658e-05	Up
ENSMUSG00000057897	1.10829	9.14659	7.14712e-07	5.63524e-05	Up
ENSMUSG00000074336	-1.04147	9.38012	7.17221e-07	5.63524e-05	Down
ENSMUSG00000087516	-1.53938	2.25291	7.19965e-07	5.63524e-05	Down
ENSMUSG00000026637	-1.30866	7.53894	8.27177e-07	6.4329e-05	Down
ENSMUSG00000048826	1.17612	4.1025	8.44842e-07	6.52842e-05	Up
ENSMUSG00000028452	1.46776	6.21192	9.09246e-07	6.98162e-05	Up
ENSMUSG00000040584	1.74388	1.90463	9.60712e-07	7.33042e-05	Up
ENSMUSG00000100277	2.50669	1.3503	9.73747e-07	7.38344e-05	Up
ENSMUSG00000024427	-1.73098	2.4528	1.00546e-06	7.57652e-05	Down
ENSMUSG00000024208	-0.940698	4.27535	1.04288e-06	7.81003e-05	No
ENSMUSG00000031431	-1.06217	7.92652	1.05144e-06	7.82582e-05	Down
ENSMUSG00000003308	1.20143	4.38116	1.19953e-06	8.87189e-05	Up
ENSMUSG00000072964	1.86237	1.85971	1.20661e-06	8.87189e-05	Up
ENSMUSG00000050148	0.990547	4.65437	1.34854e-06	9.79956e-05	No
ENSMUSG00000050503	-1.94946	1.09083	1.34893e-06	9.79956e-05	Down
ENSMUSG00000030483	3.26314	5.32085	1.38397e-06	9.98025e-05	Up
ENSMUSG00000034610	0.844517	4.46843	1.39026e-06	9.98025e-05	No
ENSMUSG00000022883	1.04059	3.76559	1.40348e-06	0.000100159	Up
ENSMUSG00000025240	1.3348	3.94891	1.41496e-06	0.000100388	Up
ENSMUSG00000019738	-0.920449	4.34034	1.46124e-06	0.000103068	No
ENSMUSG00000015711	0.857919	4.4329	1.51426e-06	0.000106191	No
ENSMUSG00000042682	-0.973087	6.14279	1.59607e-06	0.000111285	No
ENSMUSG00000030814	-1.05641	4.29648	1.61518e-06	0.000111973	Down
ENSMUSG00000034634	2.64341	1.75866	1.63126e-06	0.000112445	Up
ENSMUSG00000014776	2.76029	0.371794	1.72057e-06	0.0001178	Up
ENSMUSG00000019578	1.2063	3.52716	1.72836e-06	0.0001178	Up
ENSMUSG00000030157	-1.00398	6.16455	1.76133e-06	0.000119377	Down
ENSMUSG00000018287	-0.818922	4.81835	1.81192e-06	0.000122124	No
ENSMUSG00000022820	-0.904888	6.17011	1.88757e-06	0.000126184	No
ENSMUSG00000047907	-1.04833	4.35403	1.89297e-06	0.000126184	Down
ENSMUSG00000114828	-1.3949	3.43522	1.90833e-06	0.000126513	Down
ENSMUSG00000029630	0.922403	11.3705	1.95983e-06	0.000129221	No
ENSMUSG00000024782	1.08803	4.70334	2.00314e-06	0.000131363	Up
ENSMUSG00000044894	-0.978141	8.95413	2.10407e-06	0.00013724	No
ENSMUSG00000023031	-1.42655	3.88064	2.18242e-06	0.000141589	Down
ENSMUSG00000040785	0.908366	4.6738	2.22924e-06	0.000143428	No
ENSMUSG00000029771	-1.35969	3.03736	2.23442e-06	0.000143428	Down
ENSMUSG00000069456	0.87478	7.02133	2.2666e-06	0.000144729	No
ENSMUSG00000050315	-3.75623	0.75248	2.40905e-06	0.000153019	Down
ENSMUSG00000079164	1.34958	2.9718	2.57161e-06	0.000162494	Up
ENSMUSG00000005373	-0.923164	7.76824	2.60353e-06	0.000163658	No
ENSMUSG00000037583	-1.09651	6.48311	2.67438e-06	0.000167245	Down
ENSMUSG00000044349	1.62069	4.2368	2.81026e-06	0.000174841	Up
ENSMUSG00000033107	1.86556	5.02331	2.9228e-06	0.000180915	Up
ENSMUSG00000092545	-1.04199	3.92935	3.02752e-06	0.000185619	Down
ENSMUSG00000041720	1.19559	4.60259	3.0294e-06	0.000185619	Up
ENSMUSG00000038370	-1.38867	2.83521	3.06452e-06	0.000186828	Down
ENSMUSG00000025810	-1.11943	6.30146	3.18377e-06	0.000193127	Down
ENSMUSG00000036835	-0.916233	5.78613	3.20095e-06	0.000193204	No
ENSMUSG00000010406	-0.87826	5.46111	3.2514e-06	0.000194725	No
ENSMUSG00000113061	-1.57779	3.94011	3.25825e-06	0.000194725	Down
ENSMUSG00000050445	1.19595	9.50784	3.31027e-06	0.000196864	Up
ENSMUSG00000037169	-2.87777	0.144009	3.58353e-06	0.000212075	Down
ENSMUSG00000006800	1.07064	4.68537	3.71643e-06	0.000218872	Up
ENSMUSG00000054422	-1.01664	10.7866	3.90439e-06	0.000228831	Down
ENSMUSG00000024413	1.04563	5.57199	4.02142e-06	0.000234557	Up
ENSMUSG00000025232	0.826982	5.55646	4.09289e-06	0.000237584	No
ENSMUSG00000032261	0.881829	5.233	4.11441e-06	0.000237695	No
ENSMUSG00000023452	0.902081	4.34381	4.1681e-06	0.000239656	No
ENSMUSG00000036216	-1.11544	4.94772	4.47523e-06	0.000256101	Down
ENSMUSG00000032715	1.30667	3.99617	4.62021e-06	0.000263157	Up
ENSMUSG00000026810	-0.873464	4.24502	4.78771e-06	0.000270411	No
ENSMUSG00000111368	-1.33729	2.2725	4.79215e-06	0.000270411	Down
ENSMUSG00000044080	-0.932498	6.7706	4.96903e-06	0.000279094	No
ENSMUSG00000061479	-0.791515	4.97377	5.02931e-06	0.000280312	No
ENSMUSG00000020180	-0.826623	5.10415	5.03692e-06	0.000280312	No
ENSMUSG00000030359	2.36383	8.04457	5.14472e-06	0.00028433	Up
ENSMUSG00000066154	-1.34343	12.6915	5.156e-06	0.00028433	Down
ENSMUSG00000003518	1.01625	4.8533	5.42607e-06	0.000295239	Up
ENSMUSG00000079045	-0.820098	4.34445	5.43308e-06	0.000295239	No
ENSMUSG00000038704	-0.914511	7.17701	5.45078e-06	0.000295239	No
ENSMUSG00000078688	-2.84661	3.81801	5.47304e-06	0.000295239	Down
ENSMUSG00000057411	-0.776381	5.4261	5.47551e-06	0.000295239	No
ENSMUSG00000117485	-0.893937	4.07946	5.50633e-06	0.000295587	No
ENSMUSG00000070690	-1.13439	4.71356	5.53868e-06	0.000296014	Down
ENSMUSG00000025534	0.834685	4.65314	5.57925e-06	0.000296598	No
ENSMUSG00000047721	-0.894307	4.66938	5.5985e-06	0.000296598	No
ENSMUSG00000025350	-0.961134	3.84557	5.62894e-06	0.000296806	No
ENSMUSG00000028407	-1.96961	1.42001	5.66152e-06	0.000296806	Down
ENSMUSG00000015854	1.30784	4.65327	5.67582e-06	0.000296806	Up
ENSMUSG00000028645	1.76357	2.19377	5.78638e-06	0.000301289	Up
ENSMUSG00000029196	1.01335	4.30435	5.93302e-06	0.000307604	Up
ENSMUSG00000019923	0.776974	6.1487	6.08822e-06	0.000314307	No
ENSMUSG00000002831	1.06438	4.86204	6.28947e-06	0.000323321	Up
ENSMUSG00000057322	-0.882439	5.44614	6.60291e-06	0.000337085	No
ENSMUSG00000022707	1.02228	6.26924	6.61592e-06	0.000337085	Up
ENSMUSG00000030753	0.886347	4.8422	6.64057e-06	0.000337085	No
ENSMUSG00000031010	1.08037	5.60016	7.03145e-06	0.00035544	Up
ENSMUSG00000112426	-1.42872	1.94766	7.09222e-06	0.000357024	Down
ENSMUSG00000037709	0.817491	5.01141	7.37469e-06	0.00036971	No
ENSMUSG00000028825	-3.05775	-0.149026	7.43358e-06	0.000371128	Down
ENSMUSG00000018537	-1.55403	2.22813	7.62182e-06	0.000378967	Down
ENSMUSG00000096188	0.869494	5.70738	8.57085e-06	0.000424414	No
ENSMUSG00000073616	-1.02971	4.37002	8.82947e-06	0.00043493	Down
ENSMUSG00000038508	1.33506	3.95128	8.85491e-06	0.00043493	Up
ENSMUSG00000041147	-1.14637	2.98979	8.90787e-06	0.000435767	Down
ENSMUSG00000036372	-0.929664	4.08299	8.98468e-06	0.000437759	No
ENSMUSG00000022346	1.11649	2.95854	9.2768e-06	0.000450185	Up
ENSMUSG00000061906	1.36791	4.68742	9.71113e-06	0.000469384	Up
ENSMUSG00000102091	-1.37571	2.55332	1.01636e-05	0.000489303	Down
ENSMUSG00000037780	-0.8431	7.417	1.1004e-05	0.000527672	No
ENSMUSG00000031722	-0.920675	11.8084	1.11325e-05	0.000531728	No
ENSMUSG00000028998	-0.904511	4.53163	1.11854e-05	0.000532163	No
ENSMUSG00000089726	-1.61878	2.28585	1.13242e-05	0.000536123	Down
ENSMUSG00000118280	-1.63787	2.33257	1.1357e-05	0.000536123	Down
ENSMUSG00000027346	0.992023	6.6988	1.15623e-05	0.000543696	No
ENSMUSG00000005681	-0.907596	12.8272	1.18759e-05	0.000556288	No
ENSMUSG00000031299	1.20717	5.41061	1.23704e-05	0.000577223	Up
ENSMUSG00000039202	1.03692	6.38182	1.24973e-05	0.00058091	Up
ENSMUSG00000031447	1.3337	7.16718	1.28511e-05	0.000595076	Up
ENSMUSG00000026650	2.69179	0.287977	1.30102e-05	0.00060015	Up
ENSMUSG00000113543	-1.05737	4.06059	1.30984e-05	0.000601929	Down
ENSMUSG00000060376	0.841173	5.77963	1.32202e-05	0.000605235	No
ENSMUSG00000023968	-2.21613	0.244175	1.33094e-05	0.00060703	Down
ENSMUSG00000107799	-1.04007	4.16467	1.34673e-05	0.000611929	Down
ENSMUSG00000040537	-2.01034	3.08166	1.3769e-05	0.000622825	Down
ENSMUSG00000042680	0.922475	4.74433	1.38098e-05	0.000622825	No
ENSMUSG00000061536	0.981356	3.57141	1.47239e-05	0.000661594	No
ENSMUSG00000020877	-0.754779	5.69856	1.50509e-05	0.000673791	No
ENSMUSG00000032098	1.91526	1.47418	1.51546e-05	0.000674973	Up
ENSMUSG00000055839	-0.851289	6.5357	1.51886e-05	0.000674973	No
ENSMUSG00000031700	0.870395	9.20071	1.63237e-05	0.000722772	No
ENSMUSG00000025911	0.880616	5.72089	1.71608e-05	0.000757072	No
ENSMUSG00000025003	1.93174	2.03972	1.72475e-05	0.000758142	Up
ENSMUSG00000073700	0.856067	5.33213	1.74604e-05	0.000764729	No
ENSMUSG00000050856	-0.930629	4.56668	1.76753e-05	0.000767979	No
ENSMUSG00000084786	-0.853347	5.75593	1.76957e-05	0.000767979	No
ENSMUSG00000041921	-0.74438	4.55493	1.77245e-05	0.000767979	No
ENSMUSG00000038521	-0.88899	7.01742	1.78221e-05	0.000769457	No
ENSMUSG00000029725	-1.00638	4.04571	1.82362e-05	0.000784545	Down
ENSMUSG00000046997	-1.21326	3.12411	1.83416e-05	0.000786291	Down
ENSMUSG00000074622	-0.854463	6.78142	1.87657e-05	0.00080164	No
ENSMUSG00000044795	1.16082	3.26705	1.90835e-05	0.000812355	Up
ENSMUSG00000035397	1.2977	2.43518	1.9162e-05	0.000812843	Up
ENSMUSG00000000168	0.711794	5.66075	1.95593e-05	0.000825823	No
ENSMUSG00000027637	1.13779	5.19377	1.96472e-05	0.000825823	Up
ENSMUSG00000053317	-0.825236	5.22983	1.96722e-05	0.000825823	No
ENSMUSG00000030714	-0.793099	4.22166	2.00093e-05	0.000837077	No
ENSMUSG00000042541	-0.814795	5.27361	2.04302e-05	0.000851748	No
ENSMUSG00000025492	-0.973497	8.10721	2.05893e-05	0.00085524	No
ENSMUSG00000036570	-0.826679	7.7812	2.06795e-05	0.00085524	No
ENSMUSG00000030515	1.30144	2.79776	2.07254e-05	0.00085524	Up
ENSMUSG00000022680	0.89396	5.29587	2.09167e-05	0.000860208	No
ENSMUSG00000036398	-0.812996	4.34167	2.1134e-05	0.000866207	No
ENSMUSG00000029260	0.787939	9.09671	2.1353e-05	0.000872237	No
ENSMUSG00000074063	-0.820425	7.00858	2.1441e-05	0.000872895	No
ENSMUSG00000038776	0.794199	9.24871	2.17976e-05	0.000884441	No
ENSMUSG00000060681	1.03383	3.62083	2.21816e-05	0.000897022	Up
ENSMUSG00000020018	-1.46929	2.19847	2.22689e-05	0.000897562	Down
ENSMUSG00000047631	-0.810816	9.3201	2.31117e-05	0.000928449	No
ENSMUSG00000025278	0.758071	6.43207	2.40083e-05	0.000961284	No
ENSMUSG00000031985	0.755535	5.51371	2.50055e-05	0.000993711	No
ENSMUSG00000071654	-0.803197	4.64634	2.50227e-05	0.000993711	No
ENSMUSG00000003053	1.301	10.648	2.50639e-05	0.000993711	Up
ENSMUSG00000045211	0.865262	3.74919	2.5281e-05	0.000999051	No
ENSMUSG00000021495	-0.979405	6.3177	2.60177e-05	0.00102483	No
ENSMUSG00000056234	0.943401	5.76751	2.63727e-05	0.00103545	No
ENSMUSG00000114355	-1.94574	1.21563	2.69533e-05	0.00105483	Down
ENSMUSG00000034066	0.79095	4.73513	2.75854e-05	0.0010761	No
ENSMUSG00000023046	-3.01253	-0.317083	2.82828e-05	0.00109977	Down
ENSMUSG00000091867	1.42255	2.44549	2.92912e-05	0.00113534	Up
ENSMUSG00000058351	-1.0621	3.73633	2.94858e-05	0.00113924	Down
ENSMUSG00000018102	-0.830748	6.78434	2.96328e-05	0.00114129	No
ENSMUSG00000033938	-0.902864	6.42011	2.985e-05	0.00114601	No
ENSMUSG00000021238	1.65009	1.25329	3.06237e-05	0.00117201	Up
ENSMUSG00000027890	1.01963	6.32857	3.08106e-05	0.00117546	Up
ENSMUSG00000031877	0.857027	5.31986	3.14561e-05	0.00119632	No
ENSMUSG00000032123	0.965767	3.61427	3.1872e-05	0.00120835	No
ENSMUSG00000028581	1.17448	2.67862	3.22244e-05	0.0012179	Up
ENSMUSG00000021133	0.723929	5.8612	3.23522e-05	0.00121893	No
ENSMUSG00000022751	-0.802147	7.13004	3.25158e-05	0.0012213	No
ENSMUSG00000026618	0.700433	5.7387	3.27268e-05	0.00122346	No
ENSMUSG00000006050	-0.747956	6.15943	3.27747e-05	0.00122346	No
ENSMUSG00000003316	0.947464	4.58028	3.38788e-05	0.00126079	No
ENSMUSG00000067818	-2.64406	2.45692	3.47572e-05	0.00128762	Down
ENSMUSG00000049357	-2.4064	-0.225751	3.48121e-05	0.00128762	Down
ENSMUSG00000022517	0.958804	4.90156	3.56326e-05	0.00131396	No
ENSMUSG00000019689	-0.770442	5.02864	3.61442e-05	0.00132879	No
ENSMUSG00000106352	-1.26863	4.00212	3.63068e-05	0.00133074	Down
ENSMUSG00000014313	-0.850789	7.74128	3.67343e-05	0.00134235	No
ENSMUSG00000058833	-0.720292	5.52478	3.75999e-05	0.00136986	No
ENSMUSG00000020163	-0.76627	7.01678	3.80322e-05	0.0013753	No
ENSMUSG00000024856	-0.68002	5.7025	3.80632e-05	0.0013753	No
ENSMUSG00000010025	1.10805	8.60315	3.80895e-05	0.0013753	Up
ENSMUSG00000003279	-1.32192	2.68899	3.91644e-05	0.00140992	Down
ENSMUSG00000054676	-1.19578	2.75035	4.15148e-05	0.00149001	Down
ENSMUSG00000031360	0.896973	3.45304	4.16348e-05	0.00149001	No
ENSMUSG00000018387	-0.689581	5.35477	4.23584e-05	0.00151145	No
ENSMUSG00000068220	1.12729	4.18317	4.27604e-05	0.00151868	Up
ENSMUSG00000016541	0.761063	5.97144	4.28163e-05	0.00151868	No
ENSMUSG00000001627	-0.826358	4.43304	4.29365e-05	0.00151868	No
ENSMUSG00000034258	1.00236	3.53641	4.42718e-05	0.00156135	Up
ENSMUSG00000016252	-0.920476	7.47305	4.44415e-05	0.00156279	No
ENSMUSG00000022214	1.0156	6.18139	4.52735e-05	0.00158745	Up
ENSMUSG00000038412	-0.810988	5.12722	4.57473e-05	0.00159944	No
ENSMUSG00000047126	0.81426	6.92664	4.62361e-05	0.00161189	No
ENSMUSG00000025815	0.883825	5.28753	4.66838e-05	0.00162283	No
ENSMUSG00000021025	-0.698853	5.5486	4.71598e-05	0.00163189	No
ENSMUSG00000011179	0.820055	5.34536	4.72136e-05	0.00163189	No
ENSMUSG00000019368	0.801943	6.58567	4.7449e-05	0.00163537	No
ENSMUSG00000046330	-0.877968	7.09557	5.00976e-05	0.00172177	No
ENSMUSG00000024844	-0.683409	4.98129	5.10239e-05	0.00174865	No
ENSMUSG00000055912	-0.804023	7.04416	5.11987e-05	0.0017497	No
ENSMUSG00000030935	1.61272	3.04841	5.15738e-05	0.00175745	Up
ENSMUSG00000044788	0.897833	6.65226	5.17153e-05	0.00175745	No
ENSMUSG00000015092	-0.756907	7.19126	5.19382e-05	0.0017601	No
ENSMUSG00000047221	0.983177	3.02099	5.21051e-05	0.00176083	No
ENSMUSG00000004730	1.61601	1.56951	5.30271e-05	0.00178701	Up
ENSMUSG00000040824	-0.755428	5.2141	5.38161e-05	0.00180858	No
ENSMUSG00000028737	0.941059	8.38145	5.97368e-05	0.00200201	No
ENSMUSG00000021340	1.14341	7.00825	6.16118e-05	0.00205916	Up
ENSMUSG00000021520	-0.869526	6.63477	6.21035e-05	0.00206989	No
ENSMUSG00000000149	1.39869	4.15019	6.26292e-05	0.00208169	Up
ENSMUSG00000044359	1.4568	2.2269	6.40734e-05	0.00212388	Up
ENSMUSG00000007891	0.769871	8.56951	6.44659e-05	0.00213106	No
ENSMUSG00000017002	-2.36878	-0.249515	6.53277e-05	0.00215084	Down
ENSMUSG00000028608	-0.728925	4.47851	6.54187e-05	0.00215084	No
ENSMUSG00000063232	-0.742242	6.45887	6.6999e-05	0.00219684	No
ENSMUSG00000028179	0.805963	9.98394	6.72838e-05	0.00220023	No
ENSMUSG00000039886	0.783586	6.21689	6.88677e-05	0.00224598	No
ENSMUSG00000024414	-0.729195	5.33496	6.94445e-05	0.00225872	No
ENSMUSG00000036781	-0.833708	7.36603	7.00986e-05	0.00226818	No
ENSMUSG00000087361	-1.01682	2.74074	7.01094e-05	0.00226818	Down
ENSMUSG00000046070	-0.746072	7.05384	7.06086e-05	0.00227825	No
ENSMUSG00000024905	-1.84886	1.71747	7.22997e-05	0.00232663	Down
ENSMUSG00000026853	0.825515	6.49233	7.60127e-05	0.00243964	No
ENSMUSG00000028469	-1.00386	5.26188	7.65323e-05	0.00244984	Down
ENSMUSG00000020387	0.961015	3.5779	7.6849e-05	0.0024535	No
ENSMUSG00000020085	0.688724	5.31833	7.73431e-05	0.0024628	No
ENSMUSG00000042444	0.761213	3.9753	8.01287e-05	0.00253353	No
ENSMUSG00000057836	-2.15457	1.69428	8.01725e-05	0.00253353	Down
ENSMUSG00000039703	0.759432	6.05429	8.01909e-05	0.00253353	No
ENSMUSG00000024896	0.703288	5.34452	8.09924e-05	0.00254689	No
ENSMUSG00000051674	0.702268	5.32765	8.10337e-05	0.00254689	No
ENSMUSG00000007721	-0.693751	5.17662	8.13357e-05	0.00254978	No
ENSMUSG00000024664	-1.31616	4.63962	8.16372e-05	0.00255264	Down
ENSMUSG00000072572	-2.07156	0.498316	8.22863e-05	0.00256632	Down
ENSMUSG00000023571	-1.88883	1.19307	8.31477e-05	0.00258653	Down
ENSMUSG00000035150	0.785273	4.46741	8.38872e-05	0.00260286	No
ENSMUSG00000031489	-1.26036	4.00256	8.52163e-05	0.00263736	Down
ENSMUSG00000029167	0.803604	4.38532	8.69934e-05	0.00268551	No
ENSMUSG00000112774	-1.24687	2.88386	8.73685e-05	0.00269024	Down
ENSMUSG00000019659	-0.7499	4.14262	8.79829e-05	0.0027023	No
ENSMUSG00000015970	0.925317	7.07209	8.89758e-05	0.0027259	No
ENSMUSG00000029822	1.94416	1.61938	8.92215e-05	0.00272654	Up
ENSMUSG00000003549	-1.30658	1.74308	9.06877e-05	0.00276438	Down
ENSMUSG00000024446	-0.962384	3.33628	9.30136e-05	0.00282817	No
ENSMUSG00000044026	0.713738	5.14562	9.37176e-05	0.00284246	No
ENSMUSG00000039952	0.732924	6.00012	9.47953e-05	0.00286797	No
ENSMUSG00000071528	-0.885682	6.60672	9.68871e-05	0.00292397	No
ENSMUSG00000036292	-0.645427	5.46352	9.90755e-05	0.00298259	No
ENSMUSG00000099338	-1.21989	2.15215	9.94187e-05	0.00298551	Down
ENSMUSG00000028518	0.677446	5.63323	9.96925e-05	0.00298634	No
ENSMUSG00000026667	0.714891	5.38035	0.000101435	0.00302941	No
ENSMUSG00000027303	1.15127	3.26465	0.000101629	0.00302941	Up
ENSMUSG00000057933	0.98506	6.42347	0.000102071	0.0030351	No
ENSMUSG00000016344	-0.730485	6.66053	0.000103134	0.00305923	No
ENSMUSG00000068083	-1.04092	5.70444	0.000103658	0.00306727	Down
ENSMUSG00000043467	-0.989978	4.20089	0.000104146	0.00307422	No
ENSMUSG00000041058	1.07185	2.70843	0.00010502	0.00309247	Up
ENSMUSG00000030357	-0.693917	6.93504	0.000105346	0.00309457	No
ENSMUSG00000048191	-2.12664	-0.127564	0.000107033	0.0031309	Down
ENSMUSG00000044393	1.28357	3.74845	0.000107197	0.0031309	Up
ENSMUSG00000041650	0.823095	5.51425	0.000107357	0.0031309	No
ENSMUSG00000061981	0.676457	5.33907	0.000110516	0.00321529	No
ENSMUSG00000032867	1.20188	3.62259	0.000112539	0.00326633	Up
ENSMUSG00000085664	-1.07678	2.73409	0.000112948	0.00327038	Down
ENSMUSG00000035776	0.702487	4.60347	0.00011514	0.00332432	No
ENSMUSG00000036046	0.724918	5.62922	0.000115389	0.00332432	No
ENSMUSG00000060560	-1.98222	0.0858724	0.000115633	0.00332432	Down
ENSMUSG00000043633	-1.13878	2.78411	0.000116835	0.00335094	Down
ENSMUSG00000024130	1.11683	3.80061	0.000117656	0.00336651	Up
ENSMUSG00000060961	0.719598	6.55244	0.000118396	0.00337973	No
ENSMUSG00000042737	-0.929087	3.80684	0.000119633	0.00340702	No
ENSMUSG00000025731	-0.705227	7.08847	0.000120703	0.00342944	No
ENSMUSG00000020439	-1.19048	2.35795	0.000121783	0.00345204	Down
ENSMUSG00000035215	-0.906517	3.47168	0.000123427	0.00349047	No
ENSMUSG00000032120	0.7689	5.13105	0.000125091	0.00352931	No
ENSMUSG00000054312	-0.856517	4.79892	0.000125939	0.00354432	No
ENSMUSG00000038690	-0.834736	7.44473	0.000126207	0.00354432	No
ENSMUSG00000041203	-0.716532	6.18595	0.000127183	0.00355417	No
ENSMUSG00000035783	-3.37604	3.299	0.000127302	0.00355417	Down
ENSMUSG00000054477	0.749012	5.39676	0.000127437	0.00355417	No
ENSMUSG00000035413	0.864691	3.59312	0.000129783	0.00361131	No
ENSMUSG00000066637	-0.787683	4.03311	0.000131689	0.00365596	No
ENSMUSG00000019362	-0.668577	5.99962	0.000132632	0.00367373	No
ENSMUSG00000037022	-0.659632	4.58645	0.000134643	0.00372023	No
ENSMUSG00000063354	0.692473	6.29365	0.000134924	0.00372023	No
ENSMUSG00000067653	-1.4482	2.25269	0.000136566	0.00375403	Down
ENSMUSG00000040964	-0.657682	5.36726	0.000136769	0.00375403	No
ENSMUSG00000033099	-0.8076	4.00851	0.000139441	0.00381872	No
ENSMUSG00000021338	-1.1067	4.34964	0.000141955	0.00387884	Down
ENSMUSG00000026730	-0.645814	6.02483	0.000145717	0.00397267	No
ENSMUSG00000085995	-0.935829	4.75495	0.000146553	0.00398652	No
ENSMUSG00000035048	-0.820477	4.96449	0.000148022	0.00401746	No
ENSMUSG00000042248	-0.933993	8.55692	0.000148751	0.00402822	No
ENSMUSG00000093930	-1.23921	7.17074	0.000150705	0.00406153	Down
ENSMUSG00000022947	1.6447	0.761029	0.000151098	0.00406153	Up
ENSMUSG00000031545	0.799727	7.80617	0.000151467	0.00406153	No
ENSMUSG00000040681	0.672736	5.07606	0.000151769	0.00406153	No
ENSMUSG00000073147	-0.750184	4.78203	0.000151978	0.00406153	No
ENSMUSG00000030545	0.738592	6.90538	0.000151989	0.00406153	No
ENSMUSG00000023272	-0.766052	4.17985	0.0001552	0.00413822	No
ENSMUSG00000027792	0.709103	7.09323	0.000156162	0.00415213	No
ENSMUSG00000020514	-0.674365	4.35719	0.000156406	0.00415213	No
ENSMUSG00000014551	-0.862808	3.57086	0.00015735	0.00415537	No
ENSMUSG00000036813	-0.711164	6.45262	0.000157373	0.00415537	No
ENSMUSG00000020736	-0.736035	4.07794	0.000157556	0.00415537	No
ENSMUSG00000078765	-0.86155	3.60141	0.000159051	0.00418234	No
ENSMUSG00000010755	-0.763207	4.50721	0.000159564	0.00418234	No
ENSMUSG00000047459	-0.736666	6.30357	0.000159613	0.00418234	No
ENSMUSG00000021226	1.0316	3.57136	0.000162071	0.00423759	Up
ENSMUSG00000041841	-0.792736	6.21005	0.000165208	0.00431033	No
ENSMUSG00000106918	-0.789726	4.77637	0.000167506	0.00435481	No
ENSMUSG00000051716	-0.759161	8.79824	0.000167845	0.00435481	No
ENSMUSG00000027163	-0.665665	4.33006	0.00016799	0.00435481	No
ENSMUSG00000019866	1.10938	3.40994	0.000169298	0.00437938	Up
ENSMUSG00000115869	-1.30894	1.97077	0.000171075	0.00441591	Down
ENSMUSG00000029364	0.71027	5.35395	0.000173424	0.00445858	No
ENSMUSG00000025579	0.687203	7.0953	0.000173463	0.00445858	No
ENSMUSG00000097615	-1.66562	1.46391	0.00017399	0.00446268	Down
ENSMUSG00000020641	0.990897	3.08878	0.000180239	0.00460659	No
ENSMUSG00000030255	-0.998604	2.75607	0.00018036	0.00460659	No
ENSMUSG00000026796	1.37561	3.61429	0.000181644	0.00462878	Up
ENSMUSG00000063200	-0.642083	5.00352	0.000181992	0.00462878	No
ENSMUSG00000037344	-0.822616	4.5713	0.000188909	0.00479464	No
ENSMUSG00000053303	3.0127	1.55759	0.00018938	0.00479656	Up
ENSMUSG00000030835	0.728634	5.26507	0.000190271	0.00480909	No
ENSMUSG00000032409	0.931965	3.08414	0.000193074	0.00486962	No
ENSMUSG00000027774	0.710323	6.01984	0.000193468	0.00486962	No
ENSMUSG00000004610	-0.714277	8.59678	0.000194949	0.00489673	No
ENSMUSG00000117679	-0.764444	4.48757	0.000196687	0.00493017	No
ENSMUSG00000046324	0.705342	4.94042	0.000201087	0.00503007	No
ENSMUSG00000038374	-0.647678	4.62422	0.000202225	0.00504813	No
ENSMUSG00000089873	-2.74987	5.86224	0.000205925	0.00512995	Down
ENSMUSG00000090841	-0.674702	6.80855	0.000207284	0.00515322	No
ENSMUSG00000005413	1.06137	3.39804	0.000213033	0.0052853	Up
ENSMUSG00000004207	0.778628	8.48977	0.000214317	0.00530631	No
ENSMUSG00000022003	-1.31244	5.03917	0.000216373	0.0053463	Down
ENSMUSG00000024561	-0.99599	5.89861	0.000216819	0.00534645	No
ENSMUSG00000015869	0.724121	5.26413	0.000218819	0.00538041	No
ENSMUSG00000044595	-1.72894	0.329793	0.000219083	0.00538041	Down
ENSMUSG00000050552	-0.691504	5.27319	0.000223563	0.00547932	No
ENSMUSG00000026858	0.731388	5.92537	0.000231859	0.0056712	No
ENSMUSG00000011257	0.714669	5.21587	0.000234517	0.00572466	No
ENSMUSG00000026614	-0.692166	5.17865	0.000236925	0.00577184	No
ENSMUSG00000006641	1.08955	2.68021	0.00024036	0.00584377	Up
ENSMUSG00000039457	1.00433	3.49721	0.000244621	0.00593549	Up
ENSMUSG00000049553	0.650253	4.43656	0.000246844	0.00596806	No
ENSMUSG00000036966	0.782985	4.03956	0.000246947	0.00596806	No
ENSMUSG00000086429	-1.0415	3.69542	0.000248601	0.00599608	Down
ENSMUSG00000042506	0.73314	4.67912	0.000256622	0.00617725	No
ENSMUSG00000086228	-1.83541	0.687648	0.000258394	0.0062076	Down
ENSMUSG00000036902	-1.1836	1.88007	0.000259534	0.00622266	Down
ENSMUSG00000051518	-0.763037	3.9077	0.00026324	0.00629908	No
ENSMUSG00000024083	0.734191	4.81839	0.000264041	0.00630579	No
ENSMUSG00000052595	0.790735	6.18856	0.000269458	0.00642252	No
ENSMUSG00000049109	2.90457	2.18952	0.000279155	0.00662816	Up
ENSMUSG00000033685	0.832638	4.29635	0.000279178	0.00662816	No
ENSMUSG00000035948	1.19389	3.70747	0.000281198	0.00666307	Up
ENSMUSG00000032417	-2.0599	0.0435116	0.000286794	0.00678242	Down
ENSMUSG00000049550	0.650968	5.2719	0.000293893	0.0069368	No
ENSMUSG00000066196	-1.98237	-0.321393	0.000298342	0.00702813	Down
ENSMUSG00000024899	0.759791	7.66567	0.000299206	0.00703483	No
ENSMUSG00000026923	0.857613	3.62175	0.000300683	0.00705586	No
ENSMUSG00000004455	0.620019	5.74026	0.000303017	0.00709249	No
ENSMUSG00000025103	0.826463	3.86382	0.000303413	0.00709249	No
ENSMUSG00000031843	-1.32449	1.46398	0.000304575	0.00710597	Down
ENSMUSG00000085334	-1.2686	1.78085	0.000308001	0.00716076	Down
ENSMUSG00000036733	-0.62864	5.70249	0.000308807	0.00716076	No
ENSMUSG00000051977	-1.23908	2.18121	0.000308875	0.00716076	Down
ENSMUSG00000027010	0.826162	3.9515	0.000309851	0.00716076	No
ENSMUSG00000018830	-2.8655	3.09269	0.000309875	0.00716076	Down
ENSMUSG00000044749	0.753602	6.82727	0.00031171	0.00718948	No
ENSMUSG00000032525	0.787007	4.19225	0.000316086	0.00727657	No
ENSMUSG00000031392	0.636951	5.60861	0.000316848	0.0072803	No
ENSMUSG00000025743	1.55674	1.87639	0.000318739	0.0073099	Up
ENSMUSG00000033285	1.00954	2.46716	0.000320524	0.00733698	Up
ENSMUSG00000050627	0.674944	5.07191	0.000321281	0.00734045	No
ENSMUSG00000048445	-1.2865	1.68465	0.000325596	0.00742506	Down
ENSMUSG00000026072	0.7845	5.90344	0.000327809	0.0074615	No
ENSMUSG00000025354	0.762401	4.50117	0.000331716	0.00752774	No
ENSMUSG00000030275	1.08853	2.34719	0.00033196	0.00752774	Up
ENSMUSG00000038489	-0.726807	5.10881	0.000339046	0.00767407	No
ENSMUSG00000079641	-0.794974	6.39034	0.000341148	0.00770727	No
ENSMUSG00000026368	0.752858	7.19337	0.00034327	0.00772734	No
ENSMUSG00000022847	-0.695126	4.32348	0.00034331	0.00772734	No
ENSMUSG00000026238	-0.647075	7.10252	0.000346578	0.00777526	No
ENSMUSG00000029452	-1.80241	0.371241	0.00034705	0.00777526	Down
ENSMUSG00000020053	-0.697101	9.12353	0.000347361	0.00777526	No
ENSMUSG00000056501	-0.889439	7.33581	0.00034921	0.00780225	No
ENSMUSG00000038174	0.807897	4.55631	0.000351287	0.00783423	No
ENSMUSG00000020458	0.743554	5.98413	0.000352357	0.00784366	No
ENSMUSG00000006058	-0.641151	5.21421	0.000355322	0.00789438	No
ENSMUSG00000011305	0.775326	6.6952	0.000355937	0.00789438	No
ENSMUSG00000041189	-1.73156	0.0354445	0.000360901	0.00798988	Down
ENSMUSG00000040850	0.716431	6.3996	0.000361634	0.00799151	No
ENSMUSG00000000902	-0.623859	4.42072	0.000363483	0.00801777	No
ENSMUSG00000025289	-0.695237	6.53979	0.000365522	0.00804811	No
ENSMUSG00000001665	1.13554	6.77389	0.000369572	0.00812255	Up
ENSMUSG00000087006	-1.21058	2.19918	0.000370882	0.0081366	Down
ENSMUSG00000015312	1.13445	3.46875	0.000373499	0.00817922	Up
ENSMUSG00000040713	0.65468	9.29802	0.000376235	0.00822429	No
ENSMUSG00000021193	0.773572	4.44753	0.000378354	0.00825573	No
ENSMUSG00000027896	-0.954929	3.3019	0.000386243	0.00841275	No
ENSMUSG00000037349	-0.912801	3.06929	0.000387217	0.00841885	No
ENSMUSG00000022575	-0.708687	4.6809	0.000388279	0.00842684	No
ENSMUSG00000066324	0.709536	5.33166	0.000390295	0.00845547	No
ENSMUSG00000032437	0.649739	6.67466	0.00039504	0.008543	No
ENSMUSG00000028688	2.09914	-0.222951	0.000395888	0.00854611	Up
ENSMUSG00000010607	-0.646993	4.46163	0.000398973	0.0085974	No
ENSMUSG00000008090	0.660733	5.34177	0.000401282	0.00862864	No
ENSMUSG00000090105	-0.984287	3.14983	0.000402183	0.00862864	No
ENSMUSG00000046794	-0.717267	7.64999	0.000402556	0.00862864	No
ENSMUSG00000069805	0.652471	9.74657	0.000403296	0.00862926	No
ENSMUSG00000021223	1.85697	0.404405	0.0004075	0.00870385	Up
ENSMUSG00000039745	0.744739	6.01836	0.000413503	0.00881656	No
ENSMUSG00000049657	-0.765371	3.94656	0.000416849	0.0088723	No
ENSMUSG00000057863	-0.812702	7.56311	0.000421135	0.00894782	No
ENSMUSG00000024097	-0.757191	5.33399	0.000430499	0.0091308	No
ENSMUSG00000020775	-0.644734	6.35094	0.000431283	0.00913145	No
ENSMUSG00000024921	0.719527	5.3433	0.000432292	0.00913687	No
ENSMUSG00000002329	-0.835836	3.40491	0.000436643	0.00921279	No
ENSMUSG00000042082	0.714299	4.77561	0.000441904	0.00929996	No
ENSMUSG00000023830	0.606608	5.0661	0.000442308	0.00929996	No
ENSMUSG00000048621	-1.43528	1.16029	0.000446549	0.00937289	Down
ENSMUSG00000020593	0.82475	7.03929	0.000453073	0.0094934	No
ENSMUSG00000113581	-1.86878	0.810809	0.000455196	0.00949462	Down
ENSMUSG00000097451	-1.8764	0.527641	0.000455277	0.00949462	Down
ENSMUSG00000027820	0.744433	5.0827	0.000455479	0.00949462	No
ENSMUSG00000037440	0.914217	5.716	0.000456725	0.00950426	No
ENSMUSG00000030137	1.72769	2.22208	0.00046202	0.00959798	Up
ENSMUSG00000024371	0.647536	7.28428	0.000464185	0.00962648	No
ENSMUSG00000004285	-0.616414	5.69825	0.000471185	0.00975004	No
ENSMUSG00000069733	-1.35502	1.75151	0.00047175	0.00975004	Down
ENSMUSG00000067288	-0.918443	4.40485	0.000474637	0.00978496	No
ENSMUSG00000008384	-0.914426	3.08768	0.000475053	0.00978496	No
ENSMUSG00000020766	0.627613	6.13145	0.000478047	0.00982994	No
ENSMUSG00000044147	0.926325	3.68486	0.00048873	0.0100326	No
ENSMUSG00000066366	-0.65994	11.4995	0.000493935	0.0101223	No
ENSMUSG00000006932	1.15529	4.30654	0.00049557	0.0101232	Up
ENSMUSG00000027397	1.0587	2.37725	0.000495644	0.0101232	Up
ENSMUSG00000024194	-0.613923	5.19037	0.000501185	0.0102191	No
ENSMUSG00000078784	-0.792089	3.89144	0.000503138	0.0102211	No
ENSMUSG00000117914	-1.71083	0.364694	0.000503163	0.0102211	Down
ENSMUSG00000035811	0.704964	7.98992	0.000503808	0.0102211	No
ENSMUSG00000040612	0.752364	4.83533	0.000507317	0.0102751	No
ENSMUSG00000097354	-0.627229	4.80596	0.000514114	0.0103954	No
ENSMUSG00000062901	0.617765	6.21892	0.000515979	0.0104157	No
ENSMUSG00000021710	0.618373	5.06482	0.000519809	0.0104542	No
ENSMUSG00000043518	-1.19774	1.44368	0.000520375	0.0104542	Down
ENSMUSG00000034173	0.602323	4.92102	0.00052047	0.0104542	No
ENSMUSG00000036805	-1.79275	0.2035	0.000521742	0.0104624	Down
ENSMUSG00000028603	1.04516	7.84155	0.000524079	0.010492	Up
ENSMUSG00000042590	1.07495	2.84557	0.000525187	0.0104968	Up
ENSMUSG00000022868	-0.61739	12.5115	0.000526732	0.0105104	No
ENSMUSG00000042747	-0.611745	5.39898	0.000529385	0.010546	No
ENSMUSG00000057074	0.930087	8.28838	0.000530922	0.0105593	No
ENSMUSG00000109628	-0.805326	8.16665	0.000532207	0.0105675	No
ENSMUSG00000006498	1.09291	3.9061	0.000540761	0.0107198	Up
ENSMUSG00000049751	-0.645484	6.73895	0.00054254	0.0107375	No
ENSMUSG00000034951	0.741169	4.03512	0.000546052	0.0107894	No
ENSMUSG00000024621	0.765696	4.21227	0.000550475	0.0108591	No
ENSMUSG00000061518	-0.677251	7.05317	0.000551388	0.0108595	No
ENSMUSG00000032560	0.610441	4.80994	0.000567409	0.0111569	No
ENSMUSG00000031004	1.62231	0.490745	0.000573722	0.0112445	Up
ENSMUSG00000046329	0.80246	5.70212	0.000574201	0.0112445	No
ENSMUSG00000085595	-1.48998	1.1757	0.000574914	0.0112445	Down
ENSMUSG00000028051	-1.17843	2.17026	0.000576469	0.0112445	Down
ENSMUSG00000029571	0.625736	7.77648	0.000576499	0.0112445	No
ENSMUSG00000030034	-0.667715	4.2345	0.000581391	0.0113217	No
ENSMUSG00000039176	0.773192	4.42323	0.000586297	0.0113818	No
ENSMUSG00000033940	-0.5771	5.72113	0.00058635	0.0113818	No
ENSMUSG00000021143	0.644122	4.16861	0.000596974	0.0115695	No
ENSMUSG00000028132	0.704401	8.13109	0.000599327	0.0115926	No
ENSMUSG00000017778	-0.727776	7.36303	0.000600077	0.0115926	No
ENSMUSG00000070730	1.20333	3.61518	0.000607075	0.0117091	Up
ENSMUSG00000003134	0.865914	4.96816	0.000609458	0.0117364	No
ENSMUSG00000101335	-1.18678	1.5936	0.000612904	0.0117841	Down
ENSMUSG00000009112	0.658944	4.7532	0.00061697	0.0118293	No
ENSMUSG00000019944	0.726631	5.81798	0.000617207	0.0118293	No
ENSMUSG00000043535	0.774309	4.08631	0.000618955	0.0118335	No
ENSMUSG00000031584	0.611607	6.59522	0.000619377	0.0118335	No
ENSMUSG00000021539	-0.870726	6.5863	0.000626814	0.0119432	No
ENSMUSG00000031776	0.910136	2.85118	0.000627087	0.0119432	No
ENSMUSG00000038055	-0.566162	5.21346	0.000628648	0.0119542	No
ENSMUSG00000018293	-0.628041	7.65838	0.000633821	0.0120308	No
ENSMUSG00000035247	0.753376	6.36672	0.000634663	0.0120308	No
ENSMUSG00000001763	-0.7898	3.96186	0.000636204	0.0120412	No
ENSMUSG00000036840	-0.793772	3.53432	0.000647942	0.0122443	No
ENSMUSG00000024558	-1.48086	0.88197	0.000650452	0.0122726	Down
ENSMUSG00000015467	-1.8663	0.233195	0.000657134	0.0123794	Down
ENSMUSG00000026249	-1.15948	3.50613	0.000658496	0.0123859	Down
ENSMUSG00000034566	-0.705658	7.46757	0.000659554	0.0123865	No
ENSMUSG00000049493	2.27207	0.335123	0.000663902	0.0124489	Up
ENSMUSG00000066071	1.08053	8.47138	0.000667708	0.012501	Up
ENSMUSG00000041375	-0.662457	4.32025	0.000669931	0.0125233	No
ENSMUSG00000009013	-0.79169	3.77654	0.000673533	0.0125712	No
ENSMUSG00000032009	0.646989	4.38047	0.00067664	0.0126098	No
ENSMUSG00000001289	-0.649207	5.97394	0.000680606	0.0126643	No
ENSMUSG00000025154	1.20709	1.32006	0.000684206	0.0127118	Up
ENSMUSG00000021876	-0.717469	9.8365	0.000687681	0.0127568	No
ENSMUSG00000026869	0.593366	4.80753	0.000691056	0.0127998	No
ENSMUSG00000020926	-0.845379	4.55875	0.000695038	0.0128385	No
ENSMUSG00000040722	0.739594	4.11786	0.000695261	0.0128385	No
ENSMUSG00000050608	-0.669734	6.21261	0.000702409	0.0129508	No
ENSMUSG00000020806	0.699929	3.7606	0.000705978	0.0129862	No
ENSMUSG00000037204	-0.5891	5.35435	0.000706469	0.0129862	No
ENSMUSG00000002580	-0.692371	4.41559	0.000735652	0.0135022	No
ENSMUSG00000028238	1.05867	3.37973	0.000750374	0.0137516	Up
ENSMUSG00000054889	0.687933	5.41255	0.00075449	0.0138061	No
ENSMUSG00000002416	-0.666789	5.99071	0.000761869	0.0139188	No
ENSMUSG00000084910	-1.01212	2.07515	0.00076294	0.0139188	Down
ENSMUSG00000008429	0.61204	5.14888	0.000765264	0.0139402	No
ENSMUSG00000040658	-1.14835	2.25421	0.000767372	0.013955	Down
ENSMUSG00000024781	0.71391	7.33292	0.000768375	0.013955	No
ENSMUSG00000021051	0.578323	5.92889	0.000773978	0.0140357	No
ENSMUSG00000097534	-1.11546	2.17501	0.000782579	0.0141705	Down
ENSMUSG00000026271	-1.30438	0.949001	0.000794434	0.0143502	Down
ENSMUSG00000035757	0.645266	5.65949	0.000794868	0.0143502	No
ENSMUSG00000001435	0.949001	8.20986	0.000797545	0.0143771	No
ENSMUSG00000033020	-0.696862	4.58831	0.000815529	0.0146795	No
ENSMUSG00000057388	-0.694565	5.57935	0.000817469	0.0146802	No
ENSMUSG00000027360	-0.989565	6.31714	0.000817987	0.0146802	No
ENSMUSG00000097785	-1.17457	2.31028	0.000830951	0.0148787	Down
ENSMUSG00000113986	-0.712501	3.8634	0.000831498	0.0148787	No
ENSMUSG00000030538	-0.603967	5.92794	0.000834519	0.0149107	No
ENSMUSG00000026442	-1.35789	0.889637	0.000836793	0.0149294	Down
ENSMUSG00000060591	-0.620194	7.08441	0.000841084	0.0149839	No
ENSMUSG00000027356	1.64273	0.264053	0.000850451	0.0151217	Up
ENSMUSG00000071637	-0.879326	4.26594	0.000851313	0.0151217	No
ENSMUSG00000116097	-1.14476	1.53042	0.000855992	0.0151826	Down
ENSMUSG00000025417	1.33674	1.01136	0.000863759	0.015298	Up
ENSMUSG00000040033	-0.716747	6.16071	0.000869076	0.0153697	No
ENSMUSG00000102095	-0.810839	4.62085	0.000870893	0.0153794	No
ENSMUSG00000038578	0.822205	3.0859	0.000879474	0.0154747	No
ENSMUSG00000034165	0.582357	5.56099	0.000879512	0.0154747	No
ENSMUSG00000047731	0.624783	8.53535	0.000880425	0.0154747	No
ENSMUSG00000070283	-0.817715	3.72249	0.000881388	0.0154747	No
ENSMUSG00000036863	0.953726	2.64974	0.000882688	0.0154751	No
ENSMUSG00000002847	-0.5676	5.6171	0.000891623	0.0155948	No
ENSMUSG00000114004	-1.82874	0.177508	0.000892089	0.0155948	Down
ENSMUSG00000032788	0.942993	3.49708	0.000895184	0.0156264	No
ENSMUSG00000067722	-0.585749	4.73535	0.000898791	0.0156669	No
ENSMUSG00000032077	-1.1051	3.45917	0.000900874	0.0156806	Down
ENSMUSG00000035311	1.18875	2.40841	0.000903665	0.0156967	Up
ENSMUSG00000030942	0.6815	3.89687	0.000904387	0.0156967	No
ENSMUSG00000040170	0.885426	4.73115	0.000912908	0.015822	No
ENSMUSG00000049791	0.613914	4.5461	0.000916022	0.0158533	No
ENSMUSG00000021190	0.605278	4.84139	0.000918364	0.0158712	No
ENSMUSG00000022139	0.567992	5.31963	0.00092107	0.0158938	No
ENSMUSG00000074466	-0.860347	2.75894	0.000922568	0.0158938	No
ENSMUSG00000024019	1.2971	2.40654	0.0009236	0.0158938	Up
ENSMUSG00000021993	0.614863	4.8867	0.000930954	0.0159832	No
ENSMUSG00000021606	-0.597366	5.92852	0.000931433	0.0159832	No
ENSMUSG00000033624	1.15793	1.7157	0.000937128	0.0160582	Up
ENSMUSG00000079480	-0.887082	3.3635	0.000940885	0.0160999	No
ENSMUSG00000033530	0.804252	3.59095	0.000943277	0.0161181	No
ENSMUSG00000086253	-1.81884	0.626169	0.000954437	0.0162858	Down
ENSMUSG00000042496	-1.01174	3.26308	0.000966701	0.0164719	Down
ENSMUSG00000027322	1.459	1.31317	0.000968649	0.016482	Up
ENSMUSG00000031918	0.687705	4.20379	0.000970402	0.0164887	No
ENSMUSG00000086544	-1.49787	1.34842	0.000972274	0.0164974	Down
ENSMUSG00000024038	-0.659298	6.46585	0.000973679	0.0164982	No
ENSMUSG00000029580	-0.584089	8.36545	0.000976369	0.0165207	No
ENSMUSG00000032199	0.639186	5.61833	0.000981095	0.0165775	No
ENSMUSG00000032398	-0.833132	2.96073	0.000984853	0.0165958	No
ENSMUSG00000002812	0.60296	5.47127	0.000984913	0.0165958	No
ENSMUSG00000024639	0.579814	4.4906	0.00099763	0.0167867	No
ENSMUSG00000086141	-0.725708	5.58639	0.00100668	0.0169156	No
ENSMUSG00000017774	0.714856	4.49214	0.00101287	0.016996	No
ENSMUSG00000027698	0.646024	4.93879	0.00102407	0.0171389	No
ENSMUSG00000085622	-0.869838	3.2611	0.00102421	0.0171389	No
ENSMUSG00000060032	-0.616515	6.37086	0.00102853	0.0171875	No
ENSMUSG00000055320	0.748388	3.44617	0.00103118	0.0171909	No
ENSMUSG00000030513	0.695873	6.81363	0.00103176	0.0171909	No
ENSMUSG00000039000	0.682755	4.95723	0.00103306	0.0171909	No
ENSMUSG00000089847	-0.554423	4.64025	0.0010344	0.0171909	No
ENSMUSG00000020175	-0.862928	4.36875	0.00103853	0.0172349	No
ENSMUSG00000020672	-0.895968	3.25272	0.00103989	0.0172349	No
ENSMUSG00000037243	-1.13414	2.78443	0.00104338	0.0172692	Down
ENSMUSG00000029598	0.584289	6.64852	0.00104497	0.0172707	No
ENSMUSG00000022972	-0.673156	3.95486	0.00104632	0.0172707	No
ENSMUSG00000051495	-0.795266	6.49952	0.00105127	0.0173128	No
ENSMUSG00000028671	-1.00162	3.29392	0.0010528	0.0173128	Down
ENSMUSG00000040618	-0.929197	2.3418	0.00105315	0.0173128	No
ENSMUSG00000074457	-0.632131	4.73603	0.00105487	0.0173175	No
ENSMUSG00000034738	-0.648997	4.29506	0.00106428	0.0174484	No
ENSMUSG00000037904	-1.19333	1.3636	0.00106651	0.0174614	Down
ENSMUSG00000072487	-1.62411	0.599367	0.00107463	0.0175706	Down
ENSMUSG00000024346	-0.648613	4.49442	0.00107692	0.0175835	No
ENSMUSG00000027999	0.535446	5.3115	0.00107892	0.0175835	No
ENSMUSG00000037797	-0.668016	6.58962	0.00107976	0.0175835	No
ENSMUSG00000027505	-2.46904	0.868828	0.00108454	0.0176376	Down
ENSMUSG00000070280	-0.824625	3.53242	0.00109043	0.0177096	No
ENSMUSG00000002985	-0.587788	14.7197	0.00109319	0.0177308	No
ENSMUSG00000027660	-0.744702	3.69591	0.00109471	0.0177316	No
ENSMUSG00000031906	2.00579	1.67181	0.00109912	0.0177657	Up
ENSMUSG00000027475	0.908955	3.03893	0.00109974	0.0177657	No
ENSMUSG00000001755	0.607926	7.04445	0.00110418	0.0178136	No
ENSMUSG00000019883	0.716534	3.71604	0.00111285	0.0179189	No
ENSMUSG00000062432	-1.98578	0.254858	0.00111448	0.0179189	Down
ENSMUSG00000024359	0.611742	8.58993	0.00111513	0.0179189	No
ENSMUSG00000023939	-0.563926	5.94527	0.0011175	0.0179332	No
ENSMUSG00000018574	0.780602	7.04979	0.00112216	0.0179843	No
ENSMUSG00000018585	-0.646788	6.90745	0.00112479	0.0179945	No
ENSMUSG00000032808	1.08871	6.46233	0.00112649	0.0179945	Up
ENSMUSG00000021952	0.722885	3.39676	0.00112725	0.0179945	No
ENSMUSG00000028555	1.32726	0.734197	0.00113411	0.0180802	Up
ENSMUSG00000028609	-0.735699	3.86589	0.00113656	0.0180923	No
ENSMUSG00000108435	-1.36219	1.56568	0.00113897	0.0180923	Down
ENSMUSG00000036054	-0.706732	3.42406	0.00113934	0.0180923	No
ENSMUSG00000002393	0.846515	5.36869	0.0011416	0.0181045	No
ENSMUSG00000024386	-0.599989	9.48429	0.0011527	0.0182522	No
ENSMUSG00000026342	0.592319	5.52772	0.00115393	0.0182522	No
ENSMUSG00000034936	-0.875865	5.48962	0.00116153	0.0183486	No
ENSMUSG00000002083	0.820384	3.63698	0.00116831	0.0184316	No
ENSMUSG00000020857	-0.635465	7.75061	0.00117586	0.0185267	No
ENSMUSG00000097039	1.35606	2.31766	0.00118732	0.0186829	Up
ENSMUSG00000047880	-1.57015	-0.0109071	0.00120251	0.0188974	Down
ENSMUSG00000053964	-0.873496	5.05261	0.00120934	0.0189803	No
ENSMUSG00000044206	1.22056	3.04459	0.0012152	0.0190476	Up
ENSMUSG00000026202	-0.595375	7.29105	0.00122342	0.0191517	No
ENSMUSG00000030881	-0.696516	3.87125	0.00122576	0.0191635	No
ENSMUSG00000058216	-0.75441	3.82521	0.00123507	0.0192611	No
ENSMUSG00000028458	0.889979	3.0891	0.00123517	0.0192611	No
ENSMUSG00000038429	0.61198	5.41864	0.00124715	0.0194229	No
ENSMUSG00000002289	-0.580838	8.30636	0.001254	0.0195044	No
ENSMUSG00000060550	-0.617481	5.49279	0.00125701	0.019522	No
ENSMUSG00000022450	-0.639537	7.42011	0.00125834	0.019522	No
ENSMUSG00000000440	0.827318	3.07953	0.00126118	0.0195411	No
ENSMUSG00000032883	-0.683848	4.38587	0.00126815	0.0195974	No
ENSMUSG00000003873	-0.592119	4.63002	0.00126912	0.0195974	No
ENSMUSG00000029674	1.29241	1.63425	0.00127076	0.0195974	Up
ENSMUSG00000058927	-0.951479	2.58775	0.0012726	0.0195974	No
ENSMUSG00000074254	4.20324	4.37563	0.00127385	0.0195974	Up
ENSMUSG00000031147	-0.599667	4.17694	0.00127451	0.0195974	No
ENSMUSG00000058793	0.593707	6.30493	0.00127745	0.0196177	No
ENSMUSG00000030691	0.868198	2.92622	0.00128546	0.019693	No
ENSMUSG00000032652	0.623204	5.15247	0.0012856	0.019693	No
ENSMUSG00000042978	0.866077	4.81427	0.00128869	0.0197155	No
ENSMUSG00000014763	0.654785	4.03164	0.00130289	0.0199076	No
ENSMUSG00000022400	-0.602765	5.51804	0.00130517	0.0199174	No
ENSMUSG00000069208	-0.695215	4.02878	0.0013129	0.0200005	No
ENSMUSG00000025980	0.641447	8.53428	0.00131391	0.0200005	No
ENSMUSG00000097048	-0.877162	3.74413	0.00131644	0.0200081	No
ENSMUSG00000027829	-0.655728	5.80936	0.00131771	0.0200081	No
ENSMUSG00000071014	-0.586618	5.71864	0.00132708	0.0201251	No
ENSMUSG00000038128	-1.65414	0.203771	0.00132874	0.0201251	Down
ENSMUSG00000024136	-1.76992	0.180058	0.00133684	0.0202073	Down
ENSMUSG00000048878	-0.592216	6.02791	0.0013375	0.0202073	No
ENSMUSG00000015087	-0.597201	4.1759	0.00134127	0.0202392	No
ENSMUSG00000022769	-1.00784	3.82006	0.00134579	0.0202821	Down
ENSMUSG00000008730	0.979174	3.01889	0.00135408	0.0203818	No
ENSMUSG00000041697	-0.606896	8.76826	0.00135764	0.0203922	No
ENSMUSG00000027261	-0.630332	7.65072	0.00135853	0.0203922	No
ENSMUSG00000036905	0.898207	3.89985	0.00135981	0.0203922	No
ENSMUSG00000071713	1.20698	2.25235	0.00137597	0.0206089	Up
ENSMUSG00000006736	0.572222	7.13478	0.0013865	0.020723	No
ENSMUSG00000047963	0.617203	6.08137	0.00138843	0.020723	No
ENSMUSG00000034723	0.594795	4.11678	0.00138871	0.020723	No
ENSMUSG00000017723	-1.36896	1.91917	0.00139354	0.0207695	Down
ENSMUSG00000100596	-1.37954	0.729724	0.00140255	0.0208782	Down
ENSMUSG00000030660	0.653766	4.33954	0.0014064	0.0208875	No
ENSMUSG00000028648	-0.624275	5.95531	0.00140661	0.0208875	No
ENSMUSG00000020921	-0.835535	3.13323	0.00144162	0.0213694	No
ENSMUSG00000021973	0.657302	5.23792	0.00144259	0.0213694	No
ENSMUSG00000017344	-0.595743	11.662	0.00144535	0.0213842	No
ENSMUSG00000020102	0.603727	6.60667	0.00144816	0.021398	No
ENSMUSG00000058099	1.31227	1.14322	0.00144982	0.021398	Up
ENSMUSG00000006611	0.521515	5.72704	0.00145272	0.0214112	No
ENSMUSG00000079677	-0.574101	4.39619	0.00145424	0.0214112	No
ENSMUSG00000025006	0.736848	3.98862	0.00148527	0.0218416	No
ENSMUSG00000043671	-0.931425	2.73217	0.00148723	0.0218439	No
ENSMUSG00000038838	1.01604	2.50181	0.00150795	0.0221192	Up
ENSMUSG00000069744	-0.620455	6.72152	0.00150962	0.0221192	No
ENSMUSG00000027361	-0.61745	3.95112	0.00151966	0.0222189	No
ENSMUSG00000029066	-0.532537	5.12355	0.00152009	0.0222189	No
ENSMUSG00000038886	0.765475	4.44539	0.00152338	0.0222402	No
ENSMUSG00000036885	0.633794	5.1102	0.00153918	0.0224439	No
ENSMUSG00000029228	-1.53653	1.93337	0.00155057	0.0225712	Down
ENSMUSG00000026946	-0.741412	3.69356	0.00155163	0.0225712	No
ENSMUSG00000023020	-0.54347	5.12268	0.00155382	0.022576	No
ENSMUSG00000059811	0.581679	6.73644	0.00156146	0.0226598	No
ENSMUSG00000027712	0.63719	6.23984	0.00156691	0.0227008	No
ENSMUSG00000059659	-0.577874	5.96791	0.00156894	0.0227008	No
ENSMUSG00000030340	-0.631221	5.40677	0.0015699	0.0227008	No
ENSMUSG00000060036	0.575913	7.80576	0.00157215	0.0227063	No
ENSMUSG00000037646	0.623801	4.65186	0.00157804	0.0227642	No
ENSMUSG00000013089	-1.30437	1.39477	0.00159573	0.0229921	Down
ENSMUSG00000019796	1.31339	0.821593	0.00159974	0.0230226	Up
ENSMUSG00000023262	-0.601411	4.99167	0.00161582	0.0232264	No
ENSMUSG00000021665	1.17457	2.08042	0.00161775	0.0232266	Up
ENSMUSG00000027189	0.516219	5.36136	0.00162566	0.0233127	No
ENSMUSG00000021140	0.626515	4.89721	0.00162949	0.0233401	No
ENSMUSG00000030378	-0.798906	9.77158	0.00163508	0.0233681	No
ENSMUSG00000089809	-0.989064	4.65888	0.00163762	0.0233681	No
ENSMUSG00000020272	1.23292	1.76955	0.00164006	0.0233681	Up
ENSMUSG00000058921	0.830057	3.88278	0.00164105	0.0233681	No
ENSMUSG00000067851	0.565473	6.05274	0.00164108	0.0233681	No
ENSMUSG00000024987	-0.819054	4.00547	0.00164615	0.0234128	No
ENSMUSG00000046562	0.552157	4.94999	0.0016492	0.0234287	No
ENSMUSG00000037235	0.635069	5.24614	0.00168821	0.0239549	No
ENSMUSG00000024958	-0.552187	4.67144	0.00169329	0.0239988	No
ENSMUSG00000085894	-1.10909	2.60138	0.0017093	0.0241671	Down
ENSMUSG00000024900	0.629843	8.62576	0.00171075	0.0241671	No
ENSMUSG00000087687	-1.25993	2.37604	0.00171114	0.0241671	Down
ENSMUSG00000024966	-0.522509	5.56133	0.00174177	0.0245711	No
ENSMUSG00000026077	-1.14179	1.92161	0.00176675	0.0248945	Down
ENSMUSG00000044361	-0.901141	2.57573	0.00178031	0.0250121	No
ENSMUSG00000051864	0.639271	4.09731	0.00178177	0.0250121	No
ENSMUSG00000026568	-0.583846	7.64385	0.00178288	0.0250121	No
ENSMUSG00000028914	0.94077	3.17097	0.00178334	0.0250121	No
ENSMUSG00000028245	0.723717	3.28196	0.00178598	0.0250203	No
ENSMUSG00000015127	0.771519	3.13856	0.00180026	0.0251911	No
ENSMUSG00000006494	0.70797	6.02761	0.00181077	0.0253091	No
ENSMUSG00000030082	0.696366	6.05902	0.00181335	0.025316	No
ENSMUSG00000036687	0.697002	4.09053	0.00181915	0.0253677	No
ENSMUSG00000034858	0.700148	7.34086	0.0018414	0.0256485	No
ENSMUSG00000028703	0.952303	3.76442	0.00184529	0.0256658	No
ENSMUSG00000003849	0.759672	3.11818	0.00184687	0.0256658	No
ENSMUSG00000027255	0.69502	4.89218	0.00185712	0.0257517	No
ENSMUSG00000002379	-0.580186	6.05876	0.0018573	0.0257517	No
ENSMUSG00000024953	-0.632264	8.11541	0.00186424	0.0257698	No
ENSMUSG00000029110	0.571886	5.72912	0.00186655	0.0257698	No
ENSMUSG00000003184	-0.551633	5.97595	0.0018677	0.0257698	No
ENSMUSG00000024665	0.634192	8.6972	0.00186779	0.0257698	No
ENSMUSG00000033953	1.63009	0.298776	0.00186923	0.0257698	Up
ENSMUSG00000108822	-1.58697	2.07743	0.00187878	0.0258721	Down
ENSMUSG00000017721	0.623838	5.33459	0.00191627	0.0263585	No
ENSMUSG00000021963	-0.550745	5.92493	0.00192984	0.0265088	No
ENSMUSG00000034636	0.648881	4.95112	0.00193157	0.0265088	No
ENSMUSG00000031278	0.620413	5.21357	0.00193631	0.0265439	No
ENSMUSG00000032309	0.600132	4.09538	0.00193907	0.0265517	No
ENSMUSG00000063683	-0.57978	8.00567	0.0019651	0.0268778	No
ENSMUSG00000026643	0.577125	4.44691	0.00196942	0.0269065	No
ENSMUSG00000022536	0.539758	5.63488	0.00199167	0.0271799	No
ENSMUSG00000040562	0.964899	6.51996	0.00200059	0.0272709	No
ENSMUSG00000033557	0.661147	4.04617	0.00202534	0.0275527	No
ENSMUSG00000031596	0.616719	9.52666	0.0020258	0.0275527	No
ENSMUSG00000019256	0.800324	5.75945	0.00203427	0.0276197	No
ENSMUSG00000029787	0.596188	4.19433	0.00203578	0.0276197	No
ENSMUSG00000021039	0.893265	3.21278	0.0020383	0.0276197	No
ENSMUSG00000063445	-0.93083	2.73395	0.00203984	0.0276197	No
ENSMUSG00000021276	-0.58329	4.09594	0.00204494	0.0276414	No
ENSMUSG00000042675	-0.554232	5.76011	0.00204814	0.0276414	No
ENSMUSG00000031818	-0.595984	8.95522	0.00204827	0.0276414	No
ENSMUSG00000022514	-0.553398	7.76242	0.00205893	0.0277543	No
ENSMUSG00000068240	-0.786867	2.95561	0.00206943	0.0278649	No
ENSMUSG00000069922	-0.661716	10.9882	0.00208368	0.0280257	No
ENSMUSG00000042406	-0.595635	6.54504	0.00209579	0.0281538	No
ENSMUSG00000067367	-0.714975	3.33976	0.00209784	0.0281538	No
ENSMUSG00000028572	0.536179	5.5176	0.00211032	0.0282899	No
ENSMUSG00000020978	0.508923	5.11356	0.00211849	0.0283335	No
ENSMUSG00000057880	0.676799	8.37409	0.00212025	0.0283335	No
ENSMUSG00000038895	-0.91418	3.21086	0.00212246	0.0283335	No
ENSMUSG00000000568	-0.523292	5.73549	0.00212291	0.0283335	No
ENSMUSG00000069743	-1.15094	1.26817	0.00214021	0.028533	Down
ENSMUSG00000047153	0.639111	4.49392	0.00214839	0.0285422	No
ENSMUSG00000013822	-0.523937	5.29307	0.00214949	0.0285422	No
ENSMUSG00000045284	1.10629	2.07587	0.00214999	0.0285422	Up
ENSMUSG00000095562	-1.00386	3.92028	0.00215031	0.0285422	Down
ENSMUSG00000001323	0.645781	4.73081	0.00215825	0.0285939	No
ENSMUSG00000093904	0.545263	5.33785	0.00215894	0.0285939	No
ENSMUSG00000022338	-0.550594	5.72628	0.00216157	0.0285939	No
ENSMUSG00000063558	0.619983	7.06367	0.00216568	0.0285939	No
ENSMUSG00000059518	-0.598314	5.25817	0.00216599	0.0285939	No
ENSMUSG00000074657	-0.890247	2.49677	0.00217582	0.0286419	No
ENSMUSG00000029405	0.556415	5.63697	0.00217699	0.0286419	No
ENSMUSG00000037103	-0.814855	2.79197	0.00217822	0.0286419	No
ENSMUSG00000066551	-0.558874	5.65631	0.00217907	0.0286419	No
ENSMUSG00000034245	0.558352	5.83132	0.00221403	0.0290405	No
ENSMUSG00000024579	-1.32591	1.00056	0.00221469	0.0290405	Down
ENSMUSG00000027932	-1.49983	0.308671	0.00221657	0.0290405	Down
ENSMUSG00000055493	0.899559	2.4047	0.00221912	0.0290424	No
ENSMUSG00000028995	1.04449	3.04889	0.00222387	0.0290732	Up
ENSMUSG00000078762	-0.916409	2.49431	0.00223686	0.0292116	No
ENSMUSG00000002661	-0.620944	3.86945	0.00224464	0.0292817	No
ENSMUSG00000008036	-0.595189	6.18503	0.0022482	0.0292967	No
ENSMUSG00000029389	-0.821942	2.88091	0.00225735	0.0293843	No
ENSMUSG00000054942	1.27977	1.5143	0.00226359	0.0294339	Up
ENSMUSG00000030432	-0.613765	8.24591	0.0022908	0.0297558	No
ENSMUSG00000043252	0.564362	5.63615	0.00229363	0.0297608	No
ENSMUSG00000024299	-0.854725	3.03982	0.00230299	0.029833	No
ENSMUSG00000033106	-0.526708	4.64739	0.00230412	0.029833	No
ENSMUSG00000028977	-1.59206	-0.2509	0.00231173	0.0298669	Down
ENSMUSG00000116993	-0.782762	4.00987	0.00231585	0.0298669	No
ENSMUSG00000027605	0.806618	6.57106	0.00231738	0.0298669	No
ENSMUSG00000046160	0.982305	3.69915	0.00232064	0.0298669	No
ENSMUSG00000086054	-0.586296	6.16858	0.00232131	0.0298669	No
ENSMUSG00000032766	-1.10242	1.80674	0.00232151	0.0298669	Down
ENSMUSG00000026895	-0.561225	6.5703	0.0023416	0.0300418	No
ENSMUSG00000035105	0.644058	4.24419	0.00234344	0.0300418	No
ENSMUSG00000022371	0.648018	4.39969	0.00234461	0.0300418	No
ENSMUSG00000020592	0.661065	8.04802	0.002345	0.0300418	No
ENSMUSG00000033488	0.704357	4.21703	0.00234831	0.0300524	No
ENSMUSG00000039985	-1.5546	0.347081	0.00236165	0.0301891	Down
ENSMUSG00000020098	-0.552119	7.9333	0.00236396	0.0301891	No
ENSMUSG00000097061	-1.04417	2.14171	0.00236975	0.0302057	Down
ENSMUSG00000003721	0.680499	8.61201	0.00237035	0.0302057	No
ENSMUSG00000029640	0.706004	3.56768	0.00237273	0.0302057	No
ENSMUSG00000097310	-1.09114	1.77925	0.00239083	0.0304042	Down
ENSMUSG00000059552	-0.567969	4.52	0.00240536	0.0305569	No
ENSMUSG00000048096	-2.25803	0.511603	0.00242286	0.0307399	Down
ENSMUSG00000024747	0.710223	7.90431	0.00242804	0.0307399	No
ENSMUSG00000025089	0.684033	7.23764	0.00242875	0.0307399	No
ENSMUSG00000084883	0.701567	3.89117	0.0024299	0.0307399	No
ENSMUSG00000105703	1.63743	5.39905	0.00244296	0.0308729	Up
ENSMUSG00000054598	-1.81685	0.0894235	0.00245011	0.0309158	Down
ENSMUSG00000042323	0.979062	2.04978	0.00245145	0.0309158	No
ENSMUSG00000041740	0.70605	6.7797	0.00247229	0.0311079	No
ENSMUSG00000034168	0.67206	4.66596	0.00247304	0.0311079	No
ENSMUSG00000066072	0.557845	10.0189	0.00247438	0.0311079	No
ENSMUSG00000028389	-1.45158	0.854598	0.00248534	0.0312076	Down
ENSMUSG00000048578	0.663962	6.21673	0.00248872	0.0312076	No
ENSMUSG00000025357	-0.7941	3.01058	0.00249002	0.0312076	No
ENSMUSG00000017291	0.9919	2.3505	0.00249622	0.0312381	No
ENSMUSG00000059005	-0.512551	5.36893	0.0024976	0.0312381	No
ENSMUSG00000019906	-0.754432	3.11359	0.00250595	0.0313073	No
ENSMUSG00000110684	-1.5838	-0.00116091	0.0025083	0.0313073	Down
ENSMUSG00000059278	-0.594257	3.91974	0.0025142	0.0313487	No
ENSMUSG00000064354	-0.700458	8.34403	0.00252102	0.0313756	No
ENSMUSG00000026024	0.751743	4.56954	0.00252153	0.0313756	No
ENSMUSG00000027447	-0.566672	7.37332	0.00252543	0.0313919	No
ENSMUSG00000022948	-0.76781	3.8282	0.0025403	0.0315444	No
ENSMUSG00000032310	-0.732271	9.48358	0.00254628	0.0315588	No
ENSMUSG00000046516	-0.61317	4.49262	0.00254666	0.0315588	No
ENSMUSG00000022508	0.578106	5.83806	0.00255542	0.0316117	No
ENSMUSG00000073460	-1.02961	1.97215	0.00255614	0.0316117	Down
ENSMUSG00000040472	-0.545148	5.24581	0.00256046	0.0316329	No
ENSMUSG00000022871	-0.592218	9.72386	0.00257443	0.0317731	No
ENSMUSG00000006958	-0.754102	2.95215	0.00257736	0.031777	No
ENSMUSG00000065947	0.873429	5.72043	0.00258178	0.0317991	No
ENSMUSG00000031149	-1.11457	1.91806	0.00258763	0.0318388	Down
ENSMUSG00000022057	1.57823	-0.025024	0.00260016	0.0319606	Up
ENSMUSG00000056617	-2.36874	0.465626	0.0026053	0.0319914	Down
ENSMUSG00000037965	-0.678724	9.68199	0.00260967	0.0320127	No
ENSMUSG00000038181	0.713511	3.45541	0.00262049	0.032113	No
ENSMUSG00000030335	-0.540347	5.76876	0.00262895	0.0321727	No
ENSMUSG00000041180	-0.830614	2.73436	0.00263235	0.0321727	No
ENSMUSG00000042699	0.506357	5.47377	0.0026355	0.0321727	No
ENSMUSG00000052459	0.599643	5.08848	0.00263597	0.0321727	No
ENSMUSG00000066687	0.624758	5.70981	0.00264324	0.0322289	No
ENSMUSG00000090210	-1.17092	1.27167	0.00266148	0.0324187	Down
ENSMUSG00000021577	0.615159	8.54851	0.00267175	0.0325113	No
ENSMUSG00000073889	-0.494467	5.19368	0.00268002	0.0325792	No
ENSMUSG00000000673	-0.560023	9.10483	0.00269619	0.0327429	No
ENSMUSG00000075591	0.707257	4.08203	0.00271673	0.0329593	No
ENSMUSG00000026032	-0.605463	5.40212	0.00271961	0.0329613	No
ENSMUSG00000005087	0.930324	2.22763	0.00273001	0.0330273	No
ENSMUSG00000002980	-1.48659	2.06751	0.0027305	0.0330273	Down
ENSMUSG00000027546	0.620164	5.97087	0.00274064	0.0331169	No
ENSMUSG00000052658	-1.68114	-0.119999	0.0027475	0.0331668	Down
ENSMUSG00000020572	0.533768	5.84224	0.00275489	0.033223	No
ENSMUSG00000006273	0.519664	5.46454	0.0027608	0.0332322	No
ENSMUSG00000014748	0.557909	6.10888	0.00276113	0.0332322	No
ENSMUSG00000029727	0.637309	7.86051	0.00276741	0.0332747	No
ENSMUSG00000085175	-1.11342	1.30845	0.00277768	0.0333652	Down
ENSMUSG00000010376	-0.499822	5.71597	0.00278123	0.0333747	No
ENSMUSG00000002885	1.12663	1.55452	0.00278528	0.0333903	Up
ENSMUSG00000028199	0.604324	6.33011	0.0027907	0.0333917	No
ENSMUSG00000044033	-0.622746	4.13601	0.0027936	0.0333917	No
ENSMUSG00000037762	1.49073	0.151314	0.00279497	0.0333917	Up
ENSMUSG00000014496	0.513652	4.90266	0.00279703	0.0333917	No
ENSMUSG00000025190	0.810598	9.00162	0.00279916	0.0333917	No
ENSMUSG00000020308	-0.503009	5.20579	0.00280413	0.0333934	No
ENSMUSG00000037316	1.24231	1.74255	0.00280605	0.0333934	Up
ENSMUSG00000025656	1.18176	2.08396	0.00280971	0.0333934	Up
ENSMUSG00000022671	-0.602383	4.63664	0.00281401	0.0333934	No
ENSMUSG00000022574	-0.540432	7.07683	0.00281717	0.0333934	No
ENSMUSG00000028011	0.545481	10.7827	0.00281819	0.0333934	No
ENSMUSG00000059674	-1.33997	0.696321	0.00281925	0.0333934	Down
ENSMUSG00000018858	-0.527226	5.04517	0.0028259	0.0333934	No
ENSMUSG00000035011	0.60201	5.39701	0.00282634	0.0333934	No
ENSMUSG00000041571	-0.540623	6.43667	0.00282682	0.0333934	No
ENSMUSG00000008763	0.529323	5.01981	0.00283259	0.033429	No
ENSMUSG00000020150	-0.66951	7.82126	0.00284966	0.0335978	No
ENSMUSG00000037523	0.590852	5.96933	0.00285748	0.0336572	No
ENSMUSG00000034771	-0.819996	3.75372	0.00286507	0.0337139	No
ENSMUSG00000057554	0.578111	6.24155	0.00288822	0.0339458	No
ENSMUSG00000031146	-1.27455	0.587844	0.00289037	0.0339458	Down
ENSMUSG00000086437	-1.60192	0.423297	0.00289551	0.033957	Down
ENSMUSG00000022000	-0.599634	4.65767	0.00289693	0.033957	No
ENSMUSG00000000056	0.638982	4.41855	0.0029049	0.0339984	No
ENSMUSG00000071350	0.892029	4.2077	0.00290606	0.0339984	No
ENSMUSG00000066357	0.720089	3.41269	0.00292548	0.0341926	No
ENSMUSG00000027800	-0.582812	4.30433	0.00293704	0.0342947	No
ENSMUSG00000039994	-0.842281	2.51021	0.00294477	0.0343518	No
ENSMUSG00000071076	-0.532569	5.71513	0.00295292	0.0344138	No
ENSMUSG00000024740	0.613328	6.98654	0.0029629	0.0344732	No
ENSMUSG00000053641	0.482426	5.25626	0.0029637	0.0344732	No
ENSMUSG00000032179	1.63964	0.65224	0.00299284	0.0347788	Up
ENSMUSG00000006412	-0.513382	4.84788	0.00299624	0.0347851	No
ENSMUSG00000005580	0.685621	4.60228	0.0030078	0.0348634	No
ENSMUSG00000069601	0.612455	4.38201	0.00300873	0.0348634	No
ENSMUSG00000039367	0.912726	3.03469	0.00301544	0.0349078	No
ENSMUSG00000000278	1.00954	3.02773	0.00303324	0.035057	Up
ENSMUSG00000031333	0.530131	6.37772	0.00303411	0.035057	No
ENSMUSG00000031958	0.70829	7.47885	0.00305081	0.0352164	No
ENSMUSG00000021549	0.783319	3.2437	0.00306024	0.0352916	No
ENSMUSG00000021756	0.568148	6.17423	0.00307396	0.0354163	No
ENSMUSG00000026466	0.479882	5.50776	0.00308834	0.0354968	No
ENSMUSG00000028062	-0.50836	5.47148	0.00308863	0.0354968	No
ENSMUSG00000093769	-0.836194	2.41362	0.00308973	0.0354968	No
ENSMUSG00000072949	0.819137	6.20624	0.00309413	0.0355137	No
ENSMUSG00000026116	0.55507	5.27016	0.00309805	0.0355251	No
ENSMUSG00000021958	-0.94875	1.82836	0.00310777	0.0355746	No
ENSMUSG00000028150	0.860904	3.70683	0.00310823	0.0355746	No
ENSMUSG00000116004	-1.45805	0.0937309	0.00311751	0.0356265	Down
ENSMUSG00000030421	0.484501	5.23006	0.0031217	0.0356265	No
ENSMUSG00000032966	0.48292	5.50985	0.00312224	0.0356265	No
ENSMUSG00000062181	-0.630165	8.79733	0.00312451	0.0356265	No
ENSMUSG00000028670	-0.521471	6.15941	0.00313291	0.0356887	No
ENSMUSG00000044378	1.15033	3.3387	0.00313779	0.0357108	Up
ENSMUSG00000078974	-0.754719	4.08401	0.00314203	0.0357255	No
ENSMUSG00000031729	0.685868	3.96556	0.00315089	0.0357926	No
ENSMUSG00000102805	0.661362	4.00781	0.00315514	0.0358039	No
ENSMUSG00000074639	-0.620175	7.2068	0.00315778	0.0358039	No
ENSMUSG00000026307	0.979785	1.91487	0.00316443	0.0358458	No
ENSMUSG00000037949	0.75437	3.5574	0.00317115	0.0358884	No
ENSMUSG00000001436	0.761783	3.38664	0.00318239	0.035982	No
ENSMUSG00000019873	-1.11221	1.42067	0.00320919	0.0362249	Down
ENSMUSG00000025204	-0.533463	6.66081	0.00320984	0.0362249	No
ENSMUSG00000066735	0.478155	5.35774	0.00322156	0.0363234	No
ENSMUSG00000050390	0.629696	6.14569	0.00325547	0.0366716	No
ENSMUSG00000030541	0.571052	6.96629	0.00327886	0.0369008	No
ENSMUSG00000054072	-0.622939	7.92389	0.00328696	0.0369577	No
ENSMUSG00000040359	1.21308	1.06777	0.00329528	0.0370054	Up
ENSMUSG00000032826	-0.983709	3.04165	0.0032973	0.0370054	No
ENSMUSG00000036352	0.568765	4.52516	0.00331189	0.0371348	No
ENSMUSG00000059401	1.37931	0.584454	0.00333065	0.0373107	Up
ENSMUSG00000011752	0.580185	6.7771	0.00333723	0.0373166	No
ENSMUSG00000029299	1.30729	0.663508	0.00333971	0.0373166	Up
ENSMUSG00000061613	-0.509802	5.45729	0.00334041	0.0373166	No
ENSMUSG00000042712	-0.756822	3.20221	0.00336547	0.0375497	No
ENSMUSG00000026492	0.493491	4.65909	0.00336747	0.0375497	No
ENSMUSG00000040549	-0.523128	4.54834	0.0033739	0.0375869	No
ENSMUSG00000023951	-0.574383	7.42493	0.00338866	0.0377167	No
ENSMUSG00000021893	1.00616	2.09189	0.00339517	0.0377546	Up
ENSMUSG00000062070	0.573528	7.94569	0.00340811	0.0378638	No
ENSMUSG00000022010	-1.06084	5.57313	0.00341669	0.0379243	Down
ENSMUSG00000038039	0.549289	4.32039	0.00343385	0.038077	No
ENSMUSG00000027347	1.57127	0.158188	0.0034427	0.038077	Up
ENSMUSG00000007850	-0.675638	6.4969	0.00344582	0.038077	No
ENSMUSG00000060152	-0.532621	4.84603	0.00344624	0.038077	No
ENSMUSG00000015214	0.51969	5.14969	0.0034467	0.038077	No
ENSMUSG00000004364	0.502196	5.869	0.00344928	0.038077	No
ENSMUSG00000026198	0.551838	6.22594	0.00346753	0.0382437	No
ENSMUSG00000025157	0.697068	2.97344	0.00349259	0.0384237	No
ENSMUSG00000027618	0.523522	5.58333	0.00349297	0.0384237	No
ENSMUSG00000038546	0.587343	4.37614	0.00349335	0.0384237	No
ENSMUSG00000022385	-1.16276	1.02554	0.00349717	0.0384308	Down
ENSMUSG00000039648	-0.567654	7.38273	0.00350044	0.038432	No
ENSMUSG00000035621	0.528223	5.10308	0.00352399	0.0386223	No
ENSMUSG00000079165	-1.02912	1.97063	0.00352414	0.0386223	Down
ENSMUSG00000036751	-0.58169	7.44924	0.00353709	0.0387292	No
ENSMUSG00000024570	0.59757	3.89616	0.00354827	0.0388166	No
ENSMUSG00000038633	0.518588	6.11834	0.00357091	0.0390291	No
ENSMUSG00000004268	-0.498919	5.37519	0.00357455	0.0390336	No
ENSMUSG00000049422	-0.574795	8.92709	0.00358573	0.0391206	No
ENSMUSG00000084983	-0.531082	5.08042	0.00358972	0.0391217	No
ENSMUSG00000060244	-1.40727	0.0510831	0.00359228	0.0391217	Down
ENSMUSG00000024769	0.699938	4.02854	0.00361578	0.0393293	No
ENSMUSG00000023921	0.574531	7.22768	0.00361783	0.0393293	No
ENSMUSG00000030731	-0.936456	2.69064	0.00362597	0.0393826	No
ENSMUSG00000035112	-1.26791	1.22339	0.00363454	0.0394403	Down
ENSMUSG00000026879	-1.42232	4.69935	0.00365321	0.0396075	Down
ENSMUSG00000063694	-0.577616	6.30512	0.00367294	0.0397512	No
ENSMUSG00000071537	-1.75956	-0.279473	0.00367457	0.0397512	Down
ENSMUSG00000018040	0.735195	3.43176	0.0036763	0.0397512	No
ENSMUSG00000026921	-0.615218	4.30888	0.00368763	0.0398382	No
ENSMUSG00000024563	0.682841	3.80199	0.00369328	0.0398637	No
ENSMUSG00000032898	0.594602	7.28258	0.00370595	0.039965	No
ENSMUSG00000032298	-0.846791	2.75163	0.00372044	0.0400855	No
ENSMUSG00000021987	0.582985	4.01977	0.00375982	0.0404739	No
ENSMUSG00000050017	0.519888	5.08576	0.00376326	0.0404751	No
ENSMUSG00000063077	0.529113	7.21342	0.00379706	0.0408024	No
ENSMUSG00000029149	-1.21967	0.77656	0.00380797	0.0408784	Down
ENSMUSG00000063172	-0.846303	2.20327	0.00381135	0.0408784	No
ENSMUSG00000036550	0.536003	6.01279	0.00381424	0.0408784	No
ENSMUSG00000031671	-0.60094	4.13248	0.00383049	0.0410163	No
ENSMUSG00000050812	0.511176	6.47563	0.00384013	0.0410554	No
ENSMUSG00000028715	0.745669	10.3504	0.00384091	0.0410554	No
ENSMUSG00000038023	0.758666	3.56744	0.0038492	0.0410846	No
ENSMUSG00000043866	-0.514734	6.13287	0.00385293	0.0410846	No
ENSMUSG00000037166	-1.40261	1.17843	0.0038538	0.0410846	Down
ENSMUSG00000045464	-1.28708	0.347848	0.00387523	0.0412486	Down
ENSMUSG00000073771	-1.21484	1.47651	0.00387598	0.0412486	Down
ENSMUSG00000039753	0.508972	4.57761	0.00388906	0.0413095	No
ENSMUSG00000079834	0.648641	3.51473	0.00389014	0.0413095	No
ENSMUSG00000078597	0.980296	7.35027	0.00389192	0.0413095	No
ENSMUSG00000037062	0.489508	5.88631	0.00389665	0.0413236	No
ENSMUSG00000031328	-1.11209	4.18681	0.00390561	0.0413824	Down
ENSMUSG00000035437	1.06656	1.14054	0.0039157	0.0414239	Up
ENSMUSG00000030662	0.515706	5.67214	0.00391635	0.0414239	No
ENSMUSG00000052013	1.47304	0.395603	0.00392007	0.0414271	Up
ENSMUSG00000006356	-0.531504	6.36606	0.0039435	0.0416384	No
ENSMUSG00000028461	-0.526474	5.93029	0.00395663	0.0417373	No
ENSMUSG00000063704	-0.857503	4.49286	0.00395978	0.0417373	No
ENSMUSG00000026390	1.54272	0.961029	0.00396318	0.0417373	Up
ENSMUSG00000037820	1.45223	2.35012	0.00397151	0.0417887	Up
ENSMUSG00000020122	-0.765072	8.31134	0.00398774	0.0419231	No
ENSMUSG00000026029	-0.482436	4.95235	0.00401329	0.0421184	No
ENSMUSG00000078651	-1.20687	1.40779	0.0040163	0.0421184	Down
ENSMUSG00000037126	-1.13299	1.33237	0.00401673	0.0421184	Down
ENSMUSG00000096674	-3.50165	10.0077	0.00402617	0.0421809	Down
ENSMUSG00000019731	0.544151	4.99014	0.0040398	0.0422871	No
ENSMUSG00000032040	-0.666626	3.35382	0.00404901	0.0423471	No
ENSMUSG00000064179	-1.55999	0.105477	0.0040661	0.0424892	Down
ENSMUSG00000095041	-0.724664	6.46334	0.00407435	0.0425139	No
ENSMUSG00000023022	0.804774	2.94145	0.00407547	0.0425139	No
ENSMUSG00000039512	0.530285	4.38546	0.00409662	0.0426705	No
ENSMUSG00000031434	1.35484	0.606948	0.00409752	0.0426705	Up
ENSMUSG00000040287	-1.5458	-0.096228	0.00412727	0.0429435	Down
ENSMUSG00000040997	0.527255	5.68187	0.00413655	0.0429723	No
ENSMUSG00000039105	-0.551371	5.63834	0.00413713	0.0429723	No
ENSMUSG00000005907	0.63316	4.09062	0.00414068	0.0429723	No
ENSMUSG00000032078	-0.760402	6.27001	0.00414421	0.0429723	No
ENSMUSG00000050541	-0.532212	6.47972	0.0041678	0.0431577	No
ENSMUSG00000029068	-0.678971	7.20843	0.00417574	0.0431577	No
ENSMUSG00000021982	0.899543	3.48183	0.00417604	0.0431577	No
ENSMUSG00000038010	-0.886506	2.28894	0.00417633	0.0431577	No
ENSMUSG00000026155	0.662483	3.52256	0.00418905	0.0432261	No
ENSMUSG00000004789	0.542394	7.43213	0.00419006	0.0432261	No
ENSMUSG00000019809	0.495	4.78136	0.00419535	0.0432438	No
ENSMUSG00000001285	-0.532384	4.60433	0.00421134	0.0433718	No
ENSMUSG00000068966	0.818143	2.37441	0.00424865	0.0437189	No
ENSMUSG00000031938	0.641254	7.81102	0.00425737	0.0437715	No
ENSMUSG00000040697	0.612183	3.86715	0.00428863	0.0440556	No
ENSMUSG00000029911	-0.530242	4.4702	0.0043068	0.0441939	No
ENSMUSG00000008958	-0.56415	4.37007	0.00430938	0.0441939	No
ENSMUSG00000058486	-0.514329	5.12475	0.00432076	0.0442731	No
ENSMUSG00000030683	-1.52673	0.14281	0.00434528	0.0444592	Down
ENSMUSG00000001604	-0.526627	6.28495	0.00434624	0.0444592	No
ENSMUSG00000034158	0.54452	6.43361	0.00435245	0.0444852	No
ENSMUSG00000058594	0.55055	4.06048	0.00435863	0.0445108	No
ENSMUSG00000024085	0.533206	7.22896	0.00441587	0.0450574	No
ENSMUSG00000022912	0.516565	6.08858	0.00447165	0.0455883	No
ENSMUSG00000073639	0.677393	4.42023	0.00450662	0.0459062	No
ENSMUSG00000030739	0.679029	4.42503	0.00452752	0.0460805	No
ENSMUSG00000003269	-0.487141	4.50869	0.00453848	0.0461533	No
ENSMUSG00000003814	-0.574175	8.73949	0.00454417	0.0461724	No
ENSMUSG00000031988	0.534503	4.59735	0.00455013	0.0461902	No
ENSMUSG00000090015	-0.905643	2.02287	0.00455353	0.0461902	No
ENSMUSG00000015806	-0.589675	6.88621	0.00455976	0.0462147	No
ENSMUSG00000025393	0.557236	9.88346	0.00457319	0.0463121	No
ENSMUSG00000059824	1.88852	4.71535	0.00458245	0.0463672	Up
ENSMUSG00000025747	-0.828375	2.45748	0.00460666	0.0465733	No
ENSMUSG00000034789	-0.632366	3.6981	0.004613	0.0465986	No
ENSMUSG00000038048	-0.671759	4.70985	0.00462489	0.0466473	No
ENSMUSG00000029020	0.531848	6.37922	0.00462552	0.0466473	No
ENSMUSG00000002032	-0.675608	5.85853	0.00463168	0.0466707	No
ENSMUSG00000118506	-0.785019	2.68369	0.00463804	0.0466961	No
ENSMUSG00000022307	0.503978	5.49528	0.00465653	0.0468433	No
ENSMUSG00000053253	0.485345	5.24543	0.00466552	0.0468765	No
ENSMUSG00000089682	0.575956	4.09626	0.00466756	0.0468765	No
ENSMUSG00000021474	0.518294	6.91175	0.00467177	0.04688	No
ENSMUSG00000031954	-0.503317	5.11537	0.00467825	0.0468884	No
ENSMUSG00000105907	-1.58458	-0.0757831	0.00468033	0.0468884	Down
ENSMUSG00000035572	0.55037	4.5624	0.00469233	0.0469697	No
ENSMUSG00000115946	1.44341	0.457851	0.00469682	0.046976	Up
ENSMUSG00000049685	1.38165	2.08104	0.00470905	0.0470595	Up
ENSMUSG00000031594	-0.861636	8.16914	0.00475735	0.047503	No
ENSMUSG00000000420	0.477981	5.47109	0.00477552	0.0476071	No
ENSMUSG00000024892	0.588011	9.03551	0.00477563	0.0476071	No
ENSMUSG00000020376	0.493674	6.20958	0.00479514	0.0477269	No
ENSMUSG00000028654	0.840919	2.78783	0.00479712	0.0477269	No
ENSMUSG00000030882	-0.707722	2.79942	0.00479944	0.0477269	No
ENSMUSG00000002768	-0.46928	4.84758	0.00480479	0.047741	No
ENSMUSG00000042476	0.527476	8.52617	0.004835	0.0479655	No
ENSMUSG00000020709	0.662839	4.18012	0.00483529	0.0479655	No
ENSMUSG00000057068	-0.735235	4.01172	0.00484042	0.0479771	No
ENSMUSG00000023495	-0.509758	5.02608	0.00484684	0.0479916	No
ENSMUSG00000094156	1.12769	1.2859	0.00485321	0.0479916	Up
ENSMUSG00000025872	0.569172	4.17228	0.00485375	0.0479916	No
ENSMUSG00000027478	-1.11811	1.69565	0.00485993	0.0480136	Down
ENSMUSG00000025612	0.477195	5.15606	0.00486407	0.0480154	No
ENSMUSG00000042211	0.482542	4.50854	0.00487464	0.0480806	No
ENSMUSG00000022890	-0.602044	7.50151	0.00491298	0.0484194	No
ENSMUSG00000070319	-0.497142	5.91376	0.00492354	0.0484605	No
ENSMUSG00000023915	0.995182	1.71121	0.00492514	0.0484605	No
ENSMUSG00000043068	0.629603	3.53686	0.00494111	0.0485439	No
ENSMUSG00000111225	-1.15118	0.933669	0.00494162	0.0485439	Down
ENSMUSG00000028907	-0.669182	4.17834	0.00495283	0.0486146	No
ENSMUSG00000039662	0.564122	4.89768	0.0049671	0.0486805	No
ENSMUSG00000028601	-0.61264	7.73828	0.00496757	0.0486805	No
ENSMUSG00000000708	0.489223	6.50092	0.00497625	0.0486919	No
ENSMUSG00000061360	-0.495584	4.61119	0.00498057	0.0486919	No
ENSMUSG00000034974	-0.506598	5.32999	0.00498077	0.0486919	No
ENSMUSG00000035936	0.603484	4.08406	0.00500583	0.0488976	No
ENSMUSG00000006057	-0.558293	7.3929	0.00501061	0.0489048	No
ENSMUSG00000028821	-0.50422	5.14069	0.00501559	0.0489141	No
ENSMUSG00000103983	-1.15091	1.02914	0.00503765	0.0490898	Down
ENSMUSG00000044066	0.629694	3.64274	0.00505276	0.0491975	No
ENSMUSG00000068686	-0.8134	2.20647	0.00506695	0.0492961	No
ENSMUSG00000091264	0.5027	5.10852	0.00507114	0.0492974	No
ENSMUSG00000064068	-0.470358	5.40013	0.00508187	0.0493621	No
ENSMUSG00000048546	-0.481757	6.00971	0.00511546	0.0496486	No
ENSMUSG00000112109	-1.06627	1.52968	0.00512616	0.0497127	Down
ENSMUSG00000025145	-0.654906	3.22309	0.00513473	0.049756	No
ENSMUSG00000079283	-0.771635	2.62082	0.00514153	0.0497643	No
ENSMUSG00000045996	-0.8058	2.83463	0.00514379	0.0497643	No
ENSMUSG00000073609	0.527184	4.82424	0.00515068	0.0497913	No
ENSMUSG00000022464	0.497832	10.315	0.00516469	0.0498736	No
ENSMUSG00000030800	0.875454	2.5095	0.00516801	0.0498736	No
ENSMUSG00000008200	-0.537689	5.28155	0.00517153	0.0498736	No
ENSMUSG00000056880	-0.924405	2.45817	0.00518161	0.0499311	No
ENSMUSG00000038594	0.541369	5.52859	0.00521496	0.0502126	No
ENSMUSG00000037157	1.26538	1.39852	0.00524332	0.0504331	No
ENSMUSG00000002767	-0.507899	5.6728	0.00524618	0.0504331	No
ENSMUSG00000034108	-0.505007	7.61596	0.00525033	0.0504331	No
ENSMUSG00000015083	-0.533828	8.75946	0.00527277	0.0506086	No
ENSMUSG00000013663	0.519336	6.72312	0.00528169	0.0506541	No
ENSMUSG00000056952	0.563169	4.66095	0.00528639	0.0506592	No
ENSMUSG00000101514	0.513688	4.47805	0.00529961	0.0507457	No
ENSMUSG00000064302	0.56705	3.9865	0.00531015	0.0508066	No
ENSMUSG00000015671	-0.534376	6.24937	0.00531697	0.0508318	No
ENSMUSG00000027472	-0.523728	4.3667	0.00532404	0.0508592	No
ENSMUSG00000028194	0.579182	6.99046	0.00533513	0.0508768	No
ENSMUSG00000040412	1.34521	1.48044	0.00533761	0.0508768	No
ENSMUSG00000031723	-0.586157	3.68195	0.00533846	0.0508768	No
ENSMUSG00000039831	-0.490038	5.85294	0.00535345	0.0509703	No
ENSMUSG00000056629	-0.517962	6.07076	0.00535667	0.0509703	No
ENSMUSG00000030805	-0.469464	4.80318	0.00536426	0.0510025	No
ENSMUSG00000022867	0.505785	4.71054	0.00537374	0.0510527	No
ENSMUSG00000078937	-0.87498	2.82758	0.00538617	0.0511307	No
ENSMUSG00000027598	0.478082	5.80417	0.00539178	0.0511439	No
ENSMUSG00000022043	0.944493	1.46717	0.00541882	0.0513277	No
ENSMUSG00000067369	0.471252	4.66545	0.00541962	0.0513277	No
ENSMUSG00000021687	0.45904	5.7886	0.00542504	0.051339	No
ENSMUSG00000049532	-1.16837	1.61269	0.00544007	0.0514411	No
ENSMUSG00000031150	1.42823	0.817471	0.00549228	0.0518943	No
ENSMUSG00000083282	0.678822	4.26033	0.00549938	0.051921	No
ENSMUSG00000024694	-1.14381	0.86465	0.00552811	0.0521516	No
ENSMUSG00000079477	0.731588	3.92622	0.00553343	0.0521613	No
ENSMUSG00000052562	-0.521963	7.95611	0.00557101	0.0524747	No
ENSMUSG00000038421	-1.47185	0.155571	0.00559268	0.052638	No
ENSMUSG00000028657	0.482688	4.46481	0.0056188	0.0528428	No
ENSMUSG00000041920	-0.871213	2.82923	0.00562501	0.0528603	No
ENSMUSG00000024423	0.51345	4.33403	0.00563131	0.0528785	No
ENSMUSG00000074284	-0.7617	2.45056	0.00567536	0.0532509	No
ENSMUSG00000039294	-0.682529	3.04202	0.00568558	0.0532663	No
ENSMUSG00000032330	-0.563275	7.18149	0.00568578	0.0532663	No
ENSMUSG00000014226	-0.484237	4.79693	0.0057009	0.0533668	No
ENSMUSG00000025241	0.880123	4.19737	0.00574048	0.0536959	No
ENSMUSG00000028470	-0.562038	6.7768	0.00575922	0.0538218	No
ENSMUSG00000019997	-0.896156	2.2366	0.00576346	0.0538218	No
ENSMUSG00000022462	-0.564078	7.36794	0.00576726	0.0538218	No
ENSMUSG00000021704	0.588213	4.60698	0.00578723	0.0539667	No
ENSMUSG00000020664	0.521515	6.67345	0.00580216	0.0540644	No
ENSMUSG00000071451	-0.692711	2.96426	0.0058286	0.054269	No
ENSMUSG00000031844	-0.606044	7.28205	0.00584621	0.0543913	No
ENSMUSG00000030782	-1.17246	1.15622	0.00585136	0.0543922	No
ENSMUSG00000027742	0.571949	4.05818	0.00585812	0.0543922	No
ENSMUSG00000019960	-0.675441	5.12366	0.005862	0.0543922	No
ENSMUSG00000002769	0.575423	10.8138	0.00586424	0.0543922	No
ENSMUSG00000010609	-0.489183	7.89126	0.00588215	0.0545166	No
ENSMUSG00000110156	-0.918587	1.49834	0.00591971	0.0548228	No
ENSMUSG00000049354	0.469337	5.04578	0.00592507	0.0548306	No
ENSMUSG00000033170	-0.626382	3.87808	0.00593839	0.054912	No
ENSMUSG00000097222	-0.618823	4.54823	0.00595269	0.0550023	No
ENSMUSG00000028597	1.49442	1.32473	0.00602339	0.0556132	No
ENSMUSG00000048495	-0.687301	3.28556	0.00604114	0.0557347	No
ENSMUSG00000045216	0.640946	5.95281	0.00604724	0.0557486	No
ENSMUSG00000038007	0.608676	3.31006	0.00607522	0.055964	No
ENSMUSG00000049670	-1.31354	0.234245	0.00608185	0.0559826	No
ENSMUSG00000046806	-1.19512	0.872055	0.0061102	0.0561662	No
ENSMUSG00000027809	0.521454	7.91005	0.00611106	0.0561662	No
ENSMUSG00000029427	-0.576914	4.56807	0.00615453	0.0565229	No
ENSMUSG00000020644	-0.584544	6.83106	0.00625505	0.0574026	No
ENSMUSG00000009630	0.477103	5.00317	0.00626826	0.0574804	No
ENSMUSG00000070287	-1.53542	0.147019	0.00628166	0.0575598	No
ENSMUSG00000049482	-0.58132	3.51785	0.00629935	0.0576651	No
ENSMUSG00000073702	-0.583062	7.44735	0.00630605	0.0576651	No
ENSMUSG00000052934	0.52481	6.78602	0.00631026	0.0576651	No
ENSMUSG00000051721	-0.618727	3.23635	0.00631347	0.0576651	No
ENSMUSG00000042660	-0.619876	3.56279	0.00631692	0.0576651	No
ENSMUSG00000059734	-0.539991	6.59497	0.00632534	0.0576872	No
ENSMUSG00000097589	-0.649645	3.40701	0.00632886	0.0576872	No
ENSMUSG00000054452	-0.494892	9.3972	0.00635052	0.0577719	No
ENSMUSG00000025577	0.722269	2.82023	0.00635201	0.0577719	No
ENSMUSG00000048429	0.543837	5.16215	0.00635244	0.0577719	No
ENSMUSG00000010358	-0.669661	4.01832	0.00636252	0.0578203	No
ENSMUSG00000014245	-0.580657	3.74067	0.00637087	0.0578528	No
ENSMUSG00000004221	0.489103	6.50918	0.00638763	0.0579616	No
ENSMUSG00000041797	-0.773722	2.5999	0.00640116	0.058041	No
ENSMUSG00000046229	-0.52779	5.85345	0.0064149	0.0580814	No
ENSMUSG00000028007	0.621894	3.80199	0.00641519	0.0580814	No
ENSMUSG00000028964	-0.512658	7.48144	0.00643491	0.0582165	No
ENSMUSG00000040938	-1.07996	3.58284	0.00644317	0.0582478	No
ENSMUSG00000027439	0.476205	5.52491	0.00646075	0.0583623	No
ENSMUSG00000019158	-0.453676	4.67531	0.00646637	0.0583623	No
ENSMUSG00000110439	-1.33928	6.28335	0.00647026	0.0583623	No
ENSMUSG00000030980	0.472416	4.50659	0.00648319	0.0584354	No
ENSMUSG00000061787	-0.549443	7.82125	0.00651148	0.058604	No
ENSMUSG00000025991	0.568595	11.5797	0.00651155	0.058604	No
ENSMUSG00000022661	-1.3337	0.3654	0.00653382	0.0587608	No
ENSMUSG00000039678	0.555115	4.57782	0.00655033	0.0588455	No
ENSMUSG00000058569	-0.508825	5.54575	0.00655408	0.0588455	No
ENSMUSG00000039849	-0.482614	4.59055	0.00655779	0.0588455	No
ENSMUSG00000046798	0.464225	5.90647	0.00656327	0.0588512	No
ENSMUSG00000040234	0.484909	5.97042	0.00659152	0.0589891	No
ENSMUSG00000023938	-0.508164	4.24397	0.00659303	0.0589891	No
ENSMUSG00000022246	-0.514831	4.86369	0.00659324	0.0589891	No
ENSMUSG00000006360	-1.28301	1.44146	0.00661885	0.0591678	No
ENSMUSG00000079215	0.592213	3.80058	0.00662448	0.0591678	No
ENSMUSG00000058799	0.491879	5.55583	0.00662785	0.0591678	No
ENSMUSG00000001962	-0.578599	4.02891	0.00663759	0.0591864	No
ENSMUSG00000036940	0.725076	2.84721	0.00663969	0.0591864	No
ENSMUSG00000033545	-0.522907	5.79889	0.00665783	0.0593045	No
ENSMUSG00000034781	0.5412	5.75492	0.00666347	0.0593112	No
ENSMUSG00000030218	-2.03599	1.44678	0.00667598	0.0593526	No
ENSMUSG00000063810	-1.07586	1.19427	0.00668266	0.0593526	No
ENSMUSG00000053774	0.493619	4.48069	0.00668279	0.0593526	No
ENSMUSG00000020611	0.546306	4.66169	0.00669931	0.0594557	No
ENSMUSG00000002781	0.489156	4.51586	0.00671186	0.0594878	No
ENSMUSG00000040236	-0.457929	5.03785	0.00671273	0.0594878	No
ENSMUSG00000032363	-0.737855	3.1283	0.00672512	0.0595415	No
ENSMUSG00000025078	0.492453	4.914	0.0067286	0.0595415	No
ENSMUSG00000063450	-0.491059	5.35375	0.00673929	0.0595926	No
ENSMUSG00000116506	-0.785635	2.89151	0.00674572	0.059606	No
ENSMUSG00000023904	-0.471912	5.40587	0.00675572	0.0596509	No
ENSMUSG00000024042	-1.08363	3.85114	0.00678125	0.0598328	No
ENSMUSG00000038722	-0.519172	4.85534	0.00678997	0.0598662	No
ENSMUSG00000093989	-0.50376	6.53204	0.00680345	0.0599415	No
ENSMUSG00000034126	0.526227	4.09023	0.00685314	0.0603355	No
ENSMUSG00000034795	0.865696	2.21232	0.00686117	0.0603623	No
ENSMUSG00000028467	-0.641276	3.56723	0.00688358	0.0604884	No
ENSMUSG00000097577	-1.34391	-0.0424181	0.00688546	0.0604884	No
ENSMUSG00000021518	0.731855	4.11095	0.00689455	0.0605244	No
ENSMUSG00000015126	-0.578708	4.1399	0.00689986	0.0605272	No
ENSMUSG00000073643	-0.597618	3.88713	0.00692396	0.0606947	No
ENSMUSG00000050103	0.568499	6.08258	0.00695405	0.0609145	No
ENSMUSG00000024286	0.471672	5.90986	0.00698214	0.0611164	No
ENSMUSG00000041119	-0.651496	3.94204	0.00701577	0.0612928	No
ENSMUSG00000070056	-0.582573	3.63392	0.00702201	0.0612928	No
ENSMUSG00000025234	0.486859	5.69443	0.00702284	0.0612928	No
ENSMUSG00000025375	-1.33563	1.84438	0.0070238	0.0612928	No
ENSMUSG00000104520	-1.02141	1.21629	0.00702755	0.0612928	No
ENSMUSG00000031378	0.563529	4.47763	0.00704389	0.0613911	No
ENSMUSG00000078650	-0.805987	8.62937	0.00708134	0.0616679	No
ENSMUSG00000058267	-0.48466	5.10769	0.00708581	0.0616679	No
ENSMUSG00000034083	-0.634797	3.28095	0.00710024	0.0617491	No
ENSMUSG00000028124	0.604312	5.2832	0.00710959	0.0617655	No
ENSMUSG00000037541	-0.690515	4.4123	0.0071123	0.0617655	No
ENSMUSG00000067219	0.918216	3.73506	0.00714511	0.0620061	No
ENSMUSG00000029992	0.561138	4.05214	0.00715394	0.062021	No
ENSMUSG00000035725	0.821561	1.96967	0.00715706	0.062021	No
ENSMUSG00000024560	-0.479243	5.18845	0.00717806	0.0621586	No
ENSMUSG00000029246	0.509983	4.45126	0.0071908	0.0622246	No
ENSMUSG00000028969	-0.550728	4.02814	0.00720726	0.0623225	No
ENSMUSG00000009640	-0.630806	3.47905	0.00721426	0.0623386	No
ENSMUSG00000020830	-0.859475	2.0262	0.00725825	0.0626049	No
ENSMUSG00000021814	0.509762	6.92509	0.00725967	0.0626049	No
ENSMUSG00000038812	-0.508024	4.65271	0.00726056	0.0626049	No
ENSMUSG00000022956	-0.553692	5.11229	0.0072749	0.0626672	No
ENSMUSG00000036257	0.490613	6.73791	0.00727812	0.0626672	No
ENSMUSG00000028344	0.643813	3.08728	0.00733786	0.0630982	No
ENSMUSG00000030587	-0.915109	2.81695	0.00734053	0.0630982	No
ENSMUSG00000020773	-0.802724	2.29116	0.00734377	0.0630982	No
ENSMUSG00000049295	-0.492256	4.88769	0.00735662	0.0631186	No
ENSMUSG00000057278	-0.711504	3.60104	0.00736046	0.0631186	No
ENSMUSG00000025137	-0.48955	8.73532	0.00736175	0.0631186	No
ENSMUSG00000032528	0.772952	4.11184	0.00737914	0.0632229	No
ENSMUSG00000026622	0.883591	1.81936	0.00740955	0.0634387	No
ENSMUSG00000029599	0.660651	4.20023	0.00743216	0.0635874	No
ENSMUSG00000002679	-0.642094	3.3291	0.007448	0.063678	No
ENSMUSG00000053581	0.775341	3.09688	0.00745587	0.0637005	No
ENSMUSG00000051375	0.574958	6.56837	0.00746849	0.0637634	No
ENSMUSG00000018501	0.594471	5.3592	0.00748873	0.0638912	No
ENSMUSG00000039844	0.5118	5.38419	0.00750083	0.0639494	No
ENSMUSG00000086859	-0.770529	2.71055	0.0075338	0.0641854	No
ENSMUSG00000061306	0.54674	6.22546	0.00755519	0.0643088	No
ENSMUSG00000031095	0.485208	4.56435	0.00755888	0.0643088	No
ENSMUSG00000024259	0.46788	5.63412	0.00758311	0.0644438	No
ENSMUSG00000035509	-0.730235	2.46584	0.0075892	0.0644438	No
ENSMUSG00000031767	-0.830275	7.68026	0.00759421	0.0644438	No
ENSMUSG00000041341	0.47028	4.99194	0.007596	0.0644438	No
ENSMUSG00000074994	0.474133	4.4943	0.00760245	0.0644535	No
ENSMUSG00000015340	0.825818	2.37208	0.00761191	0.0644886	No
ENSMUSG00000049580	0.695532	6.56906	0.0076924	0.065125	No
ENSMUSG00000036568	-0.492326	4.67563	0.00772505	0.0653535	No
ENSMUSG00000029063	0.481132	7.57679	0.00773015	0.0653535	No
ENSMUSG00000034412	0.654495	3.66023	0.00776206	0.0655775	No
ENSMUSG00000029513	0.701437	3.06492	0.00778182	0.0656881	No
ENSMUSG00000027433	0.449486	5.05422	0.00778671	0.0656881	No
ENSMUSG00000030787	1.24952	2.42156	0.00780186	0.0656881	No
ENSMUSG00000051391	0.49038	6.51443	0.00780309	0.0656881	No
ENSMUSG00000019843	1.05314	1.97876	0.00780405	0.0656881	No
ENSMUSG00000040048	-0.512634	7.10048	0.00780764	0.0656881	No
ENSMUSG00000028577	0.448333	5.48374	0.00783758	0.0658944	No
ENSMUSG00000038301	0.536833	4.40938	0.00785573	0.0659625	No
ENSMUSG00000043740	1.19378	0.384794	0.00786229	0.0659625	No
ENSMUSG00000028525	-0.750258	3.38013	0.00786478	0.0659625	No
ENSMUSG00000060675	-0.948956	2.22842	0.00786744	0.0659625	No
ENSMUSG00000029368	-0.541901	15.9932	0.00788307	0.0660479	No
ENSMUSG00000020027	-1.04121	4.01346	0.00788944	0.0660557	No
ENSMUSG00000022223	1.0276	1.37697	0.00790312	0.0661246	No
ENSMUSG00000028899	-0.555213	3.85189	0.00791224	0.0661552	No
ENSMUSG00000024029	-2.126	3.15286	0.0079192	0.0661679	No
ENSMUSG00000025470	-0.698351	2.89743	0.00792513	0.0661719	No
ENSMUSG00000019467	-1.27274	0.696891	0.00799242	0.0666259	No
ENSMUSG00000018286	-0.508605	7.04075	0.00799538	0.0666259	No
ENSMUSG00000100691	-0.619629	3.12212	0.00799598	0.0666259	No
ENSMUSG00000036615	-0.635974	3.48978	0.0080201	0.0667462	No
ENSMUSG00000020485	-0.497393	5.10641	0.00802143	0.0667462	No
ENSMUSG00000038803	-0.55294	3.71808	0.00805819	0.0669766	No
ENSMUSG00000023004	-0.480766	4.50277	0.00806015	0.0669766	No
ENSMUSG00000040181	0.54543	7.71614	0.00809422	0.0671698	No
ENSMUSG00000078923	0.54261	4.41444	0.00809618	0.0671698	No
ENSMUSG00000023052	-1.09511	0.612218	0.00810287	0.0671698	No
ENSMUSG00000057469	0.535322	3.76547	0.00811376	0.0671698	No
ENSMUSG00000029263	0.622748	3.80009	0.00811663	0.0671698	No
ENSMUSG00000060450	0.458054	5.61753	0.00811663	0.0671698	No
ENSMUSG00000050335	0.919747	1.72178	0.00813574	0.0672821	No
ENSMUSG00000026123	0.783658	3.18586	0.00814366	0.0673017	No
ENSMUSG00000065990	-0.473607	6.12348	0.00815465	0.0673467	No
ENSMUSG00000015943	-0.486848	4.72638	0.00819208	0.0676097	No
ENSMUSG00000052137	-0.868805	2.38653	0.0082101	0.0677124	No
ENSMUSG00000031886	0.788323	6.96348	0.00821609	0.0677157	No
ENSMUSG00000024594	0.850753	3.15115	0.00822182	0.067717	No
ENSMUSG00000097893	-0.925524	1.4217	0.00822864	0.0677272	No
ENSMUSG00000094786	0.723962	3.05477	0.008252	0.0678734	No
ENSMUSG00000030256	2.04073	0.920388	0.0082676	0.0679556	No
ENSMUSG00000072884	1.41702	-0.193341	0.00830914	0.0682508	No
ENSMUSG00000021891	-0.523872	3.88301	0.00832289	0.0683176	No
ENSMUSG00000022587	0.540639	7.1297	0.00834211	0.0683831	No
ENSMUSG00000025229	-0.827487	3.55547	0.00834215	0.0683831	No
ENSMUSG00000027599	0.476225	4.94452	0.00835098	0.0684092	No
ENSMUSG00000089736	-0.63855	3.20355	0.0083601	0.0684299	No
ENSMUSG00000031595	-1.50348	1.64611	0.00836479	0.0684299	No
ENSMUSG00000025127	-0.485415	8.35985	0.00837577	0.0684736	No
ENSMUSG00000019278	-1.60302	0.254479	0.008384	0.0684947	No
ENSMUSG00000024829	-0.479577	4.35647	0.00840867	0.06865	No
ENSMUSG00000052040	0.540794	5.21896	0.00842679	0.0687518	No
ENSMUSG00000033916	-0.469935	5.87297	0.00844028	0.0688155	No
ENSMUSG00000026641	-0.454897	4.591	0.00845528	0.0688885	No
ENSMUSG00000026628	-1.18621	0.357228	0.00846059	0.0688885	No
ENSMUSG00000030291	-0.567763	3.77162	0.00849899	0.0691548	No
ENSMUSG00000044700	0.511998	4.42673	0.00854497	0.0694823	No
ENSMUSG00000024712	0.51054	5.23269	0.00857415	0.0696729	No
ENSMUSG00000018821	-0.455525	5.00457	0.00858367	0.0697035	No
ENSMUSG00000021466	0.53194	3.79156	0.00862687	0.0700003	No
ENSMUSG00000029028	0.784534	3.59855	0.00863175	0.0700003	No
ENSMUSG00000040274	0.529961	4.79452	0.00867408	0.0702966	No
ENSMUSG00000022323	-0.619417	9.67168	0.00869886	0.0704503	No
ENSMUSG00000097217	-1.33678	0.593932	0.00872606	0.0706032	No
ENSMUSG00000030688	-0.492525	10.062	0.00872938	0.0706032	No
ENSMUSG00000049897	-1.03922	1.32595	0.00874004	0.0706405	No
ENSMUSG00000036825	0.633464	3.16169	0.00874564	0.0706405	No
ENSMUSG00000009905	0.535221	4.93559	0.0087668	0.0707643	No
ENSMUSG00000040663	1.08963	1.51702	0.0087866	0.070877	No
ENSMUSG00000079264	-0.690901	3.83451	0.00880537	0.0709461	No
ENSMUSG00000038642	0.700873	3.37146	0.00880686	0.0709461	No
ENSMUSG00000025326	0.551715	4.6611	0.00881954	0.0709872	No
ENSMUSG00000040280	-0.976177	1.41061	0.00882788	0.0709872	No
ENSMUSG00000022559	-0.502305	4.62837	0.00883226	0.0709872	No
ENSMUSG00000023959	-0.996377	1.34531	0.008838	0.0709872	No
ENSMUSG00000040128	-0.653764	7.1194	0.00884122	0.0709872	No
ENSMUSG00000037432	-1.20869	0.782686	0.00885957	0.0710867	No
ENSMUSG00000027244	0.477504	5.45988	0.00886692	0.0710867	No
ENSMUSG00000032042	0.537023	7.16216	0.00887118	0.0710867	No
ENSMUSG00000009079	-0.487207	6.57677	0.00889721	0.0712481	No
ENSMUSG00000055681	-0.510337	6.87118	0.00890469	0.071261	No
ENSMUSG00000028693	-0.608079	3.90551	0.00892825	0.0714024	No
ENSMUSG00000075702	-1.11697	0.85264	0.00893704	0.0714257	No
ENSMUSG00000070939	0.444865	5.28678	0.00895303	0.0715063	No
ENSMUSG00000024217	-0.478373	4.23407	0.00896582	0.0715531	No
ENSMUSG00000028039	-1.37927	2.43554	0.00897068	0.0715531	No
ENSMUSG00000026385	-0.53348	8.74596	0.00901288	0.0718425	No
ENSMUSG00000041040	1.03828	1.43535	0.00902124	0.0718437	No
ENSMUSG00000021550	-0.515194	5.12056	0.00902487	0.0718437	No
ENSMUSG00000020086	-1.17762	0.492645	0.0090602	0.0720776	No
ENSMUSG00000028843	-0.740439	2.60936	0.00907894	0.0721524	No
ENSMUSG00000069835	-0.633934	3.31905	0.00908149	0.0721524	No
ENSMUSG00000038844	0.562675	3.94265	0.00910525	0.0722722	No
ENSMUSG00000025869	-0.469953	4.94092	0.00910849	0.0722722	No
ENSMUSG00000029209	0.973734	1.05781	0.00914537	0.0724901	No
ENSMUSG00000026219	0.458831	6.63649	0.0091479	0.0724901	No
ENSMUSG00000061028	-0.520047	3.8919	0.00915639	0.07251	No
ENSMUSG00000022428	-0.853397	2.55655	0.00917273	0.0725572	No
ENSMUSG00000074513	-1.00262	1.69864	0.00917431	0.0725572	No
ENSMUSG00000029309	-1.2489	2.43202	0.00918208	0.0725713	No
ENSMUSG00000021890	0.435688	5.52198	0.00925859	0.0730999	No
ENSMUSG00000023089	-0.624665	6.13331	0.00926101	0.0730999	No
ENSMUSG00000037902	0.637432	3.26596	0.00929739	0.0732253	No
ENSMUSG00000118017	-0.740183	4.82404	0.00930083	0.0732253	No
ENSMUSG00000031696	0.473165	6.14892	0.00930783	0.0732253	No
ENSMUSG00000029632	-0.516727	8.17761	0.00930862	0.0732253	No
ENSMUSG00000034994	0.508955	10.6023	0.00931175	0.0732253	No
ENSMUSG00000026941	-1.07862	0.911996	0.00931964	0.0732253	No
ENSMUSG00000034278	-0.817996	1.94522	0.00932419	0.0732253	No
ENSMUSG00000009647	-0.430954	4.68098	0.00932518	0.0732253	No
ENSMUSG00000030849	-0.575852	5.38479	0.00934926	0.0733669	No
ENSMUSG00000030869	-0.467597	6.41057	0.00937957	0.0735572	No
ENSMUSG00000025868	-0.433635	5.99529	0.00940489	0.0737081	No
ENSMUSG00000017929	0.595722	4.2093	0.00944794	0.0739977	No
ENSMUSG00000045962	0.466722	5.62123	0.00947369	0.0741515	No
ENSMUSG00000078612	0.62239	3.76381	0.00950098	0.0743171	No
ENSMUSG00000070473	-0.516867	7.09147	0.00954681	0.0746275	No
ENSMUSG00000030159	0.81386	2.38035	0.00956836	0.0747478	No
ENSMUSG00000032902	0.500415	6.22219	0.00958529	0.0747989	No
ENSMUSG00000028393	-0.521082	7.52013	0.00958723	0.0747989	No
ENSMUSG00000040860	-0.938071	1.20811	0.00960715	0.0749061	No
ENSMUSG00000027680	0.521704	4.26631	0.00961679	0.0749331	No
ENSMUSG00000060279	0.605275	4.27033	0.00964307	0.0750611	No
ENSMUSG00000020515	-0.43419	5.36757	0.00964559	0.0750611	No
ENSMUSG00000027186	-1.34286	0.159593	0.00967857	0.0752018	No
ENSMUSG00000039096	-0.607052	4.01507	0.0096789	0.0752018	No
ENSMUSG00000021134	-0.513378	7.64787	0.00968226	0.0752018	No
ENSMUSG00000027679	-0.444993	5.28678	0.0097104	0.0753721	No
ENSMUSG00000009470	0.459582	5.99871	0.00971822	0.0753845	No
ENSMUSG00000041459	-0.476889	6.3479	0.00973519	0.0754679	No
ENSMUSG00000020831	-0.58707	3.79886	0.00975895	0.0756038	No
ENSMUSG00000061959	0.480475	7.63848	0.00979066	0.0757792	No
ENSMUSG00000038733	0.455109	6.72248	0.00979407	0.0757792	No
ENSMUSG00000063760	0.44593	5.15785	0.00984023	0.0760878	No
ENSMUSG00000097309	-1.09815	0.576589	0.00986706	0.0762225	No
ENSMUSG00000015224	-0.723257	4.45955	0.00987252	0.0762225	No
ENSMUSG00000032198	-0.532393	4.36153	0.0098765	0.0762225	No
ENSMUSG00000034345	-0.541762	4.95627	0.00989151	0.0762512	No
ENSMUSG00000072825	0.483317	5.22844	0.00989279	0.0762512	No
ENSMUSG00000032245	0.840756	2.17893	0.00993412	0.0765211	No
ENSMUSG00000057329	1.32428	0.250852	0.00996011	0.0766726	No
ENSMUSG00000078789	0.632595	3.69975	0.00999404	0.0768851	No
ENSMUSG00000031059	-0.483152	7.20535	0.0100086	0.0769486	No
ENSMUSG00000049327	0.464489	5.4028	0.0100495	0.0772141	No
ENSMUSG00000036330	0.88919	2.47779	0.0100661	0.077292	No
ENSMUSG00000098274	-0.493894	7.85074	0.0100728	0.0772952	No
ENSMUSG00000037601	-0.460111	5.75065	0.010137	0.077738	No
ENSMUSG00000024074	1.00597	2.07426	0.010144	0.0777427	No
ENSMUSG00000042349	-0.574169	3.91873	0.0101752	0.077888	No
ENSMUSG00000097016	-0.687965	2.64736	0.010182	0.077888	No
ENSMUSG00000026399	0.854319	3.04695	0.0101822	0.077888	No
ENSMUSG00000047394	-0.530528	4.47863	0.0102129	0.0780734	No
ENSMUSG00000054945	-1.12856	0.719669	0.0102406	0.0782083	No
ENSMUSG00000038591	0.77191	3.22215	0.0102434	0.0782083	No
ENSMUSG00000063765	-1.11633	0.426343	0.0102632	0.0782841	No
ENSMUSG00000026034	-0.549831	6.64606	0.0102662	0.0782841	No
ENSMUSG00000029918	-0.494215	4.18945	0.0102899	0.0784154	No
ENSMUSG00000022853	0.674148	8.77158	0.0103075	0.0784905	No
ENSMUSG00000068523	-0.511258	6.3896	0.0103127	0.0784905	No
ENSMUSG00000048388	1.33639	-0.124189	0.010332	0.0785421	No
ENSMUSG00000005667	-1.13431	0.396227	0.0103324	0.0785421	No
ENSMUSG00000015776	0.511256	4.19607	0.0103509	0.0786333	No
ENSMUSG00000042625	-0.460386	5.71596	0.0103751	0.0787174	No
ENSMUSG00000015659	1.07596	0.975264	0.0103794	0.0787174	No
ENSMUSG00000055401	-0.492219	5.53214	0.0103815	0.0787174	No
ENSMUSG00000021552	0.560073	3.52676	0.0103904	0.0787357	No
ENSMUSG00000048732	1.21403	0.389102	0.0104354	0.0789898	No
ENSMUSG00000112006	-0.435503	4.83973	0.0104416	0.0789898	No
ENSMUSG00000019232	0.890468	8.60111	0.0104434	0.0789898	No
ENSMUSG00000062515	-1.15962	2.92701	0.0104737	0.0791467	No
ENSMUSG00000009927	-0.521254	7.86062	0.0104772	0.0791467	No
ENSMUSG00000087436	-1.14243	0.335317	0.0105044	0.0792904	No
ENSMUSG00000056091	0.484016	8.02865	0.0105133	0.0792904	No
ENSMUSG00000031691	0.75149	3.27734	0.0105159	0.0792904	No
ENSMUSG00000032112	0.558724	3.75776	0.0105238	0.079301	No
ENSMUSG00000003420	0.520634	6.02597	0.0105394	0.079369	No
ENSMUSG00000020609	0.51261	11.8601	0.010567	0.079528	No
ENSMUSG00000117879	-0.750685	2.43369	0.0105868	0.0796274	No
ENSMUSG00000050732	-0.515547	6.71281	0.0106045	0.0796597	No
ENSMUSG00000027628	0.509662	4.03173	0.0106097	0.0796597	No
ENSMUSG00000051147	-0.531131	4.32	0.0106169	0.0796597	No
ENSMUSG00000030342	-0.578585	3.97767	0.0106208	0.0796597	No
ENSMUSG00000032526	-0.544852	4.72564	0.0106239	0.0796597	No
ENSMUSG00000004100	-0.516648	4.10911	0.0106613	0.0798794	No
ENSMUSG00000033970	-0.758129	2.47256	0.0106664	0.0798794	No
ENSMUSG00000020271	0.470143	4.48404	0.0107109	0.0801632	No
ENSMUSG00000006920	0.600796	3.61121	0.0107276	0.0802386	No
ENSMUSG00000022205	-0.476801	5.43101	0.0107817	0.0805938	No
ENSMUSG00000069539	0.445722	4.90701	0.0107933	0.080631	No
ENSMUSG00000054843	0.430221	4.90174	0.0108064	0.0806786	No
ENSMUSG00000037772	-0.508323	4.91467	0.0108395	0.0808759	No
ENSMUSG00000054863	0.842452	1.99319	0.0108461	0.0808759	No
ENSMUSG00000064289	-0.467052	4.21752	0.010937	0.0815035	No
ENSMUSG00000025016	0.492894	6.92718	0.0109609	0.0816315	No
ENSMUSG00000005501	0.438487	5.07983	0.0110036	0.0818541	No
ENSMUSG00000036427	0.449893	7.60617	0.0110043	0.0818541	No
ENSMUSG00000027953	-0.666777	3.2555	0.0110583	0.0822053	No
ENSMUSG00000056643	0.684152	2.99407	0.0110769	0.082293	No
ENSMUSG00000079435	-0.547404	5.82546	0.0110837	0.0822934	No
ENSMUSG00000110631	-1.11002	4.77641	0.0111217	0.0825196	No
ENSMUSG00000024236	-0.448716	4.70635	0.0111341	0.0825196	No
ENSMUSG00000027947	0.535439	5.97961	0.0111346	0.0825196	No
ENSMUSG00000029817	-0.488613	4.98799	0.0111526	0.0825638	No
ENSMUSG00000014353	0.418555	4.88704	0.0111541	0.0825638	No
ENSMUSG00000024726	0.634635	3.17095	0.0111959	0.0828225	No
ENSMUSG00000060429	0.462523	6.19066	0.0112165	0.0829245	No
ENSMUSG00000010914	0.436641	4.59551	0.0112267	0.0829491	No
ENSMUSG00000041881	-0.50837	6.5758	0.011246	0.0830411	No
ENSMUSG00000015451	-1.01102	3.74687	0.0112861	0.0832861	No
ENSMUSG00000070934	0.578566	4.62199	0.0113217	0.0834988	No
ENSMUSG00000033991	0.516768	3.6838	0.0113346	0.0835428	No
ENSMUSG00000027569	-0.723921	3.14134	0.0113434	0.0835567	No
ENSMUSG00000091119	-0.478546	4.75369	0.0113837	0.0838026	No
ENSMUSG00000020472	0.497214	4.60041	0.0114173	0.0839995	No
ENSMUSG00000000441	0.587094	4.61911	0.0114333	0.084066	No
ENSMUSG00000047793	-0.836268	3.64867	0.0114453	0.0841031	No
ENSMUSG00000022617	-0.504742	5.96867	0.0114777	0.0842905	No
ENSMUSG00000001783	0.639854	3.66577	0.011492	0.0843445	No
ENSMUSG00000022414	-0.715943	2.80135	0.0115172	0.0844528	No
ENSMUSG00000028896	-0.688628	2.69604	0.0115207	0.0844528	No
ENSMUSG00000030088	0.574973	9.50641	0.0115423	0.0845597	No
ENSMUSG00000029998	0.490452	6.94791	0.0115638	0.0846664	No
ENSMUSG00000053965	-1.14356	0.569081	0.0115802	0.0847355	No
ENSMUSG00000092274	-0.644176	7.13986	0.0115953	0.0847948	No
ENSMUSG00000053411	0.583657	3.95322	0.0116091	0.0848444	No
ENSMUSG00000048351	-0.462435	4.48755	0.0116221	0.0848882	No
ENSMUSG00000044308	0.479109	6.89761	0.0116634	0.0851084	No
ENSMUSG00000049971	0.516447	6.29305	0.0116663	0.0851084	No
ENSMUSG00000004187	-0.664302	3.45881	0.0116787	0.0851477	No
ENSMUSG00000030530	0.575013	7.595	0.0117367	0.0855194	No
ENSMUSG00000020777	0.527544	11.1993	0.0117694	0.0856996	No
ENSMUSG00000027676	-0.821669	2.42793	0.0117804	0.0856996	No
ENSMUSG00000097772	-0.724393	2.29997	0.011786	0.0856996	No
ENSMUSG00000006941	-0.590288	4.10152	0.0117897	0.0856996	No
ENSMUSG00000039001	-0.485005	4.96416	0.0118033	0.0857474	No
ENSMUSG00000070644	0.470854	8.48834	0.0118403	0.0859642	No
ENSMUSG00000014606	0.46456	6.35972	0.0118652	0.0860535	No
ENSMUSG00000049659	0.43495	5.09257	0.0118668	0.0860535	No
ENSMUSG00000079658	-0.47458	5.15351	0.0118754	0.0860645	No
ENSMUSG00000025428	0.465058	9.89639	0.0118921	0.0861025	No
ENSMUSG00000090110	-0.713943	2.6879	0.0118948	0.0861025	No
ENSMUSG00000029104	0.693144	3.03039	0.0119058	0.0861307	No
ENSMUSG00000031967	0.437565	6.04671	0.0119215	0.0861932	No
ENSMUSG00000038552	-0.431955	4.90377	0.0119441	0.0863052	No
ENSMUSG00000026409	0.439032	5.30984	0.0119561	0.0863282	No
ENSMUSG00000075470	0.469928	4.93011	0.0119616	0.0863282	No
ENSMUSG00000028082	0.470106	6.29844	0.0120361	0.0868144	No
ENSMUSG00000031778	-1.63526	-0.452275	0.0120437	0.0868175	No
ENSMUSG00000087213	-1.04418	0.755346	0.0120639	0.0869113	No
ENSMUSG00000042487	-0.514058	3.721	0.0120817	0.0869883	No
ENSMUSG00000014349	0.464951	5.34454	0.0121776	0.0876266	No
ENSMUSG00000025351	-0.951265	1.66094	0.0122059	0.0877779	No
ENSMUSG00000002524	-0.4136	5.91331	0.0122528	0.0879767	No
ENSMUSG00000040616	0.691732	3.26391	0.0122539	0.0879767	No
ENSMUSG00000029416	0.473883	5.13801	0.0122552	0.0879767	No
ENSMUSG00000024007	-0.53995	3.44086	0.0122981	0.0882318	No
ENSMUSG00000031751	0.468883	8.32641	0.0123195	0.0883333	No
ENSMUSG00000039530	0.720289	2.7845	0.0123652	0.0886087	No
ENSMUSG00000038507	0.60736	4.52556	0.0123956	0.0887744	No
ENSMUSG00000039623	-0.477443	4.198	0.0124258	0.0888948	No
ENSMUSG00000021906	0.524557	3.78871	0.0124278	0.0888948	No
ENSMUSG00000027465	0.408593	5.54181	0.0124344	0.0888948	No
ENSMUSG00000027962	0.689921	2.92425	0.0124477	0.0889263	No
ENSMUSG00000022635	-0.468202	4.94371	0.0124538	0.0889263	No
ENSMUSG00000010651	0.505831	10.6799	0.0124608	0.0889263	No
ENSMUSG00000022965	0.50931	3.95037	0.012481	0.0889738	No
ENSMUSG00000042485	-1.05716	1.78224	0.0124826	0.0889738	No
ENSMUSG00000036644	0.442293	5.70649	0.0124895	0.0889738	No
ENSMUSG00000027288	0.444535	5.82343	0.0125129	0.0890883	No
ENSMUSG00000006005	0.448705	5.71756	0.0125312	0.0891422	No
ENSMUSG00000037070	-0.621341	3.58576	0.0125409	0.0891422	No
ENSMUSG00000022711	-0.432816	5.87766	0.0125468	0.0891422	No
ENSMUSG00000115862	1.49045	0.899603	0.0125499	0.0891422	No
ENSMUSG00000031231	-0.526259	7.41483	0.0126191	0.0895818	No
ENSMUSG00000027078	-0.433998	5.65788	0.0126354	0.0896445	No
ENSMUSG00000026000	0.451395	4.31662	0.0126695	0.0898339	No
ENSMUSG00000034563	1.23321	2.5145	0.0126879	0.0898502	No
ENSMUSG00000050002	-0.479676	5.1224	0.0126885	0.0898502	No
ENSMUSG00000007050	-0.591582	3.83377	0.012694	0.0898502	No
ENSMUSG00000047109	-0.702379	3.62149	0.012733	0.0900739	No
ENSMUSG00000026248	0.536579	4.06906	0.0128617	0.0909312	No
ENSMUSG00000047123	0.55058	3.68872	0.0128851	0.0910292	No
ENSMUSG00000021532	0.827919	1.82114	0.0128905	0.0910292	No
ENSMUSG00000015090	-1.15558	1.22594	0.0129175	0.0911663	No
ENSMUSG00000020634	0.505018	4.10431	0.0129329	0.0911858	No
ENSMUSG00000020994	-0.47001	4.97461	0.0129353	0.0911858	No
ENSMUSG00000070803	-1.30005	-0.109282	0.0129463	0.0912105	No
ENSMUSG00000018548	0.567568	3.36882	0.0129929	0.0914856	No
ENSMUSG00000072946	0.509164	4.59107	0.013017	0.0916019	No
ENSMUSG00000024044	1.20366	0.169959	0.0130277	0.0916246	No
ENSMUSG00000029430	0.496151	6.41171	0.013046	0.0916999	No
ENSMUSG00000035517	0.436657	5.02047	0.0131482	0.0923642	No
ENSMUSG00000038754	-0.875647	8.34556	0.0131557	0.0923642	No
ENSMUSG00000022610	-0.831014	2.12827	0.013209	0.0926514	No
ENSMUSG00000070822	-0.846265	1.878	0.013215	0.0926514	No
ENSMUSG00000073888	-0.644193	3.84362	0.0132196	0.0926514	No
ENSMUSG00000055546	0.987772	1.39974	0.0132364	0.0927157	No
ENSMUSG00000041479	-1.20264	0.257941	0.0132566	0.092799	No
ENSMUSG00000068854	-1.11607	0.983847	0.0132636	0.092799	No
ENSMUSG00000117725	-1.06379	0.895118	0.0132896	0.0929277	No
ENSMUSG00000040818	0.844318	2.25679	0.0133163	0.0930606	No
ENSMUSG00000063052	0.542564	3.5627	0.0133281	0.0930895	No
ENSMUSG00000025794	-0.513813	7.70852	0.0133606	0.0932357	No
ENSMUSG00000070583	1.27253	0.250825	0.0133644	0.0932357	No
ENSMUSG00000038936	0.960757	0.877562	0.0133747	0.0932542	No
ENSMUSG00000026208	-1.25835	2.43022	0.0134221	0.0935309	No
ENSMUSG00000031668	0.619197	3.42719	0.0134558	0.0937115	No
ENSMUSG00000031840	0.752984	2.02795	0.013506	0.0940073	No
ENSMUSG00000041471	-0.432682	5.12032	0.0135368	0.0941538	No
ENSMUSG00000030298	-0.42666	5.15908	0.0135426	0.0941538	No
ENSMUSG00000023828	1.03758	2.89822	0.013609	0.0945597	No
ENSMUSG00000037053	-0.459398	10.6936	0.0136165	0.0945597	No
ENSMUSG00000048731	-0.785761	3.13222	0.0136269	0.0945776	No
ENSMUSG00000042138	-0.564184	3.97237	0.0136457	0.0946508	No
ENSMUSG00000025144	-0.496636	4.8452	0.0136549	0.0946508	No
ENSMUSG00000054252	-0.492354	4.64215	0.0136609	0.0946508	No
ENSMUSG00000028497	1.26277	0.253538	0.0136756	0.0946986	No
ENSMUSG00000030562	-0.48911	5.91	0.0136941	0.0947022	No
ENSMUSG00000026623	0.506036	7.15342	0.0136957	0.0947022	No
ENSMUSG00000028630	0.465549	5.42349	0.0136995	0.0947022	No
ENSMUSG00000079051	-1.41609	-0.163211	0.0137104	0.0947239	No
ENSMUSG00000091476	-1.10832	1.08518	0.0137215	0.0947466	No
ENSMUSG00000015112	0.452129	7.9656	0.0137366	0.0947967	No
ENSMUSG00000039450	-0.52018	7.07192	0.0137577	0.0948882	No
ENSMUSG00000096210	-0.439703	6.63417	0.0137833	0.0949989	No
ENSMUSG00000026792	0.642823	3.30924	0.013802	0.0949989	No
ENSMUSG00000046364	-0.524869	8.16836	0.0138048	0.0949989	No
ENSMUSG00000031883	-1.19465	0.511224	0.0138051	0.0949989	No
ENSMUSG00000038156	-1.21327	0.269321	0.0138274	0.0950989	No
ENSMUSG00000093674	-0.509435	7.07487	0.0138831	0.0954278	No
ENSMUSG00000020153	-0.471994	7.25675	0.0138966	0.0954667	No
ENSMUSG00000038902	-0.503963	3.97191	0.0139114	0.0955142	No
ENSMUSG00000040660	4.12466	3.55933	0.013924	0.0955461	No
ENSMUSG00000030148	1.60691	-0.350809	0.0139522	0.0956856	No
ENSMUSG00000029752	1.07624	2.91368	0.0139714	0.0957636	No
ENSMUSG00000048249	0.4366	4.63461	0.0140173	0.096024	No
ENSMUSG00000045392	-0.441778	5.03004	0.0140575	0.0962448	No
ENSMUSG00000030726	-0.597417	3.0851	0.0140693	0.0962712	No
ENSMUSG00000094806	-0.454372	10.2498	0.0140954	0.0963954	No
ENSMUSG00000059434	-0.474627	7.91274	0.0141065	0.0964167	No
ENSMUSG00000021037	-0.400841	5.90534	0.0141226	0.0964724	No
ENSMUSG00000020393	0.558593	3.90436	0.014171	0.0967488	No
ENSMUSG00000019838	0.468694	7.08372	0.0141982	0.0968798	No
ENSMUSG00000058600	-0.681486	6.71431	0.0142071	0.0968859	No
ENSMUSG00000027940	0.453316	4.93099	0.014242	0.0970699	No
ENSMUSG00000028382	0.425519	5.9684	0.0142712	0.0972142	No
ENSMUSG00000022679	0.604891	4.96714	0.0143985	0.0980264	No
ENSMUSG00000063929	-0.49978	6.97541	0.014466	0.0984308	No
ENSMUSG00000038188	-0.68293	3.99842	0.0145197	0.0987401	No
ENSMUSG00000062190	1.1422	0.572258	0.0145539	0.0988542	No
ENSMUSG00000030610	0.597721	2.95076	0.014565	0.0988542	No
ENSMUSG00000059834	0.565844	3.12866	0.0145659	0.0988542	No
ENSMUSG00000014932	0.44414	4.48147	0.014569	0.0988542	No
ENSMUSG00000035342	-0.535027	3.75203	0.0145793	0.0988686	No
ENSMUSG00000107605	-0.955319	1.72214	0.014588	0.0988722	No
ENSMUSG00000015846	0.484496	8.29811	0.0146032	0.0989144	No
ENSMUSG00000031353	0.399924	5.43335	0.0146105	0.0989144	No
ENSMUSG00000026819	-0.996702	7.03149	0.0146322	0.0990061	No
ENSMUSG00000028646	0.408874	5.30774	0.0147204	0.0994942	No
ENSMUSG00000053414	0.950481	2.1756	0.0147207	0.0994942	No
ENSMUSG00000022704	-0.646526	2.96263	0.0147524	0.0996526	No
ENSMUSG00000021065	0.661416	2.5771	0.0147624	0.0996647	No
ENSMUSG00000063410	0.454497	4.38857	0.0147888	0.0997874	No
ENSMUSG00000079429	-0.573907	3.26302	0.0148088	0.0998668	No
ENSMUSG00000073725	0.418114	5.95448	0.0148286	0.0999445	No
ENSMUSG00000018433	0.647959	2.80243	0.0148588	0.100038	No
ENSMUSG00000022528	0.693433	3.25937	0.014859	0.100038	No
ENSMUSG00000037119	0.425843	6.12276	0.0148791	0.100098	No
ENSMUSG00000053730	-0.7202	2.24237	0.0148843	0.100098	No
ENSMUSG00000053291	-0.490897	4.58447	0.0149051	0.100182	No
ENSMUSG00000038717	-0.475546	6.3864	0.0149466	0.100406	No
ENSMUSG00000009995	-0.394803	5.23134	0.0149589	0.100433	No
ENSMUSG00000039781	-0.809539	2.18781	0.0149801	0.100519	No
ENSMUSG00000028643	-0.600768	3.00007	0.0150466	0.10091	No
ENSMUSG00000027342	-0.467871	4.73952	0.0150802	0.101079	No
ENSMUSG00000036086	-0.474024	4.26468	0.0151193	0.101285	No
ENSMUSG00000049571	-0.605286	3.14081	0.0151427	0.101386	No
ENSMUSG00000026603	0.664286	3.18892	0.0151648	0.101478	No
ENSMUSG00000009549	-0.46823	4.88392	0.0151748	0.101489	No
ENSMUSG00000024391	0.512375	6.79599	0.015186	0.1015	No
ENSMUSG00000006445	0.454583	4.80721	0.0151932	0.1015	No
ENSMUSG00000022994	0.457166	4.83223	0.0152215	0.101581	No
ENSMUSG00000039016	-0.440667	4.96915	0.015222	0.101581	No
ENSMUSG00000087475	-0.834121	2.27408	0.0152798	0.10191	No
ENSMUSG00000031555	0.461486	5.64913	0.0153007	0.101988	No
ENSMUSG00000079197	-0.584996	5.33351	0.0153083	0.101988	No
ENSMUSG00000024843	-0.937551	6.46048	0.0153186	0.102001	No
ENSMUSG00000108449	1.24929	0.265485	0.0153688	0.102214	No
ENSMUSG00000009281	-0.462303	8.44262	0.0153745	0.102214	No
ENSMUSG00000046169	-0.928995	1.85531	0.0153759	0.102214	No
ENSMUSG00000046311	-0.509035	3.98939	0.0154045	0.102348	No
ENSMUSG00000062691	1.10957	0.338909	0.015443	0.102548	No
ENSMUSG00000040482	-0.462383	4.32575	0.0154592	0.102599	No
ENSMUSG00000021967	-0.433868	5.1192	0.0154699	0.102606	No
ENSMUSG00000022515	-0.449689	4.19205	0.0154772	0.102606	No
ENSMUSG00000020737	-0.612082	3.07647	0.0154992	0.102677	No
ENSMUSG00000043207	0.411066	5.46738	0.0155051	0.102677	No
ENSMUSG00000025402	-0.648721	4.09104	0.0155133	0.102677	No
ENSMUSG00000033880	0.53181	5.56615	0.015579	0.103044	No
ENSMUSG00000019539	-0.795457	1.9961	0.0155857	0.103044	No
ENSMUSG00000000686	0.525544	5.61938	0.0156003	0.103084	No
ENSMUSG00000029781	0.559986	4.2521	0.0156315	0.103234	No
ENSMUSG00000002006	-1.21811	-0.111	0.0156487	0.103263	No
ENSMUSG00000010097	-0.490811	5.88204	0.0156529	0.103263	No
ENSMUSG00000010517	0.472169	4.8204	0.0156637	0.103278	No
ENSMUSG00000036097	0.982019	1.26417	0.0157178	0.103524	No
ENSMUSG00000066319	-0.534582	5.19039	0.015718	0.103524	No
ENSMUSG00000043131	0.407952	5.16754	0.0157367	0.103591	No
ENSMUSG00000062006	-0.449153	7.19252	0.0157555	0.103627	No
ENSMUSG00000067149	-1.12218	0.389527	0.0157593	0.103627	No
ENSMUSG00000032435	0.502999	4.07556	0.015782	0.10372	No
ENSMUSG00000112366	-0.657623	3.32195	0.0158097	0.103809	No
ENSMUSG00000054135	-1.07791	0.605998	0.0158126	0.103809	No
ENSMUSG00000036061	0.611762	3.03246	0.0158462	0.103947	No
ENSMUSG00000029860	0.458675	4.78642	0.0158509	0.103947	No
ENSMUSG00000014542	0.616237	5.17176	0.0158785	0.10407	No
ENSMUSG00000027002	0.440168	6.721	0.0158867	0.10407	No
ENSMUSG00000005802	0.537877	3.51259	0.0159194	0.104177	No
ENSMUSG00000043418	-0.616881	3.46269	0.015923	0.104177	No
ENSMUSG00000029208	0.51433	3.51366	0.0159288	0.104177	No
ENSMUSG00000004500	0.952196	1.7471	0.0159715	0.1044	No
ENSMUSG00000020537	-0.409053	5.28684	0.0160091	0.104589	No
ENSMUSG00000024986	-0.450964	6.65574	0.0160345	0.104655	No
ENSMUSG00000044991	0.509949	4.43101	0.0160387	0.104655	No
ENSMUSG00000078350	-0.920582	1.53823	0.0160556	0.104655	No
ENSMUSG00000020156	-0.53507	3.46934	0.0160722	0.104655	No
ENSMUSG00000034075	0.432025	5.85794	0.0160831	0.104655	No
ENSMUSG00000024914	-0.444184	5.47861	0.0160838	0.104655	No
ENSMUSG00000031505	-0.417296	6.16522	0.0160839	0.104655	No
ENSMUSG00000032311	0.838659	2.65435	0.0160881	0.104655	No
ENSMUSG00000001983	0.624171	3.27444	0.0161305	0.104874	No
ENSMUSG00000037300	0.427376	4.55135	0.0162221	0.105413	No
ENSMUSG00000017734	-0.788986	2.24325	0.0162534	0.10556	No
ENSMUSG00000027184	0.460644	7.46017	0.0163106	0.105875	No
ENSMUSG00000072770	-0.722675	2.71053	0.016335	0.105935	No
ENSMUSG00000072235	-1.10915	1.0182	0.0163373	0.105935	No
ENSMUSG00000074746	-0.437342	6.03497	0.0163462	0.105936	No
ENSMUSG00000045671	-0.532033	3.79896	0.0163882	0.106151	No
ENSMUSG00000002658	-0.45044	4.10953	0.0164012	0.106179	No
ENSMUSG00000026773	-0.840583	3.56164	0.0164513	0.106447	No
ENSMUSG00000013539	0.486138	5.45439	0.0164601	0.106447	No
ENSMUSG00000026281	-0.485465	4.17791	0.0164766	0.106497	No
ENSMUSG00000029821	-0.50217	4.2705	0.0165082	0.106587	No
ENSMUSG00000031661	-0.827697	1.96769	0.0165082	0.106587	No
ENSMUSG00000052302	0.774838	2.76292	0.0165323	0.106686	No
ENSMUSG00000036275	0.430364	6.92619	0.0165692	0.106715	No
ENSMUSG00000020407	-1.01424	1.35602	0.016571	0.106715	No
ENSMUSG00000031451	0.660062	4.06095	0.0165734	0.106715	No
ENSMUSG00000070576	-0.47284	4.24463	0.0165768	0.106715	No
ENSMUSG00000111291	-1.02898	0.741205	0.0165807	0.106715	No
ENSMUSG00000009292	0.906928	1.92822	0.0166065	0.106766	No
ENSMUSG00000042215	-0.882692	1.36735	0.0166133	0.106766	No
ENSMUSG00000030055	0.488709	7.41955	0.0166151	0.106766	No
ENSMUSG00000019878	-0.39553	5.26897	0.0166253	0.106775	No
ENSMUSG00000006782	-0.648681	3.43868	0.0166482	0.106803	No
ENSMUSG00000039481	-0.808499	1.8817	0.0166521	0.106803	No
ENSMUSG00000008435	0.604454	3.27448	0.0166561	0.106803	No
ENSMUSG00000079941	-0.627363	3.46298	0.0166907	0.106968	No
ENSMUSG00000015095	0.449819	5.03251	0.0167046	0.107001	No
ENSMUSG00000023025	0.422886	5.83089	0.0167196	0.107035	No
ENSMUSG00000038646	-0.448469	4.76353	0.0167376	0.107035	No
ENSMUSG00000025758	-1.08606	0.629838	0.016745	0.107035	No
ENSMUSG00000034390	0.492315	4.67484	0.0167539	0.107035	No
ENSMUSG00000037798	0.499116	12.1037	0.0167589	0.107035	No
ENSMUSG00000018401	0.407168	5.61506	0.0167628	0.107035	No
ENSMUSG00000024661	0.452255	11.1333	0.0168133	0.107276	No
ENSMUSG00000046447	-0.439247	7.34563	0.0168182	0.107276	No
ENSMUSG00000027263	0.8128	2.4214	0.0168329	0.107313	No
ENSMUSG00000042167	0.403923	5.20343	0.0168523	0.10738	No
ENSMUSG00000021585	0.441043	5.16343	0.0168827	0.107517	No
ENSMUSG00000028848	-0.511167	3.73763	0.0169114	0.107644	No
ENSMUSG00000027710	0.576528	4.06589	0.0169394	0.107754	No
ENSMUSG00000112139	-1.09847	0.515316	0.0169464	0.107754	No
ENSMUSG00000017188	-0.393895	5.49358	0.0169576	0.107769	No
ENSMUSG00000045350	-1.09079	0.310631	0.0169881	0.107903	No
ENSMUSG00000114575	-0.995564	1.37945	0.0169966	0.107903	No
ENSMUSG00000022149	-0.451595	8.62021	0.0170892	0.108385	No
ENSMUSG00000021583	0.507048	5.95583	0.0170903	0.108385	No
ENSMUSG00000029470	0.400094	5.80152	0.0171657	0.108806	No
ENSMUSG00000035877	0.570244	3.93947	0.0172242	0.10912	No
ENSMUSG00000020570	0.428333	5.83053	0.0172418	0.109174	No
ENSMUSG00000020553	0.533216	6.85374	0.0172617	0.109243	No
ENSMUSG00000019254	-0.401056	4.97263	0.0172881	0.109353	No
ENSMUSG00000033871	0.557144	3.34672	0.0173388	0.109612	No
ENSMUSG00000031662	1.06405	0.415794	0.0173471	0.109612	No
ENSMUSG00000034450	-0.576681	8.41941	0.0173845	0.109791	No
ENSMUSG00000028464	-0.862826	2.64129	0.0174163	0.109908	No
ENSMUSG00000042622	-0.900367	1.833	0.0174211	0.109908	No
ENSMUSG00000036333	0.421059	5.67643	0.0174612	0.110104	No
ENSMUSG00000022663	-0.450204	6.48508	0.0175012	0.110298	No
ENSMUSG00000056938	-0.419628	5.82625	0.0175209	0.110322	No
ENSMUSG00000085208	-0.506133	3.99221	0.0175232	0.110322	No
ENSMUSG00000028549	-1.03981	1.27878	0.0175473	0.110377	No
ENSMUSG00000037621	-0.396041	5.56427	0.0175553	0.110377	No
ENSMUSG00000002477	-0.633258	3.4249	0.0175595	0.110377	No
ENSMUSG00000078348	-0.451901	5.20012	0.0175688	0.110377	No
ENSMUSG00000025736	0.850831	2.86185	0.0175774	0.110377	No
ENSMUSG00000020922	-0.412286	4.77512	0.0175986	0.110441	No
ENSMUSG00000112449	1.35983	1.95775	0.0176066	0.110441	No
ENSMUSG00000024292	-0.483557	7.8705	0.0176149	0.110441	No
ENSMUSG00000006335	-0.549069	3.427	0.017643	0.11056	No
ENSMUSG00000064215	-0.430706	5.75757	0.0176788	0.110673	No
ENSMUSG00000038290	0.403769	5.38678	0.0176792	0.110673	No
ENSMUSG00000028167	-0.464534	4.0684	0.0176888	0.110676	No
ENSMUSG00000026162	-0.785557	1.81233	0.017745	0.110949	No
ENSMUSG00000020105	0.687444	2.85335	0.0177508	0.110949	No
ENSMUSG00000020610	0.550328	3.57012	0.0178605	0.111577	No
ENSMUSG00000042121	0.441662	4.108	0.0178833	0.111607	No
ENSMUSG00000027531	-0.416896	6.15262	0.0178836	0.111607	No
ENSMUSG00000041540	-0.439045	5.0137	0.0179205	0.11175	No
ENSMUSG00000034729	-0.392461	5.49952	0.0179249	0.11175	No
ENSMUSG00000062410	0.758219	2.32305	0.0179361	0.111762	No
ENSMUSG00000047728	-0.479628	6.87916	0.0179717	0.111926	No
ENSMUSG00000034327	0.527363	3.58916	0.0179889	0.111943	No
ENSMUSG00000038884	-0.456774	5.79272	0.0179928	0.111943	No
ENSMUSG00000075225	-0.636198	3.16881	0.018024	0.11208	No
ENSMUSG00000002881	0.403195	5.99158	0.0180644	0.112261	No
ENSMUSG00000046312	0.490937	5.25377	0.0180754	0.112261	No
ENSMUSG00000116508	1.33384	0.914318	0.0180947	0.112261	No
ENSMUSG00000029250	0.44345	4.81685	0.0180962	0.112261	No
ENSMUSG00000021669	0.395012	5.32522	0.0180994	0.112261	No
ENSMUSG00000040648	0.430156	5.74598	0.0181368	0.112435	No
ENSMUSG00000024962	0.46287	4.56592	0.0181938	0.112731	No
ENSMUSG00000096215	-1.04032	1.18466	0.0182059	0.112748	No
ENSMUSG00000086003	-0.614509	3.40467	0.0182394	0.11285	No
ENSMUSG00000050144	0.488812	5.28127	0.018241	0.11285	No
ENSMUSG00000034259	-0.467409	4.68036	0.0182502	0.11285	No
ENSMUSG00000033161	0.499802	8.1763	0.0183268	0.113266	No
ENSMUSG00000036896	0.67921	3.90662	0.0183816	0.113429	No
ENSMUSG00000095990	0.872293	1.42416	0.0183835	0.113429	No
ENSMUSG00000031683	-0.489409	4.65166	0.0183868	0.113429	No
ENSMUSG00000042589	2.27433	2.13689	0.0183906	0.113429	No
ENSMUSG00000032122	-0.605305	3.45864	0.0184059	0.113465	No
ENSMUSG00000000739	-0.933107	4.04416	0.0185172	0.114094	No
ENSMUSG00000023170	-0.546527	3.9278	0.0185273	0.114098	No
ENSMUSG00000020190	0.430153	7.24072	0.018553	0.114198	No
ENSMUSG00000017858	0.432818	4.80927	0.0186243	0.114579	No
ENSMUSG00000059363	-0.408449	4.44123	0.0186485	0.114579	No
ENSMUSG00000021870	0.382838	5.73288	0.0186511	0.114579	No
ENSMUSG00000021156	0.543911	3.96308	0.0186554	0.114579	No
ENSMUSG00000033618	-0.532856	4.21899	0.018662	0.114579	No
ENSMUSG00000022025	-1.09397	1.37716	0.0187018	0.114765	No
ENSMUSG00000022451	0.848082	2.29845	0.0187318	0.114891	No
ENSMUSG00000054793	-0.795156	3.27083	0.0187468	0.114925	No
ENSMUSG00000008140	0.496951	5.93717	0.0188072	0.115237	No
ENSMUSG00000037266	-0.492317	8.76379	0.0188815	0.115634	No
ENSMUSG00000020733	-0.452698	7.66327	0.0189111	0.115757	No
ENSMUSG00000023070	-0.529267	9.84379	0.0189319	0.115825	No
ENSMUSG00000047379	0.464555	4.42588	0.0189729	0.115991	No
ENSMUSG00000026670	0.399837	4.84144	0.018986	0.115991	No
ENSMUSG00000059851	-0.539438	3.81171	0.0189877	0.115991	No
ENSMUSG00000005034	0.399452	5.64338	0.0190523	0.116273	No
ENSMUSG00000116437	-1.43186	0.757464	0.019053	0.116273	No
ENSMUSG00000055322	0.467752	7.03015	0.0190906	0.11643	No
ENSMUSG00000030727	-0.481018	3.78962	0.0191041	0.11643	No
ENSMUSG00000022781	0.426132	4.60832	0.0191116	0.11643	No
ENSMUSG00000028107	-0.420415	4.5923	0.0191171	0.11643	No
ENSMUSG00000022102	0.991109	0.777107	0.0191456	0.116545	No
ENSMUSG00000056209	-0.531122	3.49573	0.0191748	0.116665	No
ENSMUSG00000104960	-0.711337	2.92257	0.0191988	0.116752	No
ENSMUSG00000103502	-1.11626	0.155643	0.01924	0.116943	No
ENSMUSG00000020456	0.423548	7.66447	0.0193261	0.117408	No
ENSMUSG00000053646	-0.428468	5.6027	0.0194007	0.117749	No
[truncated: 10,134 more rows]
