# Supplementary material for: Integrated single-cell transcriptomics and proteomics elucidate the molecular mechanisms and detoxification strategy of rifampicin-induced hepatotoxicity
Source: Int J Biol Sci. 2026 Jan 1;22(1):481–99. doi: 10.7150/ijbs.109757 (PMC12681935; doi:10.7150/ijbs.109757)
Supplement: Supplementary file 2 — Supplementary tables. [file ijbsv22p0481s2.zip › Supplementary_materials_tables/Supplementary_materialsS10.xlsx]

## Sheet: Table S10
Table S10 Biological process enrichment of DEPs identified in label free proteomics (Ctrl vs. RIF)
ID	Description	GeneRatio	BgRatio	pvalue	p.adjust	qvalue	geneID	Count
GO:0006790	sulfur compound metabolic process	45/523	328/28814	3.62617e-26	1.4628e-22	1.17526e-22	Abcb7/Abcd1/Acacb/Acot1/Acot3/Acot4/Acot8/Acsl5/Acsm2/Acsm3/Arsg/Bgn/Ces1d/Cps1/Cs/Cth/Dcn/Ehhadh/Enpp1/Ggt6/Glrx3/Glyat/Gnmt/Gns/Gpat4/Gsr/Gsta2/Gsta4/Gstm1/Gstm2/Gstm3/Gstm4/Gstm6/Gstp1/Gstt2/Gstt3/Hmgcs2/Hmgn5/Hsd17b4/Isca2/Papss2/Phgdh/Slc1a2/Sult2a8/Ugdh	45
GO:0006631	fatty acid metabolic process	50/523	446/28814	7.01571e-25	1.41507e-21	1.13691e-21	Abcb11/Abcd1/Abcd2/Acaa1a/Acaa1b/Acacb/Acot1/Acot3/Acot4/Acot8/Acox2/Acsl5/Acsm2/Acsm3/Aldh3a2/Alox5ap/Cd36/Ces1d/Ces1e/Ces2a/Crat/Cyb5a/Cyp1a2/Cyp2a5/Cyp2b10/Cyp2b19/Cyp2c29/Cyp4a10/Daglb/Decr2/Echdc2/Ehhadh/Enpp1/Ephx1/Etfdh/Fads2/Gnpat/Gpat4/Gstm4/Gstp1/Hacl1/Hadhb/Hpgd/Hsd17b4/Lpin2/Pla2g15/Por/Ptgs1/Tecr/Them4	50
GO:0006805	xenobiotic metabolic process	24/523	124/28814	4.69119e-18	6.30808e-15	5.06813e-15	Abcb11/Acaa1a/Acaa1b/Aox1/Cbr1/Cyp1a2/Cyp2a5/Cyp2b10/Cyp2b19/Cyp2c29/Cyp3a11/Cyp3a16/Fmo1/Fmo2/Fmo4/Gsta2/Gsta4/Gstm1/Gstm2/Gstm4/Gstp1/Sult2a8/Ugt1a1/Ugt1a9	24
GO:0044282	small molecule catabolic process	36/523	334/28814	1.18488e-17	1.19496e-14	9.60068e-15	Abcb11/Abcd1/Abcd2/Acaa1a/Acaa1b/Acacb/Acot4/Acot8/Acox2/Acsl5/Ada/Adhfe1/Apoe/Cbr1/Cda/Ces1d/Crat/Ddah1/Echdc2/Ehhadh/Enpp4/Etfdh/Glb1/Glud1/Gnpda1/Hacl1/Hadhb/Hsd17b4/Impa1/Inpp1/Lpin2/Nagk/Npl/Oat/Sult2a8/Upp2	36
GO:0016042	lipid catabolic process	35/523	329/28814	5.12456e-17	4.13449e-14	3.32179e-14	Abcb11/Abcd1/Abcd2/Abhd4/Acaa1a/Acaa1b/Acacb/Acot8/Acox2/Acsl5/Apoe/Cbr1/Ces1d/Ces1e/Cps1/Crat/Cyp1a2/Daglb/Echdc2/Ehhadh/Etfdh/Galc/Hacl1/Hadhb/Hsd17b4/Lpin2/Lrp1/Naga/Pla2g15/Pla2g6/Plbd1/Plcb3/Ppt1/Smpd1/Sult2a8	35
GO:0071466	cellular response to xenobiotic stimulus	26/523	180/28814	3.52631e-16	2.37086e-13	1.90483e-13	Abcb11/Acaa1a/Acaa1b/Aox1/Cbr1/Cyp1a2/Cyp2a5/Cyp2b10/Cyp2b19/Cyp2c29/Cyp3a11/Cyp3a16/Fmo1/Fmo2/Fmo4/Gsta2/Gsta4/Gstm1/Gstm2/Gstm3/Gstm4/Gstp1/Mylk/Sult2a8/Ugt1a1/Ugt1a9	26
GO:0044242	cellular lipid catabolic process	28/523	224/28814	1.16538e-15	6.71594e-13	5.39581e-13	Abcb11/Abcd1/Abcd2/Acaa1a/Acaa1b/Acacb/Acot8/Acox2/Acsl5/Ces1d/Cps1/Crat/Daglb/Echdc2/Ehhadh/Etfdh/Galc/Hacl1/Hadhb/Hsd17b4/Lpin2/Lrp1/Naga/Pla2g15/Pla2g6/Plbd1/Plcb3/Smpd1	28
GO:0046395	carboxylic acid catabolic process	27/523	219/28814	5.36598e-15	2.7058e-12	2.17393e-12	Abcb11/Abcd1/Abcd2/Acaa1a/Acaa1b/Acacb/Acot4/Acot8/Acox2/Acsl5/Adhfe1/Ces1d/Crat/Ddah1/Echdc2/Ehhadh/Etfdh/Glud1/Gnpda1/Hacl1/Hadhb/Hsd17b4/Lpin2/Nagk/Npl/Oat/Sult2a8	27
GO:0016054	organic acid catabolic process	27/523	221/28814	6.73793e-15	3.02009e-12	2.42644e-12	Abcb11/Abcd1/Abcd2/Acaa1a/Acaa1b/Acacb/Acot4/Acot8/Acox2/Acsl5/Adhfe1/Ces1d/Crat/Ddah1/Echdc2/Ehhadh/Etfdh/Glud1/Gnpda1/Hacl1/Hadhb/Hsd17b4/Lpin2/Nagk/Npl/Oat/Sult2a8	27
GO:0033865	nucleoside bisphosphate metabolic process	20/523	110/28814	1.01945e-14	3.42706e-12	2.75342e-12	Abcd1/Acacb/Acot1/Acot3/Acot4/Acot8/Acsl5/Acsm2/Acsm3/Ces1d/Cs/Ehhadh/Enpp1/Glyat/Gpat4/Hmgcs2/Hsd17b4/Papss2/Ppcdc/Sult2a8	20
GO:0033875	ribonucleoside bisphosphate metabolic process	20/523	110/28814	1.01945e-14	3.42706e-12	2.75342e-12	Abcd1/Acacb/Acot1/Acot3/Acot4/Acot8/Acsl5/Acsm2/Acsm3/Ces1d/Cs/Ehhadh/Enpp1/Glyat/Gpat4/Hmgcs2/Hsd17b4/Papss2/Ppcdc/Sult2a8	20
GO:0034032	purine nucleoside bisphosphate metabolic process	20/523	110/28814	1.01945e-14	3.42706e-12	2.75342e-12	Abcd1/Acacb/Acot1/Acot3/Acot4/Acot8/Acsl5/Acsm2/Acsm3/Ces1d/Cs/Ehhadh/Enpp1/Glyat/Gpat4/Hmgcs2/Hsd17b4/Papss2/Ppcdc/Sult2a8	20
GO:0009410	response to xenobiotic stimulus	31/523	325/28814	6.51183e-14	2.02067e-11	1.62348e-11	Abcb11/Acaa1a/Acaa1b/Aox1/Atp4a/Bloc1s3/Cbr1/Cd38/Cyp1a2/Cyp2a5/Cyp2b10/Cyp2b19/Cyp2c29/Cyp3a11/Cyp3a16/Fmo1/Fmo2/Fmo4/Gsta2/Gsta4/Gstm1/Gstm2/Gstm3/Gstm4/Gstp1/Mylk/Nqo1/Slc1a2/Sult2a8/Ugt1a1/Ugt1a9	31
GO:0009062	fatty acid catabolic process	18/523	101/28814	3.17946e-13	9.16139e-11	7.36057e-11	Abcb11/Abcd1/Abcd2/Acaa1a/Acaa1b/Acacb/Acot8/Acox2/Acsl5/Ces1d/Crat/Echdc2/Ehhadh/Etfdh/Hacl1/Hadhb/Hsd17b4/Lpin2	18
GO:0072329	monocarboxylic acid catabolic process	19/523	122/28814	8.75021e-13	2.35322e-10	1.89066e-10	Abcb11/Abcd1/Abcd2/Acaa1a/Acaa1b/Acacb/Acot8/Acox2/Acsl5/Ces1d/Crat/Echdc2/Ehhadh/Etfdh/Hacl1/Hadhb/Hsd17b4/Lpin2/Sult2a8	19
GO:0042178	xenobiotic catabolic process	11/523	28/28814	1.03142e-12	2.55835e-10	2.05546e-10	Acaa1a/Acaa1b/Cyp1a2/Cyp2b10/Cyp2b19/Fmo4/Gsta2/Gstm1/Gstm2/Gstm4/Ugt1a1	11
GO:0008202	steroid metabolic process	30/523	338/28814	1.07813e-12	2.55835e-10	2.05546e-10	Abcb11/Acaa1a/Acaa1b/Apoe/Cat/Cbr1/Ces1d/Ces1e/Cyp1a2/Cyp2b10/Cyp2b19/Cyp3a11/Cyp3a16/Cyp3a25/Cyp7b1/Enpp1/Fech/Fgf1/Hmgcs2/Hsd17b4/Hsd3b1/Hsd3b5/Lrp1/Pctp/Por/Serpina6/Smpd1/Sult2a8/Tecr/Ugt1a1	30
GO:0007031	peroxisome organization	12/523	37/28814	1.38414e-12	3.10201e-10	2.49226e-10	Abcd1/Abcd2/Acot8/Hacl1/Pex1/Pex10/Pex11a/Pex11g/Pex14/Pex26/Pex3/Pex6	12
GO:0009117	nucleotide metabolic process	34/523	447/28814	2.6278e-12	5.57924e-10	4.48255e-10	Abcd1/Acacb/Acot1/Acot3/Acot4/Acot8/Acsl5/Acsm2/Acsm3/Ada/Aldoa/Cda/Ces1d/Cnp/Cs/Ctps2/Dctpp1/Ehhadh/Enpp1/Entpd5/Fhit/Glyat/Gpat4/Hmgcs2/Hsd17b4/Map2k1/Nt5e/Nudt12/Papss2/Pklr/Ppcdc/Sult2a8/Upp2/Uqcc3	34
GO:0019693	ribose phosphate metabolic process	31/523	376/28814	3.12018e-12	6.29341e-10	5.05634e-10	Abcd1/Acacb/Acot1/Acot3/Acot4/Acot8/Acsl5/Acsm2/Acsm3/Ada/Aldoa/Cda/Ces1d/Cs/Ctps2/Ehhadh/Enpp1/Entpd5/Glyat/Gpat4/Hmgcs2/Hsd17b4/Map2k1/Nt5e/Papss2/Pklr/Ppcdc/Pygl/Sult2a8/Upp2/Uqcc3	31
GO:0006575	cellular modified amino acid metabolic process	23/523	203/28814	3.39345e-12	6.51865e-10	5.23731e-10	Chdh/Crat/Cth/Ctsl/Gch1/Ggt6/Gnmt/Gsr/Gsta2/Gsta4/Gstm1/Gstm2/Gstm3/Gstm4/Gstm6/Gstp1/Gstt2/Gstt3/Hmgn5/Pla2g15/Slc1a2/Sult2a8/Vnn1	23
GO:0006753	nucleoside phosphate metabolic process	34/523	455/28814	4.29911e-12	7.88301e-10	6.33348e-10	Abcd1/Acacb/Acot1/Acot3/Acot4/Acot8/Acsl5/Acsm2/Acsm3/Ada/Aldoa/Cda/Ces1d/Cnp/Cs/Ctps2/Dctpp1/Ehhadh/Enpp1/Entpd5/Fhit/Glyat/Gpat4/Hmgcs2/Hsd17b4/Map2k1/Nt5e/Nudt12/Papss2/Pklr/Ppcdc/Sult2a8/Upp2/Uqcc3	34
GO:0006637	acyl-CoA metabolic process	16/523	88/28814	4.81156e-12	8.08743e-10	6.49772e-10	Abcd1/Acacb/Acot1/Acot3/Acot4/Acot8/Acsl5/Acsm2/Acsm3/Ces1d/Cs/Ehhadh/Glyat/Gpat4/Hmgcs2/Hsd17b4	16
GO:0035383	thioester metabolic process	16/523	88/28814	4.81156e-12	8.08743e-10	6.49772e-10	Abcd1/Acacb/Acot1/Acot3/Acot4/Acot8/Acsl5/Acsm2/Acsm3/Ces1d/Cs/Ehhadh/Glyat/Gpat4/Hmgcs2/Hsd17b4	16
GO:0009259	ribonucleotide metabolic process	30/523	364/28814	7.09638e-12	1.14507e-09	9.1999e-10	Abcd1/Acacb/Acot1/Acot3/Acot4/Acot8/Acsl5/Acsm2/Acsm3/Ada/Aldoa/Cda/Ces1d/Cs/Ctps2/Ehhadh/Enpp1/Entpd5/Glyat/Gpat4/Hmgcs2/Hsd17b4/Map2k1/Nt5e/Papss2/Pklr/Ppcdc/Sult2a8/Upp2/Uqcc3	30
GO:0072521	purine-containing compound metabolic process	31/523	392/28814	9.15784e-12	1.42087e-09	1.14158e-09	Abcd1/Acacb/Acot1/Acot3/Acot4/Acot8/Acsl5/Acsm2/Acsm3/Ada/Aldoa/Ces1d/Cs/Ehhadh/Enpp1/Enpp4/Entpd5/Fhit/Glyat/Gnmt/Gpat4/Hmgcs2/Hsd17b4/Map2k1/Nt5e/Papss2/Pklr/Ppcdc/Sult2a8/Ttr/Uqcc3	31
GO:0006749	glutathione metabolic process	15/523	81/28814	1.70012e-11	2.5401e-09	2.04081e-09	Cth/Ggt6/Gsr/Gsta2/Gsta4/Gstm1/Gstm2/Gstm3/Gstm4/Gstm6/Gstp1/Gstt2/Gstt3/Hmgn5/Slc1a2	15
GO:0019395	fatty acid oxidation	17/523	113/28814	2.47361e-11	3.56377e-09	2.86326e-09	Abcb11/Abcd1/Abcd2/Acaa1a/Acaa1b/Acacb/Acox2/Acsl5/Cd36/Crat/Echdc2/Ehhadh/Etfdh/Hacl1/Hadhb/Hsd17b4/Por	17
GO:0006066	alcohol metabolic process	28/523	345/28814	5.15507e-11	7.17088e-09	5.76133e-09	Abhd4/Aldh3a2/Apoe/Cat/Ces1d/Ces1e/Cyp1a2/Cyp7b1/Enpp1/Ephx1/Fech/Fgf1/Gch1/Hmgcs2/Impa1/Inpp1/Lrp1/Pctp/Plcb3/Plpp1/Por/Pts/Rbp4/Rdh11/Smpd1/Sptlc1/Sult2a8/Ttr	28
GO:0034440	lipid oxidation	17/523	121/28814	7.56048e-11	1.01663e-08	8.16797e-09	Abcb11/Abcd1/Abcd2/Acaa1a/Acaa1b/Acacb/Acox2/Acsl5/Cd36/Crat/Echdc2/Ehhadh/Etfdh/Hacl1/Hadhb/Hsd17b4/Por	17
GO:0043574	peroxisomal transport	9/523	22/28814	8.05304e-11	1.04235e-08	8.37462e-09	Abcd1/Abcd2/Hacl1/Pex1/Pex10/Pex14/Pex26/Pex3/Pex6	9
GO:0030258	lipid modification	22/523	216/28814	8.26854e-11	1.04235e-08	8.37462e-09	Abcb11/Abcd1/Abcd2/Acaa1a/Acaa1b/Acacb/Acox2/Acsl5/Apoe/Cd36/Crat/Echdc2/Ehhadh/Etfdh/Hacl1/Hadhb/Hsd17b4/Mtmr10/Plpp1/Por/Rnf213/St3gal4	22
GO:0006635	fatty acid beta-oxidation	14/523	76/28814	8.70173e-11	1.06372e-08	8.54629e-09	Abcb11/Abcd1/Abcd2/Acaa1a/Acaa1b/Acacb/Acox2/Acsl5/Crat/Echdc2/Ehhadh/Etfdh/Hadhb/Hsd17b4	14
GO:0001676	long-chain fatty acid metabolic process	17/523	124/28814	1.1236e-10	1.33311e-08	1.07107e-08	Abcd1/Acot1/Acot3/Acot4/Acsl5/Cd36/Cyp2a5/Cyp2b10/Cyp2b19/Cyp2c29/Cyp4a10/Daglb/Ephx1/Gstm4/Gstp1/Hacl1/Ptgs1	17
GO:0006163	purine nucleotide metabolic process	28/523	369/28814	2.4415e-10	2.814e-08	2.26086e-08	Abcd1/Acacb/Acot1/Acot3/Acot4/Acot8/Acsl5/Acsm2/Acsm3/Ada/Aldoa/Ces1d/Cs/Ehhadh/Enpp1/Entpd5/Fhit/Glyat/Gpat4/Hmgcs2/Hsd17b4/Map2k1/Nt5e/Papss2/Pklr/Ppcdc/Sult2a8/Uqcc3	28
GO:0009150	purine ribonucleotide metabolic process	27/523	345/28814	2.58474e-10	2.89635e-08	2.32702e-08	Abcd1/Acacb/Acot1/Acot3/Acot4/Acot8/Acsl5/Acsm2/Acsm3/Ada/Aldoa/Ces1d/Cs/Ehhadh/Enpp1/Entpd5/Glyat/Gpat4/Hmgcs2/Hsd17b4/Map2k1/Nt5e/Papss2/Pklr/Ppcdc/Sult2a8/Uqcc3	27
GO:0000038	very long-chain fatty acid metabolic process	10/523	35/28814	4.35401e-10	4.74705e-08	3.81394e-08	Abcd1/Abcd2/Acaa1a/Acaa1b/Acot1/Acot3/Acot4/Acox2/Hsd17b4/Tecr	10
GO:0046434	organophosphate catabolic process	18/523	154/28814	4.63288e-10	4.91817e-08	3.95143e-08	Abcd1/Ada/Cda/Cnp/Dctpp1/Enpp1/Entpd5/Fhit/Impa1/Inpp1/Nt5e/Nudt12/Pla2g15/Pla2g6/Plbd1/Plcb3/Smpd1/Upp2	18
GO:0015919	peroxisomal membrane transport	8/523	19/28814	7.08273e-10	7.32609e-08	5.88603e-08	Abcd1/Abcd2/Pex1/Pex10/Pex14/Pex26/Pex3/Pex6	8
GO:0046394	carboxylic acid biosynthetic process	24/523	295/28814	1.18844e-09	1.19854e-07	9.62949e-08	Abcd1/Abcd2/Acacb/Acsm2/Acsm3/Alox5ap/Ces1d/Ces1e/Cth/Cyp4a10/Cyp7b1/Daglb/Decr2/Fads2/Gstm4/Gstp1/Nags/Phgdh/Pklr/Psph/Ptgs1/Tecr/Ugdh/Uros	24
GO:0016053	organic acid biosynthetic process	24/523	296/28814	1.27178e-09	1.25131e-07	1.00534e-07	Abcd1/Abcd2/Acacb/Acsm2/Acsm3/Alox5ap/Ces1d/Ces1e/Cth/Cyp4a10/Cyp7b1/Daglb/Decr2/Fads2/Gstm4/Gstp1/Nags/Phgdh/Pklr/Psph/Ptgs1/Tecr/Ugdh/Uros	24
GO:1901136	carbohydrate derivative catabolic process	17/523	147/28814	1.66505e-09	1.59924e-07	1.28488e-07	Abcd1/Ada/Aldh1a7/Cda/Chil3/Ctsl/Dctpp1/Enpp4/Galc/Gnpda1/Gns/Manba/Naga/Nagk/Npl/Nt5e/Upp2	17
GO:0006979	response to oxidative stress	28/523	409/28814	2.47245e-09	2.31951e-07	1.86357e-07	Abcd1/Acox2/Aifm2/Aldh3a2/Apoe/Cat/Cd36/Cd38/Dapk1/Egfr/Endog/Etfdh/Gch1/Glrx/Gsr/Gstp1/Hdac6/Hspb1/Htra2/Impact/Map2k1/Nqo1/Pnkp/Ptgs1/Slc11a2/Slc25a24/Srxn1/Vnn1	28
GO:0010876	lipid localization	29/523	449/28814	4.77886e-09	4.38135e-07	3.52012e-07	Abcb11/Abcc3/Abcc4/Abcd1/Abcd2/Acacb/Acsl5/Apoe/Atp11c/Cd36/Ces1d/Ces1e/Enpp1/Lrp1/Map2k6/Osbp/Osbpl6/Pctp/Pdzd8/Pla2g6/Plin2/Plin3/Pltp/Rbp4/Repin1/Rnf213/Scarb2/Slco1a4/Tex2	29
GO:0062197	cellular response to chemical stress	24/523	336/28814	1.53047e-08	1.37198e-06	1.1023e-06	Abcd1/Aifm2/Cat/Cd36/Dapk1/Egfr/Endog/Fas/Gch1/Glrx/Gsr/Hdac6/Hspb1/Htra2/Impact/Letm1/Lrrc8c/Mylk/Nqo1/Slc11a2/Slc25a23/Slc25a24/Srxn1/Vnn1	24
GO:0006625	protein targeting to peroxisome	7/523	18/28814	1.66903e-08	1.40268e-06	1.12696e-06	Hacl1/Pex1/Pex10/Pex14/Pex26/Pex3/Pex6	7
GO:0072662	protein localization to peroxisome	7/523	18/28814	1.66903e-08	1.40268e-06	1.12696e-06	Hacl1/Pex1/Pex10/Pex14/Pex26/Pex3/Pex6	7
GO:0072663	establishment of protein localization to peroxisome	7/523	18/28814	1.66903e-08	1.40268e-06	1.12696e-06	Hacl1/Pex1/Pex10/Pex14/Pex26/Pex3/Pex6	7
GO:0006869	lipid transport	25/523	390/28814	6.42562e-08	5.28999e-06	4.25015e-06	Abcb11/Abcc3/Abcc4/Abcd1/Abcd2/Acsl5/Apoe/Atp11c/Cd36/Ces1d/Ces1e/Lrp1/Map2k6/Osbp/Osbpl6/Pctp/Pdzd8/Pla2g6/Plin2/Pltp/Rbp4/Repin1/Scarb2/Slco1a4/Tex2	25
GO:0090407	organophosphate biosynthetic process	28/523	482/28814	8.34088e-08	6.72942e-06	5.40664e-06	Abhd4/Acacb/Acsl5/Ada/Aldoa/Cda/Chp1/Cps1/Ctps2/Dhrs7b/Gnpat/Gpat4/Hmgcs2/Impa1/Inpp1/Map2k1/Mocs1/Osbp/Papss2/Pcyt2/Pigu/Pklr/Pla2g6/Ppcdc/Pygl/Sptlc1/Tamm41/Uqcc3	28
GO:1901292	nucleoside phosphate catabolic process	11/523	75/28814	1.09001e-07	8.62177e-06	6.92702e-06	Abcd1/Ada/Cda/Cnp/Dctpp1/Enpp1/Entpd5/Fhit/Nt5e/Nudt12/Upp2	11
GO:0033559	unsaturated fatty acid metabolic process	14/523	133/28814	1.50789e-07	1.16977e-05	9.39836e-06	Abcd1/Abcd2/Ces2a/Cyp2a5/Cyp2b10/Cyp2b19/Cyp2c29/Cyp4a10/Daglb/Decr2/Ephx1/Gstp1/Hpgd/Ptgs1	14
GO:1901361	organic cyclic compound catabolic process	27/523	477/28814	2.38059e-07	1.81194e-05	1.45578e-05	Abcd1/Acaa1a/Acaa1b/Ada/Apoe/Blvrb/Cbr1/Cda/Cnp/Cyp1a2/Dctpp1/Endog/Enpp1/Enpp4/Entpd5/Exog/Fhit/Myd88/Nt5e/Nudt12/Phax/Rexo4/Rida/Sidt2/Smg5/Ugt1a1/Upp2	27
GO:0010038	response to metal ion	20/523	295/28814	5.55627e-07	4.15074e-05	3.33484e-05	Abcc6/Alox5ap/Ank3/Cpne2/Cyp1a2/Cyp2a5/Dmtn/Egfr/Enpp1/Fas/Glud1/Lgmn/Mylk/Pklr/Serpina1e/Slc11a2/Slc12a2/Slc25a23/Slc25a24/Smpd1	20
GO:0046486	glycerolipid metabolic process	23/523	381/28814	6.18486e-07	4.53632e-05	3.64463e-05	Abhd4/Acsl5/Apoe/Cat/Cd36/Ces1d/Cps1/Daglb/Dhrs7b/Gpat4/Impa1/Inpp1/Lpin2/Mtmr10/Pcyt2/Pigu/Pla2g15/Pla2g6/Plcb3/Plpp1/Sel1l/Tamm41/Thrsp	23
GO:0034599	cellular response to oxidative stress	19/523	274/28814	7.57877e-07	5.45942e-05	4.38629e-05	Abcd1/Aifm2/Cat/Cd36/Dapk1/Egfr/Endog/Gch1/Glrx/Gsr/Hdac6/Hspb1/Htra2/Impact/Nqo1/Slc11a2/Slc25a24/Srxn1/Vnn1	19
GO:0006778	porphyrin-containing compound metabolic process	8/523	43/28814	9.26566e-07	6.55749e-05	5.26851e-05	Abcb7/Blvrb/Cyp1a2/Cyp2a5/Fech/Pgrmc1/Slc11a2/Uros	8
GO:0019439	aromatic compound catabolic process	25/523	451/28814	9.73555e-07	6.77124e-05	5.44024e-05	Abcd1/Acaa1a/Acaa1b/Ada/Blvrb/Cda/Cnp/Dctpp1/Endog/Enpp1/Enpp4/Entpd5/Ephx1/Exog/Fhit/Myd88/Nt5e/Nudt12/Phax/Rexo4/Rida/Sidt2/Smg5/Ugt1a1/Upp2	25
GO:1902652	secondary alcohol metabolic process	14/523	158/28814	1.2488e-06	8.53844e-05	6.86007e-05	Apoe/Cat/Ces1d/Ces1e/Cyp7b1/Enpp1/Fech/Fgf1/Hmgcs2/Lrp1/Pctp/Por/Smpd1/Sult2a8	14
GO:0016558	protein import into peroxisome matrix	5/523	12/28814	1.37784e-06	9.26368e-05	7.44276e-05	Pex1/Pex10/Pex14/Pex26/Pex6	5
GO:0031331	positive regulation of cellular catabolic process	25/523	461/28814	1.44594e-06	9.53844e-05	7.6635e-05	Abcd1/Abcd2/Acsl5/Ankib1/Apoe/Bcap31/Daglb/Dapk1/Dcn/Dhrsx/Endog/Entpd5/Ezr/Hsp90aa1/Hspb8/Lrp1/Map2k1/Mtdh/Optn/Pias1/Rida/Sptlc1/Svip/Tmem59/Tmtc3	25
GO:0072330	monocarboxylic acid biosynthetic process	16/523	208/28814	1.466e-06	9.53844e-05	7.6635e-05	Abcd1/Abcd2/Acacb/Acsm2/Acsm3/Ces1d/Ces1e/Cyp7b1/Daglb/Decr2/Fads2/Gstm4/Gstp1/Pklr/Ptgs1/Tecr	16
GO:0009064	glutamine family amino acid metabolic process	9/523	63/28814	1.9791e-06	0.000126725	0.000101815	Aadat/Adhfe1/Cps1/Ctps2/Ddah1/Glud1/Nags/Oat/Phgdh	9
GO:0009166	nucleotide catabolic process	9/523	65/28814	2.58857e-06	0.000162432	0.000130504	Abcd1/Ada/Cda/Cnp/Dctpp1/Fhit/Nt5e/Nudt12/Upp2	9
GO:0008203	cholesterol metabolic process	13/523	145/28814	2.61728e-06	0.000162432	0.000130504	Apoe/Cat/Ces1d/Ces1e/Cyp7b1/Fech/Fgf1/Hmgcs2/Lrp1/Pctp/Por/Smpd1/Sult2a8	13
GO:0071248	cellular response to metal ion	14/523	169/28814	2.78062e-06	0.000169955	0.000136548	Alox5ap/Ank3/Cpne2/Cyp1a2/Cyp2a5/Dmtn/Egfr/Fas/Lgmn/Mylk/Slc12a2/Slc25a23/Slc25a24/Smpd1	14
GO:0015748	organophosphate ester transport	12/523	124/28814	2.84992e-06	0.000171591	0.000137862	Abcc4/Abcc6/Apoe/Atp11c/Lrrc8c/Osbp/Pctp/Pltp/Scarb2/Slc25a23/Slc25a24/Slc25a33	12
GO:0006639	acylglycerol metabolic process	13/523	147/28814	3.04993e-06	0.000180933	0.000145368	Acsl5/Apoe/Cat/Cd36/Ces1d/Cps1/Daglb/Gpat4/Lpin2/Pla2g15/Plpp1/Sel1l/Thrsp	13
GO:0042168	heme metabolic process	7/523	36/28814	3.29867e-06	0.000192853	0.000154945	Abcb7/Blvrb/Cyp2a5/Fech/Pgrmc1/Slc11a2/Uros	7
GO:0030193	regulation of blood coagulation	9/523	67/28814	3.35297e-06	0.000193227	0.000155245	Apoe/Cd36/Dmtn/Enpp4/F2/Kng1/Proc/Serpinc1/St3gal4	9
GO:0042537	benzene-containing compound metabolic process	6/523	24/28814	3.54221e-06	0.000198609	0.000159569	Aadat/Acaa1a/Acaa1b/Cyp4b1/Gstm4/Ugt1a1	6
GO:0006638	neutral lipid metabolic process	13/523	149/28814	3.54483e-06	0.000198609	0.000159569	Acsl5/Apoe/Cat/Cd36/Ces1d/Cps1/Daglb/Gpat4/Lpin2/Pla2g15/Plpp1/Sel1l/Thrsp	13
GO:1900046	regulation of hemostasis	9/523	69/28814	4.30371e-06	0.000237824	0.000191076	Apoe/Cd36/Dmtn/Enpp4/F2/Kng1/Proc/Serpinc1/St3gal4	9
GO:0006644	phospholipid metabolic process	21/523	367/28814	4.38349e-06	0.00023896	0.000191988	Abhd4/Acsl5/Chp1/Dhrs7b/Gnpat/Gpat4/Hmgcs2/Impa1/Inpp1/Mtmr10/Osbp/Pcyt2/Pigu/Pla2g15/Pla2g6/Plbd1/Plcb3/Plpp1/Smpd1/Sptlc1/Tamm41	21
GO:0016125	sterol metabolic process	13/523	154/28814	5.10614e-06	0.000274642	0.000220657	Apoe/Cat/Ces1d/Ces1e/Cyp7b1/Fech/Fgf1/Hmgcs2/Lrp1/Pctp/Por/Smpd1/Sult2a8	13
GO:0050818	regulation of coagulation	9/523	71/28814	5.47698e-06	0.000290712	0.000233568	Apoe/Cd36/Dmtn/Enpp4/F2/Kng1/Proc/Serpinc1/St3gal4	9
GO:0006862	nucleotide transport	6/523	27/28814	7.43821e-06	0.000389685	0.000313086	Abcc4/Abcc6/Lrrc8c/Slc25a23/Slc25a24/Slc25a33	6
GO:0055072	iron ion homeostasis	10/523	94/28814	8.23509e-06	0.000425902	0.000342184	Abcb7/Atp6v0d1/Fech/Fth1/Ftl1/Glrx3/Ltf/Slc11a2/Steap4/Tmem199	10
GO:0033013	tetrapyrrole metabolic process	8/523	57/28814	8.45171e-06	0.000431572	0.00034674	Abcb7/Blvrb/Cyp1a2/Cyp2a5/Fech/Pgrmc1/Slc11a2/Uros	8
GO:0120254	olefinic compound metabolic process	13/523	162/28814	8.88091e-06	0.00044782	0.000359794	Cyp1a2/Cyp2a5/Cyp2b10/Cyp2b19/Cyp2c29/Cyp4a10/Daglb/Ephx1/Gstp1/Ptgs1/Rbp4/Rdh11/Ttr	13
GO:0008206	bile acid metabolic process	7/523	43/28814	1.14102e-05	0.000568254	0.000456554	Abcb11/Acaa1a/Acaa1b/Ces1d/Ces1e/Cyp7b1/Sult2a8	7
GO:0006690	icosanoid metabolic process	12/523	142/28814	1.16022e-05	0.000570774	0.000458579	Alox5ap/Ces2a/Cyp2a5/Cyp2b10/Cyp2b19/Cyp2c29/Cyp4a10/Daglb/Ephx1/Gstp1/Hpgd/Ptgs1	12
GO:1905952	regulation of lipid localization	13/523	167/28814	1.23324e-05	0.000599385	0.000481566	Acacb/Acsl5/Apoe/Cd36/Ces1d/Ces1e/Lrp1/Map2k6/Osbpl6/Pla2g6/Plin2/Plin3/Repin1	13
GO:0046348	amino sugar catabolic process	5/523	18/28814	1.36197e-05	0.000654071	0.000525503	Aldh1a7/Chil3/Gnpda1/Nagk/Npl	5
GO:0044270	cellular nitrogen compound catabolic process	22/523	428/28814	1.41815e-05	0.000671267	0.000539318	Abcd1/Ada/Blvrb/Cda/Cnp/Dctpp1/Endog/Enpp1/Enpp4/Entpd5/Exog/Fhit/Myd88/Nt5e/Nudt12/Phax/Por/Rexo4/Rida/Sidt2/Smg5/Upp2	22
GO:1902882	regulation of response to oxidative stress	10/523	100/28814	1.43106e-05	0.000671267	0.000539318	Abcd1/Acox2/Aifm2/Cd36/Endog/Gch1/Glrx/Hdac6/Hspb1/Vnn1	10
GO:0009636	response to toxic substance	11/523	122/28814	1.45223e-05	0.000673367	0.000541006	Aldh1a7/Cat/Cd36/Ces1d/Cnp/Ephx1/Fas/Gch1/Glyat/Rdh11/Slc22a18	11
GO:0008654	phospholipid biosynthetic process	15/523	223/28814	1.57213e-05	0.000720678	0.000579017	Abhd4/Acsl5/Chp1/Dhrs7b/Gnpat/Gpat4/Hmgcs2/Impa1/Inpp1/Osbp/Pcyt2/Pigu/Pla2g6/Sptlc1/Tamm41	15
GO:0007596	blood coagulation	13/523	172/28814	1.69121e-05	0.000766555	0.000615876	Apoe/Bloc1s3/Cd36/Dmtn/Enpp4/F10/F2/Kng1/Mertk/Papss2/Proc/Serpinc1/St3gal4	13
GO:0051235	maintenance of location	19/523	342/28814	1.8747e-05	0.000835147	0.000670985	Acacb/Ank3/Apoe/Cd36/Ces1d/Ces1e/Enpp1/F2/Fth1/Ftl1/Lats1/Letm1/Os9/Plin2/Plin3/Rnf213/Slc25a23/Sun1/Sun2	19
GO:0006091	generation of precursor metabolites and energy	22/523	436/28814	1.88395e-05	0.000835147	0.000670985	Abcd1/Aldoa/Cat/Cd36/Cox7a2l/Cs/Cyc1/Cyp1a2/Enpp1/Entpd5/Etfdh/Gnmt/Gnpda1/Hmgcs2/Pklr/Por/Pygl/Slc25a23/Slc25a25/Slc25a33/Stbd1/Uqcc3	22
GO:1903034	regulation of response to wounding	13/523	174/28814	1.91253e-05	0.000838601	0.000673761	Apoe/Cd36/Dmtn/Enpp4/F2/Kng1/Lrp1/Map2k1/Mylk/Proc/Serpinc1/Slc12a2/St3gal4	13
GO:0042060	wound healing	20/523	374/28814	1.97152e-05	0.000855171	0.000687074	Apoe/Bloc1s3/Cd36/Chmp2b/Col5a1/Dmtn/Enpp4/F10/F2/Fgf1/Kng1/Mertk/Mylk/Papss2/Ppl/Proc/Serpinc1/Slc12a2/Smpd1/St3gal4	20
GO:0007599	hemostasis	13/523	175/28814	2.03241e-05	0.000863026	0.000693385	Apoe/Bloc1s3/Cd36/Dmtn/Enpp4/F10/F2/Kng1/Mertk/Papss2/Proc/Serpinc1/St3gal4	13
GO:0050817	coagulation	13/523	175/28814	2.03241e-05	0.000863026	0.000693385	Apoe/Bloc1s3/Cd36/Dmtn/Enpp4/F10/F2/Kng1/Mertk/Papss2/Proc/Serpinc1/St3gal4	13
GO:0072384	organelle transport along microtubule	9/523	85/28814	2.4195e-05	0.00101669	0.000816846	Actr10/Bloc1s2/Bloc1s3/Bloc1s5/Hdac6/Map2k1/Pex14/Sun1/Sun2	9
GO:0006633	fatty acid biosynthetic process	12/523	153/28814	2.45869e-05	0.00102251	0.000821521	Abcd1/Abcd2/Acacb/Acsm2/Acsm3/Daglb/Decr2/Fads2/Gstm4/Gstp1/Ptgs1/Tecr	12
GO:0017038	protein import	15/523	233/28814	2.62884e-05	0.00108212	0.000869408	Apoe/Arhgef5/Cd36/Chp1/Hsp90aa1/Nolc1/Nup50/Nup88/Nutf2/Pex1/Pex10/Pex14/Pex26/Pex3/Pex6	15
GO:0015849	organic acid transport	18/523	321/28814	2.73557e-05	0.00111468	0.000895568	Abcb11/Abcc3/Abcc4/Abcd1/Abcd2/Acsl5/Apoe/Cd36/Folr2/Lrrc8c/Map2k6/Pla2g6/Plin2/Repin1/Slc12a2/Slc1a2/Slc38a4/Slco1a4	18
GO:0042440	pigment metabolic process	8/523	67/28814	2.8468e-05	0.0011484	0.000922664	Abcb7/Blvrb/Cyp2a5/Fech/Pgrmc1/Slc11a2/Ugt1a1/Uros	8
GO:0009119	ribonucleoside metabolic process	6/523	34/28814	3.03442e-05	0.00119944	0.000963674	Ada/Cda/Enpp4/Gnmt/Nt5e/Upp2	6
GO:0030194	positive regulation of blood coagulation	5/523	21/28814	3.09227e-05	0.00119944	0.000963674	Cd36/Dmtn/Enpp4/F2/St3gal4	5
GO:0051503	adenine nucleotide transport	5/523	21/28814	3.09227e-05	0.00119944	0.000963674	Abcc4/Abcc6/Lrrc8c/Slc25a23/Slc25a24	5
GO:1900048	positive regulation of hemostasis	5/523	21/28814	3.09227e-05	0.00119944	0.000963674	Cd36/Dmtn/Enpp4/F2/St3gal4	5
GO:0061041	regulation of wound healing	11/523	133/28814	3.2661e-05	0.00125481	0.00100815	Apoe/Cd36/Dmtn/Enpp4/F2/Kng1/Mylk/Proc/Serpinc1/Slc12a2/St3gal4	11
GO:1901605	alpha-amino acid metabolic process	13/523	184/28814	3.44383e-05	0.00131061	0.00105298	Aadat/Adhfe1/Cps1/Cth/Ctps2/Ddah1/Glud1/Glyat/Gnmt/Nags/Oat/Phgdh/Psph	13
GO:0006879	cellular iron ion homeostasis	8/523	69/28814	3.53571e-05	0.001333	0.00107097	Abcb7/Atp6v0d1/Fth1/Ftl1/Glrx3/Slc11a2/Steap4/Tmem199	8
GO:0042908	xenobiotic transport	6/523	35/28814	3.60638e-05	0.00134705	0.00108227	Abcb11/Abcc3/Abcc4/Abcc6/Slc22a1/Slc22a18	6
GO:0045834	positive regulation of lipid metabolic process	13/523	185/28814	3.64395e-05	0.0013486	0.00108351	Abcd1/Abcd2/Acsl5/Apoe/Cd36/Ces1d/Ces1e/Chp1/Daglb/F2/Fgf1/Pla2g6/Por	13
GO:0019915	lipid storage	9/523	90/28814	3.83117e-05	0.00139229	0.00111862	Acacb/Apoe/Cd36/Ces1d/Ces1e/Enpp1/Plin2/Plin3/Rnf213	9
GO:0006641	triglyceride metabolic process	10/523	112/28814	3.8553e-05	0.00139229	0.00111862	Acsl5/Apoe/Cat/Cd36/Cps1/Daglb/Gpat4/Lpin2/Sel1l/Thrsp	10
GO:0045017	glycerolipid biosynthetic process	14/523	213/28814	3.86557e-05	0.00139229	0.00111862	Abhd4/Acsl5/Dhrs7b/Gpat4/Impa1/Inpp1/Lpin2/Pcyt2/Pigu/Pla2g15/Pla2g6/Plpp1/Tamm41/Thrsp	14
GO:0015865	purine nucleotide transport	5/523	22/28814	3.9422e-05	0.00140733	0.0011307	Abcc4/Abcc6/Lrrc8c/Slc25a23/Slc25a24	5
GO:1900407	regulation of cellular response to oxidative stress	9/523	91/28814	4.18423e-05	0.00148063	0.00118959	Abcd1/Aifm2/Cd36/Endog/Gch1/Glrx/Hdac6/Hspb1/Vnn1	9
GO:0046700	heterocycle catabolic process	21/523	429/28814	4.50063e-05	0.00157874	0.00126841	Abcd1/Ada/Blvrb/Cda/Cnp/Dctpp1/Endog/Enpp1/Enpp4/Entpd5/Exog/Fhit/Myd88/Nt5e/Nudt12/Phax/Rexo4/Rida/Sidt2/Smg5/Upp2	21
GO:0055076	transition metal ion homeostasis	11/523	138/28814	4.59175e-05	0.00159682	0.00128294	Abcb7/Atp6v0d1/Cutc/Fech/Fth1/Ftl1/Glrx3/Ltf/Slc11a2/Steap4/Tmem199	11
GO:1904152	regulation of retrograde protein transport, ER to cytosol	4/523	12/28814	4.73111e-05	0.00163122	0.00131058	Bcap31/Os9/Svip/Ubac2	4
GO:0034655	nucleobase-containing compound catabolic process	20/523	399/28814	4.90107e-05	0.0016755	0.00134616	Abcd1/Ada/Cda/Cnp/Dctpp1/Endog/Enpp1/Enpp4/Entpd5/Exog/Fhit/Myd88/Nt5e/Nudt12/Phax/Rexo4/Rida/Sidt2/Smg5/Upp2	20
GO:0031998	regulation of fatty acid beta-oxidation	5/523	23/28814	4.96231e-05	0.00168218	0.00135152	Abcb11/Abcd1/Abcd2/Acacb/Acsl5	5
GO:0050820	positive regulation of coagulation	5/523	24/28814	6.17496e-05	0.00207582	0.00166778	Cd36/Dmtn/Enpp4/F2/St3gal4	5
GO:0031953	negative regulation of protein autophosphorylation	4/523	13/28814	6.7358e-05	0.00222723	0.00178943	Chp1/Enpp1/Impact/Mvp	4
GO:0043649	dicarboxylic acid catabolic process	4/523	13/28814	6.7358e-05	0.00222723	0.00178943	Acot4/Acot8/Adhfe1/Glud1	4
GO:0015931	nucleobase-containing compound transport	13/523	197/28814	6.96264e-05	0.00228352	0.00183466	Abcc4/Abcc6/Lrrc8c/Mcm3ap/Nup210/Nup88/Phax/Rae1/Sidt2/Slc25a23/Slc25a24/Slc25a33/Slc29a1	13
GO:0015908	fatty acid transport	9/523	98/28814	7.51216e-05	0.00244388	0.00196349	Abcd1/Abcd2/Acsl5/Apoe/Cd36/Map2k6/Pla2g6/Plin2/Repin1	9
GO:0046390	ribose phosphate biosynthetic process	12/523	172/28814	7.72654e-05	0.00249351	0.00200337	Acacb/Acsl5/Ada/Aldoa/Cda/Ctps2/Map2k1/Papss2/Pklr/Ppcdc/Pygl/Uqcc3	12
GO:0061912	selective autophagy	8/523	77/28814	7.83991e-05	0.00251002	0.00201663	Hdac6/Hspb8/Htra2/Optn/Rnf213/Sptlc1/Stbd1/Tex264	8
GO:1905954	positive regulation of lipid localization	9/523	99/28814	8.13249e-05	0.00258319	0.00207542	Acacb/Acsl5/Apoe/Cd36/Lrp1/Map2k6/Pla2g6/Plin2/Plin3	9
GO:0019216	regulation of lipid metabolic process	19/523	382/28814	8.32445e-05	0.0026235	0.00210781	Abcb11/Abcd1/Abcd2/Acacb/Acsl5/Apoe/Cd36/Ces1d/Ces1e/Chp1/Daglb/F2/Fgf1/Lactb/Opa3/Pla2g6/Por/Rnf213/Thrsp	19
GO:0019369	arachidonic acid metabolic process	8/523	78/28814	8.5989e-05	0.00268899	0.00216043	Cyp2a5/Cyp2b10/Cyp2b19/Cyp2c29/Cyp4a10/Daglb/Ephx1/Ptgs1	8
GO:1901568	fatty acid derivative metabolic process	6/523	41/28814	9.11125e-05	0.00281305	0.0022601	Abcd1/Acsl5/Cbr1/Hmgcs2/Hpgd/Hsd17b4	6
GO:0006783	heme biosynthetic process	5/523	26/28814	9.27455e-05	0.00281305	0.0022601	Abcb7/Fech/Pgrmc1/Slc11a2/Uros	5
GO:0030970	retrograde protein transport, ER to cytosol	5/523	26/28814	9.27455e-05	0.00281305	0.0022601	Bcap31/Os9/Sel1l/Svip/Ubac2	5
GO:1903513	endoplasmic reticulum to cytosol transport	5/523	26/28814	9.27455e-05	0.00281305	0.0022601	Bcap31/Os9/Sel1l/Svip/Ubac2	5
GO:0071277	cellular response to calcium ion	8/523	79/28814	9.41778e-05	0.00283517	0.00227787	Alox5ap/Cpne2/Dmtn/Lgmn/Mylk/Slc25a23/Slc25a24/Smpd1	8
GO:0010508	positive regulation of autophagy	11/523	151/28814	0.000103815	0.00310214	0.00249236	Dapk1/Dcn/Dhrsx/Endog/Hspb8/Map2k1/Mtdh/Optn/Sptlc1/Svip/Tmem59	11
GO:0006536	glutamate metabolic process	5/523	27/28814	0.000112134	0.0033018	0.00265278	Aadat/Adhfe1/Glud1/Nags/Oat	5
GO:0070841	inclusion body assembly	5/523	27/28814	0.000112134	0.0033018	0.00265278	Apoe/Dnajb1/Dnajb6/Hdac6/Psmc6	5
GO:0042180	cellular ketone metabolic process	14/523	236/28814	0.000116283	0.00339917	0.00273101	Aadat/Abcb11/Abcd1/Abcd2/Acacb/Acsl5/Aifm2/Aldoa/Cbr1/Ces1d/Ces1e/Cyp2b10/Cyp2b19/Ugt1a1	14
GO:0071241	cellular response to inorganic substance	14/523	239/28814	0.000132782	0.00385353	0.00309606	Alox5ap/Ank3/Cpne2/Cyp1a2/Cyp2a5/Dmtn/Egfr/Fas/Lgmn/Mylk/Slc12a2/Slc25a23/Slc25a24/Smpd1	14
GO:0006914	autophagy	21/523	464/28814	0.000135469	0.00387576	0.00311392	Arsb/Chmp2b/Dapk1/Dcn/Dhrsx/Endog/Gabarapl1/Hdac6/Hspb8/Htra2/Iigp1/Map2k1/Mtdh/Optn/Rnf213/Snap29/Sptlc1/Stbd1/Svip/Tex264/Tmem59	21
GO:0061919	process utilizing autophagic mechanism	21/523	464/28814	0.000135469	0.00387576	0.00311392	Arsb/Chmp2b/Dapk1/Dcn/Dhrsx/Endog/Gabarapl1/Hdac6/Hspb8/Htra2/Iigp1/Map2k1/Mtdh/Optn/Rnf213/Snap29/Sptlc1/Stbd1/Svip/Tex264/Tmem59	21
GO:0098657	import into cell	14/523	240/28814	0.000138714	0.00394064	0.00316605	Abcc9/Acsl5/Atp1b3/Atp4a/Cd36/Folr2/Lrrc8c/Slc11a2/Slc12a2/Slc12a9/Slc1a2/Slc22a1/Slc29a1/Steap4	14
GO:0006040	amino sugar metabolic process	6/523	45/28814	0.000155235	0.00437914	0.00351835	Aldh1a7/Chil3/Gnpda1/Nagk/Npl/Uap1l1	6
GO:0034311	diol metabolic process	5/523	29/28814	0.00016009	0.00448474	0.00360319	Ephx1/Gch1/Plpp1/Pts/Sptlc1	5
GO:0006643	membrane lipid metabolic process	12/523	186/28814	0.000162177	0.0045058	0.00362011	Galc/Map7/Naga/Osbp/Pigu/Pla2g15/Pla2g6/Plpp1/Smpd1/Sptlc1/St3gal4/Tecr	12
GO:0042454	ribonucleoside catabolic process	4/523	16/28814	0.000164193	0.0045058	0.00362011	Ada/Cda/Enpp4/Upp2	4
GO:1902001	fatty acid transmembrane transport	4/523	16/28814	0.000164193	0.0045058	0.00362011	Abcd1/Abcd2/Acsl5/Cd36	4
GO:0043648	dicarboxylic acid metabolic process	8/523	86/28814	0.0001715	0.00467452	0.00375567	Aadat/Acot4/Acot8/Adhfe1/Cs/Glud1/Nags/Oat	8
GO:1901658	glycosyl compound catabolic process	5/523	30/28814	0.000189259	0.00512395	0.00411676	Ada/Cda/Enpp4/Naga/Upp2	5
GO:0015909	long-chain fatty acid transport	7/523	66/28814	0.000192543	0.00517811	0.00416027	Abcd1/Abcd2/Acsl5/Apoe/Cd36/Pla2g6/Plin2	7
GO:0051259	protein complex oligomerization	14/523	248/28814	0.000195011	0.00520975	0.00418569	Acacb/Alox5ap/Bcl10/Chp1/Cth/Cutc/Gnmt/Gsdmd/Letm1/Lrrc8c/Slc1a2/Steap4/Tmem70/Ugdh	14
GO:0009260	ribonucleotide biosynthetic process	11/523	163/28814	0.00020393	0.0054122	0.00434834	Acacb/Acsl5/Ada/Aldoa/Cda/Ctps2/Map2k1/Papss2/Pklr/Ppcdc/Uqcc3	11
GO:0006605	protein targeting	15/523	280/28814	0.000206473	0.00543711	0.00436836	Ank3/Bcap31/Dmtn/Folr2/Hacl1/Hsp90aa1/Os9/Pex1/Pex10/Pex14/Pex26/Pex3/Pex6/Scarb2/Ubl4a	15
GO:0043122	regulation of I-kappaB kinase/NF-kappaB signaling	12/523	191/28814	0.000207564	0.00543711	0.00436836	Bcl10/Cd36/Cth/Gstp1/Hspb1/Irak4/Ltf/Mtdh/Myd88/Optn/Otud7b/Tnip1	12
GO:0006779	porphyrin-containing compound biosynthetic process	5/523	31/28814	0.000222309	0.00573968	0.00461145	Abcb7/Fech/Pgrmc1/Slc11a2/Uros	5
GO:0033014	tetrapyrrole biosynthetic process	5/523	31/28814	0.000222309	0.00573968	0.00461145	Abcb7/Fech/Pgrmc1/Slc11a2/Uros	5
GO:0090317	negative regulation of intracellular protein transport	6/523	48/28814	0.000223384	0.00573968	0.00461145	Cd36/Chp1/Dmtn/Os9/Svip/Ubac2	6
GO:0042445	hormone metabolic process	13/523	222/28814	0.000229142	0.00585037	0.00470039	Ctsl/Cyp1a2/Enpp1/Hsd17b4/Hsd3b1/Hsd3b5/Papss2/Por/Rbp4/Rdh11/Sult2a8/Ttr/Ugt1a1	13
GO:0016052	carbohydrate catabolic process	10/523	140/28814	0.000249102	0.00631998	0.00507769	Aldoa/Chil3/Enpp1/Entpd5/Glb1/Naga/Pklr/Pygl/Scarb2/Stbd1	10
GO:0010970	transport along microtubule	11/523	167/28814	0.00025171	0.00634623	0.00509878	Actr10/Bloc1s2/Bloc1s3/Bloc1s5/Hdac6/Hspb1/Map2k1/Pex14/Pura/Sun1/Sun2	11
GO:0015850	organic hydroxy compound transport	14/523	255/28814	0.000259444	0.00646368	0.00519314	Abcb11/Abcc3/Abcc4/Apoe/Cd36/Ces1d/Ces1e/Lrp1/Osbp/Osbpl6/Ptgs1/Rbp4/Slc22a1/Slco1a4	14
GO:0010875	positive regulation of cholesterol efflux	5/523	32/28814	0.000259573	0.00646368	0.00519314	Apoe/Ces1d/Ces1e/Lrp1/Pltp	5
GO:0046165	alcohol biosynthetic process	10/523	141/28814	0.000263849	0.00652987	0.00524632	Apoe/Ces1d/Ces1e/Ephx1/Fgf1/Gch1/Hmgcs2/Por/Pts/Sptlc1	10
GO:0051904	pigment granule transport	4/523	18/28814	0.000268219	0.00655754	0.00526855	Bloc1s3/Bloc1s5/Map2k1/Myo7a	4
GO:0090205	positive regulation of cholesterol metabolic process	4/523	18/28814	0.000268219	0.00655754	0.00526855	Ces1d/Ces1e/Fgf1/Por	4
GO:0043618	regulation of transcription from RNA polymerase II promoter in response to stress	6/523	50/28814	0.000280552	0.00681776	0.00547762	Cd36/Cebpb/Ces1d/Dnajb1/Gcn1/Impact	6
GO:0030705	cytoskeleton-dependent intracellular transport	12/523	198/28814	0.000288995	0.00695701	0.0055895	Actr10/Bloc1s2/Bloc1s3/Bloc1s5/Hdac6/Hspb1/Map2k1/Myo7a/Pex14/Pura/Sun1/Sun2	12
GO:0046942	carboxylic acid transport	15/523	289/28814	0.000289732	0.00695701	0.0055895	Abcb11/Abcc3/Abcc4/Abcc6/Cd36/Ces1d/Ces1e/Folr2/Lrrc8c/Map2k6/Pla2g6/Slc12a2/Slc17a2/Slc1a2/Slco1a4	15
GO:0044272	sulfur compound biosynthetic process	8/523	93/28814	0.000294775	0.00703623	0.00565315	Acacb/Acsl5/Cth/Ggt6/Gstp1/Papss2/Slc1a2/Ugdh	8
GO:0006520	cellular amino acid metabolic process	14/523	259/28814	0.000303893	0.00721119	0.00579372	Aadat/Adhfe1/Cps1/Cth/Ctps2/Ddah1/Glud1/Glyat/Gnmt/Nags/Nars2/Oat/Phgdh/Psph	14
GO:0006665	sphingolipid metabolic process	10/523	144/28814	0.000312546	0.00737316	0.00592384	Galc/Map7/Naga/Osbp/Pla2g15/Pla2g6/Plpp1/Smpd1/Sptlc1/Tecr	10
GO:0051905	establishment of pigment granule localization	4/523	19/28814	0.000334888	0.00776401	0.00623787	Bloc1s3/Bloc1s5/Map2k1/Myo7a	4
GO:0070989	oxidative demethylation	4/523	19/28814	0.000334888	0.00776401	0.00623787	Cyp1a2/Cyp3a11/Cyp3a16/Cyp3a25	4
GO:0090083	regulation of inclusion body assembly	4/523	19/28814	0.000334888	0.00776401	0.00623787	Apoe/Dnajb1/Dnajb6/Psmc6	4
GO:0055094	response to lipoprotein particle	5/523	34/28814	0.000348126	0.00794523	0.00638347	Apoe/Cd36/Ces1d/Ces1e/Myd88	5
GO:0046460	neutral lipid biosynthetic process	6/523	52/28814	0.000348613	0.00794523	0.00638347	Acsl5/Gpat4/Lpin2/Pla2g15/Plpp1/Thrsp	6
GO:0046463	acylglycerol biosynthetic process	6/523	52/28814	0.000348613	0.00794523	0.00638347	Acsl5/Gpat4/Lpin2/Pla2g15/Plpp1/Thrsp	6
GO:0046034	ATP metabolic process	14/523	263/28814	0.000354716	0.0080389	0.00645873	Abcc6/Abcd1/Aldoa/Cox7a2l/Cyc1/Enpp1/Entpd5/Map2k1/Nt5e/Pklr/Slc25a23/Slc25a25/Slc25a33/Uqcc3	14
GO:0003018	vascular process in circulatory system	13/523	235/28814	0.000396378	0.0089329	0.007177	Apoe/Cd36/Cd38/Cps1/Ddah1/Gch1/Kng1/Lrp1/Map2k1/Pla2g6/Ptgs1/Scpep1/Slc22a1	13
GO:0044743	protein transmembrane import into intracellular organelle	5/523	35/28814	0.000400137	0.00896751	0.0072048	Pex1/Pex10/Pex14/Pex26/Pex6	5
GO:0006541	glutamine metabolic process	4/523	20/28814	0.000412631	0.00919642	0.00738872	Cps1/Ctps2/Glud1/Phgdh	4
GO:0009100	glycoprotein metabolic process	16/523	332/28814	0.000419669	0.0093019	0.00747346	Acot8/Bgn/Ces2a/Chp1/Ctsl/Dcn/Dpy19l1/Entpd5/Galnt2/Manba/Phlda1/St3gal4/Tmem59/Tmtc3/Tnip1/Ugdh	16
GO:0030301	cholesterol transport	7/523	75/28814	0.000426627	0.00940435	0.00755577	Apoe/Cd36/Ces1d/Ces1e/Lrp1/Osbp/Osbpl6	7
GO:0010883	regulation of lipid storage	6/523	54/28814	0.000428954	0.00940435	0.00755577	Acacb/Cd36/Ces1d/Ces1e/Plin2/Plin3	6
GO:0015718	monocarboxylic acid transport	9/523	124/28814	0.000447653	0.00976125	0.00784252	Abcb11/Abcc3/Abcc4/Cd36/Ces1d/Ces1e/Map2k6/Pla2g6/Slco1a4	9
GO:1903036	positive regulation of response to wounding	7/523	76/28814	0.000462667	0.0100344	0.00806198	Cd36/Dmtn/Enpp4/F2/Lrp1/Mylk/St3gal4	7
GO:0099111	microtubule-based transport	12/523	209/28814	0.000471073	0.0101621	0.00816456	Actr10/Bloc1s2/Bloc1s3/Bloc1s5/Hdac6/Hspb1/Map2k1/Pex14/Pura/Stard7/Sun1/Sun2	12
GO:0043620	regulation of DNA-templated transcription in response to stress	6/523	55/28814	0.000474186	0.0101748	0.0081748	Cd36/Cebpb/Ces1d/Dnajb1/Gcn1/Impact	6
GO:0062012	regulation of small molecule metabolic process	17/523	371/28814	0.000498915	0.0106118	0.00852591	Abcb11/Abcd1/Abcd2/Acacb/Acsl5/Apoe/Cd36/Cda/Ces1d/Ces1e/Enpp1/Entpd5/Fgf1/Gnmt/Map2k1/Por/Ugt1a1	17
GO:1901657	glycosyl compound metabolic process	7/523	77/28814	0.000501094	0.0106118	0.00852591	Ada/Cda/Enpp4/Gnmt/Naga/Nt5e/Upp2	7
GO:0015868	purine ribonucleotide transport	4/523	21/28814	0.000502444	0.0106118	0.00852591	Abcc4/Abcc6/Lrrc8c/Slc25a24	4
GO:0009069	serine family amino acid metabolic process	5/523	37/28814	0.000521506	0.0108761	0.00873826	Cth/Glyat/Gnmt/Phgdh/Psph	5
GO:0071402	cellular response to lipoprotein particle stimulus	5/523	37/28814	0.000521506	0.0108761	0.00873826	Apoe/Cd36/Ces1d/Ces1e/Myd88	5
GO:0009116	nucleoside metabolic process	6/523	56/28814	0.000523047	0.0108761	0.00873826	Ada/Cda/Enpp4/Gnmt/Nt5e/Upp2	6
GO:0050878	regulation of body fluid levels	17/523	373/28814	0.000530002	0.0109642	0.00880904	Ada/Apoe/Bloc1s3/Cd36/Dmtn/Enpp1/Enpp4/F10/F2/Gpat4/Kng1/Mertk/Papss2/Proc/Serpinc1/St3gal4/Stard7	17
GO:0006695	cholesterol biosynthetic process	6/523	57/28814	0.000575733	0.0117298	0.00942415	Apoe/Ces1d/Ces1e/Fgf1/Hmgcs2/Por	6
GO:0098754	detoxification	6/523	57/28814	0.000575733	0.0117298	0.00942415	Aldh1a7/Cat/Cd36/Gch1/Rdh11/Slc22a18	6
GO:1902653	secondary alcohol biosynthetic process	6/523	57/28814	0.000575733	0.0117298	0.00942415	Apoe/Ces1d/Ces1e/Fgf1/Hmgcs2/Por	6
GO:0009158	ribonucleoside monophosphate catabolic process	4/523	22/28814	0.000605338	0.0119703	0.00961732	Ada/Cda/Nt5e/Upp2	4
GO:0009164	nucleoside catabolic process	4/523	22/28814	0.000605338	0.0119703	0.00961732	Ada/Cda/Enpp4/Upp2	4
GO:0034312	diol biosynthetic process	4/523	22/28814	0.000605338	0.0119703	0.00961732	Ephx1/Gch1/Pts/Sptlc1	4
GO:0035634	response to stilbenoid	4/523	22/28814	0.000605338	0.0119703	0.00961732	Cd36/Cyp2a5/Gsta2/Hsd3b5	4
GO:0051875	pigment granule localization	4/523	22/28814	0.000605338	0.0119703	0.00961732	Bloc1s3/Bloc1s5/Map2k1/Myo7a	4
GO:0150104	transport across blood-brain barrier	4/523	22/28814	0.000605338	0.0119703	0.00961732	Apoe/Cd36/Lrp1/Slc22a1	4
GO:0090303	positive regulation of wound healing	6/523	58/28814	0.000632448	0.0124453	0.00999901	Cd36/Dmtn/Enpp4/F2/Mylk/St3gal4	6
GO:0015980	energy derivation by oxidation of organic compounds	15/523	312/28814	0.000644146	0.0125226	0.0100611	Abcd1/Cat/Cd36/Cox7a2l/Cs/Cyc1/Cyp1a2/Enpp1/Gnmt/Pygl/Slc25a23/Slc25a25/Slc25a33/Stbd1/Uqcc3	15
GO:0006054	N-acetylneuraminate metabolic process	3/523	10/28814	0.000648791	0.0125226	0.0100611	Gnpda1/Nagk/Npl	3
GO:0070862	negative regulation of protein exit from endoplasmic reticulum	3/523	10/28814	0.000648791	0.0125226	0.0100611	Os9/Svip/Ubac2	3
GO:1902884	positive regulation of response to oxidative stress	3/523	10/28814	0.000648791	0.0125226	0.0100611	Acox2/Endog/Hdac6	3
GO:0015918	sterol transport	7/523	81/28814	0.000680958	0.0130189	0.0104598	Apoe/Cd36/Ces1d/Ces1e/Lrp1/Osbp/Osbpl6	7
GO:0034308	primary alcohol metabolic process	7/523	81/28814	0.000680958	0.0130189	0.0104598	Abhd4/Aldh3a2/Cyp1a2/Rbp4/Rdh11/Sult2a8/Ttr	7
GO:0006826	iron ion transport	6/523	59/28814	0.000693397	0.0131942	0.0106006	Abcb7/Fth1/Ltf/Pgrmc2/Slc11a2/Steap4	6
GO:0009065	glutamine family amino acid catabolic process	4/523	23/28814	0.000722331	0.0134902	0.0108385	Adhfe1/Ddah1/Glud1/Oat	4
GO:0010232	vascular transport	4/523	23/28814	0.000722331	0.0134902	0.0108385	Apoe/Cd36/Lrp1/Slc22a1	4
GO:0070861	regulation of protein exit from endoplasmic reticulum	4/523	23/28814	0.000722331	0.0134902	0.0108385	Bcap31/Os9/Svip/Ubac2	4
GO:1902307	positive regulation of sodium ion transmembrane transport	4/523	23/28814	0.000722331	0.0134902	0.0108385	Ank3/Atp1b3/Chp1/Glrx	4
GO:0046889	positive regulation of lipid biosynthetic process	8/523	107/28814	0.000756999	0.0140725	0.0113063	Abcd1/Abcd2/Acsl5/Apoe/Chp1/Fgf1/Pla2g6/Por	8
GO:0000302	response to reactive oxygen species	11/523	191/28814	0.000781698	0.014399	0.0115686	Aldh3a2/Cat/Cd36/Egfr/Endog/Gch1/Glrx/Gstp1/Hdac6/Impact/Nqo1	11
GO:0098739	import across plasma membrane	11/523	191/28814	0.000781698	0.014399	0.0115686	Abcc9/Acsl5/Atp1b3/Atp4a/Cd36/Folr2/Lrrc8c/Slc11a2/Slc12a2/Slc12a9/Slc1a2	11
GO:0015711	organic anion transport	16/523	353/28814	0.000810522	0.014862	0.0119407	Abcb11/Abcc3/Abcc4/Abcc6/Cd36/Ces1d/Ces1e/Folr2/Lrrc8c/Map2k6/Pla2g6/Slc12a2/Slc17a2/Slc1a2/Slc25a24/Slco1a4	16
GO:1903409	reactive oxygen species biosynthetic process	6/523	61/28814	0.000828849	0.0151293	0.0121554	Abcb7/Abcd1/Abcd2/Cd36/Cyp1a2/Slc25a33	6
GO:0006636	unsaturated fatty acid biosynthetic process	5/523	41/28814	0.000844774	0.0151806	0.0121966	Abcd1/Abcd2/Daglb/Decr2/Ptgs1	5
GO:0046320	regulation of fatty acid oxidation	5/523	41/28814	0.000844774	0.0151806	0.0121966	Abcb11/Abcd1/Abcd2/Acacb/Acsl5	5
GO:0090181	regulation of cholesterol metabolic process	5/523	41/28814	0.000844774	0.0151806	0.0121966	Apoe/Ces1d/Ces1e/Fgf1/Por	5
GO:0008088	axo-dendritic transport	7/523	84/28814	0.00084671	0.0151806	0.0121966	Actr10/Bloc1s2/Bloc1s3/Bloc1s5/Hdac6/Hspb1/Pura	7
GO:0006820	anion transport	20/523	498/28814	0.000878194	0.0156754	0.0125941	Abcb11/Abcc3/Abcc4/Abcc6/Cd36/Cebpb/Ces1d/Ces1e/Enpp1/Folr2/Lrrc8c/Map2k6/Pla2g6/Slc12a2/Slc12a9/Slc17a2/Slc1a2/Slc22a18/Slc25a24/Slco1a4	20
GO:0072594	establishment of protein localization to organelle	18/523	426/28814	0.000885018	0.0157276	0.0126361	Bcap31/Cd36/Chp1/Folr2/Hacl1/Hsp90aa1/Nolc1/Nup50/Nup88/Nutf2/Pex1/Pex10/Pex14/Pex26/Pex3/Pex6/Scarb2/Ubl4a	18
GO:0031663	lipopolysaccharide-mediated signaling pathway	6/523	62/28814	0.00090379	0.0159907	0.0128475	Bcl10/Ltf/Mtdh/Myd88/Nr2c2/Sash1	6
GO:0052548	regulation of endopeptidase activity	16/523	358/28814	0.000939627	0.0163574	0.0131421	Bcap31/Bcl10/Dapk1/Dnajb6/Fas/Fetub/Htra2/Kng1/Lgmn/Ltf/Por/Rffl/Serpina1e/Serpina6/Serpinc1/Slc11a2	16
GO:0034470	ncRNA processing	17/523	393/28814	0.000944238	0.0163574	0.0131421	Ddx51/Egfr/Ints2/Map2k1/Mettl15/Nifk/Nsun6/Nvl/Osgep/Ptcd1/Pusl1/Rexo4/Riok1/Rpl7/Rpusd3/Tarbp2/Trmu	17
GO:0032527	protein exit from endoplasmic reticulum	5/523	42/28814	0.000944786	0.0163574	0.0131421	Bcap31/Os9/Sel1l/Svip/Ubac2	5
GO:1901031	regulation of response to reactive oxygen species	5/523	42/28814	0.000944786	0.0163574	0.0131421	Cd36/Endog/Gch1/Glrx/Hdac6	5
GO:1990748	cellular detoxification	5/523	42/28814	0.000944786	0.0163574	0.0131421	Aldh1a7/Cat/Cd36/Gch1/Rdh11	5
GO:0046916	cellular transition metal ion homeostasis	8/523	111/28814	0.000963032	0.016602	0.0133386	Abcb7/Atp6v0d1/Fth1/Ftl1/Glrx3/Slc11a2/Steap4/Tmem199	8
GO:0016126	sterol biosynthetic process	6/523	63/28814	0.000983838	0.0168885	0.0135688	Apoe/Ces1d/Ces1e/Fgf1/Hmgcs2/Por	6
GO:0002082	regulation of oxidative phosphorylation	4/523	25/28814	0.00100272	0.0169245	0.0135977	Abcd1/Cox7a2l/Slc25a23/Slc25a33	4
GO:0009125	nucleoside monophosphate catabolic process	4/523	25/28814	0.00100272	0.0169245	0.0135977	Ada/Cda/Nt5e/Upp2	4
GO:0010884	positive regulation of lipid storage	4/523	25/28814	0.00100272	0.0169245	0.0135977	Acacb/Cd36/Plin2/Plin3	4
GO:0051791	medium-chain fatty acid metabolic process	4/523	25/28814	0.00100272	0.0169245	0.0135977	Ces1d/Ces1e/Crat/Cyp4a10	4
GO:0062013	positive regulation of small molecule metabolic process	10/523	168/28814	0.0010418	0.0175109	0.0140689	Abcd1/Abcd2/Acsl5/Cd36/Ces1d/Ces1e/Entpd5/Fgf1/Map2k1/Por	10
GO:0007249	I-kappaB kinase/NF-kappaB signaling	12/523	229/28814	0.00104991	0.0175585	0.0141071	Bcl10/Cd36/Cth/Gstp1/Hspb1/Irak4/Ltf/Mtdh/Myd88/Optn/Otud7b/Tnip1	12
GO:0010874	regulation of cholesterol efflux	5/523	43/28814	0.00105334	0.0175585	0.0141071	Apoe/Ces1d/Ces1e/Lrp1/Pltp	5
GO:0006694	steroid biosynthetic process	10/523	169/28814	0.00108978	0.0180912	0.0145351	Apoe/Ces1d/Ces1e/Cyp7b1/Fgf1/Hmgcs2/Hsd3b1/Hsd3b5/Por/Tecr	10
GO:0009143	nucleoside triphosphate catabolic process	3/523	12/28814	0.00115768	0.018626	0.0149648	Ada/Dctpp1/Enpp1	3
GO:0009223	pyrimidine deoxyribonucleotide catabolic process	3/523	12/28814	0.00115768	0.018626	0.0149648	Cda/Dctpp1/Upp2	3
GO:0032000	positive regulation of fatty acid beta-oxidation	3/523	12/28814	0.00115768	0.018626	0.0149648	Abcd1/Abcd2/Acsl5	3
GO:0034035	purine ribonucleoside bisphosphate metabolic process	3/523	12/28814	0.00115768	0.018626	0.0149648	Enpp1/Papss2/Sult2a8	3
GO:0036295	cellular response to increased oxygen levels	3/523	12/28814	0.00115768	0.018626	0.0149648	Atp6v0d1/Fas/Tmem199	3
GO:0050427	3'-phosphoadenosine 5'-phosphosulfate metabolic process	3/523	12/28814	0.00115768	0.018626	0.0149648	Enpp1/Papss2/Sult2a8	3
GO:0098930	axonal transport	6/523	65/28814	0.00116018	0.018626	0.0149648	Actr10/Bloc1s2/Bloc1s3/Bloc1s5/Hdac6/Hspb1	6
GO:1901264	carbohydrate derivative transport	6/523	65/28814	0.00116018	0.018626	0.0149648	Abcc4/Abcc6/Lrrc8c/Pltp/Slc25a24/Slc29a1	6
GO:0034656	nucleobase-containing small molecule catabolic process	4/523	26/28814	0.00116816	0.018626	0.0149648	Ada/Cda/Enpp4/Upp2	4
GO:0046386	deoxyribose phosphate catabolic process	4/523	26/28814	0.00116816	0.018626	0.0149648	Ada/Cda/Dctpp1/Upp2	4
GO:0009141	nucleoside triphosphate metabolic process	8/523	115/28814	0.00121169	0.0192439	0.0154612	Ada/Aldoa/Ctps2/Dctpp1/Enpp1/Map2k1/Pklr/Uqcc3	8
GO:0034614	cellular response to reactive oxygen species	9/523	143/28814	0.00124394	0.0196787	0.0158105	Cat/Cd36/Egfr/Endog/Gch1/Glrx/Hdac6/Impact/Nqo1	9
GO:1901617	organic hydroxy compound biosynthetic process	12/523	234/28814	0.00126295	0.0199014	0.0159895	Apoe/Ces1d/Ces1e/Cyp7b1/Ephx1/Fgf1/Gch1/Hmgcs2/Pltp/Por/Pts/Sptlc1	12
GO:0019751	polyol metabolic process	8/523	116/28814	0.00128121	0.0200496	0.0161085	Ephx1/Gch1/Impa1/Inpp1/Plcb3/Plpp1/Pts/Sptlc1	8
GO:0046890	regulation of lipid biosynthetic process	11/523	203/28814	0.0012823	0.0200496	0.0161085	Abcd1/Abcd2/Acsl5/Apoe/Ces1d/Ces1e/Chp1/Fgf1/Pla2g6/Por/Thrsp	11
GO:0009261	ribonucleotide catabolic process	5/523	45/28814	0.00129782	0.0201362	0.0161781	Abcd1/Ada/Cda/Nt5e/Upp2	5
GO:0045940	positive regulation of steroid metabolic process	5/523	45/28814	0.00129782	0.0201362	0.0161781	Apoe/Ces1d/Ces1e/Fgf1/Por	5
GO:0009991	response to extracellular stimulus	17/523	406/28814	0.00134088	0.0206213	0.0165678	Acacb/Ada/Apoe/Arsb/Bcl10/Dctpp1/Enpp1/Fas/Gabarapl1/Gcn1/Gsdmd/Impact/Ncoa1/Nenf/Serpinc1/Slc1a2/Slc25a25	17
GO:0009264	deoxyribonucleotide catabolic process	4/523	27/28814	0.00135182	0.0206213	0.0165678	Ada/Cda/Dctpp1/Upp2	4
GO:0032024	positive regulation of insulin secretion	7/523	91/28814	0.00135773	0.0206213	0.0165678	Cd38/Glrx/Glud1/Lrp1/Osbp/Pla2g6/Rbp4	7
GO:0006721	terpenoid metabolic process	6/523	67/28814	0.00135976	0.0206213	0.0165678	Aldh3a2/Cyp1a2/Hmgcs2/Rbp4/Rdh11/Ttr	6
GO:0032387	negative regulation of intracellular transport	6/523	67/28814	0.00135976	0.0206213	0.0165678	Cd36/Chp1/Dmtn/Os9/Svip/Ubac2	6
GO:0070988	demethylation	6/523	67/28814	0.00135976	0.0206213	0.0165678	Cyp1a2/Cyp3a11/Cyp3a16/Cyp3a25/Otud4/Por	6
GO:0072522	purine-containing compound biosynthetic process	10/523	175/28814	0.00141704	0.0214095	0.0172011	Acacb/Acsl5/Ada/Aldoa/Map2k1/Nt5e/Papss2/Pklr/Ppcdc/Uqcc3	10
GO:0050994	regulation of lipid catabolic process	6/523	68/28814	0.00146886	0.0220275	0.0176976	Abcb11/Abcd1/Abcd2/Acacb/Acsl5/Daglb	6
GO:0097006	regulation of plasma lipoprotein particle levels	6/523	68/28814	0.00146886	0.0220275	0.0176976	Apoe/Cd36/Ces1d/Cnpy2/Fech/Pltp	6
GO:0055088	lipid homeostasis	10/523	176/28814	0.00147863	0.0220918	0.0177493	Abcb11/Abcd1/Abhd4/Acox2/Apoe/Ces1d/Ces1e/Cyp7b1/Map2k1/Raly	10
GO:0009404	toxin metabolic process	3/523	13/28814	0.00148478	0.0221018	0.0177573	Cyp1a2/Fmo1/Fmo2	3
GO:0046128	purine ribonucleoside metabolic process	4/523	28/28814	0.00155471	0.0230577	0.0185254	Ada/Enpp4/Gnmt/Nt5e	4
GO:0043277	apoptotic cell clearance	5/523	47/28814	0.00158181	0.0233738	0.0187793	C2/Cd36/Lrp1/Mertk/Rac2	5
GO:0046503	glycerolipid catabolic process	6/523	70/28814	0.00170695	0.0251307	0.0201909	Ces1d/Cps1/Daglb/Pla2g15/Pla2g6/Plcb3	6
GO:0034754	cellular hormone metabolic process	8/523	122/28814	0.00176777	0.025798	0.020727	Cyp1a2/Hsd17b4/Hsd3b1/Hsd3b5/Rbp4/Rdh11/Ttr/Ugt1a1	8
GO:0033198	response to ATP	4/523	29/28814	0.00177785	0.025798	0.020727	Abcc9/Enpp1/Nt5e/Pklr	4
GO:0042572	retinol metabolic process	4/523	29/28814	0.00177785	0.025798	0.020727	Cyp1a2/Rbp4/Rdh11/Ttr	4
GO:0051560	mitochondrial calcium ion homeostasis	4/523	29/28814	0.00177785	0.025798	0.020727	Bcap31/Letm1/Pdzd8/Slc25a23	4
GO:0009152	purine ribonucleotide biosynthetic process	9/523	151/28814	0.00181403	0.0262286	0.0210729	Acacb/Acsl5/Ada/Aldoa/Map2k1/Papss2/Pklr/Ppcdc/Uqcc3	9
GO:0016236	macroautophagy	12/523	245/28814	0.00185928	0.0262967	0.0211276	Chmp2b/Dcn/Gabarapl1/Hdac6/Hspb8/Htra2/Optn/Rnf213/Snap29/Sptlc1/Stbd1/Tex264	12
GO:0072593	reactive oxygen species metabolic process	12/523	245/28814	0.00185928	0.0262967	0.0211276	Abcb7/Abcd1/Abcd2/Cat/Cbr1/Cd36/Cyp1a2/F2/Gch1/Gstp1/Nqo1/Slc25a33	12
GO:0032782	bile acid secretion	3/523	14/28814	0.00186436	0.0262967	0.0211276	Abcb11/Ces1d/Ces1e	3
GO:0036296	response to increased oxygen levels	3/523	14/28814	0.00186436	0.0262967	0.0211276	Atp6v0d1/Fas/Tmem199	3
GO:0046459	short-chain fatty acid metabolic process	3/523	14/28814	0.00186436	0.0262967	0.0211276	Acot4/Ces1d/Crat	3
GO:0070207	protein homotrimerization	3/523	14/28814	0.00186436	0.0262967	0.0211276	Alox5ap/Slc1a2/Steap4	3
GO:1901298	regulation of hydrogen peroxide-mediated programmed cell death	3/523	14/28814	0.00186436	0.0262967	0.0211276	Endog/Glrx/Hdac6	3
GO:0051260	protein homooligomerization	10/523	182/28814	0.00189542	0.0266416	0.0214048	Acacb/Alox5ap/Bcl10/Cth/Gnmt/Gsdmd/Letm1/Slc1a2/Steap4/Tmem70	10
GO:0097237	cellular response to toxic substance	5/523	49/28814	0.00190898	0.0266465	0.0214087	Aldh1a7/Cat/Cd36/Gch1/Rdh11	5
GO:1990573	potassium ion import across plasma membrane	5/523	49/28814	0.00190898	0.0266465	0.0214087	Abcc9/Atp1b3/Atp4a/Slc12a2/Slc12a9	5
GO:0002532	production of molecular mediator involved in inflammatory response	7/523	97/28814	0.00196418	0.0273225	0.0219518	Abcd1/Abcd2/Alox5ap/Chil3/F2/Myd88/Pld3	7
GO:0009165	nucleotide biosynthetic process	11/523	215/28814	0.00202071	0.0280122	0.0225059	Acacb/Acsl5/Ada/Aldoa/Cda/Ctps2/Map2k1/Papss2/Pklr/Ppcdc/Uqcc3	11
GO:1903426	regulation of reactive oxygen species biosynthetic process	5/523	50/28814	0.00208992	0.0288724	0.0231971	Abcb7/Abcd1/Abcd2/Cd36/Slc25a33	5
GO:0010506	regulation of autophagy	13/523	283/28814	0.00215784	0.029709	0.0238692	Dapk1/Dcn/Dhrsx/Endog/Hdac6/Hspb8/Iigp1/Map2k1/Mtdh/Optn/Sptlc1/Svip/Tmem59	13
GO:1903362	regulation of cellular protein catabolic process	12/523	250/28814	0.002198	0.0300787	0.0241662	Ankib1/Apoe/Bcap31/Ezr/Fhit/Gna12/Hsp90aa1/Lats1/Lrp1/Pias1/Svip/Tmtc3	12
GO:0006672	ceramide metabolic process	7/523	99/28814	0.00220706	0.0300787	0.0241662	Galc/Naga/Pla2g15/Pla2g6/Plpp1/Smpd1/Sptlc1	7
GO:0055092	sterol homeostasis	7/523	99/28814	0.00220706	0.0300787	0.0241662	Abcb11/Abcd1/Apoe/Ces1d/Ces1e/Cyp7b1/Raly	7
GO:0090207	regulation of triglyceride metabolic process	5/523	51/28814	0.00228305	0.0306108	0.0245937	Acsl5/Apoe/Cd36/Daglb/Thrsp	5
GO:0015721	bile acid and bile salt transport	4/523	31/28814	0.00228891	0.0306108	0.0245937	Abcb11/Abcc3/Abcc4/Slco1a4	4
GO:0006244	pyrimidine nucleotide catabolic process	3/523	15/28814	0.00229922	0.0306108	0.0245937	Cda/Dctpp1/Upp2	3
GO:0030007	cellular potassium ion homeostasis	3/523	15/28814	0.00229922	0.0306108	0.0245937	Atp1b3/Atp4a/Slc12a2	3
GO:0032026	response to magnesium ion	3/523	15/28814	0.00229922	0.0306108	0.0245937	Abcc6/Ank3/Enpp1	3
GO:0034112	positive regulation of homotypic cell-cell adhesion	3/523	15/28814	0.00229922	0.0306108	0.0245937	Ank3/Dmtn/Lgals1	3
GO:1904923	regulation of autophagy of mitochondrion in response to mitochondrial depolarization	3/523	15/28814	0.00229922	0.0306108	0.0245937	Hdac6/Htra2/Optn	3
GO:1901293	nucleoside phosphate biosynthetic process	11/523	220/28814	0.0024162	0.0320624	0.02576	Acacb/Acsl5/Ada/Aldoa/Cda/Ctps2/Map2k1/Papss2/Pklr/Ppcdc/Uqcc3	11
GO:0007009	plasma membrane organization	9/523	158/28814	0.002469	0.0326556	0.0262366	Abcd1/Abcd2/Ank3/Bin2/Bin3/Chmp2b/Col5a1/Folr2/Smpd1	9
GO:0046148	pigment biosynthetic process	5/523	52/28814	0.00248884	0.0327035	0.0262751	Abcb7/Fech/Pgrmc1/Slc11a2/Uros	5
GO:0055081	anion homeostasis	5/523	52/28814	0.00248884	0.0327035	0.0262751	Abcc6/Cps1/Enpp1/Slc12a2/Slc12a9	5
GO:2000377	regulation of reactive oxygen species metabolic process	9/523	160/28814	0.002687	0.0351928	0.0282751	Abcb7/Abcd1/Abcd2/Cbr1/Cd36/F2/Gch1/Gstp1/Slc25a33	9
GO:0032355	response to estradiol	5/523	53/28814	0.00270777	0.0353499	0.0284013	Cbr1/Egfr/Fam210b/Glrx/Ncoa1	5
GO:0051592	response to calcium ion	8/523	131/28814	0.00275915	0.0356412	0.0286353	Alox5ap/Cpne2/Dmtn/Lgmn/Mylk/Slc25a23/Slc25a24/Smpd1	8
GO:0014066	regulation of phosphatidylinositol 3-kinase signaling	7/523	103/28814	0.00276181	0.0356412	0.0286353	Cat/Dcn/Egfr/Entpd5/F2/Hax1/Pik3ap1	7
GO:0010822	positive regulation of mitochondrion organization	6/523	77/28814	0.00277592	0.0356412	0.0286353	Dcn/Endog/Fas/Htra2/Mief1/Pla2g6	6
GO:0006544	glycine metabolic process	3/523	16/28814	0.00279192	0.0356412	0.0286353	Glyat/Gnmt/Phgdh	3
GO:0009070	serine family amino acid biosynthetic process	3/523	16/28814	0.00279192	0.0356412	0.0286353	Cth/Phgdh/Psph	3
GO:0010421	hydrogen peroxide-mediated programmed cell death	3/523	16/28814	0.00279192	0.0356412	0.0286353	Endog/Glrx/Hdac6	3
GO:0046112	nucleobase biosynthetic process	3/523	16/28814	0.00279192	0.0356412	0.0286353	Ada/Cps1/Ctps2	3
GO:0009112	nucleobase metabolic process	4/523	33/28814	0.00289294	0.0366985	0.0294848	Ada/Cps1/Ctps2/Ttr	4
GO:0050996	positive regulation of lipid catabolic process	4/523	33/28814	0.00289294	0.0366985	0.0294848	Abcd1/Abcd2/Acsl5/Daglb	4
GO:0006692	prostanoid metabolic process	5/523	54/28814	0.0029403	0.0369507	0.0296874	Ces2a/Daglb/Gstp1/Hpgd/Ptgs1	5
GO:0006693	prostaglandin metabolic process	5/523	54/28814	0.0029403	0.0369507	0.0296874	Ces2a/Daglb/Gstp1/Hpgd/Ptgs1	5
GO:0065002	intracellular protein transmembrane transport	5/523	54/28814	0.0029403	0.0369507	0.0296874	Pex1/Pex10/Pex14/Pex26/Pex6	5
GO:0055075	potassium ion homeostasis	4/523	34/28814	0.00323225	0.0404934	0.0325338	Atp1b3/Atp4a/Slc12a2/Slc12a9	4
GO:2000112	regulation of cellular macromolecule biosynthetic process	18/523	481/28814	0.0033191	0.0407646	0.0327516	Acot8/Cd36/Chp1/Dapk1/Enpp1/Fech/Gcn1/Gemin5/Impact/Mief1/Mif4gd/Nolc1/Rida/Rpl13a/Rpusd3/Svip/Tarbp2/Tmem59	18
GO:0022613	ribonucleoprotein complex biogenesis	16/523	406/28814	0.00333679	0.0407646	0.0327516	Ddx51/Denr/Gemin5/Gnl2/Hsp90aa1/Mettl15/Nifk/Nup88/Nvl/Prpf31/Rexo4/Riok1/Rpl13a/Rpl7/Rpusd3/Sfswap	16
GO:0032402	melanosome transport	3/523	17/28814	0.00334484	0.0407646	0.0327516	Bloc1s3/Bloc1s5/Map2k1	3
GO:0033194	response to hydroperoxide	3/523	17/28814	0.00334484	0.0407646	0.0327516	Cd36/Cd38/Dapk1	3
GO:0035337	fatty-acyl-CoA metabolic process	3/523	17/28814	0.00334484	0.0407646	0.0327516	Abcd1/Acsl5/Hsd17b4	3
GO:0070206	protein trimerization	3/523	17/28814	0.00334484	0.0407646	0.0327516	Alox5ap/Slc1a2/Steap4	3
GO:0097468	programmed cell death in response to reactive oxygen species	3/523	17/28814	0.00334484	0.0407646	0.0327516	Endog/Glrx/Hdac6	3
GO:1901569	fatty acid derivative catabolic process	3/523	17/28814	0.00334484	0.0407646	0.0327516	Abcd1/Cbr1/Hpgd	3
GO:2000651	positive regulation of sodium ion transmembrane transporter activity	3/523	17/28814	0.00334484	0.0407646	0.0327516	Ank3/Chp1/Glrx	3
GO:0036503	ERAD pathway	7/523	107/28814	0.0034177	0.0415271	0.0333643	Amfr/Bcap31/Os9/Psmc6/Sel1l/Svip/Ubac2	7
GO:0072527	pyrimidine-containing compound metabolic process	5/523	56/28814	0.00344807	0.0417703	0.0335597	Cda/Cps1/Ctps2/Dctpp1/Upp2	5
GO:0042278	purine nucleoside metabolic process	4/523	35/28814	0.00359768	0.0431936	0.0347032	Ada/Enpp4/Gnmt/Nt5e	4
GO:0090140	regulation of mitochondrial fission	4/523	35/28814	0.00359768	0.0431936	0.0347032	Dcn/Inf2/Mief1/Stat2	4
GO:1903715	regulation of aerobic respiration	4/523	35/28814	0.00359768	0.0431936	0.0347032	Abcd1/Cox7a2l/Slc25a23/Slc25a33	4
GO:0006164	purine nucleotide biosynthetic process	9/523	168/28814	0.00371572	0.0443468	0.0356297	Acacb/Acsl5/Ada/Aldoa/Map2k1/Papss2/Pklr/Ppcdc/Uqcc3	9
GO:0046474	glycerophospholipid biosynthetic process	9/523	168/28814	0.00371572	0.0443468	0.0356297	Abhd4/Dhrs7b/Gpat4/Impa1/Inpp1/Pcyt2/Pigu/Pla2g6/Tamm41	9
GO:1905039	carboxylic acid transmembrane transport	8/523	138/28814	0.00379425	0.0451504	0.0362754	Abcd1/Abcd2/Acsl5/Cd36/Folr2/Lrrc8c/Slc1a2/Slc38a4	8
GO:0030730	sequestering of triglyceride	3/523	18/28814	0.00396016	0.0458932	0.0368721	Enpp1/Plin2/Plin3	3
GO:0032401	establishment of melanosome localization	3/523	18/28814	0.00396016	0.0458932	0.0368721	Bloc1s3/Bloc1s5/Map2k1	3
GO:1905146	lysosomal protein catabolic process	3/523	18/28814	0.00396016	0.0458932	0.0368721	Lrp1/Tmem199/Tpp1	3
GO:1903825	organic acid transmembrane transport	8/523	139/28814	0.00396373	0.0458932	0.0368721	Abcd1/Abcd2/Acsl5/Cd36/Folr2/Lrrc8c/Slc1a2/Slc38a4	8
GO:0014074	response to purine-containing compound	7/523	110/28814	0.00398277	0.0458932	0.0368721	Abcc9/Ada/Dmtn/Enpp1/Ezr/Nt5e/Pklr	7
GO:0019373	epoxygenase P450 pathway	4/523	36/28814	0.00399017	0.0458932	0.0368721	Cyp2a5/Cyp2b10/Cyp2b19/Cyp2c29	4
GO:0033866	nucleoside bisphosphate biosynthetic process	4/523	36/28814	0.00399017	0.0458932	0.0368721	Acacb/Acsl5/Papss2/Ppcdc	4
GO:0034030	ribonucleoside bisphosphate biosynthetic process	4/523	36/28814	0.00399017	0.0458932	0.0368721	Acacb/Acsl5/Papss2/Ppcdc	4
GO:0034033	purine nucleoside bisphosphate biosynthetic process	4/523	36/28814	0.00399017	0.0458932	0.0368721	Acacb/Acsl5/Papss2/Ppcdc	4
GO:0097242	amyloid-beta clearance	4/523	36/28814	0.00399017	0.0458932	0.0368721	Apoe/Cd36/Lrp1/Mme	4
GO:0048015	phosphatidylinositol-mediated signaling	9/523	170/28814	0.0040157	0.0458932	0.0368721	Cat/Dcn/Egfr/Entpd5/Ezr/F2/Hax1/Pik3ap1/Plcb3	9
GO:0009395	phospholipid catabolic process	5/523	58/28814	0.00401594	0.0458932	0.0368721	Pla2g15/Pla2g6/Plbd1/Plcb3/Smpd1	5
GO:0042311	vasodilation	5/523	58/28814	0.00401594	0.0458932	0.0368721	Apoe/Cps1/Gch1/Kng1/Pla2g6	5
GO:0071806	protein transmembrane transport	5/523	58/28814	0.00401594	0.0458932	0.0368721	Pex1/Pex10/Pex14/Pex26/Pex6	5
GO:0030004	cellular monovalent inorganic cation homeostasis	7/523	111/28814	0.00418602	0.0477017	0.0383251	Atp1b3/Atp4a/Atp6v0d1/Chp1/Ppt1/Slc12a2/Tmem199	7
GO:1900015	regulation of cytokine production involved in inflammatory response	5/523	59/28814	0.00432358	0.0489925	0.0393622	Abcd1/Abcd2/F2/Myd88/Pld3	5
GO:1903793	positive regulation of anion transport	5/523	59/28814	0.00432358	0.0489925	0.0393622	Abcb11/Cebpb/Map2k6/Pla2g6/Slc12a2	5
GO:0009101	glycoprotein biosynthetic process	12/523	272/28814	0.00433858	0.0490248	0.0393882	Acot8/Ces2a/Chp1/Dpy19l1/Entpd5/Galnt2/Phlda1/St3gal4/Tmem59/Tmtc3/Tnip1/Ugdh	12
GO:2000191	regulation of fatty acid transport	4/523	37/28814	0.00441061	0.0496995	0.0399302	Acsl5/Map2k6/Pla2g6/Repin1	4
