# Supplementary material for: Integrated single-cell transcriptomics and proteomics elucidate the molecular mechanisms and detoxification strategy of rifampicin-induced hepatotoxicity
Source: Int J Biol Sci. 2026 Jan 1;22(1):481–99. doi: 10.7150/ijbs.109757 (PMC12681935; doi:10.7150/ijbs.109757)
Supplement: Supplementary file 2 — Supplementary tables. [file ijbsv22p0481s2.zip › Supplementary_materials_tables/Supplementary_materialsS11.xlsx]

## Sheet: Table S11
Table S11 Biological process of up-regulation of ligands and receptors in cellular crosstalk
ID	Description	GeneRatio	BgRatio	pvalue	p.adjust	qvalue	geneID	Count
GO:0002697	regulation of immune effector process	27/69	436/28814	2.0051e-31	4.63578e-28	1.95233e-28	Mif/Il4/Ifng/Tnf/Tnfsf13/Cd40lg/Grn/Lgals9/Cd226/H2-Q7/H2-Q6/H2-D1/H2-K1/H2-Q4/Ccr2/Il4ra/Tnfrsf1b/Ptprc/Ighm/Havcr2/Pvr/Adora2b/Siglecg/Spn/Cd74/Itgam/Itgb2	27
GO:0032943	mononuclear cell proliferation	25/69	339/28814	6.19455e-31	7.1609e-28	3.01577e-28	Mif/Il4/Csf1/Ifng/Cd40lg/Lgals9/Cd6/H2-Aa/H2-Ab1/Ccr2/Csf1r/Tnfrsf1b/Tnfrsf13b/Ptprc/Ighm/Havcr2/Cd44/Siglecg/Itgal/Spn/Cd4/Cd74/Itgam/Cxcr4/Itgb2	25
GO:0045785	positive regulation of cell adhesion	27/69	482/28814	3.05117e-30	2.35144e-27	9.90293e-28	Il4/Csf1/Ifng/Tnf/Cd40lg/Lgals9/Cd6/Icam1/H2-Aa/H2-Ab1/H2-Eb1/Ccr2/Ccr5/Il4ra/Ptprc/Havcr2/Cd44/Itgal/Spn/Cd4/Cd74/Itga5/Itgav/Il2rg/Itgb3/Itgb1/Itgb2	27
GO:0070661	leukocyte proliferation	25/69	368/28814	4.96895e-30	2.87206e-27	1.20955e-27	Mif/Il4/Csf1/Ifng/Cd40lg/Lgals9/Cd6/H2-Aa/H2-Ab1/Ccr2/Csf1r/Tnfrsf1b/Tnfrsf13b/Ptprc/Ighm/Havcr2/Cd44/Siglecg/Itgal/Spn/Cd4/Cd74/Itgam/Cxcr4/Itgb2	25
GO:0002819	regulation of adaptive immune response	22/69	236/28814	1.91344e-29	8.84777e-27	3.72618e-27	Mif/Il4/Ifng/Tnf/Tnfsf13/Cd226/H2-Q7/H2-Q6/H2-D1/H2-K1/H2-Q4/H2-Ab1/Ccr2/Il4ra/Tnfrsf1b/Ptprc/Havcr2/Cd44/Pvr/Spn/Cd4/Cd74	22
GO:0032944	regulation of mononuclear cell proliferation	22/69	249/28814	6.43956e-29	2.48138e-26	1.04502e-26	Mif/Il4/Csf1/Ifng/Cd40lg/Lgals9/Cd6/H2-Aa/H2-Ab1/Ccr2/Csf1r/Tnfrsf1b/Tnfrsf13b/Ptprc/Ighm/Havcr2/Cd44/Siglecg/Itgal/Spn/Cd4/Cd74	22
GO:0002460	adaptive immune response based on somatic recombination of immune receptors built from immunoglobulin superfamily domains	26/69	486/28814	1.4757e-28	4.74497e-26	1.99831e-26	Il4/Ifng/Tnf/Tnfsf13/Cd40lg/Cd226/Icam1/H2-Q7/H2-Q6/H2-D1/H2-K1/H2-Q4/H2-Aa/H2-Ab1/H2-Eb1/Ccr2/Il4ra/Tnfrsf1b/Fas/Ptprc/Ighm/Havcr2/Pvr/Spn/Cd4/Cd74	26
GO:0002449	lymphocyte mediated immunity	26/69	488/28814	1.64186e-28	4.74497e-26	1.99831e-26	Il4/Ifng/Tnf/Tnfsf13/Cd40lg/Lgals9/Cd226/Icam1/H2-Q7/H2-Q6/H2-D1/H2-K1/H2-Q4/H2-Aa/H2-Ab1/H2-Eb1/Ccr2/Il4ra/Tnfrsf1b/Fas/Ptprc/Ighm/Havcr2/Pvr/Spn/Cd74	26
GO:0070663	regulation of leukocyte proliferation	22/69	269/28814	3.67347e-28	9.43673e-26	3.97422e-26	Mif/Il4/Csf1/Ifng/Cd40lg/Lgals9/Cd6/H2-Aa/H2-Ab1/Ccr2/Csf1r/Tnfrsf1b/Tnfrsf13b/Ptprc/Ighm/Havcr2/Cd44/Siglecg/Itgal/Spn/Cd4/Cd74	22
GO:0007159	leukocyte cell-cell adhesion	24/69	383/28814	6.00116e-28	1.38747e-25	5.84324e-26	Il4/Ifng/Tnf/Cd40lg/Lgals9/Cd6/Icam1/H2-Aa/H2-Ab1/H2-Eb1/Ccr2/Il4ra/Ptprc/Havcr2/Cd44/Itgal/Spn/Cd4/Cd74/Itga5/Itgam/Il2rg/Itgb1/Itgb2	24
GO:0046651	lymphocyte proliferation	23/69	335/28814	1.10915e-27	2.33124e-25	9.81785e-26	Mif/Il4/Ifng/Cd40lg/Lgals9/Cd6/H2-Aa/H2-Ab1/Ccr2/Tnfrsf1b/Tnfrsf13b/Ptprc/Ighm/Havcr2/Cd44/Siglecg/Itgal/Spn/Cd4/Cd74/Itgam/Cxcr4/Itgb2	23
GO:1903039	positive regulation of leukocyte cell-cell adhesion	21/69	248/28814	3.38979e-27	6.4824e-25	2.73002e-25	Il4/Ifng/Tnf/Cd40lg/Lgals9/Cd6/Icam1/H2-Aa/H2-Ab1/H2-Eb1/Ccr2/Il4ra/Ptprc/Havcr2/Cd44/Itgal/Spn/Cd4/Cd74/Il2rg/Itgb2	21
GO:0022409	positive regulation of cell-cell adhesion	22/69	298/28814	3.64495e-27	6.4824e-25	2.73002e-25	Il4/Ifng/Tnf/Cd40lg/Lgals9/Cd6/Icam1/H2-Aa/H2-Ab1/H2-Eb1/Ccr2/Ccr5/Il4ra/Ptprc/Havcr2/Cd44/Itgal/Spn/Cd4/Cd74/Il2rg/Itgb2	22
GO:0002821	positive regulation of adaptive immune response	18/69	159/28814	1.13171e-25	1.86894e-23	7.87092e-24	Mif/Il4/Ifng/Tnf/Tnfsf13/Cd226/H2-Q7/H2-Q6/H2-D1/H2-K1/H2-Q4/H2-Ab1/Ccr2/Ptprc/Cd44/Pvr/Cd4/Cd74	18
GO:0050670	regulation of lymphocyte proliferation	20/69	245/28814	1.41926e-25	2.18755e-23	9.21273e-24	Mif/Il4/Ifng/Cd40lg/Lgals9/Cd6/H2-Aa/H2-Ab1/Ccr2/Tnfrsf1b/Tnfrsf13b/Ptprc/Ighm/Havcr2/Cd44/Siglecg/Itgal/Spn/Cd4/Cd74	20
GO:0002703	regulation of leukocyte mediated immunity	21/69	304/28814	2.62628e-25	3.79497e-23	1.59823e-23	Il4/Ifng/Tnf/Tnfsf13/Lgals9/Cd226/H2-Q7/H2-Q6/H2-D1/H2-K1/H2-Q4/Ccr2/Il4ra/Tnfrsf1b/Ptprc/Havcr2/Pvr/Adora2b/Spn/Itgam/Itgb2	21
GO:0050900	leukocyte migration	22/69	380/28814	8.01508e-25	1.09005e-22	4.59068e-23	Ccl3/Ccl6/Ccl4/Mif/Il4/Csf1/Ifng/Tnf/Lgals9/Cd200/Icam1/Ccr1/Ccr2/Csf1r/Cd200r1/Itgal/Spn/Cd74/Itgam/Itgb3/Itgb1/Itgb2	22
GO:0002822	regulation of adaptive immune response based on somatic recombination of immune receptors built from immunoglobulin superfamily domains	19/69	220/28814	8.89811e-25	1.14291e-22	4.8133e-23	Il4/Ifng/Tnf/Tnfsf13/Cd226/H2-Q7/H2-Q6/H2-D1/H2-K1/H2-Q4/H2-Ab1/Ccr2/Il4ra/Tnfrsf1b/Ptprc/Havcr2/Pvr/Spn/Cd4	19
GO:1902107	positive regulation of leukocyte differentiation	18/69	189/28814	2.84519e-24	3.28904e-22	1.38516e-22	Ccl3/Il4/Csf1/Ifng/Tnf/Cd40lg/Lgals9/H2-Aa/Ccr1/Ccr2/Il4ra/Csf1r/Ptprc/Cd4/Cd74/Itgam/Il2rg/Itgb3	18
GO:1903708	positive regulation of hemopoiesis	18/69	189/28814	2.84519e-24	3.28904e-22	1.38516e-22	Ccl3/Il4/Csf1/Ifng/Tnf/Cd40lg/Lgals9/H2-Aa/Ccr1/Ccr2/Il4ra/Csf1r/Ptprc/Cd4/Cd74/Itgam/Il2rg/Itgb3	18
GO:1903037	regulation of leukocyte cell-cell adhesion	21/69	343/28814	3.3774e-24	3.71836e-22	1.56596e-22	Il4/Ifng/Tnf/Cd40lg/Lgals9/Cd6/Icam1/H2-Aa/H2-Ab1/H2-Eb1/Ccr2/Il4ra/Ptprc/Havcr2/Cd44/Itgal/Spn/Cd4/Cd74/Il2rg/Itgb2	21
GO:0150076	neuroinflammatory response	14/69	67/28814	4.42665e-24	4.65201e-22	1.95916e-22	Il4/Ifng/Tnf/Nampt/Grn/Cd200/Tnfrsf1b/Cd200r1/Cd200r3/Cd200r4/Ifngr1/Itgam/Ifngr2/Itgb1	14
GO:1902105	regulation of leukocyte differentiation	20/69	323/28814	3.82608e-23	3.84605e-21	1.61974e-21	Ccl3/Il4/Csf1/Ifng/Tnf/Cd40lg/Lgals9/H2-Aa/Ccr1/Ccr2/Il4ra/Csf1r/Fas/Ptprc/Cd44/Cd4/Cd74/Itgam/Il2rg/Itgb3	20
GO:0022407	regulation of cell-cell adhesion	22/69	468/28814	7.67413e-23	7.10744e-21	2.99325e-21	Il4/Ifng/Tnf/Cd40lg/Lgals9/Cd6/Icam1/H2-Aa/H2-Ab1/H2-Eb1/Ccr2/Ccr5/Il4ra/Ptprc/Havcr2/Cd44/Itgal/Spn/Cd4/Cd74/Il2rg/Itgb2	22
GO:0042098	T cell proliferation	18/69	226/28814	7.68538e-23	7.10744e-21	2.99325e-21	Il4/Ifng/Cd40lg/Lgals9/Cd6/H2-Aa/H2-Ab1/Ccr2/Tnfrsf1b/Ptprc/Havcr2/Cd44/Itgal/Spn/Cd4/Itgam/Cxcr4/Itgb2	18
GO:0002699	positive regulation of immune effector process	19/69	309/28814	6.17126e-22	5.48767e-20	2.3111e-20	Mif/Il4/Ifng/Tnf/Tnfsf13/Cd226/H2-Q7/H2-Q6/H2-D1/H2-K1/H2-Q4/Ccr2/Il4ra/Ptprc/Pvr/Adora2b/Cd74/Itgam/Itgb2	19
GO:0002683	negative regulation of immune system process	21/69	448/28814	9.02413e-22	7.72733e-20	3.25432e-20	Mif/Il4/Ifng/Tnf/Grn/Lgals9/Cd200/H2-Aa/H2-Ab1/Ccr1/Ccr2/Il4ra/Fas/Tnfrsf13b/Ptprc/Havcr2/Cd44/Cd200r1/Siglecg/Spn/Cd74	21
GO:0050870	positive regulation of T cell activation	17/69	223/28814	2.8892e-21	2.38566e-19	1.0047e-19	Il4/Ifng/Cd40lg/Lgals9/Cd6/H2-Aa/H2-Ab1/H2-Eb1/Ccr2/Il4ra/Ptprc/Havcr2/Itgal/Spn/Cd4/Cd74/Il2rg	17
GO:1903706	regulation of hemopoiesis	20/69	402/28814	3.0138e-21	2.40273e-19	1.01189e-19	Ccl3/Il4/Csf1/Ifng/Tnf/Cd40lg/Lgals9/H2-Aa/Ccr1/Ccr2/Il4ra/Csf1r/Fas/Ptprc/Cd44/Cd4/Cd74/Itgam/Il2rg/Itgb3	20
GO:0002706	regulation of lymphocyte mediated immunity	17/69	232/28814	5.71454e-21	4.40123e-19	1.85355e-19	Il4/Ifng/Tnf/Tnfsf13/Lgals9/Cd226/H2-Q7/H2-Q6/H2-D1/H2-K1/H2-Q4/Ccr2/Tnfrsf1b/Ptprc/Havcr2/Pvr/Spn	17
GO:0050863	regulation of T cell activation	19/69	348/28814	5.90131e-21	4.40123e-19	1.85355e-19	Il4/Ifng/Cd40lg/Lgals9/Cd6/H2-Aa/H2-Ab1/H2-Eb1/Ccr2/Il4ra/Tnfrsf1b/Ptprc/Havcr2/Cd44/Itgal/Spn/Cd4/Cd74/Il2rg	19
GO:0002824	positive regulation of adaptive immune response based on somatic recombination of immune receptors built from immunoglobulin superfamily domains	15/69	152/28814	1.49203e-20	1.07799e-18	4.53991e-19	Il4/Ifng/Tnf/Tnfsf13/Cd226/H2-Q7/H2-Q6/H2-D1/H2-K1/H2-Q4/H2-Ab1/Ccr2/Ptprc/Pvr/Cd4	15
GO:0051251	positive regulation of lymphocyte activation	20/69	443/28814	2.05611e-20	1.44052e-18	6.06666e-19	Mif/Il4/Ifng/Tnfsf13/Cd40lg/Lgals9/Cd6/H2-Aa/H2-Ab1/H2-Eb1/Ccr2/Il4ra/Ptprc/Ighm/Havcr2/Itgal/Spn/Cd4/Cd74/Il2rg	20
GO:0070665	positive regulation of leukocyte proliferation	15/69	165/28814	5.29178e-20	3.59841e-18	1.51545e-18	Mif/Il4/Csf1/Ifng/Cd40lg/Cd6/Ccr2/Csf1r/Ptprc/Ighm/Havcr2/Itgal/Spn/Cd4/Cd74	15
GO:0019221	cytokine-mediated signaling pathway	19/69	421/28814	2.12644e-19	1.40466e-17	5.91565e-18	Ccl3/Ccl6/Ccl4/Csf1/Ifng/Tnf/Ccr1/Ccr2/Il4ra/Csf1r/Tnfrsf1a/Ptprc/Cd4/Cd74/Ifngr1/Cxcr4/Il2rg/Il13ra1/Ifngr2	19
GO:0050727	regulation of inflammatory response	18/69	351/28814	2.21185e-19	1.4205e-17	5.98233e-18	Ccl3/Il4/Ifng/Tnf/Grn/Lgals9/Cd200/Ccr2/Ccr5/Tnfrsf1a/Tnfrsf1b/Cd44/Cd200r1/Cd200r3/Cd200r4/Adora2b/Siglecg/Spn	18
GO:0071674	mononuclear cell migration	15/69	183/28814	2.5888e-19	1.61765e-17	6.81264e-18	Ccl3/Ccl6/Ccl4/Il4/Csf1/Lgals9/Cd200/Icam1/Ccr1/Ccr2/Csf1r/Cd200r1/Itgal/Spn/Itgb3	15
GO:0042129	regulation of T cell proliferation	15/69	187/28814	3.60175e-19	2.19138e-17	9.22885e-18	Il4/Ifng/Cd40lg/Lgals9/Cd6/H2-Aa/H2-Ab1/Ccr2/Tnfrsf1b/Ptprc/Havcr2/Cd44/Itgal/Spn/Cd4	15
GO:0032946	positive regulation of mononuclear cell proliferation	14/69	149/28814	6.34375e-19	3.76071e-17	1.5838e-17	Mif/Il4/Csf1/Ifng/Cd40lg/Cd6/Ccr2/Ptprc/Ighm/Havcr2/Itgal/Spn/Cd4/Cd74	14
GO:0034113	heterotypic cell-cell adhesion	11/69	55/28814	7.07834e-19	4.09128e-17	1.72302e-17	Tnf/Cd200/Ptprc/Cd44/Cd200r1/Itga5/Itgav/Itgax/Itgb3/Itgb1/Itgb2	11
GO:0032103	positive regulation of response to external stimulus	19/69	458/28814	1.02458e-18	5.77765e-17	2.43322e-17	Ccl3/Mif/Il4/Csf1/Ifng/Tnf/Grn/Lgals9/Cd226/Ccr1/Ccr2/Ccr5/Csf1r/Tnfrsf1a/Havcr2/Pvr/Adora2b/Cd74/Cxcr4	19
GO:0002440	production of molecular mediator of immune response	18/69	386/28814	1.20157e-18	6.61435e-17	2.78559e-17	Mif/Il4/Ifng/Tnf/Tnfsf13/Cd40lg/Cd226/H2-Aa/H2-Ab1/H2-Eb1/Ccr2/Il4ra/Tnfrsf1b/Fas/Ptprc/Ighm/Siglecg/Cd74	18
GO:0002366	leukocyte activation involved in immune response	17/69	327/28814	1.9823e-18	1.06583e-16	4.48868e-17	Il4/Ifng/Tnfsf13/Cd40lg/Grn/Lgals9/Icam1/Ccr2/Il4ra/Ptprc/Havcr2/Adora2b/Itgal/Spn/Cd74/Itgam/Itgb2	17
GO:0002263	cell activation involved in immune response	17/69	331/28814	2.43333e-18	1.26518e-16	5.32824e-17	Il4/Ifng/Tnfsf13/Cd40lg/Grn/Lgals9/Icam1/Ccr2/Il4ra/Ptprc/Havcr2/Adora2b/Itgal/Spn/Cd74/Itgam/Itgb2	17
GO:0002274	myeloid leukocyte activation	16/69	268/28814	2.46251e-18	1.26518e-16	5.32824e-17	Il4/Ifng/Tnf/Nampt/Grn/Lgals9/Cd200/Cd226/Ccr2/Il4ra/Havcr2/Adora2b/Ifngr1/Itgam/Ifngr2/Itgb2	16
GO:0002700	regulation of production of molecular mediator of immune response	14/69	177/28814	7.44802e-18	3.74344e-16	1.57653e-16	Mif/Il4/Ifng/Tnf/Tnfsf13/Cd40lg/Cd226/Ccr2/Il4ra/Tnfrsf1b/Ptprc/Ighm/Siglecg/Cd74	14
GO:0097529	myeloid leukocyte migration	15/69	230/28814	8.31061e-18	4.08811e-16	1.72168e-16	Ccl3/Ccl6/Ccl4/Mif/Il4/Csf1/Ifng/Cd200/Ccr1/Ccr2/Csf1r/Cd200r1/Cd74/Itgam/Itgb2	15
GO:0042116	macrophage activation	12/69	102/28814	1.48058e-17	7.13146e-16	3.00337e-16	Il4/Ifng/Tnf/Nampt/Grn/Lgals9/Cd200/Il4ra/Havcr2/Ifngr1/Itgam/Ifngr2	12
GO:0002705	positive regulation of leukocyte mediated immunity	14/69	190/28814	2.03668e-17	9.60981e-16	4.04711e-16	Il4/Ifng/Tnf/Tnfsf13/Cd226/H2-Q7/H2-Q6/H2-D1/H2-K1/H2-Q4/Ptprc/Pvr/Itgam/Itgb2	14
GO:0050731	positive regulation of peptidyl-tyrosine phosphorylation	14/69	192/28814	2.36215e-17	1.09226e-15	4.59998e-16	Mif/Il4/Ifng/Icam1/Csf1r/Tnfrsf1a/Ptprc/Ighm/Cd44/Cd4/Cd74/Itga5/Itgb3/Itgb1	14
GO:0031341	regulation of cell killing	13/69	146/28814	2.55031e-17	1.15614e-15	4.86902e-16	Il4/Ifng/Lgals9/Cd226/H2-Q7/H2-Q6/H2-D1/H2-K1/H2-Q4/Ptprc/Havcr2/Pvr/Itgam	13
GO:0050671	positive regulation of lymphocyte proliferation	13/69	147/28814	2.79267e-17	1.24166e-15	5.22918e-16	Mif/Il4/Ifng/Cd40lg/Cd6/Ccr2/Ptprc/Ighm/Havcr2/Itgal/Spn/Cd4/Cd74	13
GO:0032760	positive regulation of tumor necrosis factor production	12/69	110/28814	3.79863e-17	1.65706e-15	6.97861e-16	Ccl3/Ccl4/Mif/Ifng/Lgals9/Ccr2/Ccr5/Tnfrsf1a/Ptprc/Havcr2/Spn/Ifngr1	12
GO:1903557	positive regulation of tumor necrosis factor superfamily cytokine production	12/69	112/28814	4.7527e-17	2.03486e-15	8.56967e-16	Ccl3/Ccl4/Mif/Ifng/Lgals9/Ccr2/Ccr5/Tnfrsf1a/Ptprc/Havcr2/Spn/Ifngr1	12
GO:0002695	negative regulation of leukocyte activation	14/69	202/28814	4.84071e-17	2.03486e-15	8.56967e-16	Il4/Grn/Lgals9/Cd200/H2-Aa/H2-Ab1/Ccr2/Il4ra/Fas/Tnfrsf13b/Havcr2/Cd44/Spn/Cd74	14
GO:0018108	peptidyl-tyrosine phosphorylation	16/69	324/28814	5.03856e-17	2.08021e-15	8.76066e-16	Mif/Il4/Ifng/Icam1/Csf1r/Tnfrsf1a/Insr/Ptprc/Ighm/Cd44/Cd4/Cd74/Itga5/Itgb3/Itgb1/Itgb2	16
GO:0018212	peptidyl-tyrosine modification	16/69	327/28814	5.82904e-17	2.36434e-15	9.95728e-16	Mif/Il4/Ifng/Icam1/Csf1r/Tnfrsf1a/Insr/Ptprc/Ighm/Cd44/Cd4/Cd74/Itga5/Itgb3/Itgb1/Itgb2	16
GO:0050730	regulation of peptidyl-tyrosine phosphorylation	15/69	266/28814	7.36547e-17	2.93603e-15	1.23649e-15	Mif/Il4/Ifng/Icam1/Csf1r/Tnfrsf1a/Ptprc/Ighm/Cd44/Cd4/Cd74/Itga5/Itgb3/Itgb1/Itgb2	15
GO:0050866	negative regulation of cell activation	14/69	225/28814	2.20559e-16	8.64293e-15	3.63992e-15	Il4/Grn/Lgals9/Cd200/H2-Aa/H2-Ab1/Ccr2/Il4ra/Fas/Tnfrsf13b/Havcr2/Cd44/Spn/Cd74	14
GO:0019882	antigen processing and presentation	12/69	128/28814	2.47921e-16	9.46334e-15	3.98543e-15	Ifng/Icam1/H2-Q7/H2-Q6/H2-D1/H2-K1/H2-Q4/H2-Aa/H2-Ab1/H2-Eb1/Ighm/Cd74	12
GO:0070374	positive regulation of ERK1 and ERK2 cascade	14/69	227/28814	2.49682e-16	9.46334e-15	3.98543e-15	Ccl3/Ccl6/Ccl4/Mif/Icam1/Ccr1/Csf1r/Ptprc/Havcr2/Cd44/Cd4/Cd74/Cxcr4/Itgb3	14
GO:0032680	regulation of tumor necrosis factor production	13/69	185/28814	5.80881e-16	2.16612e-14	9.12249e-15	Ccl3/Ccl4/Mif/Il4/Ifng/Lgals9/Ccr2/Ccr5/Tnfrsf1a/Ptprc/Havcr2/Spn/Ifngr1	13
GO:1903555	regulation of tumor necrosis factor superfamily cytokine production	13/69	188/28814	7.17137e-16	2.63178e-14	1.10836e-14	Ccl3/Ccl4/Mif/Il4/Ifng/Lgals9/Ccr2/Ccr5/Tnfrsf1a/Ptprc/Havcr2/Spn/Ifngr1	13
GO:0060326	cell chemotaxis	15/69	314/28814	8.67171e-16	3.13266e-14	1.3193e-14	Ccl3/Ccl6/Ccl4/Mif/Il4/Csf1/Ifng/Ccr1/Ccr2/Ccr5/Csf1r/Cd74/Itgam/Cxcr4/Itgb2	15
GO:0032640	tumor necrosis factor production	13/69	191/28814	8.82229e-16	3.13802e-14	1.32156e-14	Ccl3/Ccl4/Mif/Il4/Ifng/Lgals9/Ccr2/Ccr5/Tnfrsf1a/Ptprc/Havcr2/Spn/Ifngr1	13
GO:0071706	tumor necrosis factor superfamily cytokine production	13/69	194/28814	1.08162e-15	3.78893e-14	1.59569e-14	Ccl3/Ccl4/Mif/Il4/Ifng/Lgals9/Ccr2/Ccr5/Tnfrsf1a/Ptprc/Havcr2/Spn/Ifngr1	13
GO:0002763	positive regulation of myeloid leukocyte differentiation	10/69	71/28814	1.29098e-15	4.45486e-14	1.87614e-14	Ccl3/Csf1/Ifng/Tnf/Ccr1/Csf1r/Cd4/Cd74/Itgam/Itgb3	10
GO:0002456	T cell mediated immunity	12/69	147/28814	1.35254e-15	4.59862e-14	1.93668e-14	Il4/Icam1/H2-Q7/H2-Q6/H2-D1/H2-K1/H2-Q4/Ccr2/Tnfrsf1b/Ptprc/Pvr/Spn	12
GO:0072676	lymphocyte migration	11/69	108/28814	1.85022e-15	6.19957e-14	2.61091e-14	Ccl3/Ccl6/Ccl4/Lgals9/Cd200/Icam1/Ccr2/Cd200r1/Itgal/Spn/Itgb3	11
GO:1903131	mononuclear cell differentiation	17/69	495/28814	1.97389e-15	6.51949e-14	2.74564e-14	Il4/Csf1/Ifng/Cd40lg/Lgals9/H2-Aa/H2-Ab1/Ccr2/Il4ra/Fas/Ptprc/Ighm/Cd44/Spn/Cd4/Cd74/Il2rg	17
GO:0002709	regulation of T cell mediated immunity	11/69	111/28814	2.52401e-15	8.21904e-14	3.4614e-14	Il4/H2-Q7/H2-Q6/H2-D1/H2-K1/H2-Q4/Ccr2/Tnfrsf1b/Ptprc/Pvr/Spn	11
GO:0070371	ERK1 and ERK2 cascade	15/69	349/28814	4.11704e-15	1.32203e-13	5.56763e-14	Ccl3/Ccl6/Ccl4/Mif/Icam1/Ccr1/Csf1r/Ptprc/Havcr2/Cd44/Cd4/Cd74/Itgav/Cxcr4/Itgb3	15
GO:0002708	positive regulation of lymphocyte mediated immunity	12/69	165/28814	5.51053e-15	1.74525e-13	7.35002e-14	Il4/Ifng/Tnf/Tnfsf13/Cd226/H2-Q7/H2-Q6/H2-D1/H2-K1/H2-Q4/Ptprc/Pvr	12
GO:0002285	lymphocyte activation involved in immune response	13/69	222/28814	6.25342e-15	1.95377e-13	8.22819e-14	Il4/Ifng/Tnfsf13/Cd40lg/Lgals9/Icam1/Ccr2/Il4ra/Ptprc/Havcr2/Itgal/Spn/Cd74	13
GO:0032722	positive regulation of chemokine production	10/69	84/28814	7.53462e-15	2.32267e-13	9.78179e-14	Mif/Il4/Ifng/Tnf/Lgals9/Il4ra/Csf1r/Havcr2/Adora2b/Cd74	10
GO:0030098	lymphocyte differentiation	16/69	447/28814	7.77143e-15	2.36415e-13	9.95647e-14	Il4/Ifng/Cd40lg/Lgals9/H2-Aa/H2-Ab1/Ccr2/Il4ra/Fas/Ptprc/Ighm/Cd44/Spn/Cd4/Cd74/Il2rg	16
GO:0019724	B cell mediated immunity	14/69	291/28814	7.8948e-15	2.37049e-13	9.98317e-14	Il4/Ifng/Tnf/Tnfsf13/Cd40lg/Cd226/H2-Aa/H2-Ab1/H2-Eb1/Il4ra/Fas/Ptprc/Ighm/Cd74	14
GO:0002685	regulation of leukocyte migration	13/69	227/28814	8.34475e-15	2.47347e-13	1.04169e-13	Mif/Il4/Csf1/Lgals9/Cd200/Icam1/Ccr1/Ccr2/Csf1r/Cd200r1/Spn/Cd74/Itgb3	13
GO:0030595	leukocyte chemotaxis	13/69	228/28814	8.83326e-15	2.58513e-13	1.08871e-13	Ccl3/Ccl6/Ccl4/Mif/Il4/Csf1/Ifng/Ccr1/Ccr2/Csf1r/Cd74/Itgam/Itgb2	13
GO:0001910	regulation of leukocyte mediated cytotoxicity	11/69	127/28814	1.15171e-14	3.32844e-13	1.40175e-13	Lgals9/Cd226/H2-Q7/H2-Q6/H2-D1/H2-K1/H2-Q4/Ptprc/Havcr2/Pvr/Itgam	11
GO:0033627	cell adhesion mediated by integrin	10/69	89/28814	1.37477e-14	3.92404e-13	1.65259e-13	Icam1/Itgal/Itga2b/Itga5/Itgam/Itgav/Itgax/Itgb3/Itgb1/Itgb2	10
GO:0002761	regulation of myeloid leukocyte differentiation	11/69	138/28814	2.91851e-14	8.22877e-13	3.46549e-13	Ccl3/Il4/Csf1/Ifng/Tnf/Ccr1/Csf1r/Cd4/Cd74/Itgam/Itgb3	11
GO:0007229	integrin-mediated signaling pathway	10/69	98/28814	3.72345e-14	1.03587e-12	4.36249e-13	Cd40lg/Itgal/Itga2b/Itga5/Itgam/Itgav/Itgax/Itgb3/Itgb1/Itgb2	10
GO:0070372	regulation of ERK1 and ERK2 cascade	14/69	326/28814	3.76353e-14	1.03587e-12	4.36249e-13	Ccl3/Ccl6/Ccl4/Mif/Icam1/Ccr1/Csf1r/Ptprc/Havcr2/Cd44/Cd4/Cd74/Cxcr4/Itgb3	14
GO:0001906	cell killing	13/69	261/28814	5.04327e-14	1.37177e-12	5.77712e-13	Il4/Ifng/Lgals9/Cd226/H2-Q7/H2-Q6/H2-D1/H2-K1/H2-Q4/Ptprc/Havcr2/Pvr/Itgam	13
GO:0001774	microglial cell activation	8/69	42/28814	7.86258e-14	2.11375e-12	8.90194e-13	Il4/Ifng/Tnf/Nampt/Grn/Ifngr1/Itgam/Ifngr2	8
GO:0031343	positive regulation of cell killing	10/69	107/28814	9.1858e-14	2.4411e-12	1.02805e-12	Ifng/Cd226/H2-Q7/H2-Q6/H2-D1/H2-K1/H2-Q4/Ptprc/Pvr/Itgam	10
GO:0042102	positive regulation of T cell proliferation	10/69	108/28814	1.01042e-13	2.65466e-12	1.11799e-12	Il4/Ifng/Cd40lg/Cd6/Ccr2/Ptprc/Havcr2/Itgal/Spn/Cd4	10
GO:0002377	immunoglobulin production	13/69	281/28814	1.29811e-13	3.37217e-12	1.42017e-12	Il4/Ifng/Tnf/Tnfsf13/Cd40lg/H2-Aa/H2-Ab1/H2-Eb1/Il4ra/Fas/Ptprc/Ighm/Siglecg	13
GO:0032642	regulation of chemokine production	10/69	111/28814	1.33739e-13	3.4356e-12	1.44688e-12	Mif/Il4/Ifng/Tnf/Lgals9/Il4ra/Csf1r/Havcr2/Adora2b/Cd74	10
GO:0045639	positive regulation of myeloid cell differentiation	10/69	113/28814	1.60507e-13	4.07794e-12	1.7174e-12	Ccl3/Csf1/Ifng/Tnf/Ccr1/Csf1r/Cd4/Cd74/Itgam/Itgb3	10
GO:0002269	leukocyte activation involved in inflammatory response	8/69	46/28814	1.72515e-13	4.33538e-12	1.82582e-12	Il4/Ifng/Tnf/Nampt/Grn/Ifngr1/Itgam/Ifngr2	8
GO:0016064	immunoglobulin mediated immune response	13/69	288/28814	1.77714e-13	4.41801e-12	1.86062e-12	Il4/Ifng/Tnf/Tnfsf13/Cd40lg/Cd226/H2-Aa/H2-Ab1/H2-Eb1/Il4ra/Ptprc/Ighm/Cd74	13
GO:0045637	regulation of myeloid cell differentiation	12/69	222/28814	1.94394e-13	4.78126e-12	2.0136e-12	Ccl3/Il4/Csf1/Ifng/Tnf/Ccr1/Csf1r/Fas/Cd4/Cd74/Itgam/Itgb3	12
GO:0032602	chemokine production	10/69	118/28814	2.49593e-13	6.01104e-12	2.53151e-12	Mif/Il4/Ifng/Tnf/Lgals9/Il4ra/Csf1r/Havcr2/Adora2b/Cd74	10
GO:0071675	regulation of mononuclear cell migration	10/69	118/28814	2.49593e-13	6.01104e-12	2.53151e-12	Il4/Csf1/Lgals9/Cd200/Ccr1/Ccr2/Csf1r/Cd200r1/Spn/Itgb3	10
GO:0048002	antigen processing and presentation of peptide antigen	9/69	79/28814	2.71421e-13	6.46933e-12	2.72452e-12	H2-Q7/H2-Q6/H2-D1/H2-K1/H2-Q4/H2-Aa/H2-Ab1/H2-Eb1/Cd74	9
GO:0051250	negative regulation of lymphocyte activation	11/69	170/28814	2.95015e-13	6.9239e-12	2.91596e-12	Il4/Lgals9/H2-Aa/H2-Ab1/Il4ra/Fas/Tnfrsf13b/Havcr2/Cd44/Spn/Cd74	11
GO:0061900	glial cell activation	8/69	49/28814	2.96482e-13	6.9239e-12	2.91596e-12	Il4/Ifng/Tnf/Nampt/Grn/Ifngr1/Itgam/Ifngr2	8
GO:0030217	T cell differentiation	13/69	302/28814	3.25285e-13	7.44612e-12	3.13589e-12	Il4/Ifng/Lgals9/H2-Aa/Ccr2/Il4ra/Fas/Ptprc/Cd44/Spn/Cd4/Cd74/Il2rg	13
GO:0031349	positive regulation of defense response	13/69	302/28814	3.25285e-13	7.44612e-12	3.13589e-12	Ccl3/Ifng/Tnf/Grn/Lgals9/Cd226/Ccr2/Ccr5/Tnfrsf1a/Havcr2/Pvr/Adora2b/Cd74	13
GO:0001909	leukocyte mediated cytotoxicity	11/69	175/28814	4.05962e-13	9.20181e-12	3.87528e-12	Lgals9/Cd226/H2-Q7/H2-Q6/H2-D1/H2-K1/H2-Q4/Ptprc/Havcr2/Pvr/Itgam	11
GO:0002381	immunoglobulin production involved in immunoglobulin-mediated immune response	9/69	83/28814	4.30232e-13	9.65724e-12	4.06708e-12	Il4/Ifng/Tnfsf13/Cd40lg/H2-Aa/H2-Ab1/H2-Eb1/Ptprc/Ighm	9
GO:0031348	negative regulation of defense response	12/69	241/28814	5.15256e-13	1.14545e-11	4.82401e-12	Il4/Grn/Lgals9/Cd200/Ccr1/Tnfrsf1a/Tnfrsf1b/Havcr2/Cd44/Cd200r1/Siglecg/Spn	12
GO:0071621	granulocyte chemotaxis	10/69	128/28814	5.70232e-13	1.2556e-11	5.28786e-12	Ccl3/Ccl6/Ccl4/Il4/Csf1/Ifng/Csf1r/Cd74/Itgam/Itgb2	10
GO:0002698	negative regulation of immune effector process	10/69	130/28814	6.67166e-13	1.45518e-11	6.12839e-12	Il4/Tnf/Grn/Lgals9/Ccr2/Il4ra/Ptprc/Havcr2/Siglecg/Spn	10
GO:0032102	negative regulation of response to external stimulus	14/69	403/28814	6.73612e-13	1.45551e-11	6.12977e-12	Mif/Il4/Tnf/Grn/Lgals9/Cd200/Ccr1/Tnfrsf1a/Tnfrsf1b/Havcr2/Cd44/Cd200r1/Siglecg/Spn	14
GO:0002637	regulation of immunoglobulin production	9/69	88/28814	7.40858e-13	1.58599e-11	6.67928e-12	Il4/Ifng/Tnf/Tnfsf13/Cd40lg/Il4ra/Ptprc/Ighm/Siglecg	9
GO:0001912	positive regulation of leukocyte mediated cytotoxicity	9/69	96/28814	1.65613e-12	3.51281e-11	1.4794e-11	Cd226/H2-Q7/H2-Q6/H2-D1/H2-K1/H2-Q4/Ptprc/Pvr/Itgam	9
GO:0045672	positive regulation of osteoclast differentiation	7/69	34/28814	1.68714e-12	3.54605e-11	1.4934e-11	Ccl3/Csf1/Ifng/Tnf/Ccr1/Csf1r/Itgb3	7
GO:0045619	regulation of lymphocyte differentiation	11/69	201/28814	1.85198e-12	3.85747e-11	1.62455e-11	Il4/Ifng/Lgals9/H2-Aa/Ccr2/Il4ra/Fas/Ptprc/Cd44/Cd74/Il2rg	11
GO:0050728	negative regulation of inflammatory response	10/69	144/28814	1.87241e-12	3.86519e-11	1.6278e-11	Il4/Grn/Lgals9/Cd200/Tnfrsf1a/Tnfrsf1b/Cd44/Cd200r1/Siglecg/Spn	10
GO:0072678	T cell migration	8/69	63/28814	2.47981e-12	5.07374e-11	2.13677e-11	Lgals9/Cd200/Icam1/Ccr2/Cd200r1/Itgal/Spn/Itgb3	8
GO:0050864	regulation of B cell activation	12/69	276/28814	2.54881e-12	5.16917e-11	2.17696e-11	Mif/Il4/Ifng/Tnfsf13/Cd40lg/Fas/Tnfrsf13b/Ptprc/Ighm/Siglecg/Cd74/Il2rg	12
GO:0097242	amyloid-beta clearance	7/69	36/28814	2.60812e-12	5.24345e-11	2.20825e-11	Il4/Ifng/Tnf/Insr/Ifngr1/Itgam/Itgb2	7
GO:0045582	positive regulation of T cell differentiation	9/69	106/28814	4.11655e-12	8.20471e-11	3.45536e-11	Il4/Ifng/Lgals9/H2-Aa/Ccr2/Il4ra/Ptprc/Cd74/Il2rg	9
GO:0002687	positive regulation of leukocyte migration	10/69	157/28814	4.45616e-12	8.80568e-11	3.70846e-11	Il4/Csf1/Lgals9/Icam1/Ccr1/Ccr2/Csf1r/Spn/Cd74/Itgb3	10
GO:0097530	granulocyte migration	10/69	159/28814	5.0576e-12	9.90947e-11	4.17331e-11	Ccl3/Ccl6/Ccl4/Il4/Csf1/Ifng/Csf1r/Cd74/Itgam/Itgb2	10
GO:0030888	regulation of B cell proliferation	8/69	71/28814	6.71027e-12	1.30371e-10	5.49049e-11	Mif/Il4/Cd40lg/Tnfrsf13b/Ptprc/Ighm/Siglecg/Cd74	8
GO:0032675	regulation of interleukin-6 production	10/69	166/28814	7.77622e-12	1.49822e-10	6.30965e-11	Ifng/Tnf/Lgals9/Cd200/Ccr5/Tnfrsf1a/Havcr2/Cd200r1/Adora2b/Cd74	10
GO:0045580	regulation of T cell differentiation	10/69	167/28814	8.25608e-12	1.57753e-10	6.64365e-11	Il4/Ifng/Lgals9/H2-Aa/Ccr2/Il4ra/Ptprc/Cd44/Cd74/Il2rg	10
GO:0046634	regulation of alpha-beta T cell activation	9/69	115/28814	8.66743e-12	1.64255e-10	6.91749e-11	Il4/Ifng/Lgals9/H2-Ab1/Ccr2/Il4ra/Ptprc/Cd44/Il2rg	9
GO:0045765	regulation of angiogenesis	12/69	307/28814	8.8532e-12	1.66411e-10	7.00831e-11	Tnf/Fasl/Angptl3/Grn/Ccr2/Tnfrsf1a/Itga5/Itgax/Cxcr4/Itgb3/Itgb1/Itgb2	12
GO:0007160	cell-matrix adhesion	11/69	234/28814	9.65152e-12	1.79954e-10	7.57866e-11	Csf1/Angptl3/Itgal/Itga2b/Itga5/Itgam/Itgav/Itgax/Itgb3/Itgb1/Itgb2	11
GO:1901342	regulation of vasculature development	12/69	311/28814	1.02944e-11	1.90405e-10	8.01877e-11	Tnf/Fasl/Angptl3/Grn/Ccr2/Tnfrsf1a/Itga5/Itgax/Cxcr4/Itgb3/Itgb1/Itgb2	12
GO:0002275	myeloid cell activation involved in immune response	9/69	119/28814	1.18324e-11	2.17115e-10	9.14366e-11	Il4/Ifng/Grn/Ccr2/Il4ra/Havcr2/Adora2b/Itgam/Itgb2	9
GO:0032635	interleukin-6 production	10/69	175/28814	1.31539e-11	2.39463e-10	1.00848e-10	Ifng/Tnf/Lgals9/Cd200/Ccr5/Tnfrsf1a/Havcr2/Cd200r1/Adora2b/Cd74	10
GO:0002573	myeloid leukocyte differentiation	11/69	242/28814	1.38746e-11	2.5061e-10	1.05543e-10	Ccl3/Il4/Csf1/Ifng/Tnf/Ccr1/Csf1r/Cd4/Cd74/Itgam/Itgb3	11
GO:0045621	positive regulation of lymphocyte differentiation	9/69	122/28814	1.48365e-11	2.65907e-10	1.11985e-10	Il4/Ifng/Lgals9/H2-Aa/Ccr2/Il4ra/Ptprc/Cd74/Il2rg	9
GO:0002286	T cell activation involved in immune response	9/69	124/28814	1.71958e-11	3.05822e-10	1.28795e-10	Il4/Ifng/Icam1/Ccr2/Il4ra/Havcr2/Itgal/Spn/Cd74	9
GO:0045670	regulation of osteoclast differentiation	8/69	81/28814	1.99077e-11	3.51348e-10	1.47968e-10	Ccl3/Il4/Csf1/Ifng/Tnf/Ccr1/Csf1r/Itgb3	8
GO:0002711	positive regulation of T cell mediated immunity	8/69	82/28814	2.20183e-11	3.82755e-10	1.61195e-10	Il4/H2-Q7/H2-Q6/H2-D1/H2-K1/H2-Q4/Ptprc/Pvr	8
GO:0045123	cellular extravasation	8/69	82/28814	2.20183e-11	3.82755e-10	1.61195e-10	Tnf/Icam1/Ccr2/Itgal/Spn/Itgam/Itgb1/Itgb2	8
GO:0046631	alpha-beta T cell activation	10/69	186/28814	2.40836e-11	4.15532e-10	1.74998e-10	Il4/Ifng/Lgals9/H2-Ab1/Ccr2/Il4ra/Ptprc/Cd44/Spn/Il2rg	10
GO:0050868	negative regulation of T cell activation	9/69	133/28814	3.24248e-11	5.55304e-10	2.33863e-10	Il4/Lgals9/H2-Aa/H2-Ab1/Il4ra/Havcr2/Cd44/Spn/Cd74	9
GO:0006925	inflammatory cell apoptotic process	6/69	26/28814	3.34612e-11	5.68026e-10	2.39221e-10	Ifng/Fasl/Ccr5/Fas/Cd44/Itgam	6
GO:0042113	B cell activation	13/69	437/28814	3.3659e-11	5.68026e-10	2.39221e-10	Mif/Il4/Ifng/Tnfsf13/Cd40lg/H2-Ab1/Fas/Tnfrsf13b/Ptprc/Ighm/Siglecg/Cd74/Il2rg	13
GO:0070997	neuron death	13/69	438/28814	3.46253e-11	5.801e-10	2.44305e-10	Ccl3/Csf1/Ifng/Tnf/Fasl/Grn/Cd200/Ccr5/Tnfrsf1a/Tnfrsf1b/Fas/Cd200r1/Itgam	13
GO:0001916	positive regulation of T cell mediated cytotoxicity	7/69	51/28814	3.51639e-11	5.84884e-10	2.4632e-10	H2-Q7/H2-Q6/H2-D1/H2-K1/H2-Q4/Ptprc/Pvr	7
GO:0042063	gliogenesis	12/69	350/28814	4.05164e-11	6.65024e-10	2.80071e-10	Ccl3/Csf1/Ifng/Tnf/Grn/Ccr2/Csf1r/Tnfrsf1b/Fas/Ifngr1/Itgam/Cxcr4	12
GO:0061756	leukocyte adhesion to vascular endothelial cell	7/69	52/28814	4.05573e-11	6.65024e-10	2.80071e-10	Tnf/Icam1/Ccr2/Spn/Itgam/Itgb1/Itgb2	7
GO:0034341	response to interferon-gamma	9/69	139/28814	4.82774e-11	7.86038e-10	3.31035e-10	Ccl3/Ccl6/Ccl4/Ifng/H2-Q7/H2-Aa/H2-Ab1/H2-Eb1/Cd74	9
GO:0150077	regulation of neuroinflammatory response	6/69	28/28814	5.45496e-11	8.81949e-10	3.71427e-10	Grn/Cd200/Tnfrsf1b/Cd200r1/Cd200r3/Cd200r4	6
GO:0002831	regulation of response to biotic stimulus	12/69	371/28814	7.9294e-11	1.27311e-09	5.36162e-10	Mif/Il4/Ifng/Cd40lg/Grn/Lgals9/Cd226/Ccr1/Havcr2/Pvr/Spn/Cd74	12
GO:1903038	negative regulation of leukocyte cell-cell adhesion	9/69	147/28814	7.98569e-11	1.2733e-09	5.36244e-10	Il4/Lgals9/H2-Aa/H2-Ab1/Il4ra/Havcr2/Cd44/Spn/Cd74	9
GO:0001914	regulation of T cell mediated cytotoxicity	7/69	58/28814	9.01253e-11	1.42719e-09	6.01052e-10	H2-Q7/H2-Q6/H2-D1/H2-K1/H2-Q4/Ptprc/Pvr	7
GO:0006909	phagocytosis	12/69	386/28814	1.24987e-10	1.96577e-09	8.27873e-10	Ifng/Tnf/Ccr2/Ptprc/Ighm/Itgal/Itgam/Itgav/Il2rg/Itgb3/Itgb1/Itgb2	12
GO:0043300	regulation of leukocyte degranulation	7/69	61/28814	1.30032e-10	2.03131e-09	8.55475e-10	Il4/Lgals9/Ccr2/Il4ra/Adora2b/Itgam/Itgb2	7
GO:1901214	regulation of neuron death	12/69	392/28814	1.49144e-10	2.31423e-09	9.74625e-10	Ccl3/Csf1/Ifng/Tnf/Fasl/Grn/Cd200/Tnfrsf1a/Tnfrsf1b/Fas/Cd200r1/Itgam	12
GO:1905517	macrophage migration	7/69	63/28814	1.64284e-10	2.53216e-09	1.0664e-09	Ccl3/Mif/Csf1/Cd200/Ccr2/Csf1r/Cd200r1	7
GO:0097191	extrinsic apoptotic signaling pathway	10/69	242/28814	3.19405e-10	4.89049e-09	2.0596e-09	Il4/Ifng/Tnf/Fasl/Icam1/Tnfrsf1b/Fas/Sort1/Ptprc/Itgav	10
GO:2000514	regulation of CD4-positive, alpha-beta T cell activation	7/69	70/28814	3.51289e-10	5.34329e-09	2.25029e-09	Il4/Ifng/Lgals9/Ccr2/Il4ra/Cd44/Il2rg	7
GO:0035710	CD4-positive, alpha-beta T cell activation	8/69	116/28814	3.68102e-10	5.56244e-09	2.34259e-09	Il4/Ifng/Lgals9/Ccr2/Il4ra/Cd44/Spn/Il2rg	8
GO:0001913	T cell mediated cytotoxicity	7/69	71/28814	3.88977e-10	5.83971e-09	2.45936e-09	H2-Q7/H2-Q6/H2-D1/H2-K1/H2-Q4/Ptprc/Pvr	7
GO:0042100	B cell proliferation	8/69	117/28814	3.94375e-10	5.88255e-09	2.4774e-09	Mif/Il4/Cd40lg/Tnfrsf13b/Ptprc/Ighm/Siglecg/Cd74	8
GO:0030316	osteoclast differentiation	8/69	119/28814	4.5184e-10	6.6965e-09	2.82019e-09	Ccl3/Il4/Csf1/Ifng/Tnf/Ccr1/Csf1r/Itgb3	8
GO:0030099	myeloid cell differentiation	12/69	439/28814	5.4211e-10	7.98318e-09	3.36207e-09	Ccl3/Il4/Csf1/Ifng/Tnf/Ccr1/Csf1r/Fas/Cd4/Cd74/Itgam/Itgb3	12
GO:0001776	leukocyte homeostasis	8/69	122/28814	5.51637e-10	8.07205e-09	3.39949e-09	Mif/Ifng/Ccr2/Fas/Tnfrsf13b/Cd44/Cd74/Itgam	8
GO:0045766	positive regulation of angiogenesis	9/69	183/28814	5.63383e-10	8.14088e-09	3.42848e-09	Angptl3/Grn/Tnfrsf1a/Itga5/Itgax/Cxcr4/Itgb3/Itgb1/Itgb2	9
GO:1904018	positive regulation of vasculature development	9/69	183/28814	5.63383e-10	8.14088e-09	3.42848e-09	Angptl3/Grn/Tnfrsf1a/Itga5/Itgax/Cxcr4/Itgb3/Itgb1/Itgb2	9
GO:0002702	positive regulation of production of molecular mediator of immune response	8/69	125/28814	6.70026e-10	9.62173e-09	4.05213e-09	Mif/Il4/Ifng/Tnfsf13/Cd226/Il4ra/Ptprc/Cd74	8
GO:0050777	negative regulation of immune response	9/69	189/28814	7.49546e-10	1.06972e-08	4.50507e-09	Il4/Grn/Lgals9/Ccr1/Ccr2/Il4ra/Ptprc/Havcr2/Spn	9
GO:0007204	positive regulation of cytosolic calcium ion concentration	11/69	354/28814	7.9607e-10	1.12915e-08	4.75534e-09	Ccl3/Fasl/Cd52/Ccr1/Ccr2/Ccr5/Ptprc/Cd4/Itgav/Cxcr4/Itgb3	11
GO:1901216	positive regulation of neuron death	8/69	131/28814	9.74329e-10	1.37357e-08	5.78469e-09	Ccl3/Ifng/Tnf/Fasl/Grn/Tnfrsf1a/Fas/Itgam	8
GO:0019722	calcium-mediated signaling	9/69	196/28814	1.03341e-09	1.44803e-08	6.09829e-09	Tnf/Ccr1/Ccr2/Ccr5/Ptprc/Siglecg/Itgal/Cd4/Cxcr4	9
GO:0030890	positive regulation of B cell proliferation	6/69	46/28814	1.31123e-09	1.82624e-08	7.69111e-09	Mif/Il4/Cd40lg/Ptprc/Ighm/Cd74	6
GO:0031589	cell-substrate adhesion	11/69	373/28814	1.37681e-09	1.90609e-08	8.02739e-09	Csf1/Angptl3/Itgal/Itga2b/Itga5/Itgam/Itgav/Itgax/Itgb3/Itgb1/Itgb2	11
GO:2000404	regulation of T cell migration	6/69	47/28814	1.5003e-09	2.0647e-08	8.69536e-09	Lgals9/Cd200/Ccr2/Cd200r1/Spn/Itgb3	6
GO:0043525	positive regulation of neuron apoptotic process	7/69	86/28814	1.52778e-09	2.09008e-08	8.80222e-09	Ccl3/Tnf/Fasl/Grn/Tnfrsf1a/Fas/Itgam	7
GO:0022408	negative regulation of cell-cell adhesion	9/69	208/28814	1.74371e-09	2.36552e-08	9.96223e-09	Il4/Lgals9/H2-Aa/H2-Ab1/Il4ra/Havcr2/Cd44/Spn/Cd74	9
GO:0071887	leukocyte apoptotic process	8/69	141/28814	1.74958e-09	2.36552e-08	9.96223e-09	Mif/Ifng/Fasl/Ccr5/Fas/Cd44/Cd74/Itgam	8
GO:0050729	positive regulation of inflammatory response	8/69	143/28814	1.95651e-09	2.62992e-08	1.10757e-08	Ccl3/Ifng/Tnf/Grn/Ccr2/Ccr5/Tnfrsf1a/Adora2b	8
GO:0007157	heterophilic cell-cell adhesion via plasma membrane cell adhesion molecules	6/69	50/28814	2.20786e-09	2.95062e-08	1.24264e-08	Lgals9/Cd6/Pvr/Alcam/Itgal/Itga5	6
GO:0050672	negative regulation of lymphocyte proliferation	7/69	92/28814	2.4629e-09	3.27255e-08	1.37821e-08	Lgals9/H2-Aa/H2-Ab1/Tnfrsf13b/Havcr2/Cd44/Spn	7
GO:0042088	T-helper 1 type immune response	6/69	51/28814	2.49755e-09	3.29963e-08	1.38962e-08	Il4/H2-Ab1/Ccr2/Il4ra/Havcr2/Spn	6
GO:0051480	regulation of cytosolic calcium ion concentration	11/69	397/28814	2.6383e-09	3.46577e-08	1.45959e-08	Ccl3/Fasl/Cd52/Ccr1/Ccr2/Ccr5/Ptprc/Cd4/Itgav/Cxcr4/Itgb3	11
GO:0032945	negative regulation of mononuclear cell proliferation	7/69	93/28814	2.65836e-09	3.47239e-08	1.46237e-08	Lgals9/H2-Aa/H2-Ab1/Tnfrsf13b/Havcr2/Cd44/Spn	7
GO:0050871	positive regulation of B cell activation	9/69	222/28814	3.08683e-09	4.0094e-08	1.68854e-08	Mif/Il4/Ifng/Tnfsf13/Cd40lg/Ptprc/Ighm/Cd74/Il2rg	9
GO:0019932	second-messenger-mediated signaling	10/69	309/28814	3.38255e-09	4.36897e-08	1.83997e-08	Tnf/Ccr1/Ccr2/Ccr5/Ptprc/Adora2b/Siglecg/Itgal/Cd4/Cxcr4	10
GO:0002714	positive regulation of B cell mediated immunity	6/69	54/28814	3.56162e-09	4.5448e-08	1.91402e-08	Il4/Ifng/Tnf/Tnfsf13/Cd226/Ptprc	6
GO:0002891	positive regulation of immunoglobulin mediated immune response	6/69	54/28814	3.56162e-09	4.5448e-08	1.91402e-08	Il4/Ifng/Tnf/Tnfsf13/Cd226/Ptprc	6
GO:0002718	regulation of cytokine production involved in immune response	7/69	97/28814	3.57766e-09	4.5448e-08	1.91402e-08	Mif/Il4/Tnf/Cd226/Ccr2/Tnfrsf1b/Cd74	7
GO:0007162	negative regulation of cell adhesion	10/69	313/28814	3.82539e-09	4.83209e-08	2.035e-08	Il4/Lgals9/H2-Aa/H2-Ab1/Il4ra/Ptprc/Havcr2/Cd44/Spn/Cd74	10
GO:0070664	negative regulation of leukocyte proliferation	7/69	98/28814	3.8456e-09	4.83209e-08	2.035e-08	Lgals9/H2-Aa/H2-Ab1/Tnfrsf13b/Havcr2/Cd44/Spn	7
GO:0043299	leukocyte degranulation	7/69	99/28814	4.13041e-09	5.1619e-08	2.1739e-08	Il4/Lgals9/Ccr2/Il4ra/Adora2b/Itgam/Itgb2	7
GO:0030593	neutrophil chemotaxis	7/69	103/28814	5.45597e-09	6.78183e-08	2.85612e-08	Ccl3/Ccl6/Ccl4/Ifng/Cd74/Itgam/Itgb2	7
GO:0043030	regulation of macrophage activation	6/69	58/28814	5.53992e-09	6.81293e-08	2.86922e-08	Il4/Grn/Lgals9/Cd200/Il4ra/Havcr2	6
GO:0045058	T cell selection	6/69	58/28814	5.53992e-09	6.81293e-08	2.86922e-08	Il4/Fas/Ptprc/Spn/Cd4/Cd74	6
GO:0033674	positive regulation of kinase activity	11/69	435/28814	6.80203e-09	8.32079e-08	3.50425e-08	Mif/Il4/Csf1/Ifng/Tnf/Csf1r/Insr/Ptprc/Cd4/Cd74/Itgb3	11
GO:2000401	regulation of lymphocyte migration	6/69	63/28814	9.21301e-09	1.12108e-07	4.72135e-08	Lgals9/Cd200/Ccr2/Cd200r1/Spn/Itgb3	6
GO:0002367	cytokine production involved in immune response	7/69	115/28814	1.1795e-08	1.42775e-07	6.01287e-08	Mif/Il4/Tnf/Cd226/Ccr2/Tnfrsf1b/Cd74	7
GO:0016032	viral process	10/69	355/28814	1.2673e-08	1.52604e-07	6.42681e-08	Ifng/Tnf/Icam1/Csf1r/Insr/Cd4/Cd74/Itgav/Cxcr4/Itgb3	10
GO:0045860	positive regulation of protein kinase activity	10/69	358/28814	1.37232e-08	1.64393e-07	6.92332e-08	Mif/Il4/Csf1/Ifng/Tnf/Csf1r/Insr/Ptprc/Cd4/Itgb3	10
GO:0002478	antigen processing and presentation of exogenous peptide antigen	5/69	33/28814	1.5306e-08	1.81474e-07	7.64266e-08	H2-K1/H2-Aa/H2-Ab1/H2-Eb1/Cd74	5
GO:0002486	antigen processing and presentation of endogenous peptide antigen via MHC class I via ER pathway, TAP-independent	5/69	33/28814	1.5306e-08	1.81474e-07	7.64266e-08	H2-Q7/H2-Q6/H2-D1/H2-K1/H2-Q4	5
GO:0071677	positive regulation of mononuclear cell migration	6/69	69/28814	1.60728e-08	1.89594e-07	7.98462e-08	Il4/Lgals9/Ccr1/Ccr2/Spn/Itgb3	6
GO:1904019	epithelial cell apoptotic process	7/69	121/28814	1.68067e-08	1.97244e-07	8.30679e-08	Il4/Tnf/Fasl/Cd40lg/Icam1/Fas/Sort1	7
GO:0002476	antigen processing and presentation of endogenous peptide antigen via MHC class Ib	5/69	34/28814	1.79117e-08	2.081e-07	8.76401e-08	H2-Q7/H2-Q6/H2-D1/H2-K1/H2-Q4	5
GO:0002484	antigen processing and presentation of endogenous peptide antigen via MHC class I via ER pathway	5/69	34/28814	1.79117e-08	2.081e-07	8.76401e-08	H2-Q7/H2-Q6/H2-D1/H2-K1/H2-Q4	5
GO:0002833	positive regulation of response to biotic stimulus	8/69	193/28814	2.06547e-08	2.38735e-07	1.00542e-07	Mif/Cd40lg/Grn/Lgals9/Cd226/Havcr2/Pvr/Cd74	8
GO:0045428	regulation of nitric oxide biosynthetic process	6/69	72/28814	2.08305e-08	2.38735e-07	1.00542e-07	Il4/Ifng/Tnf/Icam1/Insr/Itgb2	6
GO:0002428	antigen processing and presentation of peptide antigen via MHC class Ib	5/69	35/28814	2.08584e-08	2.38735e-07	1.00542e-07	H2-Q7/H2-Q6/H2-D1/H2-K1/H2-Q4	5
GO:0150079	negative regulation of neuroinflammatory response	4/69	13/28814	2.11787e-08	2.41208e-07	1.01583e-07	Grn/Cd200/Tnfrsf1b/Cd200r1	4
GO:0002688	regulation of leukocyte chemotaxis	7/69	126/28814	2.2263e-08	2.52315e-07	1.06261e-07	Mif/Il4/Csf1/Ccr1/Ccr2/Csf1r/Cd74	7
GO:0032732	positive regulation of interleukin-1 production	6/69	73/28814	2.26534e-08	2.55487e-07	1.07597e-07	Ccl3/Ifng/Tnf/Lgals9/Ccr5/Havcr2	6
GO:0002886	regulation of myeloid leukocyte mediated immunity	6/69	75/28814	2.66957e-08	2.98166e-07	1.25571e-07	Il4/Ccr2/Il4ra/Adora2b/Itgam/Itgb2	6
GO:0042130	negative regulation of T cell proliferation	6/69	75/28814	2.66957e-08	2.98166e-07	1.25571e-07	Lgals9/H2-Aa/H2-Ab1/Havcr2/Cd44/Spn	6
GO:1990266	neutrophil migration	7/69	130/28814	2.76455e-08	3.07291e-07	1.29414e-07	Ccl3/Ccl6/Ccl4/Ifng/Cd74/Itgam/Itgb2	7
GO:0006874	cellular calcium ion homeostasis	11/69	500/28814	2.8352e-08	3.13636e-07	1.32086e-07	Ccl3/Fasl/Cd52/Ccr1/Ccr2/Ccr5/Ptprc/Cd4/Itgav/Cxcr4/Itgb3	11
GO:0002712	regulation of B cell mediated immunity	6/69	76/28814	2.89296e-08	3.15496e-07	1.32869e-07	Il4/Ifng/Tnf/Tnfsf13/Cd226/Ptprc	6
GO:0002889	regulation of immunoglobulin mediated immune response	6/69	76/28814	2.89296e-08	3.15496e-07	1.32869e-07	Il4/Ifng/Tnf/Tnfsf13/Cd226/Ptprc	6
GO:0080164	regulation of nitric oxide metabolic process	6/69	76/28814	2.89296e-08	3.15496e-07	1.32869e-07	Il4/Ifng/Tnf/Icam1/Insr/Itgb2	6
GO:0045060	negative thymic T cell selection	4/69	14/28814	2.95967e-08	3.21256e-07	1.35295e-07	Fas/Ptprc/Spn/Cd74	4
GO:0046635	positive regulation of alpha-beta T cell activation	6/69	77/28814	3.13155e-08	3.38325e-07	1.42483e-07	Ifng/H2-Ab1/Ccr2/Il4ra/Ptprc/Il2rg	6
GO:0002475	antigen processing and presentation via MHC class Ib	5/69	39/28814	3.67208e-08	3.93048e-07	1.6553e-07	H2-Q7/H2-Q6/H2-D1/H2-K1/H2-Q4	5
GO:0033028	myeloid cell apoptotic process	5/69	39/28814	3.67208e-08	3.93048e-07	1.6553e-07	Mif/Ifng/Ccr5/Cd44/Itgam	5
GO:0001818	negative regulation of cytokine production	9/69	296/28814	3.72812e-08	3.97208e-07	1.67282e-07	Il4/Ifng/Tnf/Lgals9/Cd200/Tnfrsf1a/Ptprc/Havcr2/Cd200r1	9
GO:0043383	negative T cell selection	4/69	15/28814	4.02863e-08	4.27256e-07	1.79936e-07	Fas/Ptprc/Spn/Cd74	4
GO:0032609	interferon-gamma production	7/69	138/28814	4.17667e-08	4.38223e-07	1.84555e-07	Tnf/Cd40lg/Lgals9/Cd226/Ccr2/Havcr2/Spn	7
GO:0019884	antigen processing and presentation of exogenous antigen	5/69	40/28814	4.1889e-08	4.38223e-07	1.84555e-07	H2-K1/H2-Aa/H2-Ab1/H2-Eb1/Cd74	5
GO:0043302	positive regulation of leukocyte degranulation	5/69	40/28814	4.1889e-08	4.38223e-07	1.84555e-07	Il4/Il4ra/Adora2b/Itgam/Itgb2	5
GO:0002483	antigen processing and presentation of endogenous peptide antigen	5/69	41/28814	4.76186e-08	4.93696e-07	2.07917e-07	H2-Q7/H2-Q6/H2-D1/H2-K1/H2-Q4	5
GO:0019885	antigen processing and presentation of endogenous peptide antigen via MHC class I	5/69	41/28814	4.76186e-08	4.93696e-07	2.07917e-07	H2-Q7/H2-Q6/H2-D1/H2-K1/H2-Q4	5
GO:0006809	nitric oxide biosynthetic process	6/69	84/28814	5.29884e-08	5.46916e-07	2.3033e-07	Il4/Ifng/Tnf/Icam1/Insr/Itgb2	6
GO:0010631	epithelial cell migration	9/69	313/28814	6.00877e-08	6.17435e-07	2.60029e-07	Il4/Ifng/Tnf/Grn/Adora2b/Itgav/Itgb3/Itgb1/Itgb2	9
GO:0090132	epithelium migration	9/69	315/28814	6.34409e-08	6.49006e-07	2.73325e-07	Il4/Ifng/Tnf/Grn/Adora2b/Itgav/Itgb3/Itgb1/Itgb2	9
GO:0090130	tissue migration	9/69	317/28814	6.69562e-08	6.8195e-07	2.87199e-07	Il4/Ifng/Tnf/Grn/Adora2b/Itgav/Itgb3/Itgb1/Itgb2	9
GO:0019883	antigen processing and presentation of endogenous antigen	5/69	44/28814	6.86254e-08	6.95886e-07	2.93068e-07	H2-Q7/H2-Q6/H2-D1/H2-K1/H2-Q4	5
GO:0030225	macrophage differentiation	5/69	45/28814	7.70608e-08	7.74629e-07	3.2623e-07	Csf1/Ifng/Csf1r/Cd4/Itgam	5
GO:1905521	regulation of macrophage migration	5/69	45/28814	7.70608e-08	7.74629e-07	3.2623e-07	Mif/Csf1/Cd200/Csf1r/Cd200r1	5
GO:0050921	positive regulation of chemotaxis	7/69	151/28814	7.75781e-08	7.76452e-07	3.26998e-07	Il4/Csf1/Ccr1/Ccr2/Csf1r/Cd74/Cxcr4	7
GO:0050920	regulation of chemotaxis	8/69	230/28814	8.02511e-08	7.96353e-07	3.35379e-07	Mif/Il4/Csf1/Ccr1/Ccr2/Csf1r/Cd74/Cxcr4	8
GO:0046209	nitric oxide metabolic process	6/69	90/28814	8.02553e-08	7.96353e-07	3.35379e-07	Il4/Ifng/Tnf/Icam1/Insr/Itgb2	6
GO:1900221	regulation of amyloid-beta clearance	4/69	18/28814	8.98243e-08	8.87494e-07	3.73763e-07	Il4/Ifng/Tnf/Ifngr1	4
GO:0043367	CD4-positive, alpha-beta T cell differentiation	6/69	92/28814	9.15709e-08	8.97084e-07	3.77801e-07	Il4/Ifng/Ccr2/Il4ra/Spn/Il2rg	6
GO:2001057	reactive nitrogen species metabolic process	6/69	92/28814	9.15709e-08	8.97084e-07	3.77801e-07	Il4/Ifng/Tnf/Icam1/Insr/Itgb2	6
GO:1904035	regulation of epithelial cell apoptotic process	6/69	93/28814	9.77028e-08	9.53117e-07	4.01399e-07	Il4/Tnf/Fasl/Cd40lg/Icam1/Sort1	6
GO:0009615	response to virus	9/69	337/28814	1.12602e-07	1.09385e-06	4.60668e-07	Il4/Ifng/Tnf/Lgals9/Ptprc/Spn/Ifngr1/Itgax/Ifngr2	9
GO:0045429	positive regulation of nitric oxide biosynthetic process	5/69	49/28814	1.19387e-07	1.15491e-06	4.86381e-07	Ifng/Tnf/Icam1/Insr/Itgb2	5
GO:0001667	ameboidal-type cell migration	10/69	452/28814	1.21618e-07	1.17158e-06	4.93404e-07	Il4/Ifng/Tnf/Grn/Adora2b/Itgav/Cxcr4/Itgb3/Itgb1/Itgb2	10
GO:0051235	maintenance of location	9/69	342/28814	1.2756e-07	1.22372e-06	5.15364e-07	Tnf/Fasl/Angptl3/Lgals9/Ccr5/Ptprc/Cd4/Itgav/Itgb3	9
GO:0019886	antigen processing and presentation of exogenous peptide antigen via MHC class II	4/69	20/28814	1.41709e-07	1.35124e-06	5.69066e-07	H2-Aa/H2-Ab1/H2-Eb1/Cd74	4
GO:0002690	positive regulation of leukocyte chemotaxis	6/69	99/28814	1.4202e-07	1.35124e-06	5.69066e-07	Il4/Csf1/Ccr1/Ccr2/Csf1r/Cd74	6
GO:1904407	positive regulation of nitric oxide metabolic process	5/69	51/28814	1.46527e-07	1.38841e-06	5.84719e-07	Ifng/Tnf/Icam1/Insr/Itgb2	5
GO:0032715	negative regulation of interleukin-6 production	5/69	52/28814	1.61816e-07	1.52701e-06	6.43091e-07	Tnf/Cd200/Tnfrsf1a/Havcr2/Cd200r1	5
GO:0090594	inflammatory response to wounding	4/69	21/28814	1.74737e-07	1.64224e-06	6.9162e-07	Grn/Ccr2/Cd44/Siglecg	4
GO:0043370	regulation of CD4-positive, alpha-beta T cell differentiation	5/69	53/28814	1.78341e-07	1.6626e-06	7.00193e-07	Il4/Ifng/Ccr2/Il4ra/Il2rg	5
GO:2000351	regulation of endothelial cell apoptotic process	5/69	53/28814	1.78341e-07	1.6626e-06	7.00193e-07	Il4/Tnf/Fasl/Cd40lg/Icam1	5
GO:0002823	negative regulation of adaptive immune response based on somatic recombination of immune receptors built from immunoglobulin superfamily domains	5/69	54/28814	1.96176e-07	1.82152e-06	7.67121e-07	Il4/Il4ra/Ptprc/Havcr2/Spn	5
GO:0042742	defense response to bacterium	10/69	483/28814	2.24197e-07	2.07337e-06	8.73189e-07	Ifng/Tnf/Grn/Lgals9/H2-K1/Tnfrsf1a/Ighm/Havcr2/Spn/Cd4	10
GO:0002474	antigen processing and presentation of peptide antigen via MHC class I	5/69	56/28814	2.36074e-07	2.16588e-06	9.12148e-07	H2-Q7/H2-Q6/H2-D1/H2-K1/H2-Q4	5
GO:0072577	endothelial cell apoptotic process	5/69	56/28814	2.36074e-07	2.16588e-06	9.12148e-07	Il4/Tnf/Fasl/Cd40lg/Icam1	5
GO:0032755	positive regulation of interleukin-6 production	6/69	109/28814	2.51893e-07	2.30189e-06	9.69425e-07	Ifng/Tnf/Lgals9/Ccr5/Adora2b/Cd74	6
GO:0048872	homeostasis of number of cells	9/69	372/28814	2.59159e-07	2.35896e-06	9.93461e-07	Mif/Csf1/Ifng/Ccr2/Fas/Tnfrsf13b/Cd44/Cd74/Itgam	9
GO:0044403	biological process involved in symbiotic interaction	8/69	272/28814	2.89128e-07	2.62143e-06	1.104e-06	Ifng/Icam1/Csf1r/Insr/Cd4/Cd74/Itgav/Itgb3	8
GO:0002526	acute inflammatory response	6/69	112/28814	2.95924e-07	2.66216e-06	1.12115e-06	Il4/Tnf/Cd6/Icam1/Ccr5/Spn	6
GO:0071346	cellular response to interferon-gamma	6/69	112/28814	2.95924e-07	2.66216e-06	1.12115e-06	Ccl3/Ccl6/Ccl4/Ifng/H2-Q7/H2-Ab1	6
GO:0002204	somatic recombination of immunoglobulin genes involved in immune response	5/69	59/28814	3.07694e-07	2.71051e-06	1.14152e-06	Il4/Ifng/Tnfsf13/Cd40lg/Ptprc	5
GO:0002208	somatic diversification of immunoglobulins involved in immune response	5/69	59/28814	3.07694e-07	2.71051e-06	1.14152e-06	Il4/Ifng/Tnfsf13/Cd40lg/Ptprc	5
GO:0002639	positive regulation of immunoglobulin production	5/69	59/28814	3.07694e-07	2.71051e-06	1.14152e-06	Il4/Ifng/Tnfsf13/Il4ra/Ptprc	5
GO:0002820	negative regulation of adaptive immune response	5/69	59/28814	3.07694e-07	2.71051e-06	1.14152e-06	Il4/Il4ra/Ptprc/Havcr2/Spn	5
GO:0045190	isotype switching	5/69	59/28814	3.07694e-07	2.71051e-06	1.14152e-06	Il4/Ifng/Tnfsf13/Cd40lg/Ptprc	5
GO:0002495	antigen processing and presentation of peptide antigen via MHC class II	4/69	24/28814	3.08559e-07	2.71051e-06	1.14152e-06	H2-Aa/H2-Ab1/H2-Eb1/Cd74	4
GO:1903305	regulation of regulated secretory pathway	7/69	185/28814	3.09505e-07	2.71051e-06	1.14152e-06	Il4/Lgals9/Ccr2/Il4ra/Adora2b/Itgam/Itgb2	7
GO:0008630	intrinsic apoptotic signaling pathway in response to DNA damage	6/69	113/28814	3.11932e-07	2.72146e-06	1.14613e-06	Mif/Tnf/Tnfrsf1a/Tnfrsf1b/Cd44/Cd74	6
GO:0002548	monocyte chemotaxis	5/69	60/28814	3.35045e-07	2.90122e-06	1.22183e-06	Ccl3/Ccl6/Ccl4/Ccr1/Ccr2	5
GO:0014009	glial cell proliferation	5/69	60/28814	3.35045e-07	2.90122e-06	1.22183e-06	Csf1/Ifng/Tnf/Csf1r/Fas	5
GO:0032652	regulation of interleukin-1 production	6/69	116/28814	3.64281e-07	3.1426e-06	1.32349e-06	Ccl3/Ifng/Tnf/Lgals9/Ccr5/Havcr2	6
GO:0045063	T-helper 1 cell differentiation	4/69	25/28814	3.6667e-07	3.15145e-06	1.32721e-06	Il4/Ccr2/Il4ra/Spn	4
GO:0070098	chemokine-mediated signaling pathway	5/69	62/28814	3.95508e-07	3.38672e-06	1.42629e-06	Ccl3/Ccl6/Ccl4/Ccr1/Cxcr4	5
GO:0002504	antigen processing and presentation of peptide or polysaccharide antigen via MHC class II	4/69	26/28814	4.32556e-07	3.67672e-06	1.54843e-06	H2-Aa/H2-Ab1/H2-Eb1/Cd74	4
GO:1904996	positive regulation of leukocyte adhesion to vascular endothelial cell	4/69	26/28814	4.32556e-07	3.67672e-06	1.54843e-06	Tnf/Icam1/Ccr2/Itgb2	4
GO:0032612	interleukin-1 production	6/69	122/28814	4.90697e-07	4.15565e-06	1.75013e-06	Ccl3/Ifng/Tnf/Lgals9/Ccr5/Havcr2	6
GO:0030336	negative regulation of cell migration	8/69	292/28814	4.94681e-07	4.1741e-06	1.7579e-06	Mif/Il4/Tnf/Cd200/Ccr5/Fas/Cd200r1/Cd74	8
GO:0001780	neutrophil homeostasis	4/69	27/28814	5.06867e-07	4.26137e-06	1.79465e-06	Ifng/Ccr2/Cd44/Itgam	4
GO:2001233	regulation of apoptotic signaling pathway	9/69	406/28814	5.38469e-07	4.51065e-06	1.89963e-06	Mif/Il4/Tnf/Icam1/Fas/Ptprc/Cd44/Cd74/Itgav	9
GO:1903307	positive regulation of regulated secretory pathway	5/69	66/28814	5.42197e-07	4.52548e-06	1.90588e-06	Il4/Il4ra/Adora2b/Itgam/Itgb2	5
GO:0051048	negative regulation of secretion	7/69	202/28814	5.60084e-07	4.65797e-06	1.96167e-06	Lgals9/Cd200/Entpd1/Ccr2/Tnfrsf1a/Tnfrsf1b/Cd74	7
GO:0032649	regulation of interferon-gamma production	6/69	125/28814	5.66231e-07	4.69221e-06	1.9761e-06	Tnf/Cd40lg/Lgals9/Cd226/Ccr2/Havcr2	6
GO:0045061	thymic T cell selection	4/69	28/28814	5.90279e-07	4.87402e-06	2.05266e-06	Fas/Ptprc/Spn/Cd74	4
GO:0016447	somatic recombination of immunoglobulin gene segments	5/69	68/28814	6.30088e-07	5.18421e-06	2.1833e-06	Il4/Ifng/Tnfsf13/Cd40lg/Ptprc	5
GO:0046632	alpha-beta T cell differentiation	6/69	129/28814	6.81523e-07	5.58384e-06	2.3516e-06	Il4/Ifng/Ccr2/Il4ra/Spn/Il2rg	6
GO:0002837	regulation of immune response to tumor cell	4/69	29/28814	6.83489e-07	5.58384e-06	2.3516e-06	Cd40lg/Cd226/Havcr2/Pvr	4
GO:2000146	negative regulation of cell motility	8/69	305/28814	6.86768e-07	5.59087e-06	2.35456e-06	Mif/Il4/Tnf/Cd200/Ccr5/Fas/Cd200r1/Cd74	8
GO:0002294	CD4-positive, alpha-beta T cell differentiation involved in immune response	5/69	70/28814	7.28867e-07	5.91277e-06	2.49013e-06	Il4/Ifng/Ccr2/Il4ra/Spn	5
GO:0002444	myeloid leukocyte mediated immunity	6/69	132/28814	7.80056e-07	6.30471e-06	2.65519e-06	Il4/Ccr2/Il4ra/Adora2b/Itgam/Itgb2	6
GO:0002293	alpha-beta T cell differentiation involved in immune response	5/69	71/28814	7.82635e-07	6.30471e-06	2.65519e-06	Il4/Ifng/Ccr2/Il4ra/Spn	5
GO:0002287	alpha-beta T cell activation involved in immune response	5/69	72/28814	8.39486e-07	6.69273e-06	2.8186e-06	Il4/Ifng/Ccr2/Il4ra/Spn	5
GO:1990868	response to chemokine	5/69	72/28814	8.39486e-07	6.69273e-06	2.8186e-06	Ccl3/Ccl6/Ccl4/Ccr1/Cxcr4	5
GO:1990869	cellular response to chemokine	5/69	72/28814	8.39486e-07	6.69273e-06	2.8186e-06	Ccl3/Ccl6/Ccl4/Ccr1/Cxcr4	5
GO:0051271	negative regulation of cellular component movement	8/69	314/28814	8.54343e-07	6.78777e-06	2.85863e-06	Mif/Il4/Tnf/Cd200/Ccr5/Fas/Cd200r1/Cd74	8
GO:0046637	regulation of alpha-beta T cell differentiation	5/69	73/28814	8.99547e-07	7.12244e-06	2.99957e-06	Il4/Ifng/Ccr2/Il4ra/Il2rg	5
GO:0002418	immune response to tumor cell	4/69	32/28814	1.02924e-06	7.98977e-06	3.36484e-06	Cd40lg/Cd226/Havcr2/Pvr	4
GO:0002825	regulation of T-helper 1 type immune response	4/69	32/28814	1.02924e-06	7.98977e-06	3.36484e-06	H2-Ab1/Ccr2/Il4ra/Havcr2	4
GO:0043372	positive regulation of CD4-positive, alpha-beta T cell differentiation	4/69	32/28814	1.02924e-06	7.98977e-06	3.36484e-06	Ifng/Ccr2/Il4ra/Il2rg	4
GO:0045830	positive regulation of isotype switching	4/69	32/28814	1.02924e-06	7.98977e-06	3.36484e-06	Il4/Ifng/Tnfsf13/Ptprc	4
GO:2000515	negative regulation of CD4-positive, alpha-beta T cell activation	4/69	32/28814	1.02924e-06	7.98977e-06	3.36484e-06	Il4/Lgals9/Il4ra/Cd44	4
GO:0016445	somatic diversification of immunoglobulins	5/69	75/28814	1.02982e-06	7.98977e-06	3.36484e-06	Il4/Ifng/Tnfsf13/Cd40lg/Ptprc	5
GO:0006816	calcium ion transport	9/69	440/28814	1.04877e-06	8.10958e-06	3.4153e-06	Fasl/Icam1/Ccr1/Ccr5/Ptprc/Cd4/Itgav/Cxcr4/Itgb3	9
GO:0002704	negative regulation of leukocyte mediated immunity	5/69	76/28814	1.10031e-06	8.47972e-06	3.57118e-06	Lgals9/Ccr2/Ptprc/Havcr2/Spn	5
GO:0002828	regulation of type 2 immune response	4/69	33/28814	1.1691e-06	8.95018e-06	3.76931e-06	Il4/Ccr2/Il4ra/Cd74	4
GO:0002834	regulation of response to tumor cell	4/69	33/28814	1.1691e-06	8.95018e-06	3.76931e-06	Cd40lg/Cd226/Havcr2/Pvr	4
GO:0043270	positive regulation of ion transport	8/69	329/28814	1.21132e-06	9.2428e-06	3.89255e-06	Mif/Ifng/Ccr1/Cd4/Ifngr1/Cxcr4/Ifngr2/Itgb1	8
GO:0002292	T cell differentiation involved in immune response	5/69	78/28814	1.25267e-06	9.46465e-06	3.98598e-06	Il4/Ifng/Ccr2/Il4ra/Spn	5
GO:0002562	somatic diversification of immune receptors via germline recombination within a single locus	5/69	78/28814	1.25267e-06	9.46465e-06	3.98598e-06	Il4/Ifng/Tnfsf13/Cd40lg/Ptprc	5
GO:0016444	somatic cell DNA recombination	5/69	78/28814	1.25267e-06	9.46465e-06	3.98598e-06	Il4/Ifng/Tnfsf13/Cd40lg/Ptprc	5
GO:0043542	endothelial cell migration	7/69	228/28814	1.25982e-06	9.48767e-06	3.99567e-06	Tnf/Grn/Adora2b/Itgav/Itgb3/Itgb1/Itgb2	7
GO:1904994	regulation of leukocyte adhesion to vascular endothelial cell	4/69	34/28814	1.32259e-06	9.89588e-06	4.16759e-06	Tnf/Icam1/Ccr2/Itgb2	4
GO:2000406	positive regulation of T cell migration	4/69	34/28814	1.32259e-06	9.89588e-06	4.16759e-06	Lgals9/Ccr2/Spn/Itgb3	4
GO:0031342	negative regulation of cell killing	4/69	35/28814	1.49055e-06	1.11166e-05	4.68171e-06	Il4/Lgals9/Ptprc/Havcr2	4
GO:1900542	regulation of purine nucleotide metabolic process	5/69	81/28814	1.5119e-06	1.12396e-05	4.73349e-06	Il4/Ifng/Entpd1/Insr/Adora2b	5
GO:0040013	negative regulation of locomotion	8/69	340/28814	1.54781e-06	1.14697e-05	4.83038e-06	Mif/Il4/Tnf/Cd200/Ccr5/Fas/Cd200r1/Cd74	8
GO:0002858	regulation of natural killer cell mediated cytotoxicity directed against tumor cell target	3/69	10/28814	1.5582e-06	1.15097e-05	4.84726e-06	Cd226/Havcr2/Pvr	3
GO:0006140	regulation of nucleotide metabolic process	5/69	82/28814	1.6071e-06	1.18332e-05	4.98347e-06	Il4/Ifng/Entpd1/Insr/Adora2b	5
GO:0008625	extrinsic apoptotic signaling pathway via death domain receptors	5/69	83/28814	1.70696e-06	1.25286e-05	5.27632e-06	Tnf/Fasl/Icam1/Fas/Sort1	5
GO:0002260	lymphocyte homeostasis	5/69	84/28814	1.81164e-06	1.32548e-05	5.58218e-06	Mif/Fas/Tnfrsf13b/Cd44/Cd74	5
GO:0045088	regulation of innate immune response	7/69	242/28814	1.87228e-06	1.35775e-05	5.71806e-06	Grn/Lgals9/Cd226/Ccr1/Havcr2/Pvr/Cd74	7
GO:0033005	positive regulation of mast cell activation	4/69	37/28814	1.87336e-06	1.35775e-05	5.71806e-06	Il4/Cd226/Il4ra/Adora2b	4
GO:0050901	leukocyte tethering or rolling	4/69	37/28814	1.87336e-06	1.35775e-05	5.71806e-06	Tnf/Ccr2/Spn/Itgb1	4
GO:0002200	somatic diversification of immune receptors	5/69	86/28814	2.03615e-06	1.46653e-05	6.17621e-06	Il4/Ifng/Tnfsf13/Cd40lg/Ptprc	5
GO:0032729	positive regulation of interferon-gamma production	5/69	86/28814	2.03615e-06	1.46653e-05	6.17621e-06	Tnf/Cd40lg/Cd226/Ccr2/Havcr2	5
GO:2001234	negative regulation of apoptotic signaling pathway	7/69	246/28814	2.08718e-06	1.49599e-05	6.30026e-06	Mif/Il4/Tnf/Icam1/Cd44/Cd74/Itgav	7
GO:0045589	regulation of regulatory T cell differentiation	4/69	38/28814	2.08998e-06	1.49599e-05	6.30026e-06	Ifng/Lgals9/Cd44/Il2rg	4
GO:0002399	MHC class II protein complex assembly	3/69	11/28814	2.13884e-06	1.50211e-05	6.32603e-06	H2-Aa/H2-Ab1/H2-Eb1	3
GO:0002420	natural killer cell mediated cytotoxicity directed against tumor cell target	3/69	11/28814	2.13884e-06	1.50211e-05	6.32603e-06	Cd226/Havcr2/Pvr	3
GO:0002503	peptide antigen assembly with MHC class II protein complex	3/69	11/28814	2.13884e-06	1.50211e-05	6.32603e-06	H2-Aa/H2-Ab1/H2-Eb1	3
GO:0002676	regulation of chronic inflammatory response	3/69	11/28814	2.13884e-06	1.50211e-05	6.32603e-06	Il4/Tnf/Adora2b	3
GO:0002855	regulation of natural killer cell mediated immune response to tumor cell	3/69	11/28814	2.13884e-06	1.50211e-05	6.32603e-06	Cd226/Havcr2/Pvr	3
GO:0035701	hematopoietic stem cell migration	3/69	11/28814	2.13884e-06	1.50211e-05	6.32603e-06	Ccr2/Ptprc/Cxcr4	3
GO:0017157	regulation of exocytosis	7/69	247/28814	2.14401e-06	1.50211e-05	6.32603e-06	Il4/Lgals9/Ccr2/Il4ra/Adora2b/Itgam/Itgb2	7
GO:0045981	positive regulation of nucleotide metabolic process	4/69	39/28814	2.32464e-06	1.61398e-05	6.79719e-06	Il4/Ifng/Insr/Adora2b	4
GO:1900544	positive regulation of purine nucleotide metabolic process	4/69	39/28814	2.32464e-06	1.61398e-05	6.79719e-06	Il4/Ifng/Insr/Adora2b	4
GO:2000403	positive regulation of lymphocyte migration	4/69	39/28814	2.32464e-06	1.61398e-05	6.79719e-06	Lgals9/Ccr2/Spn/Itgb3	4
GO:0001782	B cell homeostasis	4/69	40/28814	2.57828e-06	1.7794e-05	7.49382e-06	Mif/Tnfrsf13b/Cd44/Cd74	4
GO:2000516	positive regulation of CD4-positive, alpha-beta T cell activation	4/69	40/28814	2.57828e-06	1.7794e-05	7.49382e-06	Ifng/Ccr2/Il4ra/Il2rg	4
GO:0001781	neutrophil apoptotic process	3/69	12/28814	2.84689e-06	1.93927e-05	8.1671e-06	Ifng/Cd44/Itgam	3
GO:0002423	natural killer cell mediated immune response to tumor cell	3/69	12/28814	2.84689e-06	1.93927e-05	8.1671e-06	Cd226/Havcr2/Pvr	3
GO:0045348	positive regulation of MHC class II biosynthetic process	3/69	12/28814	2.84689e-06	1.93927e-05	8.1671e-06	Il4/Ifng/Cd40lg	3
GO:1902166	negative regulation of intrinsic apoptotic signaling pathway in response to DNA damage by p53 class mediator	3/69	12/28814	2.84689e-06	1.93927e-05	8.1671e-06	Mif/Cd44/Cd74	3
GO:0043368	positive T cell selection	4/69	41/28814	2.85186e-06	1.93927e-05	8.1671e-06	Il4/Ptprc/Spn/Cd74	4
GO:0010001	glial cell differentiation	7/69	259/28814	2.93336e-06	1.98884e-05	8.37586e-06	Ifng/Grn/Csf1r/Tnfrsf1b/Ifngr1/Itgam/Cxcr4	7
GO:0019058	viral life cycle	7/69	261/28814	3.08594e-06	2.08617e-05	8.78578e-06	Tnf/Icam1/Insr/Cd4/Cd74/Itgav/Itgb3	7
GO:0042060	wound healing	8/69	374/28814	3.1353e-06	2.10853e-05	8.87995e-06	Tnf/Cd40lg/Entpd1/Ccr2/Cd44/Cxcr4/Itgb3/Itgb1	8
GO:0001562	response to protozoan	4/69	42/28814	3.14638e-06	2.10853e-05	8.87995e-06	Il4/Ifng/Il4ra/Spn	4
GO:0045066	regulatory T cell differentiation	4/69	42/28814	3.14638e-06	2.10853e-05	8.87995e-06	Ifng/Lgals9/Cd44/Il2rg	4
GO:0062013	positive regulation of small molecule metabolic process	6/69	168/28814	3.17754e-06	2.12326e-05	8.94197e-06	Il4/Ifng/Tnf/Insr/Adora2b/Cd74	6
GO:0033077	T cell differentiation in thymus	5/69	95/28814	3.33162e-06	2.2198e-05	9.34856e-06	Fas/Ptprc/Spn/Cd74/Il2rg	5
GO:0042092	type 2 immune response	4/69	43/28814	3.46284e-06	2.28745e-05	9.63346e-06	Il4/Ccr2/Il4ra/Cd74	4
GO:0045191	regulation of isotype switching	4/69	43/28814	3.46284e-06	2.28745e-05	9.63346e-06	Il4/Ifng/Tnfsf13/Ptprc	4
GO:0046636	negative regulation of alpha-beta T cell activation	4/69	43/28814	3.46284e-06	2.28745e-05	9.63346e-06	Il4/Lgals9/Il4ra/Cd44	4
GO:0006898	receptor-mediated endocytosis	7/69	266/28814	3.49664e-06	2.3032e-05	9.69979e-06	Il4/Insr/Itgam/Itgav/Itgb3/Itgb1/Itgb2	7
GO:0002312	B cell activation involved in immune response	5/69	96/28814	3.50819e-06	2.30424e-05	9.70417e-06	Il4/Ifng/Tnfsf13/Cd40lg/Ptprc	5
GO:0048304	positive regulation of isotype switching to IgG isotypes	3/69	13/28814	3.69461e-06	2.41981e-05	1.01909e-05	Il4/Ifng/Ptprc	3
GO:1903531	negative regulation of secretion by cell	6/69	173/28814	3.76348e-06	2.45796e-05	1.03515e-05	Lgals9/Cd200/Entpd1/Ccr2/Tnfrsf1a/Tnfrsf1b	6
GO:0046640	regulation of alpha-beta T cell proliferation	4/69	44/28814	3.80226e-06	2.47629e-05	1.04287e-05	Lgals9/Ccr2/Ptprc/Cd44	4
GO:2000273	positive regulation of signaling receptor activity	4/69	45/28814	4.16569e-06	2.70536e-05	1.13935e-05	Ifng/Ifngr1/Ifngr2/Itgb1	4
GO:0036230	granulocyte activation	4/69	46/28814	4.55421e-06	2.94939e-05	1.24212e-05	Grn/Ccr2/Itgam/Itgb2	4
GO:0060402	calcium ion transport into cytosol	6/69	179/28814	4.57974e-06	2.95764e-05	1.24559e-05	Fasl/Ccr5/Ptprc/Cd4/Itgav/Itgb3	6
GO:0072683	T cell extravasation	3/69	14/28814	4.69416e-06	3.01469e-05	1.26962e-05	Icam1/Ccr2/Itgal	3
GO:2000343	positive regulation of chemokine (C-X-C motif) ligand 2 production	3/69	14/28814	4.69416e-06	3.01469e-05	1.26962e-05	Mif/Tnf/Cd74	3
GO:0002347	response to tumor cell	4/69	47/28814	4.96889e-06	3.18229e-05	1.3402e-05	Cd40lg/Cd226/Havcr2/Pvr	4
GO:0051607	defense response to virus	7/69	281/28814	5.01196e-06	3.20101e-05	1.34808e-05	Il4/Ifng/Ptprc/Spn/Ifngr1/Itgax/Ifngr2	7
GO:0140546	defense response to symbiont	7/69	282/28814	5.12986e-06	3.26728e-05	1.37599e-05	Il4/Ifng/Ptprc/Spn/Ifngr1/Itgax/Ifngr2	7
GO:0045921	positive regulation of exocytosis	5/69	104/28814	5.20066e-06	3.29423e-05	1.38734e-05	Il4/Il4ra/Adora2b/Itgam/Itgb2	5
GO:0070227	lymphocyte apoptotic process	5/69	104/28814	5.20066e-06	3.29423e-05	1.38734e-05	Mif/Fasl/Fas/Cd44/Cd74	5
GO:0043523	regulation of neuron apoptotic process	7/69	283/28814	5.25006e-06	3.31643e-05	1.39669e-05	Ccl3/Tnf/Fasl/Grn/Tnfrsf1a/Fas/Itgam	7
GO:0048246	macrophage chemotaxis	4/69	48/28814	5.41084e-06	3.40868e-05	1.43554e-05	Ccl3/Mif/Csf1/Csf1r	4
GO:0046718	viral entry into host cell	5/69	105/28814	5.45061e-06	3.4244e-05	1.44217e-05	Insr/Cd4/Cd74/Itgav/Itgb3	5
GO:0045055	regulated exocytosis	7/69	287/28814	5.7546e-06	3.60559e-05	1.51847e-05	Il4/Lgals9/Ccr2/Il4ra/Adora2b/Itgam/Itgb2	7
GO:0002237	response to molecule of bacterial origin	8/69	407/28814	5.83001e-06	3.62108e-05	1.52499e-05	Mif/Ifng/Tnf/Lgals9/Cd6/Tnfrsf1b/Havcr2/Itgav	8
GO:0002396	MHC protein complex assembly	3/69	15/28814	5.85762e-06	3.62108e-05	1.52499e-05	H2-Aa/H2-Ab1/H2-Eb1	3
GO:0002501	peptide antigen assembly with MHC protein complex	3/69	15/28814	5.85762e-06	3.62108e-05	1.52499e-05	H2-Aa/H2-Ab1/H2-Eb1	3
GO:0043031	negative regulation of macrophage activation	3/69	15/28814	5.85762e-06	3.62108e-05	1.52499e-05	Il4/Grn/Cd200	3
GO:1900426	positive regulation of defense response to bacterium	3/69	15/28814	5.85762e-06	3.62108e-05	1.52499e-05	Grn/Lgals9/Havcr2	3
GO:0046633	alpha-beta T cell proliferation	4/69	49/28814	5.88119e-06	3.62595e-05	1.52705e-05	Lgals9/Ccr2/Ptprc/Cd44	4
GO:0001659	temperature homeostasis	6/69	188/28814	6.06914e-06	3.73188e-05	1.57166e-05	Il4/Tnf/Ccr2/Ccr5/Il4ra/Cxcr4	6
GO:0044409	entry into host	5/69	109/28814	6.54609e-06	4.01447e-05	1.69067e-05	Insr/Cd4/Cd74/Itgav/Itgb3	5
GO:0006887	exocytosis	8/69	414/28814	6.60218e-06	4.03816e-05	1.70064e-05	Il4/Lgals9/Ccr1/Ccr2/Il4ra/Adora2b/Itgam/Itgb2	8
GO:1902106	negative regulation of leukocyte differentiation	5/69	111/28814	7.15479e-06	4.32194e-05	1.82016e-05	Il4/Ifng/Il4ra/Cd44/Cd74	5
GO:0023035	CD40 signaling pathway	3/69	16/28814	7.19701e-06	4.32194e-05	1.82016e-05	Cd40lg/Itga5/Itgb1	3
GO:0043518	negative regulation of DNA damage response, signal transduction by p53 class mediator	3/69	16/28814	7.19701e-06	4.32194e-05	1.82016e-05	Mif/Cd44/Cd74	3
GO:0045346	regulation of MHC class II biosynthetic process	3/69	16/28814	7.19701e-06	4.32194e-05	1.82016e-05	Il4/Ifng/Cd40lg	3
GO:0051044	positive regulation of membrane protein ectodomain proteolysis	3/69	16/28814	7.19701e-06	4.32194e-05	1.82016e-05	Ifng/Tnf/Tnfrsf1b	3
GO:1902165	regulation of intrinsic apoptotic signaling pathway in response to DNA damage by p53 class mediator	3/69	16/28814	7.19701e-06	4.32194e-05	1.82016e-05	Mif/Cd44/Cd74	3
GO:1902563	regulation of neutrophil activation	3/69	16/28814	7.19701e-06	4.32194e-05	1.82016e-05	Grn/Itgam/Itgb2	3
GO:0045581	negative regulation of T cell differentiation	4/69	52/28814	7.47417e-06	4.46519e-05	1.88049e-05	Il4/Il4ra/Cd44/Cd74	4
GO:0050798	activated T cell proliferation	4/69	52/28814	7.47417e-06	4.46519e-05	1.88049e-05	Il4/Itgal/Itgam/Itgb2	4
GO:1903707	negative regulation of hemopoiesis	5/69	113/28814	7.80694e-06	4.65197e-05	1.95915e-05	Il4/Ifng/Il4ra/Cd44/Cd74	5
GO:0046638	positive regulation of alpha-beta T cell differentiation	4/69	53/28814	8.06975e-06	4.79621e-05	2.01989e-05	Ifng/Ccr2/Il4ra/Il2rg	4
GO:0002673	regulation of acute inflammatory response	4/69	54/28814	8.69964e-06	5.10643e-05	2.15054e-05	Il4/Tnf/Ccr5/Spn	4
GO:0048247	lymphocyte chemotaxis	4/69	54/28814	8.69964e-06	5.10643e-05	2.15054e-05	Ccl3/Ccl6/Ccl4/Ccr2	4
GO:0045342	MHC class II biosynthetic process	3/69	17/28814	8.72423e-06	5.10643e-05	2.15054e-05	Il4/Ifng/Cd40lg	3
GO:0045655	regulation of monocyte differentiation	3/69	17/28814	8.72423e-06	5.10643e-05	2.15054e-05	Csf1/Cd4/Cd74	3
GO:0048143	astrocyte activation	3/69	17/28814	8.72423e-06	5.10643e-05	2.15054e-05	Ifng/Grn/Ifngr1	3
GO:0048302	regulation of isotype switching to IgG isotypes	3/69	17/28814	8.72423e-06	5.10643e-05	2.15054e-05	Il4/Ifng/Ptprc	3
GO:0060401	cytosolic calcium ion transport	6/69	201/28814	8.89342e-06	5.19232e-05	2.18671e-05	Fasl/Ccr5/Ptprc/Cd4/Itgav/Itgb3	6
GO:0042531	positive regulation of tyrosine phosphorylation of STAT protein	4/69	55/28814	9.36507e-06	5.45391e-05	2.29688e-05	Il4/Ifng/Csf1r/Tnfrsf1a	4
GO:0034612	response to tumor necrosis factor	6/69	204/28814	9.67652e-06	5.62114e-05	2.36731e-05	Ccl3/Ccl6/Ccl4/Tnf/Tnfrsf1a/Insr	6
GO:0050764	regulation of phagocytosis	5/69	119/28814	1.00461e-05	5.80665e-05	2.44543e-05	Ifng/Tnf/Ptprc/Itgav/Il2rg	5
GO:0051209	release of sequestered calcium ion into cytosol	5/69	119/28814	1.00461e-05	5.80665e-05	2.44543e-05	Fasl/Ccr5/Ptprc/Itgav/Itgb3	5
GO:0002830	positive regulation of type 2 immune response	3/69	18/28814	1.04511e-05	6.0029e-05	2.52808e-05	Il4/Il4ra/Cd74	3
GO:0048291	isotype switching to IgG isotypes	3/69	18/28814	1.04511e-05	6.0029e-05	2.52808e-05	Il4/Ifng/Ptprc	3
GO:0051283	negative regulation of sequestering of calcium ion	5/69	120/28814	1.04635e-05	6.0029e-05	2.52808e-05	Fasl/Ccr5/Ptprc/Itgav/Itgb3	5
GO:0071902	positive regulation of protein serine/threonine kinase activity	6/69	207/28814	1.05146e-05	6.01726e-05	2.53413e-05	Mif/Ifng/Tnf/Csf1r/Insr/Ptprc	6
GO:0051402	neuron apoptotic process	7/69	318/28814	1.121e-05	6.39937e-05	2.69505e-05	Ccl3/Tnf/Fasl/Grn/Tnfrsf1a/Fas/Itgam	7
GO:0021782	glial cell development	5/69	122/28814	1.1339e-05	6.44122e-05	2.71268e-05	Ifng/Grn/Csf1r/Ifngr1/Itgam	5
GO:0051282	regulation of sequestering of calcium ion	5/69	122/28814	1.1339e-05	6.44122e-05	2.71268e-05	Fasl/Ccr5/Ptprc/Itgav/Itgb3	5
GO:0051208	sequestering of calcium ion	5/69	124/28814	1.22707e-05	6.95338e-05	2.92837e-05	Fasl/Ccr5/Ptprc/Itgav/Itgb3	5
GO:1902004	positive regulation of amyloid-beta formation	3/69	19/28814	1.23894e-05	6.99667e-05	2.94661e-05	Ifng/Tnf/Ifngr1	3
GO:0071622	regulation of granulocyte chemotaxis	4/69	59/28814	1.24076e-05	6.99667e-05	2.94661e-05	Il4/Csf1/Csf1r/Cd74	4
GO:0098742	cell-cell adhesion via plasma-membrane adhesion molecules	6/69	214/28814	1.27002e-05	7.14423e-05	3.00875e-05	Lgals9/Cd6/Pvr/Alcam/Itgal/Itga5	6
GO:0032731	positive regulation of interleukin-1 beta production	4/69	61/28814	1.41756e-05	7.91641e-05	3.33395e-05	Ccl3/Ifng/Tnf/Ccr5	4
GO:0033003	regulation of mast cell activation	4/69	61/28814	1.41756e-05	7.91641e-05	3.33395e-05	Il4/Cd226/Il4ra/Adora2b	4
GO:0045620	negative regulation of lymphocyte differentiation	4/69	61/28814	1.41756e-05	7.91641e-05	3.33395e-05	Il4/Il4ra/Cd44/Cd74	4
GO:0002544	chronic inflammatory response	3/69	20/28814	1.45508e-05	8.10635e-05	3.41394e-05	Il4/Tnf/Adora2b	3
GO:0052126	movement in host environment	5/69	130/28814	1.54283e-05	8.57458e-05	3.61113e-05	Insr/Cd4/Cd74/Itgav/Itgb3	5
GO:0002707	negative regulation of lymphocyte mediated immunity	4/69	63/28814	1.61223e-05	8.91743e-05	3.75552e-05	Lgals9/Ptprc/Havcr2/Spn	4
GO:0042269	regulation of natural killer cell mediated cytotoxicity	4/69	63/28814	1.61223e-05	8.91743e-05	3.75552e-05	Lgals9/Cd226/Havcr2/Pvr	4
GO:0022604	regulation of cell morphogenesis	7/69	338/28814	1.66106e-05	9.16556e-05	3.86002e-05	Ccl3/Icam1/Csf1r/Ighm/Cd44/Cxcr4/Itgb3	7
GO:0051651	maintenance of location in cell	6/69	225/28814	1.68652e-05	9.24078e-05	3.8917e-05	Fasl/Ccr5/Ptprc/Cd4/Itgav/Itgb3	6
GO:0002281	macrophage activation involved in immune response	3/69	21/28814	1.69468e-05	9.24078e-05	3.8917e-05	Ifng/Grn/Havcr2	3
GO:0002836	positive regulation of response to tumor cell	3/69	21/28814	1.69468e-05	9.24078e-05	3.8917e-05	Cd40lg/Cd226/Pvr	3
GO:0002839	positive regulation of immune response to tumor cell	3/69	21/28814	1.69468e-05	9.24078e-05	3.8917e-05	Cd40lg/Cd226/Pvr	3
GO:1903975	regulation of glial cell migration	3/69	21/28814	1.69468e-05	9.24078e-05	3.8917e-05	Csf1/Ccr2/Fas	3
GO:0008347	glial cell migration	4/69	64/28814	1.71662e-05	9.33842e-05	3.93282e-05	Ccl3/Csf1/Ccr2/Fas	4
GO:0003158	endothelium development	5/69	133/28814	1.72276e-05	9.3498e-05	3.93761e-05	Tnf/Icam1/Tnfrsf1a/Itgax/Cxcr4	5
GO:0002715	regulation of natural killer cell mediated immunity	4/69	66/28814	1.9402e-05	0.000104807	4.41388e-05	Lgals9/Cd226/Havcr2/Pvr	4
GO:0002720	positive regulation of cytokine production involved in immune response	4/69	66/28814	1.9402e-05	0.000104807	4.41388e-05	Mif/Il4/Cd226/Cd74	4
GO:0010743	regulation of macrophage derived foam cell differentiation	3/69	22/28814	1.95889e-05	0.000104837	4.41514e-05	Csf1/Itgav/Itgb3	3
GO:0045591	positive regulation of regulatory T cell differentiation	3/69	22/28814	1.95889e-05	0.000104837	4.41514e-05	Ifng/Lgals9/Il2rg	3
GO:1900424	regulation of defense response to bacterium	3/69	22/28814	1.95889e-05	0.000104837	4.41514e-05	Grn/Lgals9/Havcr2	3
GO:1902254	negative regulation of intrinsic apoptotic signaling pathway by p53 class mediator	3/69	22/28814	1.95889e-05	0.000104837	4.41514e-05	Mif/Cd44/Cd74	3
GO:0001959	regulation of cytokine-mediated signaling pathway	5/69	137/28814	1.98763e-05	0.000106129	4.46957e-05	Csf1/Tnfrsf1a/Ptprc/Cd74/Cxcr4	5
GO:0051043	regulation of membrane protein ectodomain proteolysis	3/69	23/28814	2.24886e-05	0.000119801	5.04534e-05	Ifng/Tnf/Tnfrsf1b	3
GO:0030100	regulation of endocytosis	6/69	237/28814	2.26008e-05	0.000120122	5.05885e-05	Il4/Insr/Ighm/Itgav/Itgb3/Itgb1	6
GO:0042093	T-helper cell differentiation	4/69	69/28814	2.31472e-05	0.000122744	5.16928e-05	Il4/Ccr2/Il4ra/Spn	4
GO:0042509	regulation of tyrosine phosphorylation of STAT protein	4/69	70/28814	2.45059e-05	0.000129651	5.46018e-05	Il4/Ifng/Csf1r/Tnfrsf1a	4
GO:0010632	regulation of epithelial cell migration	6/69	241/28814	2.48283e-05	0.000131057	5.51939e-05	Il4/Ifng/Tnf/Grn/Adora2b/Itgb3	6
GO:0010469	regulation of signaling receptor activity	5/69	147/28814	2.78935e-05	0.000146567	6.1726e-05	Ifng/Tnf/Ifngr1/Ifngr2/Itgb1	5
GO:0060759	regulation of response to cytokine stimulus	5/69	147/28814	2.78935e-05	0.000146567	6.1726e-05	Csf1/Tnfrsf1a/Ptprc/Cd74/Cxcr4	5
GO:0045089	positive regulation of innate immune response	5/69	148/28814	2.88155e-05	0.000151069	6.36218e-05	Lgals9/Cd226/Havcr2/Pvr/Cd74	5
GO:0002903	negative regulation of B cell apoptotic process	3/69	25/28814	2.91059e-05	0.00015122	6.36852e-05	Mif/Cd44/Cd74	3
GO:0033008	positive regulation of mast cell activation involved in immune response	3/69	25/28814	2.91059e-05	0.00015122	6.36852e-05	Il4/Il4ra/Adora2b	3
GO:0043306	positive regulation of mast cell degranulation	3/69	25/28814	2.91059e-05	0.00015122	6.36852e-05	Il4/Il4ra/Adora2b	3
GO:1902993	positive regulation of amyloid precursor protein catabolic process	3/69	25/28814	2.91059e-05	0.00015122	6.36852e-05	Ifng/Tnf/Ifngr1	3
GO:0062012	regulation of small molecule metabolic process	7/69	371/28814	3.0131e-05	0.000156195	6.57805e-05	Il4/Ifng/Tnf/Entpd1/Insr/Adora2b/Cd74	7
GO:0045911	positive regulation of DNA recombination	4/69	74/28814	3.05321e-05	0.000157567	6.63585e-05	Il4/Ifng/Tnfsf13/Ptprc	4
GO:2000107	negative regulation of leukocyte apoptotic process	4/69	74/28814	3.05321e-05	0.000157567	6.63585e-05	Mif/Ccr5/Cd44/Cd74	4
GO:0051701	biological process involved in interaction with host	5/69	151/28814	3.17243e-05	0.000163355	6.87961e-05	Insr/Cd4/Cd74/Itgav/Itgb3	5
GO:0007260	tyrosine phosphorylation of STAT protein	4/69	75/28814	3.21942e-05	0.000165407	6.96599e-05	Il4/Ifng/Csf1r/Tnfrsf1a	4
GO:0010742	macrophage derived foam cell differentiation	3/69	26/28814	3.28459e-05	0.000168008	7.07556e-05	Csf1/Itgav/Itgb3	3
GO:1902230	negative regulation of intrinsic apoptotic signaling pathway in response to DNA damage	3/69	26/28814	3.28459e-05	0.000168008	7.07556e-05	Mif/Cd44/Cd74	3
GO:0002437	inflammatory response to antigenic stimulus	4/69	77/28814	3.5716e-05	0.000182285	7.67684e-05	Tnf/Cd6/Icam1/Spn	4
GO:0097553	calcium ion transmembrane import into cytosol	5/69	155/28814	3.59514e-05	0.000183083	7.71042e-05	Fasl/Ccr5/Ptprc/Itgav/Itgb3	5
GO:0072567	chemokine (C-X-C motif) ligand 2 production	3/69	27/28814	3.68883e-05	0.000186621	7.85941e-05	Mif/Tnf/Cd74	3
GO:2000310	regulation of NMDA receptor activity	3/69	27/28814	3.68883e-05	0.000186621	7.85941e-05	Ifng/Ifngr1/Ifngr2	3
GO:2000341	regulation of chemokine (C-X-C motif) ligand 2 production	3/69	27/28814	3.68883e-05	0.000186621	7.85941e-05	Mif/Tnf/Cd74	3
GO:0032496	response to lipopolysaccharide	7/69	386/28814	3.87438e-05	0.00019558	8.23672e-05	Mif/Ifng/Tnf/Lgals9/Cd6/Tnfrsf1b/Havcr2	7
GO:0090077	foam cell differentiation	3/69	28/28814	4.1244e-05	0.000207748	8.74916e-05	Csf1/Itgav/Itgb3	3
GO:2000377	regulation of reactive oxygen species metabolic process	5/69	160/28814	4.18352e-05	0.000210267	8.85527e-05	Il4/Tnf/Insr/Itgam/Itgb2	5
GO:0038034	signal transduction in absence of ligand	4/69	82/28814	4.5748e-05	0.000228938	9.64159e-05	Il4/Tnf/Fas/Itgav	4
GO:0097192	extrinsic apoptotic signaling pathway in absence of ligand	4/69	82/28814	4.5748e-05	0.000228938	9.64159e-05	Il4/Tnf/Fas/Itgav	4
GO:0010893	positive regulation of steroid biosynthetic process	3/69	29/28814	4.59241e-05	0.000229323	9.65778e-05	Ifng/Tnf/Adora2b	3
GO:0051091	positive regulation of DNA-binding transcription factor activity	6/69	272/28814	4.87747e-05	0.000243032	0.000102352	Il4/Tnf/Cd40lg/Cd200/Icam1/Itgb2	6
GO:0045824	negative regulation of innate immune response	4/69	84/28814	5.02863e-05	0.000249489	0.000105071	Grn/Lgals9/Ccr1/Havcr2	4
GO:0050848	regulation of calcium-mediated signaling	4/69	84/28814	5.02863e-05	0.000249489	0.000105071	Tnf/Siglecg/Itgal/Cd4	4
GO:0001911	negative regulation of leukocyte mediated cytotoxicity	3/69	30/28814	5.09393e-05	0.000251649	0.00010598	Lgals9/Ptprc/Havcr2	3
GO:0043032	positive regulation of macrophage activation	3/69	30/28814	5.09393e-05	0.000251649	0.00010598	Lgals9/Il4ra/Havcr2	3
GO:2001236	regulation of extrinsic apoptotic signaling pathway	5/69	170/28814	5.5821e-05	0.000275177	0.000115889	Il4/Tnf/Icam1/Ptprc/Itgav	5
GO:0042267	natural killer cell mediated cytotoxicity	4/69	87/28814	5.76985e-05	0.000283827	0.000119532	Lgals9/Cd226/Havcr2/Pvr	4
GO:0050766	positive regulation of phagocytosis	4/69	88/28814	6.03374e-05	0.000296178	0.000124734	Ifng/Tnf/Ptprc/Il2rg	4
GO:1903034	regulation of response to wounding	5/69	174/28814	6.23293e-05	0.000305308	0.000128578	Tnf/Grn/Siglecg/Cxcr4/Itgb1	5
GO:0030183	B cell differentiation	5/69	175/28814	6.40442e-05	0.000313045	0.000131837	Cd40lg/H2-Ab1/Ptprc/Ighm/Il2rg	5
GO:0001894	tissue homeostasis	6/69	286/28814	6.43862e-05	0.000314052	0.000132261	Csf1/Ccr2/Csf1r/Itgav/Itgb3/Itgb1	6
GO:0002228	natural killer cell mediated immunity	4/69	90/28814	6.58778e-05	0.000319978	0.000134757	Lgals9/Cd226/Havcr2/Pvr	4
GO:0019915	lipid storage	4/69	90/28814	6.58778e-05	0.000319978	0.000134757	Tnf/Angptl3/Itgav/Itgb3	4
GO:0002902	regulation of B cell apoptotic process	3/69	33/28814	6.8103e-05	0.000328029	0.000138148	Mif/Cd44/Cd74	3
GO:0030224	monocyte differentiation	3/69	33/28814	6.8103e-05	0.000328029	0.000138148	Csf1/Cd4/Cd74	3
GO:0033032	regulation of myeloid cell apoptotic process	3/69	33/28814	6.8103e-05	0.000328029	0.000138148	Mif/Ccr5/Cd44	3
GO:1902253	regulation of intrinsic apoptotic signaling pathway by p53 class mediator	3/69	33/28814	6.8103e-05	0.000328029	0.000138148	Mif/Cd44/Cd74	3
GO:1903578	regulation of ATP metabolic process	4/69	91/28814	6.87828e-05	0.000330615	0.000139236	Il4/Ifng/Entpd1/Insr	4
GO:0002438	acute inflammatory response to antigenic stimulus	3/69	34/28814	7.45656e-05	0.000356189	0.000150007	Cd6/Icam1/Spn	3
GO:0010758	regulation of macrophage chemotaxis	3/69	34/28814	7.45656e-05	0.000356189	0.000150007	Mif/Csf1/Csf1r	3
GO:1901797	negative regulation of signal transduction by p53 class mediator	3/69	34/28814	7.45656e-05	0.000356189	0.000150007	Mif/Cd44/Cd74	3
GO:0032651	regulation of interleukin-1 beta production	4/69	95/28814	8.1343e-05	0.000387314	0.000163115	Ccl3/Ifng/Tnf/Ccr5	4
GO:0014002	astrocyte development	3/69	35/28814	8.14164e-05	0.000387314	0.000163115	Ifng/Grn/Ifngr1	3
GO:0051090	regulation of DNA-binding transcription factor activity	7/69	436/28814	8.32402e-05	0.000393713	0.00016581	Il4/Tnf/Cd40lg/Cd200/Icam1/Havcr2/Itgb2	7
GO:0045834	positive regulation of lipid metabolic process	5/69	185/28814	8.32724e-05	0.000393713	0.00016581	Ifng/Tnf/Angptl3/Adora2b/Cd74	5
GO:0071356	cellular response to tumor necrosis factor	5/69	185/28814	8.32724e-05	0.000393713	0.00016581	Ccl3/Ccl6/Ccl4/Tnf/Tnfrsf1a	5
GO:0002532	production of molecular mediator involved in inflammatory response	4/69	97/28814	8.82125e-05	0.00041497	0.000174762	Tnf/Grn/Cd6/Il4ra	4
GO:0045576	mast cell activation	4/69	97/28814	8.82125e-05	0.00041497	0.000174762	Il4/Cd226/Il4ra/Adora2b	4
GO:0010573	vascular endothelial growth factor production	3/69	36/28814	8.86657e-05	0.00041497	0.000174762	Tnf/Ccr2/Adora2b	3
GO:0070266	necroptotic process	3/69	36/28814	8.86657e-05	0.00041497	0.000174762	Tnf/Fasl/Fas	3
GO:1904037	positive regulation of epithelial cell apoptotic process	3/69	36/28814	8.86657e-05	0.00041497	0.000174762	Fasl/Cd40lg/Sort1	3
GO:0071222	cellular response to lipopolysaccharide	6/69	304/28814	9.0071e-05	0.000420695	0.000177173	Mif/Ifng/Tnf/Cd6/Tnfrsf1b/Havcr2	6
GO:0120162	positive regulation of cold-induced thermogenesis	4/69	98/28814	9.1801e-05	0.000427911	0.000180212	Il4/Ccr2/Il4ra/Cxcr4	4
GO:0010959	regulation of metal ion transport	7/69	446/28814	9.58443e-05	0.000444513	0.000187204	Ifng/Icam1/Ccr1/Cd4/Cxcr4/Itgb3/Itgb1	7
GO:0002724	regulation of T cell cytokine production	3/69	37/28814	9.63239e-05	0.000444513	0.000187204	Il4/Ccr2/Tnfrsf1b	3
GO:0030808	regulation of nucleotide biosynthetic process	3/69	37/28814	9.63239e-05	0.000444513	0.000187204	Il4/Entpd1/Adora2b	3
GO:0043516	regulation of DNA damage response, signal transduction by p53 class mediator	3/69	37/28814	9.63239e-05	0.000444513	0.000187204	Mif/Cd44/Cd74	3
GO:1900371	regulation of purine nucleotide biosynthetic process	3/69	37/28814	9.63239e-05	0.000444513	0.000187204	Il4/Entpd1/Adora2b	3
GO:0097193	intrinsic apoptotic signaling pathway	6/69	308/28814	9.67568e-05	0.000445621	0.000187671	Mif/Tnf/Tnfrsf1a/Tnfrsf1b/Cd44/Cd74	6
GO:0032611	interleukin-1 beta production	4/69	101/28814	0.000103204	0.000474367	0.000199777	Ccl3/Ifng/Tnf/Ccr5	4
GO:0042832	defense response to protozoan	3/69	38/28814	0.000104401	0.000476085	0.0002005	Il4/Ifng/Il4ra	3
GO:0045622	regulation of T-helper cell differentiation	3/69	38/28814	0.000104401	0.000476085	0.0002005	Il4/Ccr2/Il4ra	3
GO:1902003	regulation of amyloid-beta formation	3/69	38/28814	0.000104401	0.000476085	0.0002005	Ifng/Tnf/Ifngr1	3
GO:1902229	regulation of intrinsic apoptotic signaling pathway in response to DNA damage	3/69	38/28814	0.000104401	0.000476085	0.0002005	Mif/Cd44/Cd74	3
GO:0071219	cellular response to molecule of bacterial origin	6/69	314/28814	0.000107521	0.000489347	0.000206085	Mif/Ifng/Tnf/Cd6/Tnfrsf1b/Havcr2	6
GO:0043304	regulation of mast cell degranulation	3/69	39/28814	0.000112907	0.000512853	0.000215985	Il4/Il4ra/Adora2b	3
GO:0007259	receptor signaling pathway via JAK-STAT	5/69	198/28814	0.000114584	0.000519446	0.000218761	Il4/Ifng/Csf1r/Tnfrsf1a/Ptprc	5
GO:2001237	negative regulation of extrinsic apoptotic signaling pathway	4/69	105/28814	0.000119963	0.00054277	0.000228584	Il4/Tnf/Icam1/Itgav	4
GO:0042119	neutrophil activation	3/69	40/28814	0.000121853	0.000548102	0.00023083	Grn/Itgam/Itgb2	3
GO:0050850	positive regulation of calcium-mediated signaling	3/69	40/28814	0.000121853	0.000548102	0.00023083	Tnf/Itgal/Cd4	3
GO:1903580	positive regulation of ATP metabolic process	3/69	40/28814	0.000121853	0.000548102	0.00023083	Il4/Ifng/Insr	3
GO:0046889	positive regulation of lipid biosynthetic process	4/69	107/28814	0.000129044	0.000579322	0.000243978	Ifng/Tnf/Adora2b/Cd74	4
GO:0032733	positive regulation of interleukin-10 production	3/69	41/28814	0.000131248	0.000588072	0.000247663	Il4/Cd40lg/Lgals9	3
GO:0097696	receptor signaling pathway via STAT	5/69	205/28814	0.00013481	0.000602863	0.000253892	Il4/Ifng/Csf1r/Tnfrsf1a/Ptprc	5
GO:0060249	anatomical structure homeostasis	6/69	328/28814	0.00013636	0.00060862	0.000256316	Csf1/Ccr2/Csf1r/Itgav/Itgb3/Itgb1	6
GO:0048145	regulation of fibroblast proliferation	4/69	109/28814	0.000138614	0.000617485	0.00026005	Mif/Ifng/Cd74/Itgb3	4
GO:0033006	regulation of mast cell activation involved in immune response	3/69	42/28814	0.000141102	0.000626156	0.000263702	Il4/Il4ra/Adora2b	3
GO:0060251	regulation of glial cell proliferation	3/69	42/28814	0.000141102	0.000626156	0.000263702	Ifng/Tnf/Fas	3
GO:0001783	B cell apoptotic process	3/69	43/28814	0.000151425	0.000670678	0.000282452	Mif/Cd44/Cd74	3
GO:0048144	fibroblast proliferation	4/69	112/28814	0.000153916	0.00068041	0.00028655	Mif/Ifng/Cd74/Itgb3	4
GO:0030101	natural killer cell activation	4/69	113/28814	0.000159278	0.00070143	0.000295403	Lgals9/Ptprc/Havcr2/Itgb2	4
GO:2000106	regulation of leukocyte apoptotic process	4/69	113/28814	0.000159278	0.00070143	0.000295403	Mif/Ccr5/Cd44/Cd74	4
GO:0071216	cellular response to biotic stimulus	6/69	340/28814	0.000165687	0.000728265	0.000306704	Mif/Ifng/Tnf/Cd6/Tnfrsf1b/Havcr2	6
GO:0006509	membrane protein ectodomain proteolysis	3/69	45/28814	0.000173516	0.000756925	0.000318774	Ifng/Tnf/Tnfrsf1b	3
GO:0042771	intrinsic apoptotic signaling pathway in response to DNA damage by p53 class mediator	3/69	45/28814	0.000173516	0.000756925	0.000318774	Mif/Cd44/Cd74	3
GO:0045940	positive regulation of steroid metabolic process	3/69	45/28814	0.000173516	0.000756925	0.000318774	Ifng/Tnf/Adora2b	3
GO:1902991	regulation of amyloid precursor protein catabolic process	3/69	45/28814	0.000173516	0.000756925	0.000318774	Ifng/Tnf/Ifngr1	3
GO:0045446	endothelial cell differentiation	4/69	117/28814	0.000182083	0.000792797	0.000333882	Tnf/Icam1/Tnfrsf1a/Cxcr4	4
GO:0002686	negative regulation of leukocyte migration	3/69	46/28814	0.000185305	0.000803797	0.000338514	Mif/Cd200/Cd200r1	3
GO:0097300	programmed necrotic cell death	3/69	46/28814	0.000185305	0.000803797	0.000338514	Tnf/Fasl/Fas	3
GO:0002832	negative regulation of response to biotic stimulus	4/69	119/28814	0.000194328	0.000841359	0.000354333	Grn/Lgals9/Ccr1/Havcr2	4
GO:0043277	apoptotic cell clearance	3/69	47/28814	0.0001976	0.000853928	0.000359626	Ccr2/Itgav/Itgb3	3
GO:0071900	regulation of protein serine/threonine kinase activity	6/69	352/28814	0.000199798	0.000861816	0.000362948	Mif/Ifng/Tnf/Csf1r/Insr/Ptprc	6
GO:0002369	T cell cytokine production	3/69	48/28814	0.000210413	0.000904227	0.00038081	Il4/Ccr2/Tnfrsf1b	3
GO:0034205	amyloid-beta formation	3/69	48/28814	0.000210413	0.000904227	0.00038081	Ifng/Tnf/Ifngr1	3
GO:0045862	positive regulation of proteolysis	6/69	357/28814	0.000215551	0.000924589	0.000389385	Ifng/Tnf/Fasl/Grn/Tnfrsf1b/Fas	6
GO:0032368	regulation of lipid transport	4/69	123/28814	0.000220583	0.000944424	0.000397738	Mif/Fasl/Itgav/Itgb3	4
GO:1903532	positive regulation of secretion by cell	6/69	363/28814	0.000235731	0.00100741	0.000424266	Mif/Il4/Il4ra/Adora2b/Itgam/Itgb2	6
GO:1903053	regulation of extracellular matrix organization	3/69	50/28814	0.000237626	0.00101364	0.000426888	Tnfrsf1a/Tnfrsf1b/Itgb3	3
GO:0048259	regulation of receptor-mediated endocytosis	4/69	126/28814	0.000241885	0.0010299	0.000433737	Il4/Insr/Itgav/Itgb3	4
GO:0043123	positive regulation of I-kappaB kinase/NF-kappaB signaling	4/69	127/28814	0.000249303	0.00105954	0.000446217	Tnf/Fasl/Cd4/Cd74	4
GO:0002361	CD4-positive, CD25-positive, alpha-beta regulatory T cell differentiation	2/69	10/28814	0.000251184	0.00105974	0.000446302	Ifng/Il2rg	2
GO:0003330	regulation of extracellular matrix constituent secretion	2/69	10/28814	0.000251184	0.00105974	0.000446302	Tnfrsf1a/Tnfrsf1b	2
GO:0010745	negative regulation of macrophage derived foam cell differentiation	2/69	10/28814	0.000251184	0.00105974	0.000446302	Itgav/Itgb3	2
GO:0061043	regulation of vascular wound healing	2/69	10/28814	0.000251184	0.00105974	0.000446302	Tnf/Cxcr4	2
GO:0045807	positive regulation of endocytosis	4/69	128/28814	0.000256883	0.00108181	0.000455598	Il4/Insr/Ighm/Itgb1	4
GO:0014013	regulation of gliogenesis	4/69	129/28814	0.000264628	0.0011124	0.00046848	Tnf/Tnfrsf1b/Fas/Cxcr4	4
GO:0045124	regulation of bone resorption	3/69	52/28814	0.00026702	0.00111637	0.00047015	Csf1r/Itgav/Itgb3	3
GO:0061028	establishment of endothelial barrier	3/69	52/28814	0.00026702	0.00111637	0.00047015	Tnf/Icam1/Tnfrsf1a	3
GO:0070229	negative regulation of lymphocyte apoptotic process	3/69	52/28814	0.00026702	0.00111637	0.00047015	Mif/Cd44/Cd74	3
GO:0033138	positive regulation of peptidyl-serine phosphorylation	4/69	130/28814	0.000272539	0.00113533	0.000478139	Mif/Ifng/Tnf/Cd44	4
GO:0043406	positive regulation of MAP kinase activity	4/69	130/28814	0.000272539	0.00113533	0.000478139	Mif/Tnf/Insr/Ptprc	4
GO:0006692	prostanoid metabolic process	3/69	54/28814	0.000298666	0.00123971	0.000522094	Mif/Tnfrsf1a/Cd74	3
GO:0006693	prostaglandin metabolic process	3/69	54/28814	0.000298666	0.00123971	0.000522094	Mif/Tnfrsf1a/Cd74	3
GO:1904062	regulation of cation transmembrane transport	6/69	381/28814	0.000305339	0.00126101	0.000531068	Il4/Ifng/Ifngr1/Ifngr2/Itgb3/Itgb1	6
GO:0000018	regulation of DNA recombination	4/69	134/28814	0.00030589	0.00126101	0.000531068	Il4/Ifng/Tnfsf13/Ptprc	4
GO:0031620	regulation of fever generation	2/69	11/28814	0.000306527	0.00126101	0.000531068	Tnf/Ccr5	2
GO:0032815	negative regulation of natural killer cell activation	2/69	11/28814	0.000306527	0.00126101	0.000531068	Lgals9/Havcr2	2
GO:0061517	macrophage proliferation	2/69	11/28814	0.000306527	0.00126101	0.000531068	Csf1/Csf1r	2
GO:0072593	reactive oxygen species metabolic process	5/69	245/28814	0.000307811	0.00126405	0.000532346	Il4/Tnf/Insr/Itgam/Itgb2	5
GO:0001961	positive regulation of cytokine-mediated signaling pathway	3/69	55/28814	0.000315357	0.00129274	0.000544429	Csf1/Cd74/Cxcr4	3
GO:0031623	receptor internalization	4/69	137/28814	0.000332753	0.00136164	0.000573446	Insr/Itgb3/Itgb1/Itgb2	4
GO:0051353	positive regulation of oxidoreductase activity	3/69	57/28814	0.000350517	0.00142927	0.000601927	Ifng/Tnf/Lgals9	3
GO:0052372	modulation by symbiont of entry into host	3/69	57/28814	0.000350517	0.00142927	0.000601927	Cd4/Cd74/Itgav	3
GO:0034764	positive regulation of transmembrane transport	5/69	253/28814	0.000356638	0.00145167	0.000611361	Ifng/Insr/Ifngr1/Ifngr2/Itgb1	5
GO:0010811	positive regulation of cell-substrate adhesion	4/69	140/28814	0.000361267	0.00146147	0.000615487	Csf1/Itga5/Itgb3/Itgb1	4
GO:0002246	wound healing involved in inflammatory response	2/69	12/28814	0.000367263	0.00146147	0.000615487	Ccr2/Cd44	2
GO:0002579	positive regulation of antigen processing and presentation	2/69	12/28814	0.000367263	0.00146147	0.000615487	H2-Ab1/Cd74	2
GO:0036005	response to macrophage colony-stimulating factor	2/69	12/28814	0.000367263	0.00146147	0.000615487	Csf1/Csf1r	2
GO:0036006	cellular response to macrophage colony-stimulating factor stimulus	2/69	12/28814	0.000367263	0.00146147	0.000615487	Csf1/Csf1r	2
GO:0042362	fat-soluble vitamin biosynthetic process	2/69	12/28814	0.000367263	0.00146147	0.000615487	Ifng/Tnf	2
GO:0043301	negative regulation of leukocyte degranulation	2/69	12/28814	0.000367263	0.00146147	0.000615487	Lgals9/Ccr2	2
GO:0043313	regulation of neutrophil degranulation	2/69	12/28814	0.000367263	0.00146147	0.000615487	Itgam/Itgb2	2
GO:0045625	regulation of T-helper 1 cell differentiation	2/69	12/28814	0.000367263	0.00146147	0.000615487	Ccr2/Il4ra	2
GO:0046598	positive regulation of viral entry into host cell	2/69	12/28814	0.000367263	0.00146147	0.000615487	Cd4/Cd74	2
GO:0072124	regulation of glomerular mesangial cell proliferation	2/69	12/28814	0.000367263	0.00146147	0.000615487	Ifng/Itgb3	2
GO:0075294	positive regulation by symbiont of entry into host	2/69	12/28814	0.000367263	0.00146147	0.000615487	Cd4/Cd74	2
GO:1903977	positive regulation of glial cell migration	2/69	12/28814	0.000367263	0.00146147	0.000615487	Csf1/Ccr2	2
GO:0033619	membrane protein proteolysis	3/69	58/28814	0.000369004	0.00146587	0.000617342	Ifng/Tnf/Tnfrsf1b	3
GO:0043547	positive regulation of GTPase activity	5/69	256/28814	0.000376383	0.00149262	0.000628608	Ccl3/Ccl6/Ccl4/Icam1/Itgb1	5
GO:0042987	amyloid precursor protein catabolic process	3/69	60/28814	0.000407835	0.00161458	0.000679971	Ifng/Tnf/Ifngr1	3
GO:1901215	negative regulation of neuron death	5/69	261/28814	0.000411117	0.00162479	0.00068427	Csf1/Grn/Cd200/Tnfrsf1b/Cd200r1	5
GO:0120161	regulation of cold-induced thermogenesis	4/69	146/28814	0.000423477	0.00167078	0.00070364	Il4/Ccr2/Il4ra/Cxcr4	4
GO:0031641	regulation of myelination	3/69	61/28814	0.000428197	0.00168366	0.000709062	Ifng/Tnfrsf1b/Itgax	3
GO:0060760	positive regulation of response to cytokine stimulus	3/69	61/28814	0.000428197	0.00168366	0.000709062	Csf1/Cd74/Cxcr4	3
GO:0002674	negative regulation of acute inflammatory response	2/69	13/28814	0.000433366	0.00168677	0.000710373	Il4/Spn	2
GO:0031652	positive regulation of heat generation	2/69	13/28814	0.000433366	0.00168677	0.000710373	Tnf/Ccr5	2
GO:0046642	negative regulation of alpha-beta T cell proliferation	2/69	13/28814	0.000433366	0.00168677	0.000710373	Lgals9/Cd44	2
GO:0060368	regulation of Fc receptor mediated stimulatory signaling pathway	2/69	13/28814	0.000433366	0.00168677	0.000710373	Cd226/Ptprc	2
GO:0070278	extracellular matrix constituent secretion	2/69	13/28814	0.000433366	0.00168677	0.000710373	Tnfrsf1a/Tnfrsf1b	2
GO:0072110	glomerular mesangial cell proliferation	2/69	13/28814	0.000433366	0.00168677	0.000710373	Ifng/Itgb3	2
GO:0106106	cold-induced thermogenesis	4/69	148/28814	0.000445813	0.0017323	0.000729548	Il4/Ccr2/Il4ra/Cxcr4	4
GO:0031663	lipopolysaccharide-mediated signaling pathway	3/69	62/28814	0.000449201	0.00173962	0.000732629	Mif/Tnf/Cd6	3
GO:0046850	regulation of bone remodeling	3/69	62/28814	0.000449201	0.00173962	0.000732629	Csf1r/Itgav/Itgb3	3
GO:0032653	regulation of interleukin-10 production	3/69	63/28814	0.000470855	0.00182043	0.000766662	Il4/Cd40lg/Lgals9	3
GO:0051047	positive regulation of secretion	6/69	417/28814	0.000492435	0.00190034	0.000800315	Mif/Il4/Il4ra/Adora2b/Itgam/Itgb2	6
GO:0050435	amyloid-beta metabolic process	3/69	64/28814	0.000493167	0.00190034	0.000800315	Ifng/Tnf/Ifngr1	3
GO:0001660	fever generation	2/69	14/28814	0.000504812	0.00192913	0.000812441	Tnf/Ccr5	2
GO:0034116	positive regulation of heterotypic cell-cell adhesion	2/69	14/28814	0.000504812	0.00192913	0.000812441	Tnf/Cd44	2
GO:0060263	regulation of respiratory burst	2/69	14/28814	0.000504812	0.00192913	0.000812441	Grn/Insr	2
GO:2000402	negative regulation of lymphocyte migration	2/69	14/28814	0.000504812	0.00192913	0.000812441	Cd200/Cd200r1	2
GO:2000561	regulation of CD4-positive, alpha-beta T cell proliferation	2/69	14/28814	0.000504812	0.00192913	0.000812441	Lgals9/Cd44	2
GO:0032613	interleukin-10 production	3/69	65/28814	0.000516146	0.00196595	0.000827947	Il4/Cd40lg/Lgals9	3
GO:0070265	necrotic cell death	3/69	65/28814	0.000516146	0.00196595	0.000827947	Tnf/Fasl/Fas	3
GO:0010634	positive regulation of epithelial cell migration	4/69	156/28814	0.000543614	0.00206716	0.000870572	Ifng/Grn/Adora2b/Itgb3	4
GO:0022612	gland morphogenesis	4/69	157/28814	0.000556826	0.00211046	0.000888808	Csf1/Ifng/Tnf/Cd44	4
GO:0051092	positive regulation of NF-kappaB transcription factor activity	4/69	157/28814	0.000556826	0.00211046	0.000888808	Tnf/Cd40lg/Icam1/Itgb2	4
GO:0030330	DNA damage response, signal transduction by p53 class mediator	3/69	67/28814	0.000564139	0.00212771	0.000896073	Mif/Cd44/Cd74	3
GO:0032663	regulation of interleukin-2 production	3/69	67/28814	0.000564139	0.00212771	0.000896073	Ccr2/Ptprc/Havcr2	3
GO:0043903	regulation of biological process involved in symbiotic interaction	3/69	67/28814	0.000564139	0.00212771	0.000896073	Cd4/Cd74/Itgav	3
GO:0060560	developmental growth involved in morphogenesis	5/69	281/28814	0.000574794	0.00216437	0.000911511	Csf1/Ccr5/Csf1r/Cxcr4/Itgb1	5
GO:0033690	positive regulation of osteoblast proliferation	2/69	15/28814	0.000581574	0.00217925	0.000917778	Itgav/Itgb3	2
GO:0035739	CD4-positive, alpha-beta T cell proliferation	2/69	15/28814	0.000581574	0.00217925	0.000917778	Lgals9/Cd44	2
GO:2000811	negative regulation of anoikis	2/69	15/28814	0.000581574	0.00217925	0.000917778	Itga5/Itgb1	2
GO:0000768	syncytium formation by plasma membrane fusion	3/69	68/28814	0.000589168	0.00220057	0.000926758	Il4/Il4ra/Cd44	3
GO:0140253	cell-cell fusion	3/69	68/28814	0.000589168	0.00220057	0.000926758	Il4/Il4ra/Cd44	3
GO:0043303	mast cell degranulation	3/69	69/28814	0.000614896	0.00228927	0.000964113	Il4/Il4ra/Adora2b	3
GO:0099601	regulation of neurotransmitter receptor activity	3/69	69/28814	0.000614896	0.00228927	0.000964113	Ifng/Ifngr1/Ifngr2	3
GO:0051924	regulation of calcium ion transport	5/69	287/28814	0.000632302	0.00235029	0.000989811	Icam1/Ccr1/Cd4/Cxcr4/Itgb3	5
GO:0006949	syncytium formation	3/69	70/28814	0.000641331	0.00238003	0.00100233	Il4/Il4ra/Cd44	3
GO:1990845	adaptive thermogenesis	4/69	164/28814	0.000655792	0.00242387	0.0010208	Il4/Ccr2/Il4ra/Cxcr4	4
GO:0001771	immunological synapse formation	2/69	16/28814	0.000663627	0.00242387	0.0010208	Cd6/Havcr2	2
GO:0031650	regulation of heat generation	2/69	16/28814	0.000663627	0.00242387	0.0010208	Tnf/Ccr5	2
GO:0042359	vitamin D metabolic process	2/69	16/28814	0.000663627	0.00242387	0.0010208	Ifng/Tnf	2
GO:0043312	neutrophil degranulation	2/69	16/28814	0.000663627	0.00242387	0.0010208	Itgam/Itgb2	2
GO:0044794	positive regulation by host of viral process	2/69	16/28814	0.000663627	0.00242387	0.0010208	Ifng/Csf1r	2
GO:0061042	vascular wound healing	2/69	16/28814	0.000663627	0.00242387	0.0010208	Tnf/Cxcr4	2
GO:0072109	glomerular mesangium development	2/69	16/28814	0.000663627	0.00242387	0.0010208	Ifng/Itgb3	2
GO:1901722	regulation of cell proliferation involved in kidney development	2/69	16/28814	0.000663627	0.00242387	0.0010208	Ifng/Itgb3	2
GO:1902337	regulation of apoptotic process involved in morphogenesis	2/69	16/28814	0.000663627	0.00242387	0.0010208	Tnfrsf1a/Tnfrsf1b	2
GO:0002448	mast cell mediated immunity	3/69	71/28814	0.000668482	0.0024339	0.00102502	Il4/Il4ra/Adora2b	3
GO:0048146	positive regulation of fibroblast proliferation	3/69	71/28814	0.000668482	0.0024339	0.00102502	Mif/Cd74/Itgb3	3
GO:0033135	regulation of peptidyl-serine phosphorylation	4/69	166/28814	0.000686215	0.00249454	0.00105056	Mif/Ifng/Tnf/Cd44	4
GO:0002279	mast cell activation involved in immune response	3/69	72/28814	0.000696355	0.00252743	0.00106441	Il4/Il4ra/Adora2b	3
GO:1905952	regulation of lipid localization	4/69	167/28814	0.000701796	0.00254319	0.00107105	Mif/Fasl/Itgav/Itgb3	4
GO:0009117	nucleotide metabolic process	6/69	447/28814	0.000708148	0.00256219	0.00107905	Il4/Ifng/Nampt/Entpd1/Insr/Adora2b	6
GO:0010876	lipid localization	6/69	449/28814	0.000724773	0.00261824	0.00110266	Mif/Tnf/Fasl/Angptl3/Itgav/Itgb3	6
GO:0032409	regulation of transporter activity	5/69	298/28814	0.00074882	0.00267518	0.00112663	Ifng/Insr/Ifngr1/Ifngr2/Itgb1	5
GO:0002244	hematopoietic progenitor cell differentiation	4/69	170/28814	0.000750042	0.00267518	0.00112663	Csf1r/Tnfrsf13b/Ptprc/Siglecg	4
GO:0007565	female pregnancy	4/69	170/28814	0.000750042	0.00267518	0.00112663	Grn/Lgals9/H2-Q7/Havcr2	4
GO:0002295	T-helper cell lineage commitment	2/69	17/28814	0.000750948	0.00267518	0.00112663	Il4/Spn	2
GO:0002431	Fc receptor mediated stimulatory signaling pathway	2/69	17/28814	0.000750948	0.00267518	0.00112663	Cd226/Ptprc	2
GO:0045059	positive thymic T cell selection	2/69	17/28814	0.000750948	0.00267518	0.00112663	Ptprc/Cd74	2
GO:0045064	T-helper 2 cell differentiation	2/69	17/28814	0.000750948	0.00267518	0.00112663	Il4/Il4ra	2
GO:0070206	protein trimerization	2/69	17/28814	0.000750948	0.00267518	0.00112663	Mif/Cd74	2
GO:1904748	regulation of apoptotic process involved in development	2/69	17/28814	0.000750948	0.00267518	0.00112663	Tnfrsf1a/Tnfrsf1b	2
GO:0001885	endothelial cell development	3/69	74/28814	0.000754301	0.00267887	0.00112819	Tnf/Icam1/Tnfrsf1a	3
GO:0032623	interleukin-2 production	3/69	74/28814	0.000754301	0.00267887	0.00112819	Ccr2/Ptprc/Havcr2	3
GO:0050792	regulation of viral process	4/69	171/28814	0.000766632	0.00271849	0.00114487	Tnf/Cd4/Cd74/Cxcr4	4
GO:0070588	calcium ion transmembrane transport	5/69	300/28814	0.000771621	0.00273199	0.00115056	Fasl/Ccr5/Ptprc/Itgav/Itgb3	5
GO:0006753	nucleoside phosphate metabolic process	6/69	455/28814	0.00077647	0.00274076	0.00115425	Il4/Ifng/Nampt/Entpd1/Insr/Adora2b	6
GO:0050767	regulation of neurogenesis	6/69	455/28814	0.00077647	0.00274076	0.00115425	Ifng/Tnf/Ccr5/Tnfrsf1b/Fas/Cxcr4	6
GO:0042982	amyloid precursor protein metabolic process	3/69	75/28814	0.000784388	0.00276449	0.00116425	Ifng/Tnf/Ifngr1	3
GO:0050688	regulation of defense response to virus	3/69	76/28814	0.000815229	0.00286445	0.00120635	Il4/Ifng/Spn	3
GO:1903036	positive regulation of response to wounding	3/69	76/28814	0.000815229	0.00286445	0.00120635	Grn/Cxcr4/Itgb1	3
GO:0010594	regulation of endothelial cell migration	4/69	174/28814	0.00081796	0.00286968	0.00120855	Tnf/Grn/Adora2b/Itgb3	4
GO:0042552	myelination	4/69	175/28814	0.000835595	0.00292711	0.00123274	Ifng/Tnfrsf1b/Itgax/Cxcr4	4
GO:0030656	regulation of vitamin metabolic process	2/69	18/28814	0.00084351	0.00293704	0.00123692	Ifng/Tnf	2
GO:0051004	regulation of lipoprotein lipase activity	2/69	18/28814	0.00084351	0.00293704	0.00123692	Angptl3/Sort1	2
GO:0051580	regulation of neurotransmitter uptake	2/69	18/28814	0.00084351	0.00293704	0.00123692	Itgb3/Itgb1	2
GO:0060192	negative regulation of lipase activity	2/69	18/28814	0.00084351	0.00293704	0.00123692	Angptl3/Sort1	2
GO:0061097	regulation of protein tyrosine kinase activity	3/69	77/28814	0.000846831	0.00293975	0.00123806	Csf1r/Ptprc/Itgb3	3
GO:2001021	negative regulation of response to DNA damage stimulus	3/69	77/28814	0.000846831	0.00293975	0.00123806	Mif/Cd44/Cd74	3
GO:0032677	regulation of interleukin-8 production	3/69	78/28814	0.000879201	0.00303844	0.00127962	Tnf/Ptprc/Cd74	3
GO:0045453	bone resorption	3/69	78/28814	0.000879201	0.00303844	0.00127962	Csf1r/Itgav/Itgb3	3
GO:2000379	positive regulation of reactive oxygen species metabolic process	3/69	78/28814	0.000879201	0.00303844	0.00127962	Il4/Itgam/Itgb2	3
GO:0007272	ensheathment of neurons	4/69	178/28814	0.000890111	0.00306697	0.00129164	Ifng/Tnfrsf1b/Itgax/Cxcr4	4
GO:0008366	axon ensheathment	4/69	178/28814	0.000890111	0.00306697	0.00129164	Ifng/Tnfrsf1b/Itgax/Cxcr4	4
GO:0032637	interleukin-8 production	3/69	79/28814	0.000912347	0.00313891	0.00132193	Tnf/Ptprc/Cd74	3
GO:0010952	positive regulation of peptidase activity	4/69	180/28814	0.00092782	0.00318267	0.00134036	Tnf/Fasl/Grn/Fas	4
GO:0048660	regulation of smooth muscle cell proliferation	4/69	180/28814	0.00092782	0.00318267	0.00134036	Ifng/Tnf/Nampt/Itgb3	4
GO:0002827	positive regulation of T-helper 1 type immune response	2/69	19/28814	0.000941289	0.00319568	0.00134584	H2-Ab1/Ccr2	2
GO:0045821	positive regulation of glycolytic process	2/69	19/28814	0.000941289	0.00319568	0.00134584	Ifng/Insr	2
GO:0048245	eosinophil chemotaxis	2/69	19/28814	0.000941289	0.00319568	0.00134584	Ccl4/Il4	2
GO:0050746	regulation of lipoprotein metabolic process	2/69	19/28814	0.000941289	0.00319568	0.00134584	Itgav/Itgb3	2
GO:1901550	regulation of endothelial cell development	2/69	19/28814	0.000941289	0.00319568	0.00134584	Tnf/Tnfrsf1a	2
GO:1901741	positive regulation of myoblast fusion	2/69	19/28814	0.000941289	0.00319568	0.00134584	Il4/Il4ra	2
GO:1903140	regulation of establishment of endothelial barrier	2/69	19/28814	0.000941289	0.00319568	0.00134584	Tnf/Tnfrsf1a	2
GO:0070228	regulation of lymphocyte apoptotic process	3/69	80/28814	0.000946276	0.00320128	0.0013482	Mif/Cd44/Cd74	3
GO:0071347	cellular response to interleukin-1	3/69	80/28814	0.000946276	0.00320128	0.0013482	Ccl3/Ccl6/Ccl4	3
GO:2001257	regulation of cation channel activity	4/69	181/28814	0.00094709	0.00320128	0.0013482	Ifng/Ifngr1/Ifngr2/Itgb1	4
GO:0030198	extracellular matrix organization	5/69	315/28814	0.000959567	0.00323871	0.00136396	Tnf/Tnfrsf1a/Tnfrsf1b/Itgb3/Itgb1	5
GO:0043062	extracellular structure organization	5/69	316/28814	0.000973205	0.00327995	0.00138133	Tnf/Tnfrsf1a/Tnfrsf1b/Itgb3/Itgb1	5
GO:0045229	external encapsulating structure organization	5/69	317/28814	0.000986986	0.00332156	0.00139885	Tnf/Tnfrsf1a/Tnfrsf1b/Itgb3/Itgb1	5
GO:0014015	positive regulation of gliogenesis	3/69	82/28814	0.00101651	0.00341099	0.00143652	Tnf/Tnfrsf1b/Cxcr4	3
GO:1901796	regulation of signal transduction by p53 class mediator	3/69	82/28814	0.00101651	0.00341099	0.00143652	Mif/Cd44/Cd74	3
GO:0006310	DNA recombination	5/69	321/28814	0.00104357	0.00345892	0.0014567	Il4/Ifng/Tnfsf13/Cd40lg/Ptprc	5
GO:0002923	regulation of humoral immune response mediated by circulating immunoglobulin	2/69	20/28814	0.00104426	0.00345892	0.0014567	Tnf/Ptprc	2
GO:0003159	morphogenesis of an endothelium	2/69	20/28814	0.00104426	0.00345892	0.0014567	Itgax/Cxcr4	2
GO:0009110	vitamin biosynthetic process	2/69	20/28814	0.00104426	0.00345892	0.0014567	Ifng/Tnf	2
GO:0010763	positive regulation of fibroblast migration	2/69	20/28814	0.00104426	0.00345892	0.0014567	Itgb3/Itgb1	2
GO:0033033	negative regulation of myeloid cell apoptotic process	2/69	20/28814	0.00104426	0.00345892	0.0014567	Mif/Ccr5	2
GO:0043373	CD4-positive, alpha-beta T cell lineage commitment	2/69	20/28814	0.00104426	0.00345892	0.0014567	Il4/Spn	2
GO:0045623	negative regulation of T-helper cell differentiation	2/69	20/28814	0.00104426	0.00345892	0.0014567	Il4/Il4ra	2
GO:0061154	endothelial tube morphogenesis	2/69	20/28814	0.00104426	0.00345892	0.0014567	Itgax/Cxcr4	2
GO:0050810	regulation of steroid biosynthetic process	3/69	83/28814	0.00105283	0.00348232	0.00146656	Ifng/Tnf/Adora2b	3
GO:0044703	multi-organism reproductive process	4/69	188/28814	0.00108996	0.00357953	0.0015075	Grn/Lgals9/H2-Q7/Havcr2	4
GO:0048659	smooth muscle cell proliferation	4/69	188/28814	0.00108996	0.00357953	0.0015075	Ifng/Tnf/Nampt/Itgb3	4
GO:0048708	astrocyte differentiation	3/69	84/28814	0.00108996	0.00357953	0.0015075	Ifng/Grn/Ifngr1	3
GO:0072332	intrinsic apoptotic signaling pathway by p53 class mediator	3/69	84/28814	0.00108996	0.00357953	0.0015075	Mif/Cd44/Cd74	3
GO:2001259	positive regulation of cation channel activity	3/69	84/28814	0.00108996	0.00357953	0.0015075	Ifng/Ifngr1/Ifngr2	3
GO:0034103	regulation of tissue remodeling	3/69	85/28814	0.00112791	0.00369891	0.00155777	Csf1r/Itgav/Itgb3	3
GO:0002577	regulation of antigen processing and presentation	2/69	21/28814	0.0011524	0.00373681	0.00157373	H2-Ab1/Cd74	2
GO:0002922	positive regulation of humoral immune response	2/69	21/28814	0.0011524	0.00373681	0.00157373	Tnf/Ptprc	2
GO:0003177	pulmonary valve development	2/69	21/28814	0.0011524	0.00373681	0.00157373	Tnfrsf1a/Tnfrsf1b	2
GO:0030810	positive regulation of nucleotide biosynthetic process	2/69	21/28814	0.0011524	0.00373681	0.00157373	Il4/Adora2b	2
GO:0071676	negative regulation of mononuclear cell migration	2/69	21/28814	0.0011524	0.00373681	0.00157373	Cd200/Cd200r1	2
GO:1900373	positive regulation of purine nucleotide biosynthetic process	2/69	21/28814	0.0011524	0.00373681	0.00157373	Il4/Adora2b	2
GO:1903902	positive regulation of viral life cycle	2/69	21/28814	0.0011524	0.00373681	0.00157373	Cd4/Cd74	2
GO:2000353	positive regulation of endothelial cell apoptotic process	2/69	21/28814	0.0011524	0.00373681	0.00157373	Fasl/Cd40lg	2
GO:0043122	regulation of I-kappaB kinase/NF-kappaB signaling	4/69	191/28814	0.00115558	0.00374187	0.00157587	Tnf/Fasl/Cd4/Cd74	4
GO:0010921	regulation of phosphatase activity	3/69	86/28814	0.00116668	0.00377255	0.00158879	Ifng/Tnf/Ptprc	3
GO:0048754	branching morphogenesis of an epithelial tube	4/69	192/28814	0.00117805	0.003804	0.00160203	Csf1/Tnf/Cd44/Cxcr4	4
GO:0034767	positive regulation of ion transmembrane transport	4/69	193/28814	0.00120084	0.00387215	0.00163073	Ifng/Ifngr1/Ifngr2/Itgb1	4
GO:0034765	regulation of ion transmembrane transport	6/69	498/28814	0.00123555	0.00397854	0.00167554	Il4/Ifng/Ifngr1/Ifngr2/Itgb3/Itgb1	6
GO:0002283	neutrophil activation involved in immune response	2/69	22/28814	0.00126568	0.00401957	0.00169282	Itgam/Itgb2	2
GO:0002363	alpha-beta T cell lineage commitment	2/69	22/28814	0.00126568	0.00401957	0.00169282	Il4/Spn	2
GO:0045624	positive regulation of T-helper cell differentiation	2/69	22/28814	0.00126568	0.00401957	0.00169282	Ccr2/Il4ra	2
GO:0051770	positive regulation of nitric-oxide synthase biosynthetic process	2/69	22/28814	0.00126568	0.00401957	0.00169282	Ifng/Nampt	2
GO:0060055	angiogenesis involved in wound healing	2/69	22/28814	0.00126568	0.00401957	0.00169282	Tnf/Cxcr4	2
GO:0061081	positive regulation of myeloid leukocyte cytokine production involved in immune response	2/69	22/28814	0.00126568	0.00401957	0.00169282	Mif/Cd74	2
GO:0071404	cellular response to low-density lipoprotein particle stimulus	2/69	22/28814	0.00126568	0.00401957	0.00169282	Itgb1/Itgb2	2
GO:0072111	cell proliferation involved in kidney development	2/69	22/28814	0.00126568	0.00401957	0.00169282	Ifng/Itgb3	2
GO:0090026	positive regulation of monocyte chemotaxis	2/69	22/28814	0.00126568	0.00401957	0.00169282	Ccr1/Ccr2	2
GO:2000209	regulation of anoikis	2/69	22/28814	0.00126568	0.00401957	0.00169282	Itga5/Itgb1	2
GO:0046323	glucose import	3/69	89/28814	0.00128803	0.00408494	0.00172035	Tnf/Insr/Sort1	3
GO:0008202	steroid metabolic process	5/69	338/28814	0.00131132	0.00415311	0.00174906	Il4/Ifng/Tnf/Angptl3/Adora2b	5
GO:0043405	regulation of MAP kinase activity	4/69	200/28814	0.00136903	0.00432996	0.00182354	Mif/Tnf/Insr/Ptprc	4
GO:0031649	heat generation	2/69	23/28814	0.00138408	0.0043656	0.00183855	Tnf/Ccr5	2
GO:0072677	eosinophil migration	2/69	23/28814	0.00138408	0.0043656	0.00183855	Ccl4/Il4	2
GO:0002262	myeloid cell homeostasis	4/69	201/28814	0.00139433	0.00439196	0.00184965	Ifng/Ccr2/Cd44/Itgam	4
GO:0044706	multi-multicellular organism process	4/69	202/28814	0.00141996	0.0044666	0.00188108	Grn/Lgals9/H2-Q7/Havcr2	4
GO:0043087	regulation of GTPase activity	5/69	345/28814	0.00143517	0.0045083	0.00189864	Ccl3/Ccl6/Ccl4/Icam1/Itgb1	5
GO:0046890	regulation of lipid biosynthetic process	4/69	203/28814	0.00144591	0.00452975	0.00190767	Ifng/Tnf/Adora2b/Cd74	4
GO:0048771	tissue remodeling	4/69	203/28814	0.00144591	0.00452975	0.00190767	Ccr2/Csf1r/Itgav/Itgb3	4
GO:0030168	platelet activation	3/69	93/28814	0.00146178	0.00457325	0.001926	Cd40lg/Entpd1/Itgb3	3
GO:1990138	neuron projection extension	4/69	204/28814	0.0014722	0.00459962	0.0019371	Ccr5/Csf1r/Cxcr4/Itgb1	4
GO:0002693	positive regulation of cellular extravasation	2/69	24/28814	0.00150757	0.00465976	0.00196243	Icam1/Ccr2	2
GO:0002710	negative regulation of T cell mediated immunity	2/69	24/28814	0.00150757	0.00465976	0.00196243	Ptprc/Spn	2
GO:0031643	positive regulation of myelination	2/69	24/28814	0.00150757	0.00465976	0.00196243	Tnfrsf1b/Itgax	2
GO:0032930	positive regulation of superoxide anion generation	2/69	24/28814	0.00150757	0.00465976	0.00196243	Itgam/Itgb2	2
GO:0043369	CD4-positive or CD8-positive, alpha-beta T cell lineage commitment	2/69	24/28814	0.00150757	0.00465976	0.00196243	Il4/Spn	2
GO:0043371	negative regulation of CD4-positive, alpha-beta T cell differentiation	2/69	24/28814	0.00150757	0.00465976	0.00196243	Il4/Il4ra	2
GO:0045953	negative regulation of natural killer cell mediated cytotoxicity	2/69	24/28814	0.00150757	0.00465976	0.00196243	Lgals9/Havcr2	2
GO:2001169	regulation of ATP biosynthetic process	2/69	24/28814	0.00150757	0.00465976	0.00196243	Il4/Entpd1	2
GO:0031334	positive regulation of protein-containing complex assembly	4/69	206/28814	0.00152576	0.00470969	0.00198346	Ifng/Tnf/Icam1/Fas	4
GO:0051341	regulation of oxidoreductase activity	3/69	95/28814	0.0015539	0.00479015	0.00201734	Ifng/Tnf/Lgals9	3
GO:0007044	cell-substrate junction assembly	3/69	96/28814	0.00160129	0.00492967	0.0020761	Itga5/Itgav/Itgb3	3
GO:0002716	negative regulation of natural killer cell mediated immunity	2/69	25/28814	0.00163613	0.00497974	0.00209718	Lgals9/Havcr2	2
GO:0010759	positive regulation of macrophage chemotaxis	2/69	25/28814	0.00163613	0.00497974	0.00209718	Csf1/Csf1r	2
GO:0032753	positive regulation of interleukin-4 production	2/69	25/28814	0.00163613	0.00497974	0.00209718	Cd40lg/Havcr2	2
GO:0034114	regulation of heterotypic cell-cell adhesion	2/69	25/28814	0.00163613	0.00497974	0.00209718	Tnf/Cd44	2
GO:0034138	toll-like receptor 3 signaling pathway	2/69	25/28814	0.00163613	0.00497974	0.00209718	Lgals9/Havcr2	2
GO:1901739	regulation of myoblast fusion	2/69	25/28814	0.00163613	0.00497974	0.00209718	Il4/Il4ra	2
GO:1903306	negative regulation of regulated secretory pathway	2/69	25/28814	0.00163613	0.00497974	0.00209718	Lgals9/Ccr2	2
GO:2000679	positive regulation of transcription regulatory region DNA binding	2/69	25/28814	0.00163613	0.00497974	0.00209718	Ifng/Lgals9	2
GO:0043281	regulation of cysteine-type endopeptidase activity involved in apoptotic process	4/69	210/28814	0.00163694	0.00497974	0.00209718	Tnf/Fasl/Fas/Cd44	4
GO:0070555	response to interleukin-1	3/69	97/28814	0.00164958	0.0050116	0.00211061	Ccl3/Ccl6/Ccl4	3
GO:0032418	lysosome localization	3/69	99/28814	0.00174888	0.00529241	0.00222887	Il4/Il4ra/Adora2b	3
GO:0046031	ADP metabolic process	3/69	99/28814	0.00174888	0.00529241	0.00222887	Ifng/Entpd1/Insr	3
GO:1990849	vacuolar localization	3/69	99/28814	0.00174888	0.00529241	0.00222887	Il4/Il4ra/Adora2b	3
GO:0002523	leukocyte migration involved in inflammatory response	2/69	26/28814	0.00176974	0.00532073	0.00224079	Itgam/Itgb2	2
GO:0010888	negative regulation of lipid storage	2/69	26/28814	0.00176974	0.00532073	0.00224079	Itgav/Itgb3	2
GO:0045730	respiratory burst	2/69	26/28814	0.00176974	0.00532073	0.00224079	Grn/Insr	2
GO:0050857	positive regulation of antigen receptor-mediated signaling pathway	2/69	26/28814	0.00176974	0.00532073	0.00224079	Cd226/Ptprc	2
GO:1903514	release of sequestered calcium ion into cytosol by endoplasmic reticulum	2/69	26/28814	0.00176974	0.00532073	0.00224079	Fasl/Ccr5	2
GO:0009165	nucleotide biosynthetic process	4/69	215/28814	0.00178369	0.00534875	0.00225259	Il4/Nampt/Entpd1/Adora2b	4
GO:0031345	negative regulation of cell projection organization	4/69	215/28814	0.00178369	0.00534875	0.00225259	H2-D1/H2-K1/Ccr5/Itgb1	4
GO:0050679	positive regulation of epithelial cell proliferation	4/69	217/28814	0.00184486	0.00552504	0.00232683	Tnf/Grn/Adora2b/Itgb3	4
GO:0032147	activation of protein kinase activity	3/69	101/28814	0.00185183	0.00553157	0.00232959	Il4/Insr/Itgb3	3
GO:2001243	negative regulation of intrinsic apoptotic signaling pathway	3/69	101/28814	0.00185183	0.00553157	0.00232959	Mif/Cd44/Cd74	3
GO:0051346	negative regulation of hydrolase activity	5/69	366/28814	0.00185869	0.0055449	0.0023352	Tnf/Angptl3/Grn/Sort1/Cd44	5
GO:0150115	cell-substrate junction organization	3/69	102/28814	0.0019047	0.00564936	0.00237919	Itga5/Itgav/Itgb3	3
GO:0003176	aortic valve development	2/69	27/28814	0.00190837	0.00564936	0.00237919	Tnfrsf1a/Tnfrsf1b	2
GO:0032703	negative regulation of interleukin-2 production	2/69	27/28814	0.00190837	0.00564936	0.00237919	Ptprc/Havcr2	2
GO:0060143	positive regulation of syncytium formation by plasma membrane fusion	2/69	27/28814	0.00190837	0.00564936	0.00237919	Il4/Il4ra	2
GO:0072012	glomerulus vasculature development	2/69	27/28814	0.00190837	0.00564936	0.00237919	Ifng/Itgb3	2
GO:1901857	positive regulation of cellular respiration	2/69	27/28814	0.00190837	0.00564936	0.00237919	Il4/Ifng	2
GO:0006163	purine nucleotide metabolic process	5/69	369/28814	0.00192594	0.00569407	0.00239802	Il4/Ifng/Entpd1/Insr/Adora2b	5
GO:1901293	nucleoside phosphate biosynthetic process	4/69	220/28814	0.00193934	0.00572637	0.00241163	Il4/Nampt/Entpd1/Adora2b	4
GO:0009135	purine nucleoside diphosphate metabolic process	3/69	103/28814	0.0019585	0.00576822	0.00242925	Ifng/Entpd1/Insr	3
GO:0009179	purine ribonucleoside diphosphate metabolic process	3/69	103/28814	0.0019585	0.00576822	0.00242925	Ifng/Entpd1/Insr	3
GO:0046849	bone remodeling	3/69	104/28814	0.00201324	0.0059219	0.00249397	Csf1r/Itgav/Itgb3	3
GO:0032928	regulation of superoxide anion generation	2/69	28/28814	0.00205199	0.00596756	0.0025132	Itgam/Itgb2	2
GO:0033688	regulation of osteoblast proliferation	2/69	28/28814	0.00205199	0.00596756	0.0025132	Itgav/Itgb3	2
GO:0046639	negative regulation of alpha-beta T cell differentiation	2/69	28/28814	0.00205199	0.00596756	0.0025132	Il4/Il4ra	2
GO:0046641	positive regulation of alpha-beta T cell proliferation	2/69	28/28814	0.00205199	0.00596756	0.0025132	Ccr2/Ptprc	2
GO:0051767	nitric-oxide synthase biosynthetic process	2/69	28/28814	0.00205199	0.00596756	0.0025132	Ifng/Nampt	2
GO:0051769	regulation of nitric-oxide synthase biosynthetic process	2/69	28/28814	0.00205199	0.00596756	0.0025132	Ifng/Nampt	2
GO:0061437	renal system vasculature development	2/69	28/28814	0.00205199	0.00596756	0.0025132	Ifng/Itgb3	2
GO:0061440	kidney vasculature development	2/69	28/28814	0.00205199	0.00596756	0.0025132	Ifng/Itgb3	2
GO:1900017	positive regulation of cytokine production involved in inflammatory response	2/69	28/28814	0.00205199	0.00596756	0.0025132	Tnf/Cd6	2
GO:0015844	monoamine transport	3/69	106/28814	0.00212556	0.00617374	0.00260003	Entpd1/Adora2b/Itgb3	3
GO:0010720	positive regulation of cell development	5/69	378/28814	0.00213838	0.00620318	0.00261243	Ifng/Tnf/Tnfrsf1b/Cxcr4/Itgb3	5
GO:0010810	regulation of cell-substrate adhesion	4/69	227/28814	0.00217272	0.00629491	0.00265106	Csf1/Itga5/Itgb3/Itgb1	4
GO:0048661	positive regulation of smooth muscle cell proliferation	3/69	107/28814	0.00218315	0.00631721	0.00266045	Tnf/Nampt/Itgb3	3
GO:0002888	positive regulation of myeloid leukocyte mediated immunity	2/69	29/28814	0.00220059	0.00634385	0.00267167	Itgam/Itgb2	2
GO:0032770	positive regulation of monooxygenase activity	2/69	29/28814	0.00220059	0.00634385	0.00267167	Ifng/Tnf	2
GO:0035987	endodermal cell differentiation	2/69	29/28814	0.00220059	0.00634385	0.00267167	Itga5/Itgav	2
GO:0019216	regulation of lipid metabolic process	5/69	382/28814	0.0022381	0.00644394	0.00271382	Ifng/Tnf/Angptl3/Adora2b/Cd74	5
GO:0007249	I-kappaB kinase/NF-kappaB signaling	4/69	229/28814	0.00224281	0.00644948	0.00271616	Tnf/Fasl/Cd4/Cd74	4
GO:0061138	morphogenesis of a branching epithelium	4/69	230/28814	0.00227844	0.00654378	0.00275587	Csf1/Tnf/Cd44/Cxcr4	4
GO:0010595	positive regulation of endothelial cell migration	3/69	109/28814	0.00230123	0.00660104	0.00277999	Grn/Adora2b/Itgb3	3
GO:0001516	prostaglandin biosynthetic process	2/69	30/28814	0.00235414	0.00671118	0.00282637	Mif/Cd74	2
GO:0032369	negative regulation of lipid transport	2/69	30/28814	0.00235414	0.00671118	0.00282637	Itgav/Itgb3	2
GO:0046457	prostanoid biosynthetic process	2/69	30/28814	0.00235414	0.00671118	0.00282637	Mif/Cd74	2
GO:0048261	negative regulation of receptor-mediated endocytosis	2/69	30/28814	0.00235414	0.00671118	0.00282637	Itgav/Itgb3	2
GO:0090025	regulation of monocyte chemotaxis	2/69	30/28814	0.00235414	0.00671118	0.00282637	Ccr1/Ccr2	2
GO:0016525	negative regulation of angiogenesis	3/69	110/28814	0.00236172	0.00672451	0.00283198	Tnf/Fasl/Ccr2	3
GO:0002064	epithelial cell development	4/69	235/28814	0.00246243	0.00700262	0.00294911	Tnf/Icam1/Tnfrsf1a/Cxcr4	4
GO:1905477	positive regulation of protein localization to membrane	3/69	112/28814	0.00248565	0.00705132	0.00296962	Tnf/Itgam/Itgb1	3
GO:2000181	negative regulation of blood vessel morphogenesis	3/69	112/28814	0.00248565	0.00705132	0.00296962	Tnf/Fasl/Ccr2	3
GO:0072521	purine-containing compound metabolic process	5/69	392/28814	0.00250222	0.00705851	0.00297265	Il4/Ifng/Entpd1/Insr/Adora2b	5
GO:0002360	T cell lineage commitment	2/69	31/28814	0.00251261	0.00705851	0.00297265	Il4/Spn	2
GO:0043276	anoikis	2/69	31/28814	0.00251261	0.00705851	0.00297265	Itga5/Itgb1	2
GO:0048714	positive regulation of oligodendrocyte differentiation	2/69	31/28814	0.00251261	0.00705851	0.00297265	Tnfrsf1b/Cxcr4	2
GO:0061082	myeloid leukocyte cytokine production	2/69	31/28814	0.00251261	0.00705851	0.00297265	Mif/Cd74	2
GO:0071624	positive regulation of granulocyte chemotaxis	2/69	31/28814	0.00251261	0.00705851	0.00297265	Il4/Cd74	2
GO:1905523	positive regulation of macrophage migration	2/69	31/28814	0.00251261	0.00705851	0.00297265	Csf1/Csf1r	2
GO:2000352	negative regulation of endothelial cell apoptotic process	2/69	31/28814	0.00251261	0.00705851	0.00297265	Il4/Icam1	2
GO:1901343	negative regulation of vasculature development	3/69	113/28814	0.0025491	0.00715233	0.00301216	Tnf/Fasl/Ccr2	3
GO:0060562	epithelial tube morphogenesis	5/69	395/28814	0.0025857	0.00724622	0.0030517	Csf1/Tnf/Cd44/Itgax/Cxcr4	5
GO:0009185	ribonucleoside diphosphate metabolic process	3/69	114/28814	0.00261354	0.00731538	0.00308083	Ifng/Entpd1/Insr	3
GO:2000116	regulation of cysteine-type endopeptidase activity	4/69	240/28814	0.0026564	0.00742636	0.00312757	Tnf/Fasl/Fas/Cd44	4
GO:0010574	regulation of vascular endothelial growth factor production	2/69	32/28814	0.00267598	0.00744509	0.00313545	Ccr2/Adora2b	2
GO:0032673	regulation of interleukin-4 production	2/69	32/28814	0.00267598	0.00744509	0.00313545	Cd40lg/Havcr2	2
GO:0060561	apoptotic process involved in morphogenesis	2/69	32/28814	0.00267598	0.00744509	0.00313545	Tnfrsf1a/Tnfrsf1b	2
GO:0098810	neurotransmitter reuptake	2/69	32/28814	0.00267598	0.00744509	0.00313545	Itgb3/Itgb1	2
GO:0051952	regulation of amine transport	3/69	116/28814	0.00274543	0.00762912	0.00321296	Entpd1/Adora2b/Itgb1	3
GO:0019218	regulation of steroid metabolic process	3/69	117/28814	0.00281288	0.00779783	0.00328401	Ifng/Tnf/Adora2b	3
GO:1904659	glucose transmembrane transport	3/69	117/28814	0.00281288	0.00779783	0.00328401	Tnf/Insr/Sort1	3
GO:0002675	positive regulation of acute inflammatory response	2/69	33/28814	0.00284423	0.00785647	0.0033087	Tnf/Ccr5	2
GO:0033687	osteoblast proliferation	2/69	33/28814	0.00284423	0.00785647	0.0033087	Itgav/Itgb3	2
GO:1905314	semi-lunar valve development	2/69	33/28814	0.00284423	0.00785647	0.0033087	Tnfrsf1a/Tnfrsf1b	2
GO:0050678	regulation of epithelial cell proliferation	5/69	405/28814	0.00287862	0.00793059	0.00333992	Ifng/Tnf/Grn/Adora2b/Itgb3	5
GO:0008645	hexose transmembrane transport	3/69	118/28814	0.00288136	0.00793059	0.00333992	Tnf/Insr/Sort1	3
GO:0051897	positive regulation of protein kinase B signaling	3/69	118/28814	0.00288136	0.00793059	0.00333992	Tnf/Insr/Itgb1	3
GO:0045666	positive regulation of neuron differentiation	3/69	119/28814	0.00295085	0.0081122	0.0034164	Ifng/Ccr5/Itgb1	3
GO:0010614	negative regulation of cardiac muscle hypertrophy	2/69	34/28814	0.00301734	0.00823622	0.00346863	Tnfrsf1a/Tnfrsf1b	2
GO:0031294	lymphocyte costimulation	2/69	34/28814	0.00301734	0.00823622	0.00346863	Il4/Spn	2
GO:0044788	modulation by host of viral process	2/69	34/28814	0.00301734	0.00823622	0.00346863	Ifng/Csf1r	2
GO:0045920	negative regulation of exocytosis	2/69	34/28814	0.00301734	0.00823622	0.00346863	Lgals9/Ccr2	2
GO:0055094	response to lipoprotein particle	2/69	34/28814	0.00301734	0.00823622	0.00346863	Itgb1/Itgb2	2
GO:0090322	regulation of superoxide metabolic process	2/69	34/28814	0.00301734	0.00823622	0.00346863	Itgam/Itgb2	2
GO:0001763	morphogenesis of a branching structure	4/69	249/28814	0.00303157	0.00826533	0.00348089	Csf1/Tnf/Cd44/Cxcr4	4
GO:0015749	monosaccharide transmembrane transport	3/69	121/28814	0.00309291	0.00841272	0.00354297	Tnf/Insr/Sort1	3
GO:0015837	amine transport	3/69	121/28814	0.00309291	0.00841272	0.00354297	Entpd1/Adora2b/Itgb1	3
GO:0043243	positive regulation of protein-containing complex disassembly	2/69	35/28814	0.00319527	0.00866057	0.00364734	Tnf/Insr	2
GO:0045671	negative regulation of osteoclast differentiation	2/69	35/28814	0.00319527	0.00866057	0.00364734	Il4/Ifng	2
GO:0060142	regulation of syncytium formation by plasma membrane fusion	2/69	35/28814	0.00319527	0.00866057	0.00364734	Il4/Il4ra	2
GO:0006959	humoral immune response	5/69	418/28814	0.00329449	0.00891904	0.0037562	Ifng/Tnf/Ccr2/Ptprc/Ighm	5
GO:0001779	natural killer cell differentiation	2/69	36/28814	0.00337801	0.00910252	0.00383347	Lgals9/Ptprc	2
GO:0008045	motor neuron axon guidance	2/69	36/28814	0.00337801	0.00910252	0.00383347	Alcam/Cxcr4	2
GO:0010922	positive regulation of phosphatase activity	2/69	36/28814	0.00337801	0.00910252	0.00383347	Ifng/Ptprc	2
GO:0014741	negative regulation of muscle hypertrophy	2/69	36/28814	0.00337801	0.00910252	0.00383347	Tnfrsf1a/Tnfrsf1b	2
GO:0032414	positive regulation of ion transmembrane transporter activity	3/69	126/28814	0.00346627	0.00932948	0.00392905	Ifng/Ifngr1/Ifngr2	3
GO:0033002	muscle cell proliferation	4/69	259/28814	0.00348925	0.00938041	0.0039505	Ifng/Tnf/Nampt/Itgb3	4
GO:0043280	positive regulation of cysteine-type endopeptidase activity involved in apoptotic process	3/69	127/28814	0.0035441	0.00951681	0.00400794	Tnf/Fasl/Fas	3
GO:0006775	fat-soluble vitamin metabolic process	2/69	37/28814	0.00356554	0.00954111	0.00401818	Ifng/Tnf	2
GO:0050869	negative regulation of B cell activation	2/69	37/28814	0.00356554	0.00954111	0.00401818	Fas/Tnfrsf13b	2
GO:0071402	cellular response to lipoprotein particle stimulus	2/69	37/28814	0.00356554	0.00954111	0.00401818	Itgb1/Itgb2	2
GO:0046034	ATP metabolic process	4/69	263/28814	0.0036848	0.00984885	0.00414778	Il4/Ifng/Entpd1/Insr	4
GO:0034219	carbohydrate transmembrane transport	3/69	129/28814	0.00370296	0.00988596	0.00416341	Tnf/Insr/Sort1	3
GO:0002701	negative regulation of production of molecular mediator of immune response	2/69	38/28814	0.00375782	0.0100093	0.00421536	Tnf/Siglecg	2
GO:0071634	regulation of transforming growth factor beta production	2/69	38/28814	0.00375782	0.0100093	0.00421536	Cd200/Itgav	2
GO:0009132	nucleoside diphosphate metabolic process	3/69	130/28814	0.00378399	0.0100674	0.00423983	Ifng/Entpd1/Insr	3
GO:0001706	endoderm formation	2/69	39/28814	0.00395485	0.0104618	0.00440592	Itga5/Itgav	2
GO:0001773	myeloid dendritic cell activation	2/69	39/28814	0.00395485	0.0104618	0.00440592	Il4/Havcr2	2
GO:0002931	response to ischemia	2/69	39/28814	0.00395485	0.0104618	0.00440592	Csf1/Csf1r	2
GO:0032633	interleukin-4 production	2/69	39/28814	0.00395485	0.0104618	0.00440592	Cd40lg/Havcr2	2
GO:0032743	positive regulation of interleukin-2 production	2/69	39/28814	0.00395485	0.0104618	0.00440592	Ccr2/Ptprc	2
GO:0033559	unsaturated fatty acid metabolic process	3/69	133/28814	0.00403357	0.0106335	0.00447825	Mif/Tnfrsf1a/Cd74	3
GO:0046425	regulation of receptor signaling pathway via JAK-STAT	3/69	133/28814	0.00403357	0.0106335	0.00447825	Il4/Ifng/Ptprc	3
GO:0061041	regulation of wound healing	3/69	133/28814	0.00403357	0.0106335	0.00447825	Tnf/Cxcr4/Itgb1	3
GO:0032411	positive regulation of transporter activity	3/69	134/28814	0.00411894	0.0108339	0.00456262	Ifng/Ifngr1/Ifngr2	3
GO:0035303	regulation of dephosphorylation	3/69	134/28814	0.00411894	0.0108339	0.00456262	Ifng/Tnf/Ptprc	3
GO:0034329	cell junction assembly	5/69	441/28814	0.00413395	0.010861	0.00457405	Tnf/Itga5/Itgav/Itgb3/Itgb1	5
GO:0002861	regulation of inflammatory response to antigenic stimulus	2/69	40/28814	0.00415658	0.0108957	0.00458866	Tnf/Spn	2
GO:0051452	intracellular pH reduction	2/69	40/28814	0.00415658	0.0108957	0.00458866	Fasl/Grn	2
GO:0052547	regulation of peptidase activity	5/69	443/28814	0.00421354	0.0110325	0.00464627	Tnf/Fasl/Grn/Fas/Cd44	5
GO:0032412	regulation of ion transmembrane transporter activity	4/69	274/28814	0.00426071	0.0111434	0.00469297	Ifng/Ifngr1/Ifngr2/Itgb1	4
GO:0050852	T cell receptor signaling pathway	3/69	136/28814	0.00429296	0.011215	0.00472315	Ifng/Cd226/Ptprc	3
GO:0001504	neurotransmitter uptake	2/69	41/28814	0.00436301	0.0112959	0.00475721	Itgb3/Itgb1	2
GO:0002446	neutrophil mediated immunity	2/69	41/28814	0.00436301	0.0112959	0.00475721	Itgam/Itgb2	2
GO:0006636	unsaturated fatty acid biosynthetic process	2/69	41/28814	0.00436301	0.0112959	0.00475721	Mif/Cd74	2
GO:0006953	acute-phase response	2/69	41/28814	0.00436301	0.0112959	0.00475721	Tnf/Ccr5	2
GO:0010762	regulation of fibroblast migration	2/69	41/28814	0.00436301	0.0112959	0.00475721	Itgb3/Itgb1	2
GO:0032689	negative regulation of interferon-gamma production	2/69	41/28814	0.00436301	0.0112959	0.00475721	Lgals9/Havcr2	2
GO:0045954	positive regulation of natural killer cell mediated cytotoxicity	2/69	41/28814	0.00436301	0.0112959	0.00475721	Cd226/Pvr	2
GO:0071604	transforming growth factor beta production	2/69	41/28814	0.00436301	0.0112959	0.00475721	Cd200/Itgav	2
GO:0048588	developmental cell growth	4/69	277/28814	0.00442774	0.0114507	0.00482239	Ccr5/Csf1r/Cxcr4/Itgb1	4
GO:0051588	regulation of neurotransmitter transport	3/69	139/28814	0.00456227	0.0117854	0.00496336	Adora2b/Itgb3/Itgb1	3
GO:0014902	myotube differentiation	3/69	140/28814	0.00465426	0.0120096	0.00505779	Il4/Il4ra/Sort1	3
GO:1904892	regulation of receptor signaling pathway via STAT	3/69	141/28814	0.00474737	0.0122363	0.00515322	Il4/Ifng/Ptprc	3
GO:0002717	positive regulation of natural killer cell mediated immunity	2/69	43/28814	0.00478984	0.0122909	0.00517624	Cd226/Pvr	2
GO:0032735	positive regulation of interleukin-12 production	2/69	43/28814	0.00478984	0.0122909	0.00517624	Ifng/Cd40lg	2
GO:0045601	regulation of endothelial cell differentiation	2/69	43/28814	0.00478984	0.0122909	0.00517624	Tnf/Tnfrsf1a	2
GO:0048873	homeostasis of number of cells within a tissue	2/69	43/28814	0.00478984	0.0122909	0.00517624	Csf1/Ccr2	2
GO:0010563	negative regulation of phosphorus metabolic process	5/69	457/28814	0.00480167	0.012294	0.00517754	Ifng/Tnf/Entpd1/Insr/Ptprc	5
GO:0045936	negative regulation of phosphate metabolic process	5/69	457/28814	0.00480167	0.012294	0.00517754	Ifng/Tnf/Entpd1/Insr/Ptprc	5
GO:0022898	regulation of transmembrane transporter activity	4/69	284/28814	0.00483456	0.0123645	0.00520723	Ifng/Ifngr1/Ifngr2/Itgb1	4
GO:0006690	icosanoid metabolic process	3/69	142/28814	0.0048416	0.0123688	0.00520905	Mif/Tnfrsf1a/Cd74	3
GO:0031331	positive regulation of cellular catabolic process	5/69	461/28814	0.00497993	0.0127082	0.00535197	Il4/Ifng/Tnf/Tnfrsf1b/Insr	5
GO:0050919	negative chemotaxis	2/69	44/28814	0.00501021	0.0127573	0.00537264	Itgav/Itgb3	2
GO:0097028	dendritic cell differentiation	2/69	44/28814	0.00501021	0.0127573	0.00537264	Il4/Cd40lg	2
GO:0051928	positive regulation of calcium ion transport	3/69	145/28814	0.00513107	0.0130363	0.00549016	Ccr1/Cd4/Cxcr4	3
GO:0090316	positive regulation of intracellular protein transport	3/69	145/28814	0.00513107	0.0130363	0.00549016	Ifng/Tnfrsf1a/Itgam	3
GO:0042554	superoxide anion generation	2/69	45/28814	0.00523517	0.0132571	0.00558313	Itgam/Itgb2	2
GO:0050691	regulation of defense response to virus by host	2/69	45/28814	0.00523517	0.0132571	0.00558313	Il4/Ifng	2
GO:1902742	apoptotic process involved in development	2/69	45/28814	0.00523517	0.0132571	0.00558313	Tnfrsf1a/Tnfrsf1b	2
GO:0043467	regulation of generation of precursor metabolites and energy	3/69	147/28814	0.00532974	0.0134671	0.00567156	Il4/Ifng/Insr	3
GO:1903900	regulation of viral life cycle	3/69	147/28814	0.00532974	0.0134671	0.00567156	Tnf/Cd4/Cd74	3
GO:0002691	regulation of cellular extravasation	2/69	46/28814	0.00546471	0.013778	0.00580251	Icam1/Ccr2	2
GO:0032768	regulation of monooxygenase activity	2/69	46/28814	0.00546471	0.013778	0.00580251	Ifng/Tnf	2
GO:2001056	positive regulation of cysteine-type endopeptidase activity	3/69	149/28814	0.00553298	0.0139349	0.0058686	Tnf/Fasl/Fas	3
GO:0072331	signal transduction by p53 class mediator	3/69	150/28814	0.00563633	0.0141797	0.00597171	Mif/Cd44/Cd74	3
GO:0048732	gland development	5/69	476/28814	0.00569047	0.0142849	0.00601598	Csf1/Ifng/Tnf/Insr/Cd44	5
GO:0050673	epithelial cell proliferation	5/69	476/28814	0.00569047	0.0142849	0.00601598	Ifng/Tnf/Grn/Adora2b/Itgb3	5
GO:0006110	regulation of glycolytic process	2/69	47/28814	0.0056988	0.0142903	0.00601826	Ifng/Insr	2
GO:0050769	positive regulation of neurogenesis	4/69	298/28814	0.0057222	0.0143334	0.00603642	Ifng/Tnf/Tnfrsf1b/Cxcr4	4
GO:0051054	positive regulation of DNA metabolic process	4/69	299/28814	0.00578949	0.0144862	0.00610079	Il4/Ifng/Tnfsf13/Ptprc	4
GO:0050830	defense response to Gram-positive bacterium	3/69	153/28814	0.00595331	0.0148801	0.00626665	Ifng/Tnf/Havcr2	3
GO:0002920	regulation of humoral immune response	2/69	49/28814	0.00618056	0.0154314	0.00649883	Tnf/Ptprc	2
GO:0050851	antigen receptor-mediated signaling pathway	4/69	306/28814	0.00627532	0.0156511	0.00659135	Ifng/Cd226/Ptprc/Ighm	4
GO:0008360	regulation of cell shape	3/69	157/28814	0.0063923	0.0158743	0.00668537	Ccl3/Icam1/Csf1r	3
GO:0030856	regulation of epithelial cell differentiation	3/69	157/28814	0.0063923	0.0158743	0.00668537	Ifng/Tnf/Tnfrsf1a	3
GO:0072006	nephron development	3/69	157/28814	0.0063923	0.0158743	0.00668537	Ifng/Cd44/Itgb3	3
GO:2001235	positive regulation of apoptotic signaling pathway	3/69	157/28814	0.0063923	0.0158743	0.00668537	Tnf/Fas/Ptprc	3
GO:0045806	negative regulation of endocytosis	2/69	50/28814	0.00642819	0.0159463	0.00671569	Itgav/Itgb3	2
GO:1903829	positive regulation of protein localization	5/69	491/28814	0.00646998	0.0160328	0.00675211	Ifng/Tnf/Tnfrsf1a/Itgam/Itgb1	5
GO:0007009	plasma membrane organization	3/69	158/28814	0.00650498	0.016085	0.00677411	Fasl/Ptprc/Cxcr4	3
GO:0008643	carbohydrate transport	3/69	158/28814	0.00650498	0.016085	0.00677411	Tnf/Insr/Sort1	3
GO:0007409	axonogenesis	5/69	493/28814	0.00657931	0.0162515	0.0068442	Ccr5/Csf1r/Alcam/Cxcr4/Itgb1	5
GO:0007520	myoblast fusion	2/69	51/28814	0.00668027	0.0164657	0.00693441	Il4/Il4ra	2
GO:0046456	icosanoid biosynthetic process	2/69	51/28814	0.00668027	0.0164657	0.00693441	Mif/Cd74	2
GO:0042307	positive regulation of protein import into nucleus	2/69	52/28814	0.0069368	0.0170254	0.00717012	Ifng/Tnfrsf1a	2
GO:0046596	regulation of viral entry into host cell	2/69	52/28814	0.0069368	0.0170254	0.00717012	Cd4/Cd74	2
GO:0051954	positive regulation of amine transport	2/69	52/28814	0.0069368	0.0170254	0.00717012	Adora2b/Itgb1	2
GO:1905953	negative regulation of lipid localization	2/69	52/28814	0.0069368	0.0170254	0.00717012	Itgav/Itgb3	2
GO:0010977	negative regulation of neuron projection development	3/69	162/28814	0.00696757	0.0170827	0.00719429	H2-D1/H2-K1/Ccr5	3
GO:1904036	negative regulation of epithelial cell apoptotic process	2/69	53/28814	0.00719775	0.0176097	0.00741623	Il4/Icam1	2
GO:2000677	regulation of transcription regulatory region DNA binding	2/69	53/28814	0.00719775	0.0176097	0.00741623	Ifng/Lgals9	2
GO:0051222	positive regulation of protein transport	4/69	321/28814	0.00740617	0.0181005	0.00762291	Ifng/Tnf/Tnfrsf1a/Itgam	4
GO:0034250	positive regulation of cellular amide metabolic process	3/69	166/28814	0.00744926	0.0181437	0.00764112	Ifng/Tnf/Ifngr1	3
GO:0010883	regulation of lipid storage	2/69	54/28814	0.0074631	0.0181437	0.00764112	Itgav/Itgb3	2
GO:0032814	regulation of natural killer cell activation	2/69	54/28814	0.0074631	0.0181437	0.00764112	Lgals9/Havcr2	2
GO:0032892	positive regulation of organic acid transport	2/69	54/28814	0.0074631	0.0181437	0.00764112	Mif/Itgb1	2
GO:0035272	exocrine system development	2/69	54/28814	0.0074631	0.0181437	0.00764112	Tnf/Insr	2
GO:0001936	regulation of endothelial cell proliferation	3/69	167/28814	0.00757269	0.0183908	0.00774517	Tnf/Adora2b/Itgb3	3
GO:0006164	purine nucleotide biosynthetic process	3/69	168/28814	0.00769732	0.0186543	0.00785615	Il4/Entpd1/Adora2b	3
GO:0042770	signal transduction in response to DNA damage	3/69	168/28814	0.00769732	0.0186543	0.00785615	Mif/Cd44/Cd74	3
GO:0002762	negative regulation of myeloid leukocyte differentiation	2/69	55/28814	0.00773283	0.0186621	0.00785943	Il4/Ifng	2
GO:0010712	regulation of collagen metabolic process	2/69	55/28814	0.00773283	0.0186621	0.00785943	Adora2b/Itgb1	2
GO:0045687	positive regulation of glial cell differentiation	2/69	55/28814	0.00773283	0.0186621	0.00785943	Tnfrsf1b/Cxcr4	2
GO:0048713	regulation of oligodendrocyte differentiation	2/69	55/28814	0.00773283	0.0186621	0.00785943	Tnfrsf1b/Cxcr4	2
GO:0006694	steroid biosynthetic process	3/69	169/28814	0.00782317	0.0188605	0.00794296	Ifng/Tnf/Adora2b	3
GO:0010950	positive regulation of endopeptidase activity	3/69	170/28814	0.00795024	0.0191269	0.00805517	Tnf/Fasl/Fas	3
GO:1904064	positive regulation of cation transmembrane transport	3/69	170/28814	0.00795024	0.0191269	0.00805517	Ifng/Ifngr1/Ifngr2	3
GO:0051146	striated muscle cell differentiation	4/69	328/28814	0.00797709	0.0191716	0.00807398	Il4/Il4ra/Sort1/Itgb1	4
GO:0001822	kidney development	4/69	330/28814	0.00814538	0.0195557	0.00823575	Ifng/Cd44/Cxcr4/Itgb3	4
GO:0007596	blood coagulation	3/69	172/28814	0.00820801	0.0196856	0.00829047	Cd40lg/Entpd1/Itgb3	3
GO:0031529	ruffle organization	2/69	57/28814	0.00828533	0.0198299	0.00835123	Icam1/Csf1r	2
GO:0031646	positive regulation of nervous system process	2/69	57/28814	0.00828533	0.0198299	0.00835123	Tnfrsf1b/Itgax	2
GO:0006754	ATP biosynthetic process	2/69	58/28814	0.00856805	0.020359	0.00857408	Il4/Entpd1	2
GO:0010761	fibroblast migration	2/69	58/28814	0.00856805	0.020359	0.00857408	Itgb3/Itgb1	2
GO:0043470	regulation of carbohydrate catabolic process	2/69	58/28814	0.00856805	0.020359	0.00857408	Ifng/Insr	2
GO:0043666	regulation of phosphoprotein phosphatase activity	2/69	58/28814	0.00856805	0.020359	0.00857408	Tnf/Ptprc	2
GO:0048524	positive regulation of viral process	2/69	58/28814	0.00856805	0.020359	0.00857408	Cd4/Cd74	2
GO:0090303	positive regulation of wound healing	2/69	58/28814	0.00856805	0.020359	0.00857408	Cxcr4/Itgb1	2
GO:1904591	positive regulation of protein import	2/69	58/28814	0.00856805	0.020359	0.00857408	Ifng/Tnfrsf1a	2
GO:0007599	hemostasis	3/69	175/28814	0.00860384	0.0203812	0.00858343	Cd40lg/Entpd1/Itgb3	3
GO:0050817	coagulation	3/69	175/28814	0.00860384	0.0203812	0.00858343	Cd40lg/Entpd1/Itgb3	3
GO:0072522	purine-containing compound biosynthetic process	3/69	175/28814	0.00860384	0.0203812	0.00858343	Il4/Entpd1/Adora2b	3
GO:0051896	regulation of protein kinase B signaling	3/69	176/28814	0.00873824	0.0206784	0.00870859	Tnf/Insr/Itgb1	3
GO:1904951	positive regulation of establishment of protein localization	4/69	337/28814	0.00875274	0.0206916	0.00871412	Ifng/Tnf/Tnfrsf1a/Itgam	4
GO:0003170	heart valve development	2/69	59/28814	0.00885507	0.0208482	0.00878008	Tnfrsf1a/Tnfrsf1b	2
GO:0043388	positive regulation of DNA binding	2/69	59/28814	0.00885507	0.0208482	0.00878008	Ifng/Lgals9	2
GO:1900015	regulation of cytokine production involved in inflammatory response	2/69	59/28814	0.00885507	0.0208482	0.00878008	Tnf/Cd6	2
GO:1903793	positive regulation of anion transport	2/69	59/28814	0.00885507	0.0208482	0.00878008	Mif/Itgb1	2
GO:2001242	regulation of intrinsic apoptotic signaling pathway	3/69	177/28814	0.00887387	0.0208712	0.00878978	Mif/Cd44/Cd74	3
GO:0018105	peptidyl-serine phosphorylation	4/69	339/28814	0.00893157	0.0209856	0.00883794	Mif/Ifng/Tnf/Cd44	4
GO:0032757	positive regulation of interleukin-8 production	2/69	60/28814	0.00914635	0.0214466	0.00903211	Tnf/Cd74	2
GO:2001238	positive regulation of extrinsic apoptotic signaling pathway	2/69	60/28814	0.00914635	0.0214466	0.00903211	Tnf/Ptprc	2
GO:0070231	T cell apoptotic process	2/69	61/28814	0.00944188	0.0221172	0.0093145	Fasl/Fas	2
GO:0009150	purine ribonucleotide metabolic process	4/69	345/28814	0.00948238	0.0221671	0.00933553	Il4/Ifng/Entpd1/Insr	4
GO:0072001	renal system development	4/69	345/28814	0.00948238	0.0221671	0.00933553	Ifng/Cd44/Cxcr4/Itgb3	4
GO:0002429	immune response-activating cell surface receptor signaling pathway	4/69	347/28814	0.00967079	0.0225847	0.00951141	Ifng/Cd226/Ptprc/Ighm	4
GO:0001935	endothelial cell proliferation	3/69	183/28814	0.00971365	0.0226586	0.00954253	Tnf/Adora2b/Itgb3	3
GO:0031102	neuron projection regeneration	2/69	62/28814	0.00974164	0.0226586	0.00954253	Grn/Fas	2
GO:0043457	regulation of cellular respiration	2/69	62/28814	0.00974164	0.0226586	0.00954253	Il4/Ifng	2
GO:1903078	positive regulation of protein localization to plasma membrane	2/69	62/28814	0.00974164	0.0226586	0.00954253	Tnf/Itgb1	2
GO:0002757	immune response-activating signal transduction	4/69	348/28814	0.00976591	0.0226922	0.0095567	Ifng/Cd226/Ptprc/Ighm	4
GO:0002455	humoral immune response mediated by circulating immunoglobulin	3/69	185/28814	0.0100035	0.023221	0.0097794	Tnf/Ptprc/Ighm	3
GO:0032655	regulation of interleukin-12 production	2/69	63/28814	0.0100456	0.0232487	0.00979103	Ifng/Cd40lg	2
GO:0035306	positive regulation of dephosphorylation	2/69	63/28814	0.0100456	0.0232487	0.00979103	Ifng/Ptprc	2
GO:0048260	positive regulation of receptor-mediated endocytosis	2/69	63/28814	0.0100456	0.0232487	0.00979103	Il4/Insr	2
GO:0032388	positive regulation of intracellular transport	3/69	187/28814	0.0102984	0.0238099	0.0100274	Ifng/Tnfrsf1a/Itgam	3
GO:0001954	positive regulation of cell-matrix adhesion	2/69	65/28814	0.010666	0.0245372	0.0103337	Csf1/Itgb3	2
GO:0002534	cytokine production involved in inflammatory response	2/69	65/28814	0.010666	0.0245372	0.0103337	Tnf/Cd6	2
GO:0032615	interleukin-12 production	2/69	65/28814	0.010666	0.0245372	0.0103337	Ifng/Cd40lg	2
GO:0032835	glomerulus development	2/69	65/28814	0.010666	0.0245372	0.0103337	Ifng/Itgb3	2
GO:0050854	regulation of antigen receptor-mediated signaling pathway	2/69	65/28814	0.010666	0.0245372	0.0103337	Cd226/Ptprc	2
GO:0002768	immune response-regulating cell surface receptor signaling pathway	4/69	358/28814	0.0107508	0.024683	0.0103951	Ifng/Cd226/Ptprc/Ighm	4
GO:0052548	regulation of endopeptidase activity	4/69	358/28814	0.0107508	0.024683	0.0103951	Tnf/Fasl/Fas/Cd44	4
GO:0051962	positive regulation of nervous system development	4/69	359/28814	0.0108526	0.0248922	0.0104832	Ifng/Tnf/Tnfrsf1b/Cxcr4	4
GO:0051851	modulation by host of symbiont process	2/69	66/28814	0.0109825	0.025165	0.0105981	Ifng/Csf1r	2
GO:0031644	regulation of nervous system process	3/69	194/28814	0.0113702	0.025979	0.0109409	Ifng/Tnfrsf1b/Itgax	3
GO:0009259	ribonucleotide metabolic process	4/69	364/28814	0.0113714	0.025979	0.0109409	Il4/Ifng/Entpd1/Insr	4
GO:0018209	peptidyl-serine modification	4/69	364/28814	0.0113714	0.025979	0.0109409	Mif/Ifng/Tnf/Cd44	4
GO:0006801	superoxide metabolic process	2/69	68/28814	0.0116277	0.026486	0.0111544	Itgam/Itgb2	2
GO:0050433	regulation of catecholamine secretion	2/69	68/28814	0.0116277	0.026486	0.0111544	Entpd1/Adora2b	2
GO:0050994	regulation of lipid catabolic process	2/69	68/28814	0.0116277	0.026486	0.0111544	Tnf/Angptl3	2
GO:0009206	purine ribonucleoside triphosphate biosynthetic process	2/69	69/28814	0.0119565	0.0271546	0.011436	Il4/Entpd1	2
GO:1901224	positive regulation of NIK/NF-kappaB signaling	2/69	69/28814	0.0119565	0.0271546	0.011436	Tnf/Havcr2	2
GO:1904377	positive regulation of protein localization to cell periphery	2/69	69/28814	0.0119565	0.0271546	0.011436	Tnf/Itgb1	2
GO:0006109	regulation of carbohydrate metabolic process	3/69	198/28814	0.0120105	0.0272505	0.0114764	Ifng/Insr/Adora2b	3
GO:0006911	phagocytosis, engulfment	3/69	199/28814	0.0121738	0.0275668	0.0116096	Ighm/Itgam/Itgb2	3
GO:0061351	neural precursor cell proliferation	3/69	199/28814	0.0121738	0.0275668	0.0116096	Grn/Ccr5/Cxcr4	3
GO:0009145	purine nucleoside triphosphate biosynthetic process	2/69	70/28814	0.0122893	0.0277468	0.0116854	Il4/Entpd1	2
GO:0032720	negative regulation of tumor necrosis factor production	2/69	70/28814	0.0122893	0.0277468	0.0116854	Il4/Havcr2	2
GO:0046324	regulation of glucose import	2/69	70/28814	0.0122893	0.0277468	0.0116854	Tnf/Insr	2
GO:1905475	regulation of protein localization to membrane	3/69	200/28814	0.0123383	0.0278304	0.0117206	Tnf/Itgam/Itgb1	3
GO:0050432	catecholamine secretion	2/69	71/28814	0.0126261	0.0284241	0.0119706	Entpd1/Adora2b	2
GO:1903556	negative regulation of tumor necrosis factor superfamily cytokine production	2/69	71/28814	0.0126261	0.0284241	0.0119706	Il4/Havcr2	2
GO:0019693	ribose phosphate metabolic process	4/69	376/28814	0.0126812	0.0285205	0.0120112	Il4/Ifng/Entpd1/Insr	4
GO:0009201	ribonucleoside triphosphate biosynthetic process	2/69	72/28814	0.0129669	0.0291064	0.012258	Il4/Entpd1	2
GO:0010633	negative regulation of epithelial cell migration	2/69	72/28814	0.0129669	0.0291064	0.012258	Il4/Tnf	2
GO:0007566	embryo implantation	2/69	73/28814	0.0133118	0.0297937	0.0125474	Grn/H2-Q7	2
GO:0043954	cellular component maintenance	2/69	73/28814	0.0133118	0.0297937	0.0125474	Csf1r/Insr	2
GO:1905330	regulation of morphogenesis of an epithelium	2/69	73/28814	0.0133118	0.0297937	0.0125474	Tnf/Itgax	2
GO:0046824	positive regulation of nucleocytoplasmic transport	2/69	74/28814	0.0136606	0.0305153	0.0128513	Ifng/Tnfrsf1a	2
GO:0051453	regulation of intracellular pH	2/69	74/28814	0.0136606	0.0305153	0.0128513	Fasl/Grn	2
GO:0043491	protein kinase B signaling	3/69	208/28814	0.0137008	0.030546	0.0128642	Tnf/Insr/Itgb1	3
GO:0099024	plasma membrane invagination	3/69	208/28814	0.0137008	0.030546	0.0128642	Ighm/Itgam/Itgb2	3
GO:0001655	urogenital system development	4/69	387/28814	0.0139636	0.031102	0.0130984	Ifng/Cd44/Cxcr4/Itgb3	4
GO:0007492	endoderm development	2/69	75/28814	0.0140134	0.0311528	0.0131198	Itga5/Itgav	2
GO:0010611	regulation of cardiac muscle hypertrophy	2/69	75/28814	0.0140134	0.0311528	0.0131198	Tnfrsf1a/Tnfrsf1b	2
GO:0006869	lipid transport	4/69	390/28814	0.0143272	0.0318198	0.0134007	Mif/Fasl/Itgav/Itgb3	4
GO:0032370	positive regulation of lipid transport	2/69	76/28814	0.0143701	0.0318845	0.013428	Mif/Fasl	2
GO:0002090	regulation of receptor internalization	2/69	77/28814	0.0147307	0.032622	0.0137386	Insr/Itgb3	2
GO:0043113	receptor clustering	2/69	77/28814	0.0147307	0.032622	0.0137386	Itgal/Itgb2	2
GO:0006919	activation of cysteine-type endopeptidase activity involved in apoptotic process	2/69	78/28814	0.0150952	0.0333335	0.0140382	Tnf/Fasl	2
GO:0014743	regulation of muscle hypertrophy	2/69	78/28814	0.0150952	0.0333335	0.0140382	Tnfrsf1a/Tnfrsf1b	2
GO:0042306	regulation of protein import into nucleus	2/69	78/28814	0.0150952	0.0333335	0.0140382	Ifng/Tnfrsf1a	2
GO:0010324	membrane invagination	3/69	216/28814	0.0151458	0.0333813	0.0140583	Ighm/Itgam/Itgb2	3
GO:0045216	cell-cell junction organization	3/69	216/28814	0.0151458	0.0333813	0.0140583	Tnf/Csf1r/Itgb1	3
GO:0009988	cell-cell recognition	2/69	79/28814	0.0154636	0.034017	0.014326	Cd6/Havcr2	2
GO:0051057	positive regulation of small GTPase mediated signal transduction	2/69	79/28814	0.0154636	0.034017	0.014326	Csf1/Itgav	2
GO:0048638	regulation of developmental growth	4/69	402/28814	0.0158414	0.0348148	0.014662	Csf1/Ccr5/Insr/Cxcr4	4
GO:0048639	positive regulation of developmental growth	3/69	220/28814	0.0158994	0.0349093	0.0147018	Csf1/Insr/Cxcr4	3
GO:0002385	mucosal immune response	2/69	81/28814	0.0162119	0.0355279	0.0149624	Il4/Tnfsf13	2
GO:0032088	negative regulation of NF-kappaB transcription factor activity	2/69	81/28814	0.0162119	0.0355279	0.0149624	Cd200/Havcr2	2
GO:0009991	response to extracellular stimulus	4/69	406/28814	0.0163677	0.0358353	0.0150918	Fas/Insr/Ptprc/Adora2b	4
GO:0009142	nucleoside triphosphate biosynthetic process	2/69	82/28814	0.0165918	0.0361889	0.0152407	Il4/Entpd1	2
GO:0030641	regulation of cellular pH	2/69	82/28814	0.0165918	0.0361889	0.0152407	Fasl/Grn	2
GO:0045913	positive regulation of carbohydrate metabolic process	2/69	82/28814	0.0165918	0.0361889	0.0152407	Ifng/Insr	2
GO:0070830	bicellular tight junction assembly	2/69	82/28814	0.0165918	0.0361889	0.0152407	Tnf/Itgb1	2
GO:0045732	positive regulation of protein catabolic process	3/69	225/28814	0.0168708	0.0367628	0.0154824	Ifng/Tnf/Tnfrsf1b	3
GO:0033209	tumor necrosis factor-mediated signaling pathway	2/69	83/28814	0.0169755	0.0369213	0.0155492	Tnf/Tnfrsf1a	2
GO:0051384	response to glucocorticoid	2/69	83/28814	0.0169755	0.0369213	0.0155492	Tnf/Fas	2
GO:0006006	glucose metabolic process	3/69	226/28814	0.017069	0.0370898	0.0156201	Tnf/Insr/Adora2b	3
GO:0033157	regulation of intracellular protein transport	3/69	227/28814	0.0172685	0.0374881	0.0157879	Ifng/Tnfrsf1a/Itgam	3
GO:0006766	vitamin metabolic process	2/69	84/28814	0.0173629	0.037552	0.0158148	Ifng/Tnf	2
GO:0043154	negative regulation of cysteine-type endopeptidase activity involved in apoptotic process	2/69	84/28814	0.0173629	0.037552	0.0158148	Tnf/Cd44	2
GO:0060191	regulation of lipase activity	2/69	84/28814	0.0173629	0.037552	0.0158148	Angptl3/Sort1	2
GO:1904589	regulation of protein import	2/69	84/28814	0.0173629	0.037552	0.0158148	Ifng/Tnfrsf1a	2
GO:0002251	organ or tissue specific immune response	2/69	85/28814	0.0177541	0.0383622	0.016156	Il4/Tnfsf13	2
GO:1901652	response to peptide	4/69	420/28814	0.018296	0.0394962	0.0166336	Icam1/Insr/Sort1/Adora2b	4
GO:0001503	ossification	4/69	421/28814	0.0184389	0.0397676	0.0167479	Csf1/Tnf/Ccr1/Sort1	4
GO:0051056	regulation of small GTPase mediated signal transduction	3/69	233/28814	0.018493	0.0398471	0.0167813	Csf1/Itgav/Itgb1	3
GO:0009205	purine ribonucleoside triphosphate metabolic process	2/69	87/28814	0.0185477	0.0398906	0.0167997	Il4/Entpd1	2
GO:0032890	regulation of organic acid transport	2/69	87/28814	0.0185477	0.0398906	0.0167997	Mif/Itgb1	2
GO:0003018	vascular process in circulatory system	3/69	235/28814	0.0189117	0.0406356	0.0171134	Ccl4/Icam1/Adora2b	3
GO:0051937	catecholamine transport	2/69	88/28814	0.0189501	0.0406425	0.0171163	Entpd1/Adora2b	2
GO:0120192	tight junction assembly	2/69	88/28814	0.0189501	0.0406425	0.0171163	Tnf/Itgb1	2
GO:0051656	establishment of organelle localization	4/69	427/28814	0.0193111	0.0413784	0.0174263	Il4/Il4ra/Adora2b/Itgb1	4
GO:0031668	cellular response to extracellular stimulus	3/69	237/28814	0.0193356	0.0413926	0.0174322	Fas/Ptprc/Adora2b	3
GO:0045638	negative regulation of myeloid cell differentiation	2/69	89/28814	0.0193561	0.0413981	0.0174345	Il4/Ifng	2
GO:0043254	regulation of protein-containing complex assembly	4/69	429/28814	0.0196075	0.0418969	0.0176446	Ifng/Tnf/Icam1/Fas	4
GO:0003012	muscle system process	4/69	430/28814	0.0197567	0.0420409	0.0177053	Tnfrsf1a/Tnfrsf1b/Adora2b/Cxcr4	4
GO:0002791	regulation of peptide secretion	3/69	239/28814	0.0197648	0.0420409	0.0177053	Ifng/Tnf/Cd74	3
GO:0006096	glycolytic process	2/69	90/28814	0.0197658	0.0420409	0.0177053	Ifng/Insr	2
GO:0010827	regulation of glucose transmembrane transport	2/69	90/28814	0.0197658	0.0420409	0.0177053	Tnf/Insr	2
GO:0031960	response to corticosteroid	2/69	90/28814	0.0197658	0.0420409	0.0177053	Tnf/Fas	2
GO:0008406	gonad development	3/69	240/28814	0.0199814	0.0424214	0.0178655	Icam1/Insr/Itgav	3
GO:0098657	import into cell	3/69	240/28814	0.0199814	0.0424214	0.0178655	Ifng/Itgb3/Itgb1	3
GO:0006757	ATP generation from ADP	2/69	91/28814	0.0201791	0.0427235	0.0179927	Ifng/Insr	2
GO:0009199	ribonucleoside triphosphate metabolic process	2/69	91/28814	0.0201791	0.0427235	0.0179927	Il4/Entpd1	2
GO:0043297	apical junction assembly	2/69	91/28814	0.0201791	0.0427235	0.0179927	Tnf/Itgb1	2
GO:0045664	regulation of neuron differentiation	3/69	241/28814	0.0201992	0.042727	0.0179942	Ifng/Ccr5/Itgb1	3
GO:0006836	neurotransmitter transport	3/69	242/28814	0.0204184	0.0431118	0.0181563	Adora2b/Itgb3/Itgb1	3
GO:0090087	regulation of peptide transport	3/69	242/28814	0.0204184	0.0431118	0.0181563	Ifng/Tnf/Cd74	3
GO:0061515	myeloid cell development	2/69	92/28814	0.020596	0.0433285	0.0182475	Csf1r/Itgam	2
GO:0097581	lamellipodium organization	2/69	92/28814	0.020596	0.0433285	0.0182475	Cd44/Itgb1	2
GO:1900182	positive regulation of protein localization to nucleus	2/69	92/28814	0.020596	0.0433285	0.0182475	Ifng/Tnfrsf1a	2
GO:1903035	negative regulation of response to wounding	2/69	92/28814	0.020596	0.0433285	0.0182475	Tnf/Siglecg	2
GO:0046777	protein autophosphorylation	3/69	243/28814	0.0206389	0.0433793	0.0182689	Csf1r/Insr/Ptprc	3
GO:0045137	development of primary sexual characteristics	3/69	244/28814	0.0208608	0.0438057	0.0184485	Icam1/Insr/Itgav	3
GO:0042692	muscle cell differentiation	4/69	438/28814	0.0209759	0.0440075	0.0185335	Il4/Il4ra/Sort1/Itgb1	4
GO:0035304	regulation of protein dephosphorylation	2/69	94/28814	0.0214407	0.0448605	0.0188927	Tnf/Ptprc	2
GO:0120193	tight junction organization	2/69	94/28814	0.0214407	0.0448605	0.0188927	Tnf/Itgb1	2
GO:2000117	negative regulation of cysteine-type endopeptidase activity	2/69	94/28814	0.0214407	0.0448605	0.0188927	Tnf/Cd44	2
GO:0009144	purine nucleoside triphosphate metabolic process	2/69	95/28814	0.0218684	0.0456727	0.0192348	Il4/Entpd1	2
GO:0045685	regulation of glial cell differentiation	2/69	95/28814	0.0218684	0.0456727	0.0192348	Tnfrsf1b/Cxcr4	2
GO:0002253	activation of immune response	4/69	446/28814	0.0222406	0.0463663	0.0195269	Ifng/Cd226/Ptprc/Ighm	4
GO:0006631	fatty acid metabolic process	4/69	446/28814	0.0222406	0.0463663	0.0195269	Mif/Angptl3/Tnfrsf1a/Cd74	4
GO:0001505	regulation of neurotransmitter levels	3/69	254/28814	0.0231515	0.0481784	0.02029	Adora2b/Itgb3/Itgb1	3
GO:0099003	vesicle-mediated transport in synapse	3/69	254/28814	0.0231515	0.0481784	0.02029	Grn/Adora2b/Itgb3	3
GO:1901222	regulation of NIK/NF-kappaB signaling	2/69	98/28814	0.0231725	0.0481789	0.0202902	Tnf/Havcr2	2
GO:0015850	organic hydroxy compound transport	3/69	255/28814	0.0233878	0.0484354	0.0203982	Entpd1/Adora2b/Itgb3	3
GO:0001938	positive regulation of endothelial cell proliferation	2/69	99/28814	0.0236143	0.0484354	0.0203982	Adora2b/Itgb3	2
GO:1905954	positive regulation of lipid localization	2/69	99/28814	0.0236143	0.0484354	0.0203982	Mif/Fasl	2
GO:0090257	regulation of muscle system process	3/69	256/28814	0.0236254	0.0484354	0.0203982	Tnfrsf1a/Tnfrsf1b/Adora2b	3
GO:0002604	regulation of dendritic cell antigen processing and presentation	1/69	10/28814	0.0236939	0.0484354	0.0203982	Cd74	1
GO:0002634	regulation of germinal center formation	1/69	10/28814	0.0236939	0.0484354	0.0203982	Tnfsf13	1
GO:0010624	regulation of Schwann cell proliferation	1/69	10/28814	0.0236939	0.0484354	0.0203982	Fas	1
GO:0010692	regulation of alkaline phosphatase activity	1/69	10/28814	0.0236939	0.0484354	0.0203982	Tnf	1
GO:0032224	positive regulation of synaptic transmission, cholinergic	1/69	10/28814	0.0236939	0.0484354	0.0203982	Ifng	1
GO:0032594	protein transport within lipid bilayer	1/69	10/28814	0.0236939	0.0484354	0.0203982	Itgb1	1
GO:0036363	transforming growth factor beta activation	1/69	10/28814	0.0236939	0.0484354	0.0203982	Itgav	1
GO:0048539	bone marrow development	1/69	10/28814	0.0236939	0.0484354	0.0203982	Ptprc	1
GO:0070673	response to interleukin-18	1/69	10/28814	0.0236939	0.0484354	0.0203982	Ifng	1
GO:0090237	regulation of arachidonic acid secretion	1/69	10/28814	0.0236939	0.0484354	0.0203982	Mif	1
GO:0098883	synapse pruning	1/69	10/28814	0.0236939	0.0484354	0.0203982	Itgam	1
GO:1901724	positive regulation of cell proliferation involved in kidney development	1/69	10/28814	0.0236939	0.0484354	0.0203982	Itgb3	1
GO:1903799	negative regulation of production of miRNAs involved in gene silencing by miRNA	1/69	10/28814	0.0236939	0.0484354	0.0203982	Tnf	1
GO:2000109	regulation of macrophage apoptotic process	1/69	10/28814	0.0236939	0.0484354	0.0203982	Ccr5	1
GO:2001269	positive regulation of cysteine-type endopeptidase activity involved in apoptotic signaling pathway	1/69	10/28814	0.0236939	0.0484354	0.0203982	Fas	1
GO:0019318	hexose metabolic process	3/69	257/28814	0.0238644	0.0487407	0.0205268	Tnf/Insr/Adora2b	3
GO:0006885	regulation of pH	2/69	100/28814	0.0240595	0.0490957	0.0206764	Fasl/Grn	2
GO:0007411	axon guidance	3/69	258/28814	0.0241046	0.0491446	0.0206969	Csf1r/Alcam/Cxcr4	3
GO:0097485	neuron projection guidance	3/69	259/28814	0.0243462	0.0495934	0.0208859	Csf1r/Alcam/Cxcr4	3
GO:0043502	regulation of muscle adaptation	2/69	102/28814	0.0249602	0.0507099	0.0213562	Tnfrsf1a/Tnfrsf1b	2
GO:0045185	maintenance of protein location	2/69	102/28814	0.0249602	0.0507099	0.0213562	Lgals9/Cd4	2
GO:0048525	negative regulation of viral process	2/69	102/28814	0.0249602	0.0507099	0.0213562	Tnf/Cd74	2
GO:2001020	regulation of response to DNA damage stimulus	3/69	262/28814	0.0250789	0.0509064	0.0214389	Mif/Cd44/Cd74	3
GO:0001704	formation of primary germ layer	2/69	103/28814	0.0254156	0.0515447	0.0217077	Itga5/Itgav	2
GO:0006165	nucleoside diphosphate phosphorylation	2/69	104/28814	0.0258745	0.0521556	0.021965	Ifng/Insr	2
GO:0002679	respiratory burst involved in defense response	1/69	11/28814	0.0260327	0.0521556	0.021965	Grn	1
GO:0002887	negative regulation of myeloid leukocyte mediated immunity	1/69	11/28814	0.0260327	0.0521556	0.021965	Ccr2	1
GO:0009191	ribonucleoside diphosphate catabolic process	1/69	11/28814	0.0260327	0.0521556	0.021965	Entpd1	1
GO:0031642	negative regulation of myelination	1/69	11/28814	0.0260327	0.0521556	0.021965	Ifng	1
GO:0045588	positive regulation of gamma-delta T cell differentiation	1/69	11/28814	0.0260327	0.0521556	0.021965	Ptprc	1
GO:0046645	positive regulation of gamma-delta T cell activation	1/69	11/28814	0.0260327	0.0521556	0.021965	Ptprc	1
GO:0060693	regulation of branching involved in salivary gland morphogenesis	1/69	11/28814	0.0260327	0.0521556	0.021965	Tnf	1
GO:0070782	phosphatidylserine exposure on apoptotic cell surface	1/69	11/28814	0.0260327	0.0521556	0.021965	Fasl	1
GO:0071888	macrophage apoptotic process	1/69	11/28814	0.0260327	0.0521556	0.021965	Ccr5	1
GO:0090160	Golgi to lysosome transport	1/69	11/28814	0.0260327	0.0521556	0.021965	Sort1	1
GO:1903332	regulation of protein folding	1/69	11/28814	0.0260327	0.0521556	0.021965	Grn	1
GO:2000320	negative regulation of T-helper 17 cell differentiation	1/69	11/28814	0.0260327	0.0521556	0.021965	Il4	1
GO:2001280	positive regulation of unsaturated fatty acid biosynthetic process	1/69	11/28814	0.0260327	0.0521556	0.021965	Cd74	1
GO:0003300	cardiac muscle hypertrophy	2/69	107/28814	0.0272713	0.0545426	0.0229703	Tnfrsf1a/Tnfrsf1b	2
GO:0046939	nucleotide phosphorylation	2/69	107/28814	0.0272713	0.0545426	0.0229703	Ifng/Insr	2
GO:0005996	monosaccharide metabolic process	3/69	273/28814	0.0278667	0.0556723	0.023446	Tnf/Insr/Adora2b	3
GO:0007042	lysosomal lumen acidification	1/69	12/28814	0.0283659	0.0556723	0.023446	Grn	1
GO:0009435	NAD biosynthetic process	1/69	12/28814	0.0283659	0.0556723	0.023446	Nampt	1
GO:0010744	positive regulation of macrophage derived foam cell differentiation	1/69	12/28814	0.0283659	0.0556723	0.023446	Csf1	1
GO:0014010	Schwann cell proliferation	1/69	12/28814	0.0283659	0.0556723	0.023446	Fas	1
GO:0030214	hyaluronan catabolic process	1/69	12/28814	0.0283659	0.0556723	0.023446	Cd44	1
GO:0030388	fructose 1,6-bisphosphate metabolic process	1/69	12/28814	0.0283659	0.0556723	0.023446	Ifng	1
GO:0031392	regulation of prostaglandin biosynthetic process	1/69	12/28814	0.0283659	0.0556723	0.023446	Cd74	1
GO:0032490	detection of molecule of bacterial origin	1/69	12/28814	0.0283659	0.0556723	0.023446	Itgav	1
GO:0033089	positive regulation of T cell differentiation in thymus	1/69	12/28814	0.0283659	0.0556723	0.023446	Il2rg	1
GO:0033212	iron import into cell	1/69	12/28814	0.0283659	0.0556723	0.023446	Ifng	1
GO:0034154	toll-like receptor 7 signaling pathway	1/69	12/28814	0.0283659	0.0556723	0.023446	Havcr2	1
GO:0036295	cellular response to increased oxygen levels	1/69	12/28814	0.0283659	0.0556723	0.023446	Fas	1
GO:0038094	Fc-gamma receptor signaling pathway	1/69	12/28814	0.0283659	0.0556723	0.023446	Ptprc	1
GO:0051610	serotonin uptake	1/69	12/28814	0.0283659	0.0556723	0.023446	Itgb3	1
GO:0051798	positive regulation of hair follicle development	1/69	12/28814	0.0283659	0.0556723	0.023446	Tnf	1
GO:0060907	positive regulation of macrophage cytokine production	1/69	12/28814	0.0283659	0.0556723	0.023446	Cd74	1
GO:0098908	regulation of neuronal action potential	1/69	12/28814	0.0283659	0.0556723	0.023446	Ifng	1
GO:1902947	regulation of tau-protein kinase activity	1/69	12/28814	0.0283659	0.0556723	0.023446	Ifng	1
GO:1905245	regulation of aspartic-type peptidase activity	1/69	12/28814	0.0283659	0.0556723	0.023446	Grn	1
GO:2000317	negative regulation of T-helper 17 type immune response	1/69	12/28814	0.0283659	0.0556723	0.023446	Il4	1
GO:2000551	regulation of T-helper 2 cell cytokine production	1/69	12/28814	0.0283659	0.0556723	0.023446	Il4	1
GO:0090407	organophosphate biosynthetic process	4/69	482/28814	0.0285045	0.0558969	0.0235406	Il4/Nampt/Entpd1/Adora2b	4
GO:0034446	substrate adhesion-dependent cell spreading	2/69	110/28814	0.028698	0.0562285	0.0236803	Itgav/Itgb3	2
GO:0048608	reproductive structure development	4/69	484/28814	0.0288804	0.056538	0.0238106	Icam1/Insr/Cd44/Itgav	4
GO:0010522	regulation of calcium ion transport into cytosol	2/69	111/28814	0.0291801	0.05698	0.0239968	Cd4/Itgb3	2
GO:0014897	striated muscle hypertrophy	2/69	111/28814	0.0291801	0.05698	0.0239968	Tnfrsf1a/Tnfrsf1b	2
GO:0030004	cellular monovalent inorganic cation homeostasis	2/69	111/28814	0.0291801	0.05698	0.0239968	Fasl/Grn	2
GO:0061458	reproductive system development	4/69	488/28814	0.0296409	0.057831	0.0243552	Icam1/Insr/Cd44/Itgav	4
GO:0014896	muscle hypertrophy	2/69	113/28814	0.030154	0.0587825	0.0247559	Tnfrsf1a/Tnfrsf1b	2
GO:0010506	regulation of autophagy	3/69	283/28814	0.0305389	0.059038	0.0248635	Il4/Ifng/Nampt	3
GO:0001973	G protein-coupled adenosine receptor signaling pathway	1/69	13/28814	0.0306936	0.059038	0.0248635	Adora2b	1
GO:0006895	Golgi to endosome transport	1/69	13/28814	0.0306936	0.059038	0.0248635	Sort1	1
GO:0010739	positive regulation of protein kinase A signaling	1/69	13/28814	0.0306936	0.059038	0.0248635	Mif	1
GO:0031953	negative regulation of protein autophosphorylation	1/69	13/28814	0.0306936	0.059038	0.0248635	Ptprc	1
GO:0035588	G protein-coupled purinergic receptor signaling pathway	1/69	13/28814	0.0306936	0.059038	0.0248635	Adora2b	1
GO:0042590	antigen processing and presentation of exogenous peptide antigen via MHC class I	1/69	13/28814	0.0306936	0.059038	0.0248635	H2-K1	1
GO:0043320	natural killer cell degranulation	1/69	13/28814	0.0306936	0.059038	0.0248635	Lgals9	1
GO:0044557	relaxation of smooth muscle	1/69	13/28814	0.0306936	0.059038	0.0248635	Adora2b	1
GO:0045628	regulation of T-helper 2 cell differentiation	1/69	13/28814	0.0306936	0.059038	0.0248635	Il4ra	1
GO:0060179	male mating behavior	1/69	13/28814	0.0306936	0.059038	0.0248635	Grn	1
GO:0060965	negative regulation of miRNA-mediated gene silencing	1/69	13/28814	0.0306936	0.059038	0.0248635	Tnf	1
GO:0070344	regulation of fat cell proliferation	1/69	13/28814	0.0306936	0.059038	0.0248635	Il4	1
GO:0071803	positive regulation of podosome assembly	1/69	13/28814	0.0306936	0.059038	0.0248635	Tnf	1
GO:0090557	establishment of endothelial intestinal barrier	1/69	13/28814	0.0306936	0.059038	0.0248635	Icam1	1
GO:0097011	cellular response to granulocyte macrophage colony-stimulating factor stimulus	1/69	13/28814	0.0306936	0.059038	0.0248635	Cd4	1
GO:0009141	nucleoside triphosphate metabolic process	2/69	115/28814	0.0311408	0.0597986	0.0251838	Il4/Entpd1	2
GO:1903076	regulation of protein localization to plasma membrane	2/69	115/28814	0.0311408	0.0597986	0.0251838	Tnf/Itgb1	2
GO:0043534	blood vessel endothelial cell migration	2/69	116/28814	0.0316389	0.0606146	0.0255275	Tnf/Itgb1	2
GO:0060840	artery development	2/69	116/28814	0.0316389	0.0606146	0.0255275	Angptl3/Cxcr4	2
GO:0045165	cell fate commitment	3/69	287/28814	0.0316444	0.0606146	0.0255275	Il4/Spn/Itgb1	3
GO:0007041	lysosomal transport	2/69	117/28814	0.0321403	0.0614626	0.0258846	Grn/Sort1	2
GO:0044070	regulation of anion transport	2/69	117/28814	0.0321403	0.0614626	0.0258846	Mif/Itgb1	2
GO:0038061	NIK/NF-kappaB signaling	2/69	118/28814	0.0326447	0.0621095	0.026157	Tnf/Havcr2	2
GO:0002829	negative regulation of type 2 immune response	1/69	14/28814	0.0330158	0.0621095	0.026157	Ccr2	1
GO:0030644	cellular chloride ion homeostasis	1/69	14/28814	0.0330158	0.0621095	0.026157	Fasl	1
GO:0034393	positive regulation of smooth muscle cell apoptotic process	1/69	14/28814	0.0330158	0.0621095	0.026157	Ifng	1
GO:0034756	regulation of iron ion transport	1/69	14/28814	0.0330158	0.0621095	0.026157	Ifng	1
GO:0036296	response to increased oxygen levels	1/69	14/28814	0.0330158	0.0621095	0.026157	Fas	1
GO:0042487	regulation of odontogenesis of dentin-containing tooth	1/69	14/28814	0.0330158	0.0621095	0.026157	Csf1	1
GO:0045586	regulation of gamma-delta T cell differentiation	1/69	14/28814	0.0330158	0.0621095	0.026157	Ptprc	1
GO:0046643	regulation of gamma-delta T cell activation	1/69	14/28814	0.0330158	0.0621095	0.026157	Ptprc	1
GO:0060149	negative regulation of post-transcriptional gene silencing	1/69	14/28814	0.0330158	0.0621095	0.026157	Tnf	1
GO:0060967	negative regulation of gene silencing by RNA	1/69	14/28814	0.0330158	0.0621095	0.026157	Tnf	1
GO:0070207	protein homotrimerization	1/69	14/28814	0.0330158	0.0621095	0.026157	Mif	1
GO:0070341	fat cell proliferation	1/69	14/28814	0.0330158	0.0621095	0.026157	Il4	1
GO:0071285	cellular response to lithium ion	1/69	14/28814	0.0330158	0.0621095	0.026157	Fas	1
GO:0097012	response to granulocyte macrophage colony-stimulating factor	1/69	14/28814	0.0330158	0.0621095	0.026157	Cd4	1
GO:1900369	negative regulation of post-transcriptional gene silencing by RNA	1/69	14/28814	0.0330158	0.0621095	0.026157	Tnf	1
GO:1903238	positive regulation of leukocyte tethering or rolling	1/69	14/28814	0.0330158	0.0621095	0.026157	Ccr2	1
GO:1903961	positive regulation of anion transmembrane transport	1/69	14/28814	0.0330158	0.0621095	0.026157	Itgb1	1
GO:2001140	positive regulation of phospholipid transport	1/69	14/28814	0.0330158	0.0621095	0.026157	Fasl	1
GO:2001279	regulation of unsaturated fatty acid biosynthetic process	1/69	14/28814	0.0330158	0.0621095	0.026157	Cd74	1
GO:0006090	pyruvate metabolic process	2/69	119/28814	0.0331523	0.0622144	0.0262012	Ifng/Insr	2
GO:0048709	oligodendrocyte differentiation	2/69	119/28814	0.0331523	0.0622144	0.0262012	Tnfrsf1b/Cxcr4	2
GO:0051702	biological process involved in interaction with symbiont	2/69	119/28814	0.0331523	0.0622144	0.0262012	Ifng/Csf1r	2
GO:0044262	cellular carbohydrate metabolic process	3/69	293/28814	0.0333418	0.0625193	0.0263296	Angptl3/Insr/Adora2b	3
GO:0061448	connective tissue development	3/69	295/28814	0.033918	0.0635482	0.0267629	Csf1/Ifng/Itgb3	3
GO:0008037	cell recognition	3/69	297/28814	0.0344995	0.0645852	0.0271997	Cd6/Ighm/Havcr2	3
GO:0002790	peptide secretion	3/69	298/28814	0.0347921	0.0650804	0.0274082	Ifng/Tnf/Cd74	3
GO:0002638	negative regulation of immunoglobulin production	1/69	15/28814	0.0353326	0.0650908	0.0274126	Siglecg	1
GO:0006924	activation-induced cell death of T cells	1/69	15/28814	0.0353326	0.0650908	0.0274126	Fas	1
GO:0006968	cellular defense response	1/69	15/28814	0.0353326	0.0650908	0.0274126	Ccr2	1
GO:0009134	nucleoside diphosphate catabolic process	1/69	15/28814	0.0353326	0.0650908	0.0274126	Entpd1	1
GO:0010226	response to lithium ion	1/69	15/28814	0.0353326	0.0650908	0.0274126	Fas	1
GO:0010820	positive regulation of T cell chemotaxis	1/69	15/28814	0.0353326	0.0650908	0.0274126	Ccr2	1
GO:0021932	hindbrain radial glia guided cell migration	1/69	15/28814	0.0353326	0.0650908	0.0274126	Itgb1	1
GO:0030320	cellular monovalent inorganic anion homeostasis	1/69	15/28814	0.0353326	0.0650908	0.0274126	Fasl	1
GO:0032222	regulation of synaptic transmission, cholinergic	1/69	15/28814	0.0353326	0.0650908	0.0274126	Ifng	1
GO:0032308	positive regulation of prostaglandin secretion	1/69	15/28814	0.0353326	0.0650908	0.0274126	Mif	1
GO:0032736	positive regulation of interleukin-13 production	1/69	15/28814	0.0353326	0.0650908	0.0274126	Il4	1
GO:0042976	activation of Janus kinase activity	1/69	15/28814	0.0353326	0.0650908	0.0274126	Il4	1
GO:0045651	positive regulation of macrophage differentiation	1/69	15/28814	0.0353326	0.0650908	0.0274126	Csf1	1
GO:0048680	positive regulation of axon regeneration	1/69	15/28814	0.0353326	0.0650908	0.0274126	Grn	1
GO:0060442	branching involved in prostate gland morphogenesis	1/69	15/28814	0.0353326	0.0650908	0.0274126	Cd44	1
GO:0097278	complement-dependent cytotoxicity	1/69	15/28814	0.0353326	0.0650908	0.0274126	Il4	1
GO:0098712	L-glutamate import across plasma membrane	1/69	15/28814	0.0353326	0.0650908	0.0274126	Itgb1	1
GO:1903729	regulation of plasma membrane organization	1/69	15/28814	0.0353326	0.0650908	0.0274126	Fasl	1
GO:2001138	regulation of phospholipid transport	1/69	15/28814	0.0353326	0.0650908	0.0274126	Fasl	1
GO:0071496	cellular response to external stimulus	3/69	301/28814	0.0356778	0.0656745	0.0276584	Fas/Ptprc/Adora2b	3
GO:0002224	toll-like receptor signaling pathway	2/69	124/28814	0.0357365	0.0656779	0.0276598	Lgals9/Havcr2	2
GO:0032963	collagen metabolic process	2/69	124/28814	0.0357365	0.0656779	0.0276598	Adora2b/Itgb1	2
GO:0072659	protein localization to plasma membrane	3/69	302/28814	0.0359757	0.0660649	0.0278228	Tnf/Tnfrsf1a/Itgb1	3
GO:0002040	sprouting angiogenesis	2/69	125/28814	0.0362625	0.0665387	0.0280224	Itga5/Itgb1	2
GO:0050708	regulation of protein secretion	3/69	304/28814	0.0365752	0.0670593	0.0282416	Ifng/Tnf/Cd200	3
GO:0051101	regulation of DNA binding	2/69	127/28814	0.0373234	0.0679942	0.0286353	Ifng/Lgals9	2
GO:0002467	germinal center formation	1/69	16/28814	0.0376438	0.0679942	0.0286353	Tnfsf13	1
GO:0002883	regulation of hypersensitivity	1/69	16/28814	0.0376438	0.0679942	0.0286353	Spn	1
GO:0010752	regulation of cGMP-mediated signaling	1/69	16/28814	0.0376438	0.0679942	0.0286353	Adora2b	1
GO:0010819	regulation of T cell chemotaxis	1/69	16/28814	0.0376438	0.0679942	0.0286353	Ccr2	1
GO:0010958	regulation of amino acid import across plasma membrane	1/69	16/28814	0.0376438	0.0679942	0.0286353	Itgb1	1
GO:0019359	nicotinamide nucleotide biosynthetic process	1/69	16/28814	0.0376438	0.0679942	0.0286353	Nampt	1
GO:0030238	male sex determination	1/69	16/28814	0.0376438	0.0679942	0.0286353	Insr	1
GO:0034162	toll-like receptor 9 signaling pathway	1/69	16/28814	0.0376438	0.0679942	0.0286353	Havcr2	1
GO:0035590	purinergic nucleotide receptor signaling pathway	1/69	16/28814	0.0376438	0.0679942	0.0286353	Adora2b	1
GO:0051938	L-glutamate import	1/69	16/28814	0.0376438	0.0679942	0.0286353	Itgb1	1
GO:0055091	phospholipid homeostasis	1/69	16/28814	0.0376438	0.0679942	0.0286353	Angptl3	1
GO:0070572	positive regulation of neuron projection regeneration	1/69	16/28814	0.0376438	0.0679942	0.0286353	Grn	1
GO:0072673	lamellipodium morphogenesis	1/69	16/28814	0.0376438	0.0679942	0.0286353	Cd44	1
GO:0097049	motor neuron apoptotic process	1/69	16/28814	0.0376438	0.0679942	0.0286353	Fas	1
GO:1903789	regulation of amino acid transmembrane transport	1/69	16/28814	0.0376438	0.0679942	0.0286353	Itgb1	1
GO:1903978	regulation of microglial cell activation	1/69	16/28814	0.0376438	0.0679942	0.0286353	Grn	1
GO:2000252	negative regulation of feeding behavior	1/69	16/28814	0.0376438	0.0679942	0.0286353	Insr	1
GO:2001171	positive regulation of ATP biosynthetic process	1/69	16/28814	0.0376438	0.0679942	0.0286353	Il4	1
GO:0001952	regulation of cell-matrix adhesion	2/69	129/28814	0.0383962	0.0692062	0.0291458	Csf1/Itgb3	2
GO:0043500	muscle adaptation	2/69	129/28814	0.0383962	0.0692062	0.0291458	Tnfrsf1a/Tnfrsf1b	2
GO:0050954	sensory perception of mechanical stimulus	3/69	310/28814	0.0384047	0.0692062	0.0291458	Ifng/Icam1/Cxcr4	3
GO:0015980	energy derivation by oxidation of organic compounds	3/69	312/28814	0.0390248	0.0702689	0.0295933	Il4/Ifng/Insr	3
GO:0046822	regulation of nucleocytoplasmic transport	2/69	131/28814	0.0394808	0.0709794	0.0298925	Ifng/Tnfrsf1a	2
GO:0050829	defense response to Gram-negative bacterium	2/69	131/28814	0.0394808	0.0709794	0.0298925	Ighm/Cd4	2
GO:0002468	dendritic cell antigen processing and presentation	1/69	17/28814	0.0399496	0.0711036	0.0299448	Cd74	1
GO:0010713	negative regulation of collagen metabolic process	1/69	17/28814	0.0399496	0.0711036	0.0299448	Adora2b	1
GO:0010935	regulation of macrophage cytokine production	1/69	17/28814	0.0399496	0.0711036	0.0299448	Cd74	1
GO:0032306	regulation of prostaglandin secretion	1/69	17/28814	0.0399496	0.0711036	0.0299448	Mif	1
GO:0032966	negative regulation of collagen biosynthetic process	1/69	17/28814	0.0399496	0.0711036	0.0299448	Adora2b	1
GO:0035745	T-helper 2 cell cytokine production	1/69	17/28814	0.0399496	0.0711036	0.0299448	Il4	1
GO:0038093	Fc receptor signaling pathway	1/69	17/28814	0.0399496	0.0711036	0.0299448	Ptprc	1
GO:0045725	positive regulation of glycogen biosynthetic process	1/69	17/28814	0.0399496	0.0711036	0.0299448	Insr	1
GO:0070886	positive regulation of calcineurin-NFAT signaling cascade	1/69	17/28814	0.0399496	0.0711036	0.0299448	Tnf	1
GO:0071731	response to nitric oxide	1/69	17/28814	0.0399496	0.0711036	0.0299448	Itgav	1
GO:0071801	regulation of podosome assembly	1/69	17/28814	0.0399496	0.0711036	0.0299448	Tnf	1
GO:0098814	spontaneous synaptic transmission	1/69	17/28814	0.0399496	0.0711036	0.0299448	Itgb1	1
GO:0106058	positive regulation of calcineurin-mediated signaling	1/69	17/28814	0.0399496	0.0711036	0.0299448	Tnf	1
GO:0010906	regulation of glucose metabolic process	2/69	132/28814	0.0400274	0.0711325	0.029957	Insr/Adora2b	2
GO:0043244	regulation of protein-containing complex disassembly	2/69	132/28814	0.0400274	0.0711325	0.029957	Tnf/Insr	2
GO:2000027	regulation of animal organ morphogenesis	2/69	133/28814	0.0405769	0.0719795	0.0303137	Csf1/Tnf	2
GO:0007548	sex differentiation	3/69	317/28814	0.0405974	0.0719795	0.0303137	Icam1/Insr/Itgav	3
GO:0016358	dendrite development	3/69	317/28814	0.0405974	0.0719795	0.0303137	Grn/Fas/Itgb1	3
GO:0015833	peptide transport	3/69	320/28814	0.0415563	0.0736231	0.0310059	Ifng/Tnf/Cd74	3
GO:0042157	lipoprotein metabolic process	2/69	135/28814	0.0416846	0.0737779	0.0310711	Itgav/Itgb3	2
GO:0045927	positive regulation of growth	3/69	322/28814	0.0422019	0.0737779	0.0310711	Csf1/Insr/Cxcr4	3
GO:0008277	regulation of G protein-coupled receptor signaling pathway	2/69	136/28814	0.0422426	0.0737779	0.0310711	Itgb3/Itgb1	2
GO:0002862	negative regulation of inflammatory response to antigenic stimulus	1/69	18/28814	0.04225	0.0737779	0.0310711	Spn	1
GO:0030730	sequestering of triglyceride	1/69	18/28814	0.04225	0.0737779	0.0310711	Tnf	1
GO:0032793	positive regulation of CREB transcription factor activity	1/69	18/28814	0.04225	0.0737779	0.0310711	Cd200	1
GO:0033631	cell-cell adhesion mediated by integrin	1/69	18/28814	0.04225	0.0737779	0.0310711	Itga5	1
GO:0035751	regulation of lysosomal lumen pH	1/69	18/28814	0.04225	0.0737779	0.0310711	Grn	1
GO:0042492	gamma-delta T cell differentiation	1/69	18/28814	0.04225	0.0737779	0.0310711	Ptprc	1
GO:0043217	myelin maintenance	1/69	18/28814	0.04225	0.0737779	0.0310711	Cxcr4	1
GO:0044406	adhesion of symbiont to host	1/69	18/28814	0.04225	0.0737779	0.0310711	Icam1	1
GO:0050862	positive regulation of T cell receptor signaling pathway	1/69	18/28814	0.04225	0.0737779	0.0310711	Cd226	1
GO:0060253	negative regulation of glial cell proliferation	1/69	18/28814	0.04225	0.0737779	0.0310711	Fas	1
GO:0070486	leukocyte aggregation	1/69	18/28814	0.04225	0.0737779	0.0310711	Cd44	1
GO:0140131	positive regulation of lymphocyte chemotaxis	1/69	18/28814	0.04225	0.0737779	0.0310711	Ccr2	1
GO:1905146	lysosomal protein catabolic process	1/69	18/28814	0.04225	0.0737779	0.0310711	Grn	1
GO:1905939	regulation of gonad development	1/69	18/28814	0.04225	0.0737779	0.0310711	Insr	1
GO:2000319	regulation of T-helper 17 cell differentiation	1/69	18/28814	0.04225	0.0737779	0.0310711	Il4	1
GO:2001267	regulation of cysteine-type endopeptidase activity involved in apoptotic signaling pathway	1/69	18/28814	0.04225	0.0737779	0.0310711	Fas	1
GO:0030278	regulation of ossification	2/69	137/28814	0.0428035	0.0746881	0.0314544	Csf1/Ccr1	2
GO:0016052	carbohydrate catabolic process	2/69	140/28814	0.044503	0.0766849	0.0322954	Ifng/Insr	2
GO:0002524	hypersensitivity	1/69	19/28814	0.0445449	0.0766849	0.0322954	Spn	1
GO:0002689	negative regulation of leukocyte chemotaxis	1/69	19/28814	0.0445449	0.0766849	0.0322954	Mif	1
GO:0010623	programmed cell death involved in cell development	1/69	19/28814	0.0445449	0.0766849	0.0322954	Fasl	1
GO:0010934	macrophage cytokine production	1/69	19/28814	0.0445449	0.0766849	0.0322954	Cd74	1
GO:0014061	regulation of norepinephrine secretion	1/69	19/28814	0.0445449	0.0766849	0.0322954	Adora2b	1
GO:0019363	pyridine nucleotide biosynthetic process	1/69	19/28814	0.0445449	0.0766849	0.0322954	Nampt	1
GO:0021542	dentate gyrus development	1/69	19/28814	0.0445449	0.0766849	0.0322954	Csf1r	1
GO:0032700	negative regulation of interleukin-17 production	1/69	19/28814	0.0445449	0.0766849	0.0322954	Ifng	1
GO:0032823	regulation of natural killer cell differentiation	1/69	19/28814	0.0445449	0.0766849	0.0322954	Lgals9	1
GO:0033604	negative regulation of catecholamine secretion	1/69	19/28814	0.0445449	0.0766849	0.0322954	Entpd1	1
GO:0033605	positive regulation of catecholamine secretion	1/69	19/28814	0.0445449	0.0766849	0.0322954	Adora2b	1
GO:0035641	locomotory exploration behavior	1/69	19/28814	0.0445449	0.0766849	0.0322954	Grn	1
GO:0043374	CD8-positive, alpha-beta T cell differentiation	1/69	19/28814	0.0445449	0.0766849	0.0322954	Ifng	1
GO:0045579	positive regulation of B cell differentiation	1/69	19/28814	0.0445449	0.0766849	0.0322954	Il2rg	1
GO:0060707	trophoblast giant cell differentiation	1/69	19/28814	0.0445449	0.0766849	0.0322954	Itgav	1
GO:0070875	positive regulation of glycogen metabolic process	1/69	19/28814	0.0445449	0.0766849	0.0322954	Insr	1
GO:0071636	positive regulation of transforming growth factor beta production	1/69	19/28814	0.0445449	0.0766849	0.0322954	Cd200	1
GO:0008584	male gonad development	2/69	141/28814	0.045075	0.0774821	0.0326311	Icam1/Insr	2
GO:1904375	regulation of protein localization to cell periphery	2/69	141/28814	0.045075	0.0774821	0.0326311	Tnf/Itgb1	2
GO:0046546	development of primary male sexual characteristics	2/69	142/28814	0.0456498	0.0783536	0.0329981	Icam1/Insr	2
GO:0048675	axon extension	2/69	142/28814	0.0456498	0.0783536	0.0329981	Ccr5/Itgb1	2
GO:0050806	positive regulation of synaptic transmission	3/69	335/28814	0.0465215	0.0791529	0.0333348	Ifng/Tnf/Ccr2	3
GO:0002643	regulation of tolerance induction	1/69	20/28814	0.0468344	0.0791529	0.0333348	Havcr2	1
GO:0002863	positive regulation of inflammatory response to antigenic stimulus	1/69	20/28814	0.0468344	0.0791529	0.0333348	Tnf	1
GO:0006071	glycerol metabolic process	1/69	20/28814	0.0468344	0.0791529	0.0333348	Angptl3	1
GO:0007039	protein catabolic process in the vacuole	1/69	20/28814	0.0468344	0.0791529	0.0333348	Grn	1
GO:0010310	regulation of hydrogen peroxide metabolic process	1/69	20/28814	0.0468344	0.0791529	0.0333348	Insr	1
GO:0030502	negative regulation of bone mineralization	1/69	20/28814	0.0468344	0.0791529	0.0333348	Ccr1	1
GO:0030889	negative regulation of B cell proliferation	1/69	20/28814	0.0468344	0.0791529	0.0333348	Tnfrsf13b	1
GO:0032305	positive regulation of icosanoid secretion	1/69	20/28814	0.0468344	0.0791529	0.0333348	Mif	1
GO:0032656	regulation of interleukin-13 production	1/69	20/28814	0.0468344	0.0791529	0.0333348	Il4	1
GO:0036120	cellular response to platelet-derived growth factor stimulus	1/69	20/28814	0.0468344	0.0791529	0.0333348	Itgb3	1
GO:0044090	positive regulation of vacuole organization	1/69	20/28814	0.0468344	0.0791529	0.0333348	Grn	1
GO:0045019	negative regulation of nitric oxide biosynthetic process	1/69	20/28814	0.0468344	0.0791529	0.0333348	Il4	1
GO:0045948	positive regulation of translational initiation	1/69	20/28814	0.0468344	0.0791529	0.0333348	Tnf	1
GO:0045986	negative regulation of smooth muscle contraction	1/69	20/28814	0.0468344	0.0791529	0.0333348	Adora2b	1
GO:0048243	norepinephrine secretion	1/69	20/28814	0.0468344	0.0791529	0.0333348	Adora2b	1
GO:0050965	detection of temperature stimulus involved in sensory perception of pain	1/69	20/28814	0.0468344	0.0791529	0.0333348	Cxcr4	1
GO:0050966	detection of mechanical stimulus involved in sensory perception of pain	1/69	20/28814	0.0468344	0.0791529	0.0333348	Cxcr4	1
GO:1903236	regulation of leukocyte tethering or rolling	1/69	20/28814	0.0468344	0.0791529	0.0333348	Ccr2	1
GO:1904406	negative regulation of nitric oxide metabolic process	1/69	20/28814	0.0468344	0.0791529	0.0333348	Il4	1
GO:2000773	negative regulation of cellular senescence	1/69	20/28814	0.0468344	0.0791529	0.0333348	Nampt	1
GO:0032386	regulation of intracellular transport	3/69	337/28814	0.0472048	0.0797206	0.0335738	Ifng/Tnfrsf1a/Itgam	3
GO:0008203	cholesterol metabolic process	2/69	145/28814	0.0473904	0.0799756	0.0336812	Il4/Angptl3	2
GO:1901136	carbohydrate derivative catabolic process	2/69	147/28814	0.0485642	0.0818967	0.0344903	Entpd1/Cd44	2
GO:0006622	protein targeting to lysosome	1/69	21/28814	0.0491185	0.0819351	0.0345065	Sort1	1
GO:0006896	Golgi to vacuole transport	1/69	21/28814	0.0491185	0.0819351	0.0345065	Sort1	1
GO:0007252	I-kappaB phosphorylation	1/69	21/28814	0.0491185	0.0819351	0.0345065	Tnf	1
GO:0032310	prostaglandin secretion	1/69	21/28814	0.0491185	0.0819351	0.0345065	Mif	1
GO:0032616	interleukin-13 production	1/69	21/28814	0.0491185	0.0819351	0.0345065	Il4	1
GO:0035584	calcium-mediated signaling using intracellular calcium source	1/69	21/28814	0.0491185	0.0819351	0.0345065	Ptprc	1
GO:0043117	positive regulation of vascular permeability	1/69	21/28814	0.0491185	0.0819351	0.0345065	Ccl4	1
GO:0045649	regulation of macrophage differentiation	1/69	21/28814	0.0491185	0.0819351	0.0345065	Csf1	1
GO:0046629	gamma-delta T cell activation	1/69	21/28814	0.0491185	0.0819351	0.0345065	Ptprc	1
GO:0051797	regulation of hair follicle development	1/69	21/28814	0.0491185	0.0819351	0.0345065	Tnf	1
GO:0060333	interferon-gamma-mediated signaling pathway	1/69	21/28814	0.0491185	0.0819351	0.0345065	Ifng	1
GO:0097284	hepatocyte apoptotic process	1/69	21/28814	0.0491185	0.0819351	0.0345065	Fas	1
GO:0150146	cell junction disassembly	1/69	21/28814	0.0491185	0.0819351	0.0345065	Itgam	1
GO:1903209	positive regulation of oxidative stress-induced cell death	1/69	21/28814	0.0491185	0.0819351	0.0345065	Itgam	1
GO:1903798	regulation of production of miRNAs involved in gene silencing by miRNA	1/69	21/28814	0.0491185	0.0819351	0.0345065	Tnf	1
GO:0019233	sensory perception of pain	2/69	149/28814	0.0497485	0.0829262	0.0349238	Ccr2/Cxcr4	2
GO:0016311	dephosphorylation	3/69	347/28814	0.0506961	0.0844448	0.0355634	Ifng/Tnf/Ptprc	3
GO:0009152	purine ribonucleotide biosynthetic process	2/69	151/28814	0.0509433	0.0845768	0.035619	Il4/Entpd1	2
GO:0010508	positive regulation of autophagy	2/69	151/28814	0.0509433	0.0845768	0.035619	Il4/Ifng	2
GO:1900180	regulation of protein localization to nucleus	2/69	151/28814	0.0509433	0.0845768	0.035619	Ifng/Tnfrsf1a	2
GO:0007035	vacuolar acidification	1/69	22/28814	0.0513972	0.0845768	0.035619	Grn	1
GO:0017121	plasma membrane phospholipid scrambling	1/69	22/28814	0.0513972	0.0845768	0.035619	Fasl	1
GO:0031579	membrane raft organization	1/69	22/28814	0.0513972	0.0845768	0.035619	Ptprc	1
GO:0032516	positive regulation of phosphoprotein phosphatase activity	1/69	22/28814	0.0513972	0.0845768	0.035619	Ptprc	1
GO:0034755	iron ion transmembrane transport	1/69	22/28814	0.0513972	0.0845768	0.035619	Ifng	1
GO:0045217	cell-cell junction maintenance	1/69	22/28814	0.0513972	0.0845768	0.035619	Csf1r	1
GO:0046325	negative regulation of glucose import	1/69	22/28814	0.0513972	0.0845768	0.035619	Tnf	1
GO:0050849	negative regulation of calcium-mediated signaling	1/69	22/28814	0.0513972	0.0845768	0.035619	Siglecg	1
GO:0060009	Sertoli cell development	1/69	22/28814	0.0513972	0.0845768	0.035619	Icam1	1
GO:0060252	positive regulation of glial cell proliferation	1/69	22/28814	0.0513972	0.0845768	0.035619	Tnf	1
GO:0070920	regulation of production of small RNA involved in gene silencing by RNA	1/69	22/28814	0.0513972	0.0845768	0.035619	Tnf	1
GO:0071800	podosome assembly	1/69	22/28814	0.0513972	0.0845768	0.035619	Tnf	1
GO:1903672	positive regulation of sprouting angiogenesis	1/69	22/28814	0.0513972	0.0845768	0.035619	Itga5	1
GO:2000810	regulation of bicellular tight junction assembly	1/69	22/28814	0.0513972	0.0845768	0.035619	Tnf	1
GO:0007034	vacuolar transport	2/69	152/28814	0.0515446	0.084759	0.0356957	Grn/Sort1	2
GO:0006633	fatty acid biosynthetic process	2/69	153/28814	0.0521485	0.0856911	0.0360882	Mif/Cd74	2
GO:0001933	negative regulation of protein phosphorylation	3/69	352/28814	0.0524879	0.0861876	0.0362973	Ifng/Insr/Ptprc	3
GO:0016125	sterol metabolic process	2/69	154/28814	0.0527549	0.0865031	0.0364302	Il4/Angptl3	2
GO:0046434	organophosphate catabolic process	2/69	154/28814	0.0527549	0.0865031	0.0364302	Angptl3/Entpd1	2
GO:0042886	amide transport	3/69	353/28814	0.05285	0.0865975	0.03647	Ifng/Tnf/Cd74	3
GO:0007043	cell-cell junction assembly	2/69	155/28814	0.0533638	0.0868344	0.0365698	Tnf/Itgb1	2
GO:0002864	regulation of acute inflammatory response to antigenic stimulus	1/69	23/28814	0.0536706	0.0868344	0.0365698	Spn	1
GO:0006027	glycosaminoglycan catabolic process	1/69	23/28814	0.0536706	0.0868344	0.0365698	Cd44	1
GO:0010560	positive regulation of glycoprotein biosynthetic process	1/69	23/28814	0.0536706	0.0868344	0.0365698	Insr	1
GO:0010738	regulation of protein kinase A signaling	1/69	23/28814	0.0536706	0.0868344	0.0365698	Mif	1
GO:0010818	T cell chemotaxis	1/69	23/28814	0.0536706	0.0868344	0.0365698	Ccr2	1
GO:0019400	alditol metabolic process	1/69	23/28814	0.0536706	0.0868344	0.0365698	Angptl3	1
GO:0021535	cell migration in hindbrain	1/69	23/28814	0.0536706	0.0868344	0.0365698	Itgb1	1
GO:0033630	positive regulation of cell adhesion mediated by integrin	1/69	23/28814	0.0536706	0.0868344	0.0365698	Itgb3	1
GO:0036119	response to platelet-derived growth factor	1/69	23/28814	0.0536706	0.0868344	0.0365698	Itgb3	1
GO:0042053	regulation of dopamine metabolic process	1/69	23/28814	0.0536706	0.0868344	0.0365698	Itgam	1
GO:0042481	regulation of odontogenesis	1/69	23/28814	0.0536706	0.0868344	0.0365698	Csf1	1
GO:0050961	detection of temperature stimulus involved in sensory perception	1/69	23/28814	0.0536706	0.0868344	0.0365698	Cxcr4	1
GO:0072525	pyridine-containing compound biosynthetic process	1/69	23/28814	0.0536706	0.0868344	0.0365698	Nampt	1
GO:0099149	regulation of postsynaptic neurotransmitter receptor internalization	1/69	23/28814	0.0536706	0.0868344	0.0365698	Itgb3	1
GO:1900543	negative regulation of purine nucleotide metabolic process	1/69	23/28814	0.0536706	0.0868344	0.0365698	Entpd1	1
GO:1901623	regulation of lymphocyte chemotaxis	1/69	23/28814	0.0536706	0.0868344	0.0365698	Ccr2	1
GO:1903428	positive regulation of reactive oxygen species biosynthetic process	1/69	23/28814	0.0536706	0.0868344	0.0365698	Il4	1
GO:0031099	regeneration	2/69	156/28814	0.0539753	0.0872664	0.0367517	Grn/Fas	2
GO:0043434	response to peptide hormone	3/69	359/28814	0.0550477	0.088938	0.0374557	Insr/Sort1/Adora2b	3
GO:1902652	secondary alcohol metabolic process	2/69	158/28814	0.0552058	0.0891311	0.037537	Il4/Angptl3	2
GO:0030002	cellular anion homeostasis	1/69	24/28814	0.0559385	0.0896878	0.0377715	Fasl	1
GO:0032515	negative regulation of phosphoprotein phosphatase activity	1/69	24/28814	0.0559385	0.0896878	0.0377715	Tnf	1
GO:0043011	myeloid dendritic cell differentiation	1/69	24/28814	0.0559385	0.0896878	0.0377715	Il4	1
GO:0045980	negative regulation of nucleotide metabolic process	1/69	24/28814	0.0559385	0.0896878	0.0377715	Entpd1	1
GO:0046496	nicotinamide nucleotide metabolic process	1/69	24/28814	0.0559385	0.0896878	0.0377715	Nampt	1
GO:0055064	chloride ion homeostasis	1/69	24/28814	0.0559385	0.0896878	0.0377715	Fasl	1
GO:1903020	positive regulation of glycoprotein metabolic process	1/69	24/28814	0.0559385	0.0896878	0.0377715	Insr	1
GO:1990776	response to angiotensin	1/69	24/28814	0.0559385	0.0896878	0.0377715	Adora2b	1
GO:2000010	positive regulation of protein localization to cell surface	1/69	24/28814	0.0559385	0.0896878	0.0377715	Tnf	1
GO:2000345	regulation of hepatocyte proliferation	1/69	24/28814	0.0559385	0.0896878	0.0377715	Ifng	1
GO:0016482	cytosolic transport	2/69	161/28814	0.05707	0.0914385	0.0385087	Sort1/Ighm	2
GO:0032956	regulation of actin cytoskeleton organization	3/69	366/28814	0.0576666	0.0922282	0.0388413	Icam1/Csf1r/Itgb3	3
GO:0002719	negative regulation of cytokine production involved in immune response	1/69	25/28814	0.0582011	0.0922282	0.0388413	Tnf	1
GO:0014808	release of sequestered calcium ion into cytosol by sarcoplasmic reticulum	1/69	25/28814	0.0582011	0.0922282	0.0388413	Ccr5	1
GO:0015732	prostaglandin transport	1/69	25/28814	0.0582011	0.0922282	0.0388413	Mif	1
GO:0015813	L-glutamate transmembrane transport	1/69	25/28814	0.0582011	0.0922282	0.0388413	Itgb1	1
GO:0030325	adrenal gland development	1/69	25/28814	0.0582011	0.0922282	0.0388413	Insr	1
GO:0031645	negative regulation of nervous system process	1/69	25/28814	0.0582011	0.0922282	0.0388413	Ifng	1
GO:0032303	regulation of icosanoid secretion	1/69	25/28814	0.0582011	0.0922282	0.0388413	Mif	1
GO:0035024	negative regulation of Rho protein signal transduction	1/69	25/28814	0.0582011	0.0922282	0.0388413	Itgb1	1
GO:0035988	chondrocyte proliferation	1/69	25/28814	0.0582011	0.0922282	0.0388413	Grn	1
GO:0042069	regulation of catecholamine metabolic process	1/69	25/28814	0.0582011	0.0922282	0.0388413	Itgam	1
GO:0051590	positive regulation of neurotransmitter transport	1/69	25/28814	0.0582011	0.0922282	0.0388413	Itgb1	1
GO:0051969	regulation of transmission of nerve impulse	1/69	25/28814	0.0582011	0.0922282	0.0388413	Ifng	1
GO:0055083	monovalent inorganic anion homeostasis	1/69	25/28814	0.0582011	0.0922282	0.0388413	Fasl	1
GO:0097062	dendritic spine maintenance	1/69	25/28814	0.0582011	0.0922282	0.0388413	Insr	1
GO:2000193	positive regulation of fatty acid transport	1/69	25/28814	0.0582011	0.0922282	0.0388413	Mif	1
GO:0009260	ribonucleotide biosynthetic process	2/69	163/28814	0.0583249	0.0922979	0.0388707	Il4/Entpd1	2
GO:0050768	negative regulation of neurogenesis	2/69	163/28814	0.0583249	0.0922979	0.0388707	Ccr5/Fas	2
GO:1990778	protein localization to cell periphery	3/69	370/28814	0.0591895	0.093602	0.0394199	Tnf/Tnfrsf1a/Itgb1	3
GO:0010675	regulation of cellular carbohydrate metabolic process	2/69	165/28814	0.0595895	0.0941702	0.0396592	Insr/Adora2b	2
GO:0050878	regulation of body fluid levels	3/69	373/28814	0.0603441	0.095153	0.0400731	Cd40lg/Entpd1/Itgb3	3
GO:0002726	positive regulation of T cell cytokine production	1/69	26/28814	0.0604584	0.095153	0.0400731	Il4	1
GO:0010575	positive regulation of vascular endothelial growth factor production	1/69	26/28814	0.0604584	0.095153	0.0400731	Adora2b	1
GO:0035743	CD4-positive, alpha-beta T cell cytokine production	1/69	26/28814	0.0604584	0.095153	0.0400731	Il4	1
GO:0045780	positive regulation of bone resorption	1/69	26/28814	0.0604584	0.095153	0.0400731	Itgb3	1
GO:0070723	response to cholesterol	1/69	26/28814	0.0604584	0.095153	0.0400731	Ccr5	1
GO:0006457	protein folding	2/69	167/28814	0.0608636	0.0956605	0.0402868	Grn/Cd74	2
GO:0051961	negative regulation of nervous system development	2/69	167/28814	0.0608636	0.0956605	0.0402868	Ccr5/Fas	2
GO:0055067	monovalent inorganic cation homeostasis	2/69	168/28814	0.0615041	0.0966016	0.0406832	Fasl/Grn	2
GO:0010829	negative regulation of glucose transmembrane transport	1/69	27/28814	0.0627103	0.0978932	0.0412271	Tnf	1
GO:0016048	detection of temperature stimulus	1/69	27/28814	0.0627103	0.0978932	0.0412271	Cxcr4	1
GO:0019362	pyridine nucleotide metabolic process	1/69	27/28814	0.0627103	0.0978932	0.0412271	Nampt	1
GO:0031664	regulation of lipopolysaccharide-mediated signaling pathway	1/69	27/28814	0.0627103	0.0978932	0.0412271	Mif	1
GO:0042104	positive regulation of activated T cell proliferation	1/69	27/28814	0.0627103	0.0978932	0.0412271	Il4	1
GO:0045723	positive regulation of fatty acid biosynthetic process	1/69	27/28814	0.0627103	0.0978932	0.0412271	Cd74	1
GO:0060008	Sertoli cell differentiation	1/69	27/28814	0.0627103	0.0978932	0.0412271	Icam1	1
GO:0070168	negative regulation of biomineral tissue development	1/69	27/28814	0.0627103	0.0978932	0.0412271	Ccr1	1
GO:2000316	regulation of T-helper 17 type immune response	1/69	27/28814	0.0627103	0.0978932	0.0412271	Il4	1
GO:0043433	negative regulation of DNA-binding transcription factor activity	2/69	170/28814	0.0627922	0.0978932	0.0412271	Cd200/Havcr2	2
GO:0048015	phosphatidylinositol-mediated signaling	2/69	170/28814	0.0627922	0.0978932	0.0412271	Csf1r/Insr	2
GO:0046390	ribose phosphate biosynthetic process	2/69	172/28814	0.0640895	0.0997811	0.0420222	Il4/Entpd1	2
GO:0046661	male sex differentiation	2/69	172/28814	0.0640895	0.0997811	0.0420222	Icam1/Insr	2
GO:0035296	regulation of tube diameter	2/69	173/28814	0.0647416	0.0999204	0.0420808	Icam1/Adora2b	2
GO:0048017	inositol lipid-mediated signaling	2/69	173/28814	0.0647416	0.0999204	0.0420808	Csf1r/Insr	2
GO:0097746	blood vessel diameter maintenance	2/69	173/28814	0.0647416	0.0999204	0.0420808	Icam1/Adora2b	2
GO:0006837	serotonin transport	1/69	28/28814	0.0649569	0.0999204	0.0420808	Itgb3	1
GO:0007271	synaptic transmission, cholinergic	1/69	28/28814	0.0649569	0.0999204	0.0420808	Ifng	1
GO:0007530	sex determination	1/69	28/28814	0.0649569	0.0999204	0.0420808	Insr	1
GO:0015874	norepinephrine transport	1/69	28/28814	0.0649569	0.0999204	0.0420808	Adora2b	1
GO:0032148	activation of protein kinase B activity	1/69	28/28814	0.0649569	0.0999204	0.0420808	Insr	1
GO:0034390	smooth muscle cell apoptotic process	1/69	28/28814	0.0649569	0.0999204	0.0420808	Ifng	1
GO:0034391	regulation of smooth muscle cell apoptotic process	1/69	28/28814	0.0649569	0.0999204	0.0420808	Ifng	1
GO:0038083	peptidyl-tyrosine autophosphorylation	1/69	28/28814	0.0649569	0.0999204	0.0420808	Insr	1
GO:0050995	negative regulation of lipid catabolic process	1/69	28/28814	0.0649569	0.0999204	0.0420808	Tnf	1
GO:0060445	branching involved in salivary gland morphogenesis	1/69	28/28814	0.0649569	0.0999204	0.0420808	Tnf	1
GO:0098581	detection of external biotic stimulus	1/69	28/28814	0.0649569	0.0999204	0.0420808	Itgav	1
GO:0098884	postsynaptic neurotransmitter receptor internalization	1/69	28/28814	0.0649569	0.0999204	0.0420808	Itgb3	1
GO:0110150	negative regulation of biomineralization	1/69	28/28814	0.0649569	0.0999204	0.0420808	Ccr1	1
GO:0140239	postsynaptic endocytosis	1/69	28/28814	0.0649569	0.0999204	0.0420808	Itgb3	1
GO:2000178	negative regulation of neural precursor cell proliferation	1/69	28/28814	0.0649569	0.0999204	0.0420808	Ccr5	1
GO:0035150	regulation of tube size	2/69	174/28814	0.0653959	0.100529	0.0423371	Icam1/Adora2b	2
GO:0032480	negative regulation of type I interferon production	1/69	29/28814	0.0671982	0.102617	0.0432165	Havcr2	1
GO:0032647	regulation of interferon-alpha production	1/69	29/28814	0.0671982	0.102617	0.0432165	Havcr2	1
GO:0033081	regulation of T cell differentiation in thymus	1/69	29/28814	0.0671982	0.102617	0.0432165	Il2rg	1
GO:0033141	positive regulation of peptidyl-serine phosphorylation of STAT protein	1/69	29/28814	0.0671982	0.102617	0.0432165	Ifng	1
GO:0048521	negative regulation of behavior	1/69	29/28814	0.0671982	0.102617	0.0432165	Insr	1
GO:0060444	branching involved in mammary gland duct morphogenesis	1/69	29/28814	0.0671982	0.102617	0.0432165	Csf1	1
GO:0090023	positive regulation of neutrophil chemotaxis	1/69	29/28814	0.0671982	0.102617	0.0432165	Cd74	1
GO:0090280	positive regulation of calcium ion import	1/69	29/28814	0.0671982	0.102617	0.0432165	Cxcr4	1
GO:1900027	regulation of ruffle assembly	1/69	29/28814	0.0671982	0.102617	0.0432165	Icam1	1
GO:1903861	positive regulation of dendrite extension	1/69	29/28814	0.0671982	0.102617	0.0432165	Cxcr4	1
GO:0002221	pattern recognition receptor signaling pathway	2/69	177/28814	0.0673722	0.102747	0.0432713	Lgals9/Havcr2	2
GO:0043271	negative regulation of ion transport	2/69	177/28814	0.0673722	0.102747	0.0432713	Entpd1/Icam1	2
GO:0006606	protein import into nucleus	2/69	178/28814	0.0680354	0.10369	0.0436684	Ifng/Tnfrsf1a	2
GO:0042176	regulation of protein catabolic process	3/69	393/28814	0.0683102	0.10404	0.0438159	Ifng/Tnf/Tnfrsf1b	3
GO:0007369	gastrulation	2/69	179/28814	0.0687008	0.104566	0.0440374	Itga5/Itgav	2
GO:0002507	tolerance induction	1/69	30/28814	0.0694342	0.104854	0.0441587	Havcr2	1
GO:0005979	regulation of glycogen biosynthetic process	1/69	30/28814	0.0694342	0.104854	0.0441587	Insr	1
GO:0006929	substrate-dependent cell migration	1/69	30/28814	0.0694342	0.104854	0.0441587	Ptprc	1
GO:0010155	regulation of proton transport	1/69	30/28814	0.0694342	0.104854	0.0441587	Il4	1
GO:0010962	regulation of glucan biosynthetic process	1/69	30/28814	0.0694342	0.104854	0.0441587	Insr	1
GO:0043950	positive regulation of cAMP-mediated signaling	1/69	30/28814	0.0694342	0.104854	0.0441587	Adora2b	1
GO:0045932	negative regulation of muscle contraction	1/69	30/28814	0.0694342	0.104854	0.0441587	Adora2b	1
GO:0051446	positive regulation of meiotic cell cycle	1/69	30/28814	0.0694342	0.104854	0.0441587	Insr	1
GO:0051957	positive regulation of amino acid transport	1/69	30/28814	0.0694342	0.104854	0.0441587	Itgb1	1
GO:0061099	negative regulation of protein tyrosine kinase activity	1/69	30/28814	0.0694342	0.104854	0.0441587	Ptprc	1
GO:0090200	positive regulation of release of cytochrome c from mitochondria	1/69	30/28814	0.0694342	0.104854	0.0441587	Fas	1
GO:0090314	positive regulation of protein targeting to membrane	1/69	30/28814	0.0694342	0.104854	0.0441587	Itgam	1
GO:0030900	forebrain development	3/69	398/28814	0.0703736	0.106203	0.0447269	Csf1r/Itgam/Cxcr4	3
GO:0050853	B cell receptor signaling pathway	2/69	182/28814	0.0707099	0.106572	0.0448821	Ptprc/Ighm	2
GO:0051170	import into nucleus	2/69	182/28814	0.0707099	0.106572	0.0448821	Ifng/Tnfrsf1a	2
GO:0009306	protein secretion	3/69	399/28814	0.0707896	0.106623	0.0449034	Ifng/Tnf/Cd200	3
GO:0035592	establishment of protein localization to extracellular region	3/69	400/28814	0.0712068	0.106965	0.0450478	Ifng/Tnf/Cd200	3
GO:0042326	negative regulation of phosphorylation	3/69	400/28814	0.0712068	0.106965	0.0450478	Ifng/Insr/Ptprc	3
GO:0002026	regulation of the force of heart contraction	1/69	31/28814	0.0716649	0.106965	0.0450478	Ifng	1
GO:0032509	endosome transport via multivesicular body sorting pathway	1/69	31/28814	0.0716649	0.106965	0.0450478	Sort1	1
GO:0035094	response to nicotine	1/69	31/28814	0.0716649	0.106965	0.0450478	Tnf	1
GO:0036314	response to sterol	1/69	31/28814	0.0716649	0.106965	0.0450478	Ccr5	1
GO:0042634	regulation of hair cycle	1/69	31/28814	0.0716649	0.106965	0.0450478	Tnf	1
GO:0046597	negative regulation of viral entry into host cell	1/69	31/28814	0.0716649	0.106965	0.0450478	Cd74	1
GO:0050951	sensory perception of temperature stimulus	1/69	31/28814	0.0716649	0.106965	0.0450478	Cxcr4	1
GO:0071711	basement membrane organization	1/69	31/28814	0.0716649	0.106965	0.0450478	Itgb1	1
GO:0072539	T-helper 17 cell differentiation	1/69	31/28814	0.0716649	0.106965	0.0450478	Il4	1
GO:1901889	negative regulation of cell junction assembly	1/69	31/28814	0.0716649	0.106965	0.0450478	Tnf	1
GO:1903579	negative regulation of ATP metabolic process	1/69	31/28814	0.0716649	0.106965	0.0450478	Entpd1	1
GO:2000648	positive regulation of stem cell proliferation	1/69	31/28814	0.0716649	0.106965	0.0450478	Ptprc	1
GO:0071692	protein localization to extracellular region	3/69	406/28814	0.0737334	0.109229	0.0460012	Ifng/Tnf/Cd200	3
GO:0000132	establishment of mitotic spindle orientation	1/69	32/28814	0.0738904	0.109229	0.0460012	Itgb1	1
GO:0006026	aminoglycan catabolic process	1/69	32/28814	0.0738904	0.109229	0.0460012	Cd44	1
GO:0030212	hyaluronan metabolic process	1/69	32/28814	0.0738904	0.109229	0.0460012	Cd44	1
GO:0031295	T cell costimulation	1/69	32/28814	0.0738904	0.109229	0.0460012	Spn	1
GO:0033139	regulation of peptidyl-serine phosphorylation of STAT protein	1/69	32/28814	0.0738904	0.109229	0.0460012	Ifng	1
GO:0045662	negative regulation of myoblast differentiation	1/69	32/28814	0.0738904	0.109229	0.0460012	Tnf	1
GO:0045742	positive regulation of epidermal growth factor receptor signaling pathway	1/69	32/28814	0.0738904	0.109229	0.0460012	Fasl	1
GO:0048011	neurotrophin TRK receptor signaling pathway	1/69	32/28814	0.0738904	0.109229	0.0460012	Sort1	1
GO:0051085	chaperone cofactor-dependent protein refolding	1/69	32/28814	0.0738904	0.109229	0.0460012	Cd74	1
GO:0070296	sarcoplasmic reticulum calcium ion transport	1/69	32/28814	0.0738904	0.109229	0.0460012	Ccr5	1
GO:0072574	hepatocyte proliferation	1/69	32/28814	0.0738904	0.109229	0.0460012	Ifng	1
GO:0072575	epithelial cell proliferation involved in liver morphogenesis	1/69	32/28814	0.0738904	0.109229	0.0460012	Ifng	1
GO:1902042	negative regulation of extrinsic apoptotic signaling pathway via death domain receptors	1/69	32/28814	0.0738904	0.109229	0.0460012	Icam1	1
GO:1903859	regulation of dendrite extension	1/69	32/28814	0.0738904	0.109229	0.0460012	Cxcr4	1
GO:0010951	negative regulation of endopeptidase activity	2/69	187/28814	0.0741009	0.109471	0.0461028	Tnf/Cd44	2
GO:0002230	positive regulation of defense response to virus by host	1/69	33/28814	0.0761106	0.111655	0.0470226	Il4	1
GO:0032607	interferon-alpha production	1/69	33/28814	0.0761106	0.111655	0.0470226	Havcr2	1
GO:0044319	wound healing, spreading of cells	1/69	33/28814	0.0761106	0.111655	0.0470226	Cd44	1
GO:0045745	positive regulation of G protein-coupled receptor signaling pathway	1/69	33/28814	0.0761106	0.111655	0.0470226	Itgb3	1
GO:0050996	positive regulation of lipid catabolic process	1/69	33/28814	0.0761106	0.111655	0.0470226	Angptl3	1
GO:0060706	cell differentiation involved in embryonic placenta development	1/69	33/28814	0.0761106	0.111655	0.0470226	Itgav	1
GO:0060740	prostate gland epithelium morphogenesis	1/69	33/28814	0.0761106	0.111655	0.0470226	Cd44	1
GO:0062149	detection of stimulus involved in sensory perception of pain	1/69	33/28814	0.0761106	0.111655	0.0470226	Cxcr4	1
GO:0090505	epiboly involved in wound healing	1/69	33/28814	0.0761106	0.111655	0.0470226	Cd44	1
GO:1904646	cellular response to amyloid-beta	1/69	33/28814	0.0761106	0.111655	0.0470226	Icam1	1
GO:2000108	positive regulation of leukocyte apoptotic process	1/69	33/28814	0.0761106	0.111655	0.0470226	Cd44	1
GO:0050796	regulation of insulin secretion	2/69	190/28814	0.0761604	0.111657	0.0470236	Ifng/Tnf	2
GO:0098739	import across plasma membrane	2/69	191/28814	0.0768509	0.112598	0.0474199	Ifng/Itgb1	2
GO:0032970	regulation of actin filament-based process	3/69	414/28814	0.0771642	0.112985	0.047583	Icam1/Csf1r/Itgb3	3
GO:0051099	positive regulation of binding	2/69	193/28814	0.0782381	0.113821	0.0479348	Ifng/Lgals9	2
GO:0002092	positive regulation of receptor internalization	1/69	34/28814	0.0783255	0.113821	0.0479348	Insr	1
GO:0035308	negative regulation of protein dephosphorylation	1/69	34/28814	0.0783255	0.113821	0.0479348	Tnf	1
GO:0036037	CD8-positive, alpha-beta T cell activation	1/69	34/28814	0.0783255	0.113821	0.0479348	Ifng	1
GO:0050482	arachidonic acid secretion	1/69	34/28814	0.0783255	0.113821	0.0479348	Mif	1
GO:0060512	prostate gland morphogenesis	1/69	34/28814	0.0783255	0.113821	0.0479348	Cd44	1
GO:0072576	liver morphogenesis	1/69	34/28814	0.0783255	0.113821	0.0479348	Ifng	1
GO:0090504	epiboly	1/69	34/28814	0.0783255	0.113821	0.0479348	Cd44	1
GO:1901186	positive regulation of ERBB signaling pathway	1/69	34/28814	0.0783255	0.113821	0.0479348	Fasl	1
GO:1903901	negative regulation of viral life cycle	1/69	34/28814	0.0783255	0.113821	0.0479348	Cd74	1
GO:1903959	regulation of anion transmembrane transport	1/69	34/28814	0.0783255	0.113821	0.0479348	Itgb1	1
GO:1903963	arachidonate transport	1/69	34/28814	0.0783255	0.113821	0.0479348	Mif	1
GO:0050821	protein stabilization	2/69	195/28814	0.0796331	0.115648	0.0487045	Grn/Cd74	2
GO:0043537	negative regulation of blood vessel endothelial cell migration	1/69	35/28814	0.0805352	0.116373	0.0490099	Tnf	1
GO:0048147	negative regulation of fibroblast proliferation	1/69	35/28814	0.0805352	0.116373	0.0490099	Ifng	1
GO:0071985	multivesicular body sorting pathway	1/69	35/28814	0.0805352	0.116373	0.0490099	Sort1	1
GO:0099590	neurotransmitter receptor internalization	1/69	35/28814	0.0805352	0.116373	0.0490099	Itgb3	1
GO:1901099	negative regulation of signal transduction in absence of ligand	1/69	35/28814	0.0805352	0.116373	0.0490099	Tnf	1
GO:1903203	regulation of oxidative stress-induced neuron death	1/69	35/28814	0.0805352	0.116373	0.0490099	Itgam	1
GO:2000272	negative regulation of signaling receptor activity	1/69	35/28814	0.0805352	0.116373	0.0490099	Tnf	1
GO:2001240	negative regulation of extrinsic apoptotic signaling pathway in absence of ligand	1/69	35/28814	0.0805352	0.116373	0.0490099	Tnf	1
GO:0150063	visual system development	3/69	424/28814	0.0815507	0.117767	0.0495969	Fasl/Grn/Itgam	3
GO:0072594	establishment of protein localization to organelle	3/69	426/28814	0.0824408	0.118816	0.0500387	Ifng/Tnfrsf1a/Sort1	3
GO:0006471	protein ADP-ribosylation	1/69	36/28814	0.0827397	0.118816	0.0500387	Ifng	1
GO:0006623	protein targeting to vacuole	1/69	36/28814	0.0827397	0.118816	0.0500387	Sort1	1
GO:0009154	purine ribonucleotide catabolic process	1/69	36/28814	0.0827397	0.118816	0.0500387	Entpd1	1
GO:0040001	establishment of mitotic spindle localization	1/69	36/28814	0.0827397	0.118816	0.0500387	Itgb1	1
GO:0045577	regulation of B cell differentiation	1/69	36/28814	0.0827397	0.118816	0.0500387	Il2rg	1
GO:0048679	regulation of axon regeneration	1/69	36/28814	0.0827397	0.118816	0.0500387	Grn	1
GO:0072524	pyridine-containing compound metabolic process	1/69	36/28814	0.0827397	0.118816	0.0500387	Nampt	1
GO:0090312	positive regulation of protein deacetylation	1/69	36/28814	0.0827397	0.118816	0.0500387	Ifng	1
GO:0022411	cellular component disassembly	3/69	427/28814	0.0828875	0.118955	0.050097	Tnf/Insr/Itgam	3
GO:0048880	sensory system development	3/69	428/28814	0.0833352	0.119523	0.0503363	Fasl/Grn/Itgam	3
GO:0046578	regulation of Ras protein signal transduction	2/69	201/28814	0.0838648	0.120208	0.0506248	Csf1/Itgb1	2
GO:0007264	small GTPase mediated signal transduction	3/69	431/28814	0.0846847	0.120478	0.0507385	Csf1/Itgav/Itgb1	3
GO:0007435	salivary gland morphogenesis	1/69	37/28814	0.084939	0.120478	0.0507385	Tnf	1
GO:0010661	positive regulation of muscle cell apoptotic process	1/69	37/28814	0.084939	0.120478	0.0507385	Ifng	1
GO:0010923	negative regulation of phosphatase activity	1/69	37/28814	0.084939	0.120478	0.0507385	Tnf	1
GO:0019934	cGMP-mediated signaling	1/69	37/28814	0.084939	0.120478	0.0507385	Adora2b	1
GO:0035640	exploration behavior	1/69	37/28814	0.084939	0.120478	0.0507385	Grn	1
GO:0036475	neuron death in response to oxidative stress	1/69	37/28814	0.084939	0.120478	0.0507385	Itgam	1
GO:0042501	serine phosphorylation of STAT protein	1/69	37/28814	0.084939	0.120478	0.0507385	Ifng	1
GO:0051084	'de novo' post-translational protein folding	1/69	37/28814	0.084939	0.120478	0.0507385	Cd74	1
GO:0051953	negative regulation of amine transport	1/69	37/28814	0.084939	0.120478	0.0507385	Entpd1	1
GO:0060441	epithelial tube branching involved in lung morphogenesis	1/69	37/28814	0.084939	0.120478	0.0507385	Tnf	1
GO:0070873	regulation of glycogen metabolic process	1/69	37/28814	0.084939	0.120478	0.0507385	Insr	1
GO:0090022	regulation of neutrophil chemotaxis	1/69	37/28814	0.084939	0.120478	0.0507385	Cd74	1
GO:0090075	relaxation of muscle	1/69	37/28814	0.084939	0.120478	0.0507385	Adora2b	1
GO:0090313	regulation of protein targeting to membrane	1/69	37/28814	0.084939	0.120478	0.0507385	Itgam	1
GO:1904707	positive regulation of vascular associated smooth muscle cell proliferation	1/69	37/28814	0.084939	0.120478	0.0507385	Tnf	1
GO:2000191	regulation of fatty acid transport	1/69	37/28814	0.084939	0.120478	0.0507385	Mif	1
GO:0006469	negative regulation of protein kinase activity	2/69	203/28814	0.0852906	0.120902	0.0509173	Ifng/Ptprc	2
GO:0006091	generation of precursor metabolites and energy	3/69	436/28814	0.0869549	0.122911	0.0517633	Il4/Ifng/Insr	3
GO:0006458	'de novo' protein folding	1/69	38/28814	0.0871331	0.122911	0.0517633	Cd74	1
GO:0009595	detection of biotic stimulus	1/69	38/28814	0.0871331	0.122911	0.0517633	Itgav	1
GO:0010737	protein kinase A signaling	1/69	38/28814	0.0871331	0.122911	0.0517633	Mif	1
GO:0030866	cortical actin cytoskeleton organization	1/69	38/28814	0.0871331	0.122911	0.0517633	Tnf	1
GO:0051294	establishment of spindle orientation	1/69	38/28814	0.0871331	0.122911	0.0517633	Itgb1	1
GO:0055090	acylglycerol homeostasis	1/69	38/28814	0.0871331	0.122911	0.0517633	Angptl3	1
GO:0070328	triglyceride homeostasis	1/69	38/28814	0.0871331	0.122911	0.0517633	Angptl3	1
GO:0010721	negative regulation of cell development	2/69	206/28814	0.087443	0.123273	0.0519158	Ccr5/Fas	2
GO:0032872	regulation of stress-activated MAPK cascade	2/69	207/28814	0.0881642	0.124214	0.052312	Tnf/Fas	2
GO:0072330	monocarboxylic acid biosynthetic process	2/69	208/28814	0.0888871	0.125157	0.0527089	Mif/Cd74	2
GO:0031281	positive regulation of cyclase activity	1/69	39/28814	0.089322	0.125311	0.0527739	Adora2b	1
GO:0032885	regulation of polysaccharide biosynthetic process	1/69	39/28814	0.089322	0.125311	0.0527739	Insr	1
GO:0033238	regulation of cellular amine metabolic process	1/69	39/28814	0.089322	0.125311	0.0527739	Itgam	1
GO:0070570	regulation of neuron projection regeneration	1/69	39/28814	0.089322	0.125311	0.0527739	Grn	1
GO:0070884	regulation of calcineurin-NFAT signaling cascade	1/69	39/28814	0.089322	0.125311	0.0527739	Tnf	1
GO:1904645	response to amyloid-beta	1/69	39/28814	0.089322	0.125311	0.0527739	Icam1	1
GO:0070302	regulation of stress-activated protein kinase signaling cascade	2/69	210/28814	0.0903384	0.12666	0.0533421	Tnf/Fas	2
GO:0001835	blastocyst hatching	1/69	40/28814	0.0915057	0.127523	0.0537056	Grn	1
GO:0006195	purine nucleotide catabolic process	1/69	40/28814	0.0915057	0.127523	0.0537056	Entpd1	1
GO:0035188	hatching	1/69	40/28814	0.0915057	0.127523	0.0537056	Grn	1
GO:0051349	positive regulation of lyase activity	1/69	40/28814	0.0915057	0.127523	0.0537056	Adora2b	1
GO:0060259	regulation of feeding behavior	1/69	40/28814	0.0915057	0.127523	0.0537056	Insr	1
GO:0071684	organism emergence from protective structure	1/69	40/28814	0.0915057	0.127523	0.0537056	Grn	1
GO:0106056	regulation of calcineurin-mediated signaling	1/69	40/28814	0.0915057	0.127523	0.0537056	Tnf	1
GO:1902624	positive regulation of neutrophil migration	1/69	40/28814	0.0915057	0.127523	0.0537056	Cd74	1
GO:1903670	regulation of sprouting angiogenesis	1/69	40/28814	0.0915057	0.127523	0.0537056	Itga5	1
GO:1905332	positive regulation of morphogenesis of an epithelium	1/69	40/28814	0.0915057	0.127523	0.0537056	Itgax	1
GO:0007431	salivary gland development	1/69	41/28814	0.0936843	0.130011	0.0547532	Tnf	1
GO:0032660	regulation of interleukin-17 production	1/69	41/28814	0.0936843	0.130011	0.0547532	Ifng	1
GO:0038179	neurotrophin signaling pathway	1/69	41/28814	0.0936843	0.130011	0.0547532	Sort1	1
GO:0051968	positive regulation of synaptic transmission, glutamatergic	1/69	41/28814	0.0936843	0.130011	0.0547532	Ccr2	1
GO:0060603	mammary gland duct morphogenesis	1/69	41/28814	0.0936843	0.130011	0.0547532	Csf1	1
GO:0060964	regulation of miRNA-mediated gene silencing	1/69	41/28814	0.0936843	0.130011	0.0547532	Tnf	1
GO:2000772	regulation of cellular senescence	1/69	41/28814	0.0936843	0.130011	0.0547532	Nampt	1
GO:0034248	regulation of cellular amide metabolic process	3/69	453/28814	0.0948652	0.131571	0.0554102	Ifng/Tnf/Ifngr1	3
GO:0010803	regulation of tumor necrosis factor-mediated signaling pathway	1/69	42/28814	0.0958577	0.132391	0.0557558	Tnfrsf1a	1
GO:0014046	dopamine secretion	1/69	42/28814	0.0958577	0.132391	0.0557558	Entpd1	1
GO:0014059	regulation of dopamine secretion	1/69	42/28814	0.0958577	0.132391	0.0557558	Entpd1	1
GO:0040018	positive regulation of multicellular organism growth	1/69	42/28814	0.0958577	0.132391	0.0557558	Csf1	1
GO:0045022	early endosome to late endosome transport	1/69	42/28814	0.0958577	0.132391	0.0557558	Ighm	1
GO:0110110	positive regulation of animal organ morphogenesis	1/69	42/28814	0.0958577	0.132391	0.0557558	Csf1	1
GO:2000249	regulation of actin cytoskeleton reorganization	1/69	42/28814	0.0958577	0.132391	0.0557558	Csf1r	1
GO:0034331	cell junction maintenance	1/69	43/28814	0.098026	0.134822	0.0567795	Csf1r	1
GO:0060147	regulation of post-transcriptional gene silencing	1/69	43/28814	0.098026	0.134822	0.0567795	Tnf	1
GO:0061462	protein localization to lysosome	1/69	43/28814	0.098026	0.134822	0.0567795	Sort1	1
GO:0072538	T-helper 17 type immune response	1/69	43/28814	0.098026	0.134822	0.0567795	Il4	1
GO:0097484	dendrite extension	1/69	43/28814	0.098026	0.134822	0.0567795	Cxcr4	1
GO:1900368	regulation of post-transcriptional gene silencing by RNA	1/69	43/28814	0.098026	0.134822	0.0567795	Tnf	1
GO:2000008	regulation of protein localization to cell surface	1/69	43/28814	0.098026	0.134822	0.0567795	Tnf	1
GO:0007623	circadian rhythm	2/69	221/28814	0.0984439	0.135317	0.0569877	Nampt/Fas	2
GO:0001558	regulation of cell growth	3/69	461/28814	0.0986878	0.135571	0.0570949	Ccr5/Cd44/Cxcr4	3
GO:0045333	cellular respiration	2/69	223/28814	0.0999394	0.13674	0.0575871	Il4/Ifng	2
GO:0006914	autophagy	3/69	464/28814	0.100137	0.13674	0.0575871	Il4/Ifng/Nampt	3
GO:0061919	process utilizing autophagic mechanism	3/69	464/28814	0.100137	0.13674	0.0575871	Il4/Ifng/Nampt	3
GO:0002323	natural killer cell activation involved in immune response	1/69	44/28814	0.100189	0.13674	0.0575871	Lgals9	1
GO:0005978	glycogen biosynthetic process	1/69	44/28814	0.100189	0.13674	0.0575871	Insr	1
GO:0009250	glucan biosynthetic process	1/69	44/28814	0.100189	0.13674	0.0575871	Insr	1
GO:0046006	regulation of activated T cell proliferation	1/69	44/28814	0.100189	0.13674	0.0575871	Il4	1
GO:0046326	positive regulation of glucose import	1/69	44/28814	0.100189	0.13674	0.0575871	Insr	1
GO:0061098	positive regulation of protein tyrosine kinase activity	1/69	44/28814	0.100189	0.13674	0.0575871	Csf1r	1
GO:0098927	vesicle-mediated transport between endosomal compartments	1/69	44/28814	0.100189	0.13674	0.0575871	Ighm	1
GO:1900026	positive regulation of substrate adhesion-dependent cell spreading	1/69	44/28814	0.100189	0.13674	0.0575871	Itgb3	1
GO:0010976	positive regulation of neuron projection development	2/69	225/28814	0.101441	0.138367	0.0582724	Grn/Itgb1	2
GO:0001569	branching involved in blood vessel morphogenesis	1/69	45/28814	0.102347	0.138865	0.0584823	Cxcr4	1
GO:0009261	ribonucleotide catabolic process	1/69	45/28814	0.102347	0.138865	0.0584823	Entpd1	1
GO:0010559	regulation of glycoprotein biosynthetic process	1/69	45/28814	0.102347	0.138865	0.0584823	Insr	1
GO:0032620	interleukin-17 production	1/69	45/28814	0.102347	0.138865	0.0584823	Ifng	1
GO:0034198	cellular response to amino acid starvation	1/69	45/28814	0.102347	0.138865	0.0584823	Fas	1
GO:0044088	regulation of vacuole organization	1/69	45/28814	0.102347	0.138865	0.0584823	Grn	1
GO:0045840	positive regulation of mitotic nuclear division	1/69	45/28814	0.102347	0.138865	0.0584823	Insr	1
GO:0060966	regulation of gene silencing by RNA	1/69	45/28814	0.102347	0.138865	0.0584823	Tnf	1
GO:0097178	ruffle assembly	1/69	45/28814	0.102347	0.138865	0.0584823	Icam1	1
GO:0007188	adenylate cyclase-modulating G protein-coupled receptor signaling pathway	2/69	227/28814	0.102949	0.139355	0.0586887	Adora2b/Itgb3	2
GO:0033673	negative regulation of kinase activity	2/69	227/28814	0.102949	0.139355	0.0586887	Ifng/Ptprc	2
GO:0048545	response to steroid hormone	2/69	227/28814	0.102949	0.139355	0.0586887	Tnf/Fas	2
GO:0099504	synaptic vesicle cycle	2/69	227/28814	0.102949	0.139355	0.0586887	Grn/Adora2b	2
GO:0030279	negative regulation of ossification	1/69	46/28814	0.1045	0.140959	0.0593641	Ccr1	1
GO:0031952	regulation of protein autophosphorylation	1/69	46/28814	0.1045	0.140959	0.0593641	Ptprc	1
GO:0032881	regulation of polysaccharide metabolic process	1/69	46/28814	0.1045	0.140959	0.0593641	Insr	1
GO:0042417	dopamine metabolic process	1/69	46/28814	0.1045	0.140959	0.0593641	Itgam	1
GO:0048536	spleen development	1/69	46/28814	0.1045	0.140959	0.0593641	Fas	1
GO:0072523	purine-containing compound catabolic process	1/69	46/28814	0.1045	0.140959	0.0593641	Entpd1	1
GO:0010907	positive regulation of glucose metabolic process	1/69	47/28814	0.106648	0.143355	0.0603729	Insr	1
GO:0021772	olfactory bulb development	1/69	47/28814	0.106648	0.143355	0.0603729	Csf1r	1
GO:0035307	positive regulation of protein dephosphorylation	1/69	47/28814	0.106648	0.143355	0.0603729	Ptprc	1
GO:0043114	regulation of vascular permeability	1/69	47/28814	0.106648	0.143355	0.0603729	Ccl4	1
GO:0050974	detection of mechanical stimulus involved in sensory perception	1/69	47/28814	0.106648	0.143355	0.0603729	Cxcr4	1
GO:0060135	maternal process involved in female pregnancy	1/69	47/28814	0.106648	0.143355	0.0603729	Havcr2	1
GO:0017038	protein import	2/69	233/28814	0.107511	0.144431	0.0608263	Ifng/Tnfrsf1a	2
GO:0030073	insulin secretion	2/69	234/28814	0.108277	0.145207	0.0611528	Ifng/Tnf	2
GO:0090276	regulation of peptide hormone secretion	2/69	234/28814	0.108277	0.145207	0.0611528	Ifng/Tnf	2
GO:1901617	organic hydroxy compound biosynthetic process	2/69	234/28814	0.108277	0.145207	0.0611528	Ifng/Tnf	2
GO:0030517	negative regulation of axon extension	1/69	48/28814	0.108791	0.145222	0.0611593	Ccr5	1
GO:0032965	regulation of collagen biosynthetic process	1/69	48/28814	0.108791	0.145222	0.0611593	Adora2b	1
GO:0033628	regulation of cell adhesion mediated by integrin	1/69	48/28814	0.108791	0.145222	0.0611593	Itgb3	1
GO:0042304	regulation of fatty acid biosynthetic process	1/69	48/28814	0.108791	0.145222	0.0611593	Cd74	1
GO:0043949	regulation of cAMP-mediated signaling	1/69	48/28814	0.108791	0.145222	0.0611593	Adora2b	1
GO:0045923	positive regulation of fatty acid metabolic process	1/69	48/28814	0.108791	0.145222	0.0611593	Cd74	1
GO:0050856	regulation of T cell receptor signaling pathway	1/69	48/28814	0.108791	0.145222	0.0611593	Cd226	1
GO:1903018	regulation of glycoprotein metabolic process	1/69	48/28814	0.108791	0.145222	0.0611593	Insr	1
GO:0010332	response to gamma radiation	1/69	49/28814	0.110928	0.14731	0.0620387	Ptprc	1
GO:0019228	neuronal action potential	1/69	49/28814	0.110928	0.14731	0.0620387	Ifng	1
GO:0033173	calcineurin-NFAT signaling cascade	1/69	49/28814	0.110928	0.14731	0.0620387	Tnf	1
GO:0035196	production of miRNAs involved in gene silencing by miRNA	1/69	49/28814	0.110928	0.14731	0.0620387	Tnf	1
GO:0043029	T cell homeostasis	1/69	49/28814	0.110928	0.14731	0.0620387	Fas	1
GO:0072666	establishment of protein localization to vacuole	1/69	49/28814	0.110928	0.14731	0.0620387	Sort1	1
GO:0089718	amino acid import across plasma membrane	1/69	49/28814	0.110928	0.14731	0.0620387	Itgb1	1
GO:1990928	response to amino acid starvation	1/69	49/28814	0.110928	0.14731	0.0620387	Fas	1
GO:2001239	regulation of extrinsic apoptotic signaling pathway in absence of ligand	1/69	49/28814	0.110928	0.14731	0.0620387	Tnf	1
GO:0060047	heart contraction	2/69	238/28814	0.111354	0.14779	0.0622409	Ifng/Cxcr4	2
GO:0032984	protein-containing complex disassembly	2/69	239/28814	0.112127	0.148731	0.0626369	Tnf/Insr	2
GO:0010862	positive regulation of pathway-restricted SMAD protein phosphorylation	1/69	50/28814	0.113061	0.14937	0.0629062	Lgals9	1
GO:0021988	olfactory lobe development	1/69	50/28814	0.113061	0.14937	0.0629062	Csf1r	1
GO:0030574	collagen catabolic process	1/69	50/28814	0.113061	0.14937	0.0629062	Itgb1	1
GO:0035305	negative regulation of dephosphorylation	1/69	50/28814	0.113061	0.14937	0.0629062	Tnf	1
GO:0045214	sarcomere organization	1/69	50/28814	0.113061	0.14937	0.0629062	Itgb1	1
GO:1902743	regulation of lamellipodium organization	1/69	50/28814	0.113061	0.14937	0.0629062	Cd44	1
GO:1903426	regulation of reactive oxygen species biosynthetic process	1/69	50/28814	0.113061	0.14937	0.0629062	Il4	1
GO:0050808	synapse organization	3/69	494/28814	0.115098	0.151747	0.0639074	Tnf/Insr/Itgam	3
GO:0021879	forebrain neuron differentiation	1/69	51/28814	0.115189	0.151747	0.0639074	Csf1r	1
GO:0032309	icosanoid secretion	1/69	51/28814	0.115189	0.151747	0.0639074	Mif	1
GO:0045332	phospholipid translocation	1/69	51/28814	0.115189	0.151747	0.0639074	Fasl	1
GO:0051293	establishment of spindle localization	1/69	51/28814	0.115189	0.151747	0.0639074	Itgb1	1
GO:0030857	negative regulation of epithelial cell differentiation	1/69	52/28814	0.117311	0.154017	0.0648633	Ifng	1
GO:0051955	regulation of amino acid transport	1/69	52/28814	0.117311	0.154017	0.0648633	Itgb1	1
GO:0055081	anion homeostasis	1/69	52/28814	0.117311	0.154017	0.0648633	Fasl	1
GO:0090279	regulation of calcium ion import	1/69	52/28814	0.117311	0.154017	0.0648633	Cxcr4	1
GO:1902041	regulation of extrinsic apoptotic signaling pathway via death domain receptors	1/69	52/28814	0.117311	0.154017	0.0648633	Icam1	1
GO:1902622	regulation of neutrophil migration	1/69	52/28814	0.117311	0.154017	0.0648633	Cd74	1
GO:0032868	response to insulin	2/69	246/28814	0.117577	0.154278	0.064973	Insr/Sort1	2
GO:0051259	protein complex oligomerization	2/69	248/28814	0.119146	0.155648	0.0655502	Mif/Cd74	2
GO:0051403	stress-activated MAPK cascade	2/69	248/28814	0.119146	0.155648	0.0655502	Tnf/Fas	2
GO:0002042	cell migration involved in sprouting angiogenesis	1/69	53/28814	0.119429	0.155648	0.0655502	Itgb1	1
GO:0010828	positive regulation of glucose transmembrane transport	1/69	53/28814	0.119429	0.155648	0.0655502	Insr	1
GO:0030850	prostate gland development	1/69	53/28814	0.119429	0.155648	0.0655502	Cd44	1
GO:0032355	response to estradiol	1/69	53/28814	0.119429	0.155648	0.0655502	Grn	1
GO:0034204	lipid translocation	1/69	53/28814	0.119429	0.155648	0.0655502	Fasl	1
GO:0045907	positive regulation of vasoconstriction	1/69	53/28814	0.119429	0.155648	0.0655502	Icam1	1
GO:0070918	primary sncRNA processing	1/69	53/28814	0.119429	0.155648	0.0655502	Tnf	1
GO:0072091	regulation of stem cell proliferation	1/69	53/28814	0.119429	0.155648	0.0655502	Ptprc	1
GO:0090199	regulation of release of cytochrome c from mitochondria	1/69	53/28814	0.119429	0.155648	0.0655502	Fas	1
GO:0097720	calcineurin-mediated signaling	1/69	53/28814	0.119429	0.155648	0.0655502	Tnf	1
GO:0006470	protein dephosphorylation	2/69	249/28814	0.119933	0.156217	0.0657896	Tnf/Ptprc	2
GO:0003015	heart process	2/69	250/28814	0.120721	0.157154	0.0661846	Ifng/Cxcr4	2
GO:0007617	mating behavior	1/69	54/28814	0.121541	0.157867	0.0664848	Grn	1
GO:0014014	negative regulation of gliogenesis	1/69	54/28814	0.121541	0.157867	0.0664848	Fas	1
GO:0031103	axon regeneration	1/69	54/28814	0.121541	0.157867	0.0664848	Grn	1
GO:0070527	platelet aggregation	1/69	54/28814	0.121541	0.157867	0.0664848	Itgb3	1
GO:0010596	negative regulation of endothelial cell migration	1/69	55/28814	0.123649	0.160335	0.0675239	Tnf	1
GO:0030838	positive regulation of actin filament polymerization	1/69	55/28814	0.123649	0.160335	0.0675239	Icam1	1
GO:0046580	negative regulation of Ras protein signal transduction	1/69	55/28814	0.123649	0.160335	0.0675239	Itgb1	1
GO:0001974	blood vessel remodeling	1/69	56/28814	0.125752	0.162514	0.0684418	Ccr2	1
GO:0007032	endosome organization	1/69	56/28814	0.125752	0.162514	0.0684418	Fasl	1
GO:0043090	amino acid import	1/69	56/28814	0.125752	0.162514	0.0684418	Itgb1	1
GO:0043507	positive regulation of JUN kinase activity	1/69	56/28814	0.125752	0.162514	0.0684418	Tnf	1
GO:0048016	inositol phosphate-mediated signaling	1/69	56/28814	0.125752	0.162514	0.0684418	Tnf	1
GO:0051653	spindle localization	1/69	56/28814	0.125752	0.162514	0.0684418	Itgb1	1
GO:0021537	telencephalon development	2/69	258/28814	0.127071	0.164036	0.0690827	Csf1r/Cxcr4	2
GO:0031098	stress-activated protein kinase signaling cascade	2/69	258/28814	0.127071	0.164036	0.0690827	Tnf/Fas	2
GO:0032964	collagen biosynthetic process	1/69	57/28814	0.127849	0.164673	0.0693509	Adora2b	1
GO:0050732	negative regulation of peptidyl-tyrosine phosphorylation	1/69	57/28814	0.127849	0.164673	0.0693509	Ptprc	1
GO:0140353	lipid export from cell	1/69	57/28814	0.127849	0.164673	0.0693509	Mif	1
GO:1903533	regulation of protein targeting	1/69	57/28814	0.127849	0.164673	0.0693509	Itgam	1
GO:0009395	phospholipid catabolic process	1/69	58/28814	0.129942	0.166996	0.0703293	Angptl3	1
GO:0015872	dopamine transport	1/69	58/28814	0.129942	0.166996	0.0703293	Entpd1	1
GO:0042311	vasodilation	1/69	58/28814	0.129942	0.166996	0.0703293	Adora2b	1
GO:0042743	hydrogen peroxide metabolic process	1/69	58/28814	0.129942	0.166996	0.0703293	Insr	1
GO:0010466	negative regulation of peptidase activity	2/69	262/28814	0.130276	0.167332	0.0704709	Tnf/Cd44	2
GO:0051348	negative regulation of transferase activity	2/69	263/28814	0.13108	0.168272	0.0708665	Ifng/Ptprc	2
GO:0006826	iron ion transport	1/69	59/28814	0.13203	0.168834	0.0711035	Ifng	1
GO:0031279	regulation of cyclase activity	1/69	59/28814	0.13203	0.168834	0.0711035	Adora2b	1
GO:0045071	negative regulation of viral genome replication	1/69	59/28814	0.13203	0.168834	0.0711035	Tnf	1
GO:0045599	negative regulation of fat cell differentiation	1/69	59/28814	0.13203	0.168834	0.0711035	Sort1	1
GO:0051445	regulation of meiotic cell cycle	1/69	59/28814	0.13203	0.168834	0.0711035	Insr	1
GO:0097035	regulation of membrane lipid distribution	1/69	59/28814	0.13203	0.168834	0.0711035	Fasl	1
GO:1902475	L-alpha-amino acid transmembrane transport	1/69	59/28814	0.13203	0.168834	0.0711035	Itgb1	1
GO:1903522	regulation of blood circulation	2/69	266/28814	0.1335	0.17062	0.0718555	Ifng/Icam1	2
GO:0050922	negative regulation of chemotaxis	1/69	60/28814	0.134112	0.171025	0.072026	Mif	1
GO:0060443	mammary gland morphogenesis	1/69	60/28814	0.134112	0.171025	0.072026	Csf1	1
GO:0071715	icosanoid transport	1/69	60/28814	0.134112	0.171025	0.072026	Mif	1
GO:1900024	regulation of substrate adhesion-dependent cell spreading	1/69	60/28814	0.134112	0.171025	0.072026	Itgb3	1
GO:0002011	morphogenesis of an epithelial sheet	1/69	61/28814	0.13619	0.173388	0.0730211	Cd44	1
GO:0008333	endosome to lysosome transport	1/69	61/28814	0.13619	0.173388	0.0730211	Sort1	1
GO:1903409	reactive oxygen species biosynthetic process	1/69	61/28814	0.13619	0.173388	0.0730211	Il4	1
GO:0006446	regulation of translational initiation	1/69	62/28814	0.138263	0.175063	0.0737265	Tnf	1
GO:0006584	catecholamine metabolic process	1/69	62/28814	0.138263	0.175063	0.0737265	Itgam	1
GO:0009712	catechol-containing compound metabolic process	1/69	62/28814	0.138263	0.175063	0.0737265	Itgam	1
GO:0010676	positive regulation of cellular carbohydrate metabolic process	1/69	62/28814	0.138263	0.175063	0.0737265	Insr	1
GO:0015807	L-amino acid transport	1/69	62/28814	0.138263	0.175063	0.0737265	Itgb1	1
GO:0021872	forebrain generation of neurons	1/69	62/28814	0.138263	0.175063	0.0737265	Csf1r	1
GO:0050982	detection of mechanical stimulus	1/69	62/28814	0.138263	0.175063	0.0737265	Cxcr4	1
GO:0051058	negative regulation of small GTPase mediated signal transduction	1/69	62/28814	0.138263	0.175063	0.0737265	Itgb1	1
GO:0051339	regulation of lyase activity	1/69	62/28814	0.138263	0.175063	0.0737265	Adora2b	1
GO:0060612	adipose tissue development	1/69	62/28814	0.138263	0.175063	0.0737265	Csf1	1
GO:0010517	regulation of phospholipase activity	1/69	63/28814	0.140331	0.17739	0.0747065	Angptl3	1
GO:0030865	cortical cytoskeleton organization	1/69	63/28814	0.140331	0.17739	0.0747065	Tnf	1
GO:0051785	positive regulation of nuclear division	1/69	63/28814	0.140331	0.17739	0.0747065	Insr	1
GO:0014911	positive regulation of smooth muscle cell migration	1/69	64/28814	0.142394	0.179311	0.0755158	Itgb3	1
GO:0033692	cellular polysaccharide biosynthetic process	1/69	64/28814	0.142394	0.179311	0.0755158	Insr	1
GO:0035821	modulation of process of another organism	1/69	64/28814	0.142394	0.179311	0.0755158	Ifng	1
GO:0060393	regulation of pathway-restricted SMAD protein phosphorylation	1/69	64/28814	0.142394	0.179311	0.0755158	Lgals9	1
GO:0061077	chaperone-mediated protein folding	1/69	64/28814	0.142394	0.179311	0.0755158	Cd74	1
GO:1901016	regulation of potassium ion transmembrane transporter activity	1/69	64/28814	0.142394	0.179311	0.0755158	Itgb1	1
GO:1904705	regulation of vascular associated smooth muscle cell proliferation	1/69	64/28814	0.142394	0.179311	0.0755158	Tnf	1
GO:0002792	negative regulation of peptide secretion	1/69	65/28814	0.144453	0.181409	0.0763993	Cd74	1
GO:0009166	nucleotide catabolic process	1/69	65/28814	0.144453	0.181409	0.0763993	Entpd1	1
GO:0045661	regulation of myoblast differentiation	1/69	65/28814	0.144453	0.181409	0.0763993	Tnf	1
GO:0048008	platelet-derived growth factor receptor signaling pathway	1/69	65/28814	0.144453	0.181409	0.0763993	Itgb3	1
GO:0060999	positive regulation of dendritic spine development	1/69	65/28814	0.144453	0.181409	0.0763993	Grn	1
GO:0006605	protein targeting	2/69	280/28814	0.144924	0.181902	0.0766068	Sort1/Itgam	2
GO:0001836	release of cytochrome c from mitochondria	1/69	66/28814	0.146506	0.183192	0.0771501	Fas	1
GO:0010524	positive regulation of calcium ion transport into cytosol	1/69	66/28814	0.146506	0.183192	0.0771501	Cd4	1
GO:0015909	long-chain fatty acid transport	1/69	66/28814	0.146506	0.183192	0.0771501	Mif	1
GO:0060688	regulation of morphogenesis of a branching structure	1/69	66/28814	0.146506	0.183192	0.0771501	Tnf	1
GO:0072665	protein localization to vacuole	1/69	66/28814	0.146506	0.183192	0.0771501	Sort1	1
GO:0090311	regulation of protein deacetylation	1/69	66/28814	0.146506	0.183192	0.0771501	Ifng	1
GO:0098900	regulation of action potential	1/69	66/28814	0.146506	0.183192	0.0771501	Ifng	1
GO:0051606	detection of stimulus	2/69	283/28814	0.147398	0.184208	0.077578	Itgav/Cxcr4	2
GO:0001658	branching involved in ureteric bud morphogenesis	1/69	67/28814	0.148554	0.185252	0.0780179	Cd44	1
GO:0002227	innate immune response in mucosa	1/69	67/28814	0.148554	0.185252	0.0780179	Il4	1
GO:0090398	cellular senescence	1/69	67/28814	0.148554	0.185252	0.0780179	Nampt	1
GO:1990874	vascular associated smooth muscle cell proliferation	1/69	67/28814	0.148554	0.185252	0.0780179	Tnf	1
GO:0019098	reproductive behavior	1/69	68/28814	0.150598	0.187195	0.078836	Grn	1
GO:0019933	cAMP-mediated signaling	1/69	68/28814	0.150598	0.187195	0.078836	Adora2b	1
GO:0022029	telencephalon cell migration	1/69	68/28814	0.150598	0.187195	0.078836	Cxcr4	1
GO:0030968	endoplasmic reticulum unfolded protein response	1/69	68/28814	0.150598	0.187195	0.078836	Ifng	1
GO:0046427	positive regulation of receptor signaling pathway via JAK-STAT	1/69	68/28814	0.150598	0.187195	0.078836	Il4	1
GO:0060389	pathway-restricted SMAD protein phosphorylation	1/69	68/28814	0.150598	0.187195	0.078836	Lgals9	1
GO:0016050	vesicle organization	2/69	287/28814	0.150711	0.187235	0.0788529	Fasl/Sort1	2
GO:0046942	carboxylic acid transport	2/69	289/28814	0.152374	0.188816	0.0795186	Mif/Itgb1	2
GO:0001960	negative regulation of cytokine-mediated signaling pathway	1/69	69/28814	0.152637	0.188816	0.0795186	Ptprc	1
GO:0006879	cellular iron ion homeostasis	1/69	69/28814	0.152637	0.188816	0.0795186	Ifng	1
GO:0006940	regulation of smooth muscle contraction	1/69	69/28814	0.152637	0.188816	0.0795186	Adora2b	1
GO:0032507	maintenance of protein location in cell	1/69	69/28814	0.152637	0.188816	0.0795186	Cd4	1
GO:0045668	negative regulation of osteoblast differentiation	1/69	69/28814	0.152637	0.188816	0.0795186	Tnf	1
GO:0051926	negative regulation of calcium ion transport	1/69	69/28814	0.152637	0.188816	0.0795186	Icam1	1
GO:0060425	lung morphogenesis	1/69	69/28814	0.152637	0.188816	0.0795186	Tnf	1
GO:0030072	peptide hormone secretion	2/69	290/28814	0.153206	0.189419	0.0797724	Ifng/Tnf	2
GO:0042593	glucose homeostasis	2/69	291/28814	0.15404	0.190314	0.0801494	Icam1/Insr	2
GO:0001937	negative regulation of endothelial cell proliferation	1/69	70/28814	0.154671	0.190314	0.0801494	Tnf	1
GO:0015800	acidic amino acid transport	1/69	70/28814	0.154671	0.190314	0.0801494	Itgb1	1
GO:0035904	aorta development	1/69	70/28814	0.154671	0.190314	0.0801494	Cxcr4	1
GO:0048488	synaptic vesicle endocytosis	1/69	70/28814	0.154671	0.190314	0.0801494	Grn	1
GO:0048662	negative regulation of smooth muscle cell proliferation	1/69	70/28814	0.154671	0.190314	0.0801494	Ifng	1
GO:0050771	negative regulation of axonogenesis	1/69	70/28814	0.154671	0.190314	0.0801494	Ccr5	1
GO:0097194	execution phase of apoptosis	1/69	70/28814	0.154671	0.190314	0.0801494	Fasl	1
GO:0140238	presynaptic endocytosis	1/69	70/28814	0.154671	0.190314	0.0801494	Grn	1
GO:0033500	carbohydrate homeostasis	2/69	292/28814	0.154874	0.190462	0.0802119	Icam1/Insr	2
GO:0007193	adenylate cyclase-inhibiting G protein-coupled receptor signaling pathway	1/69	71/28814	0.1567	0.192197	0.0809425	Itgb3	1
GO:0021885	forebrain cell migration	1/69	71/28814	0.1567	0.192197	0.0809425	Cxcr4	1
GO:0030239	myofibril assembly	1/69	71/28814	0.1567	0.192197	0.0809425	Itgb1	1
GO:0042058	regulation of epidermal growth factor receptor signaling pathway	1/69	71/28814	0.1567	0.192197	0.0809425	Fasl	1
GO:1902895	positive regulation of miRNA transcription	1/69	71/28814	0.1567	0.192197	0.0809425	Tnf	1
GO:0046394	carboxylic acid biosynthetic process	2/69	295/28814	0.157382	0.192931	0.0812518	Mif/Cd74	2
GO:0016053	organic acid biosynthetic process	2/69	296/28814	0.15822	0.193856	0.0816411	Mif/Cd74	2
GO:0000271	polysaccharide biosynthetic process	1/69	72/28814	0.158725	0.193959	0.0816848	Insr	1
GO:0010507	negative regulation of autophagy	1/69	72/28814	0.158725	0.193959	0.0816848	Nampt	1
GO:0032922	circadian regulation of gene expression	1/69	72/28814	0.158725	0.193959	0.0816848	Nampt	1
GO:0046579	positive regulation of Ras protein signal transduction	1/69	72/28814	0.158725	0.193959	0.0816848	Csf1	1
GO:0055002	striated muscle cell development	1/69	72/28814	0.158725	0.193959	0.0816848	Itgb1	1
GO:0008542	visual learning	1/69	73/28814	0.160744	0.195703	0.0824192	Itgb1	1
GO:0043506	regulation of JUN kinase activity	1/69	73/28814	0.160744	0.195703	0.0824192	Tnf	1
GO:0048678	response to axon injury	1/69	73/28814	0.160744	0.195703	0.0824192	Grn	1
GO:0060761	negative regulation of response to cytokine stimulus	1/69	73/28814	0.160744	0.195703	0.0824192	Ptprc	1
GO:0061045	negative regulation of wound healing	1/69	73/28814	0.160744	0.195703	0.0824192	Tnf	1
GO:0098586	cellular response to virus	1/69	73/28814	0.160744	0.195703	0.0824192	Lgals9	1
GO:1904894	positive regulation of receptor signaling pathway via STAT	1/69	73/28814	0.160744	0.195703	0.0824192	Il4	1
GO:0030032	lamellipodium assembly	1/69	74/28814	0.162759	0.19774	0.0832769	Itgb1	1
GO:0034394	protein localization to cell surface	1/69	74/28814	0.162759	0.19774	0.0832769	Tnf	1
GO:0060675	ureteric bud morphogenesis	1/69	74/28814	0.162759	0.19774	0.0832769	Cd44	1
GO:1903510	mucopolysaccharide metabolic process	1/69	74/28814	0.162759	0.19774	0.0832769	Cd44	1
GO:0014068	positive regulation of phosphatidylinositol 3-kinase signaling	1/69	75/28814	0.164769	0.199762	0.0841286	Insr	1
GO:0034637	cellular carbohydrate biosynthetic process	1/69	75/28814	0.164769	0.199762	0.0841286	Insr	1
GO:0072171	mesonephric tubule morphogenesis	1/69	75/28814	0.164769	0.199762	0.0841286	Cd44	1
GO:1901292	nucleoside phosphate catabolic process	1/69	75/28814	0.164769	0.199762	0.0841286	Entpd1	1
GO:0016239	positive regulation of macroautophagy	1/69	76/28814	0.166774	0.20177	0.0849742	Il4	1
GO:0021766	hippocampus development	1/69	76/28814	0.166774	0.20177	0.0849742	Csf1r	1
GO:0031640	killing of cells of another organism	1/69	76/28814	0.166774	0.20177	0.0849742	Ifng	1
GO:1901184	regulation of ERBB signaling pathway	1/69	76/28814	0.166774	0.20177	0.0849742	Fasl	1
GO:0046883	regulation of hormone secretion	2/69	307/28814	0.167493	0.202427	0.0852509	Ifng/Tnf	2
GO:0048511	rhythmic process	2/69	307/28814	0.167493	0.202427	0.0852509	Nampt/Fas	2
GO:0005977	glycogen metabolic process	1/69	77/28814	0.168775	0.203339	0.085635	Insr	1
GO:0006073	cellular glucan metabolic process	1/69	77/28814	0.168775	0.203339	0.085635	Insr	1
GO:0007040	lysosome organization	1/69	77/28814	0.168775	0.203339	0.085635	Grn	1
GO:0007632	visual behavior	1/69	77/28814	0.168775	0.203339	0.085635	Itgb1	1
GO:0010822	positive regulation of mitochondrion organization	1/69	77/28814	0.168775	0.203339	0.085635	Fas	1
GO:0080171	lytic vacuole organization	1/69	77/28814	0.168775	0.203339	0.085635	Grn	1
GO:0044042	glucan metabolic process	1/69	78/28814	0.170771	0.20553	0.0865575	Insr	1
GO:0061180	mammary gland epithelium development	1/69	78/28814	0.170771	0.20553	0.0865575	Csf1	1
GO:0031647	regulation of protein stability	2/69	313/28814	0.17259	0.207503	0.0873887	Grn/Cd74	2
GO:1901653	cellular response to peptide	2/69	313/28814	0.17259	0.207503	0.0873887	Icam1/Insr	2
GO:0006936	muscle contraction	2/69	314/28814	0.173443	0.20842	0.0877746	Adora2b/Cxcr4	2
GO:0009895	negative regulation of catabolic process	2/69	315/28814	0.174295	0.209336	0.0881604	Tnf/Nampt	2
GO:1903201	regulation of oxidative stress-induced cell death	1/69	80/28814	0.174748	0.209771	0.0883436	Itgam	1
GO:0036465	synaptic vesicle recycling	1/69	81/28814	0.17673	0.21182	0.0892065	Grn	1
GO:0048844	artery morphogenesis	1/69	81/28814	0.17673	0.21182	0.0892065	Angptl3	1
GO:0050709	negative regulation of protein secretion	1/69	81/28814	0.17673	0.21182	0.0892065	Cd200	1
GO:0034504	protein localization to nucleus	2/69	320/28814	0.17857	0.213914	0.0900887	Ifng/Tnfrsf1a	2
GO:0051279	regulation of release of sequestered calcium ion into cytosol	1/69	82/28814	0.178707	0.213967	0.090111	Itgb3	1
GO:0015849	organic acid transport	2/69	321/28814	0.179427	0.214718	0.0904273	Mif/Itgb1	2
GO:0007611	learning or memory	2/69	322/28814	0.180285	0.215633	0.0908125	Itga5/Itgb1	2
GO:0070373	negative regulation of ERK1 and ERK2 cascade	1/69	83/28814	0.18068	0.215882	0.0909172	Ptprc	1
GO:0072078	nephron tubule morphogenesis	1/69	83/28814	0.18068	0.215882	0.0909172	Cd44	1
GO:0034109	homotypic cell-cell adhesion	1/69	84/28814	0.182647	0.217895	0.0917651	Itgb3	1
GO:0072089	stem cell proliferation	1/69	84/28814	0.182647	0.217895	0.0917651	Ptprc	1
GO:2000300	regulation of synaptic vesicle exocytosis	1/69	84/28814	0.182647	0.217895	0.0917651	Adora2b	1
GO:0030500	regulation of bone mineralization	1/69	85/28814	0.18461	0.21967	0.0925126	Ccr1	1
GO:0051966	regulation of synaptic transmission, glutamatergic	1/69	85/28814	0.18461	0.21967	0.0925126	Ccr2	1
GO:0060998	regulation of dendritic spine development	1/69	85/28814	0.18461	0.21967	0.0925126	Grn	1
GO:0072088	nephron epithelium morphogenesis	1/69	85/28814	0.18461	0.21967	0.0925126	Cd44	1
GO:1902117	positive regulation of organelle assembly	1/69	85/28814	0.18461	0.21967	0.0925126	Tnf	1
GO:0016042	lipid catabolic process	2/69	329/28814	0.186306	0.221574	0.0933146	Tnf/Angptl3	2
GO:0019229	regulation of vasoconstriction	1/69	86/28814	0.186569	0.221658	0.0933499	Icam1	1
GO:0048041	focal adhesion assembly	1/69	86/28814	0.186569	0.221658	0.0933499	Itgav	1
GO:0006112	energy reserve metabolic process	1/69	87/28814	0.188522	0.223405	0.0940857	Insr	1
GO:0032410	negative regulation of transporter activity	1/69	87/28814	0.188522	0.223405	0.0940857	Insr	1
GO:0045995	regulation of embryonic development	1/69	87/28814	0.188522	0.223405	0.0940857	Insr	1
GO:0072028	nephron morphogenesis	1/69	87/28814	0.188522	0.223405	0.0940857	Cd44	1
GO:1902893	regulation of miRNA transcription	1/69	87/28814	0.188522	0.223405	0.0940857	Tnf	1
GO:0003281	ventricular septum development	1/69	88/28814	0.190471	0.22532	0.094892	Cxcr4	1
GO:0040014	regulation of multicellular organism growth	1/69	88/28814	0.190471	0.22532	0.094892	Csf1	1
GO:1902600	proton transmembrane transport	1/69	88/28814	0.190471	0.22532	0.094892	Il4	1
GO:0006913	nucleocytoplasmic transport	2/69	334/28814	0.190625	0.22532	0.094892	Ifng/Tnfrsf1a	2
GO:0051169	nuclear transport	2/69	334/28814	0.190625	0.22532	0.094892	Ifng/Tnfrsf1a	2
GO:0062197	cellular response to chemical stress	2/69	336/28814	0.192357	0.226856	0.0955392	Fas/Itgam	2
GO:0007218	neuropeptide signaling pathway	1/69	89/28814	0.192416	0.226856	0.0955392	Sort1	1
GO:0034620	cellular response to unfolded protein	1/69	89/28814	0.192416	0.226856	0.0955392	Ifng	1
GO:0061333	renal tubule morphogenesis	1/69	89/28814	0.192416	0.226856	0.0955392	Cd44	1
GO:0061614	miRNA transcription	1/69	89/28814	0.192416	0.226856	0.0955392	Tnf	1
GO:0006835	dicarboxylic acid transport	1/69	90/28814	0.194356	0.228677	0.0963059	Itgb1	1
GO:0031016	pancreas development	1/69	90/28814	0.194356	0.228677	0.0963059	Insr	1
GO:0045665	negative regulation of neuron differentiation	1/69	90/28814	0.194356	0.228677	0.0963059	Itgb1	1
GO:1901379	regulation of potassium ion transmembrane transport	1/69	90/28814	0.194356	0.228677	0.0963059	Itgb1	1
GO:0015914	phospholipid transport	1/69	91/28814	0.196291	0.230368	0.097018	Fasl	1
GO:0035023	regulation of Rho protein signal transduction	1/69	91/28814	0.196291	0.230368	0.097018	Itgb1	1
GO:0043242	negative regulation of protein-containing complex disassembly	1/69	91/28814	0.196291	0.230368	0.097018	Tnf	1
GO:0045069	regulation of viral genome replication	1/69	91/28814	0.196291	0.230368	0.097018	Tnf	1
GO:1900407	regulation of cellular response to oxidative stress	1/69	91/28814	0.196291	0.230368	0.097018	Itgam	1
GO:0007265	Ras protein signal transduction	2/69	342/28814	0.197564	0.231744	0.0975977	Csf1/Itgb1	2
GO:0043535	regulation of blood vessel endothelial cell migration	1/69	93/28814	0.200148	0.23445	0.098737	Tnf	1
GO:0099072	regulation of postsynaptic membrane neurotransmitter receptor levels	1/69	93/28814	0.200148	0.23445	0.098737	Itgb3	1
GO:0006066	alcohol metabolic process	2/69	345/28814	0.200175	0.23445	0.098737	Il4/Angptl3	2
GO:0030203	glycosaminoglycan metabolic process	1/69	94/28814	0.20207	0.236071	0.0994199	Cd44	1
GO:0032273	positive regulation of protein polymerization	1/69	94/28814	0.20207	0.236071	0.0994199	Icam1	1
GO:0042475	odontogenesis of dentin-containing tooth	1/69	94/28814	0.20207	0.236071	0.0994199	Csf1	1
GO:0045445	myoblast differentiation	1/69	94/28814	0.20207	0.236071	0.0994199	Tnf	1
GO:0055072	iron ion homeostasis	1/69	94/28814	0.20207	0.236071	0.0994199	Ifng	1
GO:0014910	regulation of smooth muscle cell migration	1/69	95/28814	0.203987	0.23795	0.100211	Itgb3	1
GO:0019226	transmission of nerve impulse	1/69	95/28814	0.203987	0.23795	0.100211	Ifng	1
GO:0048864	stem cell development	1/69	95/28814	0.203987	0.23795	0.100211	Ptprc	1
GO:0003333	amino acid transmembrane transport	1/69	96/28814	0.205899	0.239818	0.100998	Itgb1	1
GO:0044344	cellular response to fibroblast growth factor stimulus	1/69	96/28814	0.205899	0.239818	0.100998	Cd44	1
GO:0070509	calcium ion import	1/69	96/28814	0.205899	0.239818	0.100998	Cxcr4	1
GO:0015711	organic anion transport	2/69	353/28814	0.207156	0.241161	0.101563	Mif/Itgb1	2
GO:0010660	regulation of muscle cell apoptotic process	1/69	97/28814	0.207807	0.241797	0.101831	Ifng	1
GO:0015908	fatty acid transport	1/69	98/28814	0.20971	0.243399	0.102506	Mif	1
GO:0042632	cholesterol homeostasis	1/69	98/28814	0.20971	0.243399	0.102506	Angptl3	1
GO:0044264	cellular polysaccharide metabolic process	1/69	98/28814	0.20971	0.243399	0.102506	Insr	1
GO:0062014	negative regulation of small molecule metabolic process	1/69	98/28814	0.20971	0.243399	0.102506	Entpd1	1
GO:0071774	response to fibroblast growth factor	1/69	98/28814	0.20971	0.243399	0.102506	Cd44	1
GO:0045861	negative regulation of proteolysis	2/69	358/28814	0.211534	0.244988	0.103175	Tnf/Cd44	2
GO:0019731	antibacterial humoral response	1/69	99/28814	0.211609	0.244988	0.103175	Ighm	1
GO:0019935	cyclic-nucleotide-mediated signaling	1/69	99/28814	0.211609	0.244988	0.103175	Adora2b	1
GO:0050779	RNA destabilization	1/69	99/28814	0.211609	0.244988	0.103175	Tnfrsf1b	1
GO:0055092	sterol homeostasis	1/69	99/28814	0.211609	0.244988	0.103175	Angptl3	1
GO:0050890	cognition	2/69	359/28814	0.21241	0.245792	0.103514	Itga5/Itgb1	2
[truncated: 314 more rows]
