# Supplementary material for: Integrated single-cell transcriptomics and proteomics elucidate the molecular mechanisms and detoxification strategy of rifampicin-induced hepatotoxicity
Source: Int J Biol Sci. 2026 Jan 1;22(1):481–99. doi: 10.7150/ijbs.109757 (PMC12681935; doi:10.7150/ijbs.109757)
Supplement: Supplementary file 2 — Supplementary tables. [file ijbsv22p0481s2.zip › Supplementary_materials_tables/Supplementary_materialsS2.xlsx]

## Sheet: Table S2
Table S2 Differentially expressed proteins in Ctrl vs. RIF
name	Protein.Group	Protein.Ids	Protein.Names	Genes	First.Protein.Description	ID	RIF_vs_Ctrl_CI.L	RIF_vs_Ctrl_CI.R	RIF_vs_Ctrl_diff	RIF_vs_Ctrl_p.adj	RIF_vs_Ctrl_p.val	significant	RIF_vs_Ctrl_significant	State
A1cf	Q5YD48	Q5YD48	A1CF_MOUSE	A1cf	APOBEC1 complementation factor	Q5YD48	-0.362185	0.400881	0.019348	0.979858	0.907142	FALSE	FALSE	No
Aacs	Q9D2R0	Q9D2R0	AACS_MOUSE	Aacs	Acetoacetyl-CoA synthetase	Q9D2R0	-0.754795	0.836287	0.0407457	0.979844	0.90622	FALSE	FALSE	No
Aadac	Q99PG0	Q99PG0	AAAD_MOUSE	Aadac	Arylacetamide deacetylase	Q99PG0	-0.927538	0.515499	-0.20602	0.970551	0.518135	FALSE	FALSE	No
Aadat	Q9WVM8	Q9WVM8	AADAT_MOUSE	Aadat	Kynurenine/alpha-aminoadipate aminotransferase, mitochondrial	Q9WVM8	-1.34685	-0.452268	-0.899559	0.0571701	0.00224124	TRUE	TRUE	Down
Aak1	Q3UHJ0	Q3UHJ0	AAK1_MOUSE	Aak1	AP2-associated protein kinase 1	Q3UHJ0	-0.822947	2.18122	0.679135	0.958946	0.317606	FALSE	FALSE	No
Aamdc	Q8R0P4	Q8R0P4	AAMDC_MOUSE	Aamdc	Mth938 domain-containing protein	Q8R0P4	-0.330916	0.837278	0.253181	0.96055	0.336521	FALSE	FALSE	No
Aars1	Q8BGQ7	Q8BGQ7	SYAC_MOUSE	Aars1	Alanine--tRNA ligase, cytoplasmic	Q8BGQ7	-0.764406	-0.0187012	-0.391554	0.802225	0.0421174	FALSE	FALSE	Down
Aars2	Q14CH7	Q14CH7	SYAM_MOUSE	Aars2	Alanine--tRNA ligase, mitochondrial	Q14CH7	-0.495787	0.154942	-0.170422	0.951869	0.252942	FALSE	FALSE	No
Aarsd1	Q3THG9	Q3THG9	AASD1_MOUSE	Aarsd1	Alanyl-tRNA editing protein Aarsd1	Q3THG9	-0.577593	0.0704727	-0.25356	0.907814	0.105884	FALSE	FALSE	No
Aasdhppt	Q9CQF6	Q9CQF6	ADPPT_MOUSE	Aasdhppt	L-aminoadipate-semialdehyde dehydrogenase-phosphopantetheinyl transferase	Q9CQF6	-0.883105	0.712153	-0.0854757	0.978135	0.80566	FALSE	FALSE	No
Aass	Q99K67	Q99K67	AASS_MOUSE	Aass	Alpha-aminoadipic semialdehyde synthase, mitochondrial	Q99K67	-0.461503	0.423359	-0.019072	0.980071	0.921004	FALSE	FALSE	No
Aatf	Q9JKX4	Q9JKX4	AATF_MOUSE	Aatf	Protein AATF	Q9JKX4	-1.46423	0.231103	-0.616562	0.920472	0.127986	FALSE	FALSE	No
Abat	P61922	P61922	GABT_MOUSE	Abat	4-aminobutyrate aminotransferase, mitochondrial	P61922	-0.435432	0.429677	-0.00287746	0.981034	0.987785	FALSE	FALSE	No
Abca1	P41233	P41233	ABCA1_MOUSE	Abca1	Phospholipid-transporting ATPase ABCA1	P41233	-0.948123	0.0934697	-0.427327	0.89768	0.0928667	FALSE	FALSE	No
Abca3	Q8R420	Q8R420	ABCA3_MOUSE	Abca3	Phospholipid-transporting ATPase ABCA3	Q8R420	-1.29011	0.334507	-0.477801	0.940806	0.197362	FALSE	FALSE	No
Abca6	Q8K441	Q8K441	ABCA6_MOUSE	Abca6	ATP-binding cassette sub-family A member 6	Q8K441	-0.751087	0.33963	-0.205729	0.964872	0.398862	FALSE	FALSE	No
Abca8b	Q8K440	Q8K440	ABC8B_MOUSE	Abca8b	ABC-type organic anion transporter ABCA8B	Q8K440	-1.32714	0.235681	-0.54573	0.926274	0.141312	FALSE	FALSE	No
Abcb10	Q9JI39	Q9JI39	ABCBA_MOUSE	Abcb10	ATP-binding cassette sub-family B member 10, mitochondrial	Q9JI39	-0.813276	0.00387839	-0.404699	0.833819	0.0516558	FALSE	FALSE	No
Abcb11	Q9QY30	Q9QY30	ABCBB_MOUSE	Abcb11	Bile salt export pump	Q9QY30	0.0183829	0.83616	0.427271	0.805204	0.0428709	FALSE	FALSE	Up
Abcb4	P21440	P21440	MDR3_MOUSE	Abcb4	Phosphatidylcholine translocator ABCB4	P21440	-0.451417	0.380186	-0.0356152	0.978822	0.843967	FALSE	FALSE	No
Abcb6	Q9DC29	Q9DC29	ABCB6_MOUSE	Abcb6	ATP-binding cassette sub-family B member 6	Q9DC29	-1.79962	0.370277	-0.714674	0.933392	0.161703	FALSE	FALSE	No
Abcb7	Q61102	Q61102	ABCB7_MOUSE	Abcb7	Iron-sulfur clusters transporter ABCB7, mitochondrial	Q61102	-1.41315	-0.0263573	-0.719753	0.809115	0.0438996	FALSE	FALSE	Down
Abcb8	Q9CXJ4	Q9CXJ4	MITOS_MOUSE	Abcb8	Mitochondrial potassium channel ATP-binding subunit	Q9CXJ4	-1.08887	0.285145	-0.401863	0.944456	0.207036	FALSE	FALSE	No
Abcb9	Q9JJ59	Q9JJ59	ABCB9_MOUSE	Abcb9	ABC-type oligopeptide transporter ABCB9	Q9JJ59	-0.540638	0.684767	0.0720645	0.977786	0.787237	FALSE	FALSE	No
Abcc2	Q8VI47	Q8VI47	MRP2_MOUSE	Abcc2	ATP-binding cassette sub-family C member 2	Q8VI47	-0.486384	0.343926	-0.0712288	0.975818	0.694738	FALSE	FALSE	No
Abcc3	B2RX12	B2RX12	MRP3_MOUSE	Abcc3	ATP-binding cassette sub-family C member 3	B2RX12	0.0521953	1.41257	0.732384	0.786287	0.0384746	TRUE	TRUE	Up
Abcc4	E9Q236	E9Q236	MRP4_MOUSE	Abcc4	ATP-binding cassette sub-family C member 4	E9Q236	0.949732	2.63341	1.79157	0.0214961	0.00222165	TRUE	TRUE	Up
Abcc6	Q9R1S7	Q9R1S7	MRP6_MOUSE	Abcc6	ATP-binding cassette sub-family C member 6	Q9R1S7	-1.75124	-0.00574677	-0.878493	0.825846	0.0488836	FALSE	FALSE	Down
Abcc9	P70170	P70170	ABCC9_MOUSE	Abcc9	ATP-binding cassette sub-family C member 9	P70170	-1.71982	-0.201847	-0.960834	0.635856	0.0204503	TRUE	TRUE	Down
Abcd1	P48410	P48410	ABCD1_MOUSE	Abcd1	ATP-binding cassette sub-family D member 1	P48410	0.101023	1.35703	0.729029	0.727571	0.0289676	TRUE	TRUE	Up
Abcd2	Q61285	Q61285	ABCD2_MOUSE	Abcd2	ATP-binding cassette sub-family D member 2	Q61285	1.08606	4.63593	2.861	0.261241	0.00690855	TRUE	TRUE	Up
Abcd3	P55096	P55096	ABCD3_MOUSE	Abcd3	ATP-binding cassette sub-family D member 3	P55096	-0.242272	0.847626	0.302677	0.948212	0.22819	FALSE	FALSE	No
Abce1	P61222	P61222	ABCE1_MOUSE	Abce1	ATP-binding cassette sub-family E member 1	P61222	-0.720747	0.566399	-0.0771739	0.977708	0.783209	FALSE	FALSE	No
Abcf1	Q6P542	Q6P542	ABCF1_MOUSE	Abcf1	ATP-binding cassette sub-family F member 1	Q6P542	-0.298088	0.816855	0.259383	0.95776	0.304803	FALSE	FALSE	No
Abcf2	Q99LE6	Q99LE6	ABCF2_MOUSE	Abcf2	ATP-binding cassette sub-family F member 2	Q99LE6	-0.438921	0.596657	0.0788681	0.976554	0.727206	FALSE	FALSE	No
Abcf3	Q8K268	Q8K268	ABCF3_MOUSE	Abcf3	ATP-binding cassette sub-family F member 3	Q8K268	-0.742836	0.372813	-0.185011	0.967883	0.455423	FALSE	FALSE	No
Abcg2	Q7TMS5	Q7TMS5	ABCG2_MOUSE	Abcg2	Broad substrate specificity ATP-binding cassette transporter ABCG2	Q7TMS5	-0.909039	0.13371	-0.387664	0.916989	0.121077	FALSE	FALSE	No
Abcg5	Q99PE8	Q99PE8	ABCG5_MOUSE	Abcg5	ATP-binding cassette sub-family G member 5	Q99PE8	-4.09112	1.40932	-1.3409	0.955641	0.284093	FALSE	FALSE	No
Abcg8	Q9DBM0	Q9DBM0	ABCG8_MOUSE	Abcg8	ATP-binding cassette sub-family G member 8	Q9DBM0	-1.3815	1.05019	-0.165655	0.977139	0.754782	FALSE	FALSE	No
Abhd10	Q6PE15	Q6PE15	ABHDA_MOUSE	Abhd10	Palmitoyl-protein thioesterase ABHD10, mitochondrial	Q6PE15	-0.472866	0.357196	-0.0578347	0.977028	0.749425	FALSE	FALSE	No
Abhd11	Q8K4F5	Q8K4F5	ABHDB_MOUSE	Abhd11	Protein ABHD11	Q8K4F5	-1.13294	0.237624	-0.447658	0.934304	0.164721	FALSE	FALSE	No
Abhd12	Q99LR1	Q99LR1	ABD12_MOUSE	Abhd12	Lysophosphatidylserine lipase ABHD12	Q99LR1	-0.36651	0.587711	0.1106	0.973245	0.597789	FALSE	FALSE	No
Abhd14b	Q8VCR7	Q8VCR7	ABHEB_MOUSE	Abhd14b	Putative protein-lysine deacylase ABHD14B	Q8VCR7	-0.14343	0.718961	0.287765	0.931916	0.157035	FALSE	FALSE	No
Abhd15	Q5F2F2	Q5F2F2	ABH15_MOUSE	Abhd15	Protein ABHD15	Q5F2F2	-0.173406	0.678056	0.252325	0.943413	0.201788	FALSE	FALSE	No
Abhd16a	Q9Z1Q2	Q9Z1Q2	ABHGA_MOUSE	Abhd16a	Phosphatidylserine lipase ABHD16A	Q9Z1Q2	-0.535145	0.507763	-0.0136907	0.980528	0.951826	FALSE	FALSE	No
Abhd18	Q8C1A9	Q8C1A9	ABD18_MOUSE	Abhd18	Protein ABHD18	Q8C1A9	-0.155336	0.93615	0.390407	0.92294	0.133351	FALSE	FALSE	No
Abhd2	Q9QXM0	Q9QXM0	ABHD2_MOUSE	Abhd2	Monoacylglycerol lipase ABHD2	Q9QXM0	-0.281348	1.85116	0.784906	0.918607	0.124195	FALSE	FALSE	No
Abhd3	Q91ZH7	Q91ZH7	ABHD3_MOUSE	Abhd3	Phospholipase ABHD3	Q91ZH7	-0.15919	0.922829	0.38182	0.92485	0.137805	FALSE	FALSE	No
Abhd4	Q8VD66	Q8VD66	ABHD4_MOUSE	Abhd4	(Lyso)-N-acylphosphatidylethanolamine lipase	Q8VD66	1.32879	2.19441	1.7616	6.02274e-09	3.53708e-05	TRUE	TRUE	Up
Abhd5	Q9DBL9	Q9DBL9	ABHD5_MOUSE	Abhd5	1-acylglycerol-3-phosphate O-acyltransferase ABHD5	Q9DBL9	-0.313718	2.36892	1.0276	0.90433	0.108769	FALSE	FALSE	No
Abhd6	Q8R2Y0	Q8R2Y0	ABHD6_MOUSE	Abhd6	Monoacylglycerol lipase ABHD6	Q8R2Y0	-0.814784	0.447686	-0.183549	0.970266	0.510738	FALSE	FALSE	No
Abi1	Q8CBW3	P62484;Q8CBW3	ABI1_MOUSE	Abi1	Abl interactor 1	P62484	-0.483211	0.348256	-0.0674779	0.976177	0.710274	FALSE	FALSE	No
Abitram	Q80ZQ9	Q80ZQ9	ABITM_MOUSE	Abitram	Protein Abitram	Q80ZQ9	-0.478407	0.703622	0.112608	0.975054	0.663427	FALSE	FALSE	No
Ablim1	Q8K4G5	Q8K4G5	ABLM1_MOUSE	Ablim1	Actin-binding LIM protein 1	Q8K4G5	0.490035	2.03456	1.2623	0.239604	0.00645742	TRUE	TRUE	Up
Ablim3	Q69ZX8	Q69ZX8	ABLM3_MOUSE	Ablim3	Actin-binding LIM protein 3	Q69ZX8	0.045906	1.14378	0.594845	0.781957	0.037585	TRUE	TRUE	Up
Abracl	Q4KML4	Q4KML4	ABRAL_MOUSE	Abracl	Costars family protein ABRACL	Q4KML4	-0.348853	0.697168	0.174157	0.967802	0.453703	FALSE	FALSE	No
Abraxas2	Q3TCJ1	Q3TCJ1	ABRX2_MOUSE	Abraxas2	BRISC complex subunit Abraxas 2	Q3TCJ1	-0.256797	0.445121	0.0941617	0.971461	0.54294	FALSE	FALSE	No
Acaa1a	Q921H8	Q921H8	THIKA_MOUSE	Acaa1a	3-ketoacyl-CoA thiolase A, peroxisomal	Q921H8	0.679239	2.31993	1.49958	0.110823	0.00369377	TRUE	TRUE	Up
Acaa1b	Q8VCH0	Q8VCH0;Q921H8	THIKB_MOUSE	Acaa1b	3-ketoacyl-CoA thiolase B, peroxisomal	Q8VCH0	1.13106	2.44579	1.78843	0.00122491	0.000410989	TRUE	TRUE	Up
Acaa2	Q8BWT1	Q8BWT1	THIM_MOUSE	Acaa2	3-ketoacyl-CoA thiolase, mitochondrial	Q8BWT1	-0.813059	0.0869192	-0.36307	0.901472	0.0973604	FALSE	FALSE	No
Acaca	Q5SWU9	Q5SWU9	ACACA_MOUSE	Acaca	Acetyl-CoA carboxylase 1	Q5SWU9	-0.736483	0.553511	-0.0914859	0.976938	0.745139	FALSE	FALSE	No
Acacb	E9Q4Z2	E9Q4Z2	ACACB_MOUSE	Acacb	Acetyl-CoA carboxylase 2	E9Q4Z2	0.188074	1.05611	0.622092	0.45586	0.011947	TRUE	TRUE	Up
Acad10	Q8K370	Q8K370	ACD10_MOUSE	Acad10	Acyl-CoA dehydrogenase family member 10	Q8K370	-0.0244537	0.6432	0.309373	0.861843	0.0643368	FALSE	FALSE	No
Acad11	Q80XL6	Q80XL6	ACD11_MOUSE	Acad11	Acyl-CoA dehydrogenase family member 11	Q80XL6	-0.371109	0.7684	0.198645	0.966808	0.433709	FALSE	FALSE	No
Acad8	Q9D7B6	Q9D7B6	ACAD8_MOUSE	Acad8	Isobutyryl-CoA dehydrogenase, mitochondrial	Q9D7B6	-0.47623	0.249447	-0.113392	0.969034	0.480803	FALSE	FALSE	No
Acad9	Q8JZN5	Q8JZN5	ACAD9_MOUSE	Acad9	Complex I assembly factor ACAD9, mitochondrial	Q8JZN5	-0.65042	0.380637	-0.134892	0.971799	0.552689	FALSE	FALSE	No
Acadl	P51174	P51174	ACADL_MOUSE	Acadl	Long-chain specific acyl-CoA dehydrogenase, mitochondrial	P51174	-0.492995	0.246242	-0.123377	0.967752	0.45266	FALSE	FALSE	No
Acadm	P45952	P45952	ACADM_MOUSE	Acadm	Medium-chain specific acyl-CoA dehydrogenase, mitochondrial	P45952	-0.139964	0.774581	0.317309	0.927123	0.143484	FALSE	FALSE	No
Acads	Q07417	Q07417	ACADS_MOUSE	Acads	Short-chain specific acyl-CoA dehydrogenase, mitochondrial	Q07417	-0.630424	0.0327603	-0.298832	0.871598	0.070269	FALSE	FALSE	No
Acadsb	Q9DBL1	Q9DBL1	ACDSB_MOUSE	Acadsb	Short/branched chain specific acyl-CoA dehydrogenase, mitochondrial	Q9DBL1	-0.854258	0.121259	-0.366499	0.915232	0.117855	FALSE	FALSE	No
Acadvl	P50544	P50544	ACADV_MOUSE	Acadvl	Very long-chain specific acyl-CoA dehydrogenase, mitochondrial	P50544	-0.774015	0.0288369	-0.372589	0.861279	0.0640231	FALSE	FALSE	No
Acap2	Q6ZQK5	Q6ZQK5	ACAP2_MOUSE	Acap2	Arf-GAP with coiled-coil, ANK repeat and PH domain-containing protein 2	Q6ZQK5	-0.760593	0.0115584	-0.374517	0.843412	0.0554164	FALSE	FALSE	No
Acat1	Q8QZT1	Q8QZT1	THIL_MOUSE	Acat1	Acetyl-CoA acetyltransferase, mitochondrial	Q8QZT1	-0.698116	0.305073	-0.196522	0.963821	0.381934	FALSE	FALSE	No
Acat2	Q8CAY6	Q8CAY6	THIC_MOUSE	Acat2	Acetyl-CoA acetyltransferase, cytosolic	Q8CAY6	-0.0233754	0.967551	0.472088	0.851046	0.0588052	FALSE	FALSE	No
Acbd3	Q8BMP6	Q8BMP6	GCP60_MOUSE	Acbd3	Golgi resident protein GCP60	Q8BMP6	-1.49484	0.490501	-0.502171	0.953786	0.26796	FALSE	FALSE	No
Acbd5	Q5XG73	Q5XG73	ACBD5_MOUSE	Acbd5	Acyl-CoA-binding domain-containing protein 5	Q5XG73	-0.267142	0.414969	0.0739134	0.973931	0.621366	FALSE	FALSE	No
Acbd6	Q9D061	Q9D061	ACBD6_MOUSE	Acbd6	Acyl-CoA-binding domain-containing protein 6	Q9D061	-0.145637	0.791142	0.322753	0.928029	0.145873	FALSE	FALSE	No
Acin1	Q9JIX8	Q9JIX8	ACINU_MOUSE	Acin1	Apoptotic chromatin condensation inducer in the nucleus	Q9JIX8	-0.543264	0.946005	0.20137	0.971351	0.539836	FALSE	FALSE	No
Acly	Q91V92	Q91V92	ACLY_MOUSE	Acly	ATP-citrate synthase	Q91V92	-0.215791	0.566963	0.175586	0.959253	0.321077	FALSE	FALSE	No
Acnat2	Q8BGG9	A2AKK5;Q8BGG9	ACNT2_MOUSE	Acnat2	Acyl-coenzyme A amino acid N-acyltransferase 2	A2AKK5	-0.408732	0.457745	0.0245063	0.979691	0.896493	FALSE	FALSE	No
Aco1	P28271	P28271	ACOHC_MOUSE	Aco1	Cytoplasmic aconitate hydratase	P28271	-0.230085	0.493696	0.131805	0.965774	0.414473	FALSE	FALSE	No
Aco2	Q99KI0	Q99KI0	ACON_MOUSE	Aco2	Aconitate hydratase, mitochondrial	Q99KI0	-0.298893	0.384711	0.0429087	0.977515	0.77338	FALSE	FALSE	No
Acot1	O55137	O55137;Q9QYR9	ACOT1_MOUSE	Acot1	Acyl-coenzyme A thioesterase 1	O55137	0.142493	1.03637	0.589432	0.582512	0.0172154	TRUE	TRUE	Up
Acot11	Q8VHQ9	Q8VHQ9	ACO11_MOUSE	Acot11	Acyl-coenzyme A thioesterase 11	Q8VHQ9	-1.45509	1.72638	0.135649	0.978834	0.844649	FALSE	FALSE	No
Acot12	Q9DBK0	Q9DBK0	ACO12_MOUSE	Acot12	Acetyl-coenzyme A thioesterase	Q9DBK0	-0.132324	0.576395	0.222035	0.938531	0.180196	FALSE	FALSE	No
Acot13	Q9CQR4	Q9CQR4	ACO13_MOUSE	Acot13	Acyl-coenzyme A thioesterase 13	Q9CQR4	-0.295442	0.481295	0.0929261	0.972895	0.586321	FALSE	FALSE	No
Acot2	Q9QYR9	Q9QYR9	ACOT2_MOUSE	Acot2	Acyl-coenzyme A thioesterase 2, mitochondrial	Q9QYR9	-0.0568709	2.09723	1.02018	0.85345	0.0599557	FALSE	FALSE	No
Acot3	Q9QYR7	Q6Q2Z6;Q9QYR7	ACOT3_MOUSE	Acot3	Acyl-coenzyme A thioesterase 3	Q6Q2Z6	1.37355	3.58885	2.4812	0.0192194	0.00124639	TRUE	TRUE	Up
Acot4	Q8BWN8	Q8BWN8	ACOT4_MOUSE	Acot4	Peroxisomal succinyl-coenzyme A thioesterase	Q8BWN8	1.02149	2.47554	1.74851	0.0083335	0.000836714	TRUE	TRUE	Up
Acot7	Q91V12	Q91V12	BACH_MOUSE	Acot7	Cytosolic acyl coenzyme A thioester hydrolase	Q91V12	-0.643212	0.318306	-0.162453	0.967494	0.447353	FALSE	FALSE	No
Acot8	P58137	P58137	ACOT8_MOUSE	Acot8	Acyl-coenzyme A thioesterase 8	P58137	0.61934	1.29724	0.958288	0.00058098	0.000327776	TRUE	TRUE	Up
Acot9	Q9R0X4	Q9R0X4;Q32MW3	ACOT9_MOUSE	Acot9	Acyl-coenzyme A thioesterase 9, mitochondrial	Q9R0X4	-1.84357	0.449138	-0.697218	0.941243	0.191627	FALSE	FALSE	No
Acox1	Q9R0H0	Q9R0H0	ACOX1_MOUSE	Acox1	Peroxisomal acyl-coenzyme A oxidase 1	Q9R0H0	-0.637868	0.820713	0.0914222	0.977521	0.773692	FALSE	FALSE	No
Acox2	Q9QXD1	Q9QXD1	ACOX2_MOUSE	Acox2	Peroxisomal acyl-coenzyme A oxidase 2	Q9QXD1	0.0497214	1.25327	0.651496	0.782592	0.0377131	TRUE	TRUE	Up
Acox3	Q9EPL9	Q9EPL9	ACOX3_MOUSE	Acox3	Peroxisomal acyl-coenzyme A oxidase 3	Q9EPL9	-0.056187	0.769546	0.35668	0.884493	0.0799355	FALSE	FALSE	No
Acp1	Q9D358	Q9D358	PPAC_MOUSE	Acp1	Low molecular weight phosphotyrosine protein phosphatase	Q9D358	-0.371426	0.372598	0.000585915	0.981161	0.997108	FALSE	FALSE	No
Acp2	P24638	P24638	PPAL_MOUSE	Acp2	Lysosomal acid phosphatase	P24638	-0.0302051	0.941427	0.455611	0.857363	0.0619244	FALSE	FALSE	No
Acp5	Q05117	Q05117	PPA5_MOUSE	Acp5	Tartrate-resistant acid phosphatase type 5	Q05117	-0.536309	0.3486	-0.0938543	0.974134	0.628647	FALSE	FALSE	No
Acp6	Q8BP40	Q8BP40	PPA6_MOUSE	Acp6	Lysophosphatidic acid phosphatase type 6	Q8BP40	-0.655064	0.0361552	-0.309454	0.873711	0.0716953	FALSE	FALSE	No
Acsf2	Q8VCW8	Q8VCW8	ACSF2_MOUSE	Acsf2	Medium-chain acyl-CoA ligase ACSF2, mitochondrial	Q8VCW8	-0.601513	0.126047	-0.237733	0.934261	0.164576	FALSE	FALSE	No
Acsf3	Q3URE1	Q3URE1	ACSF3_MOUSE	Acsf3	Malonate--CoA ligase ACSF3, mitochondrial	Q3URE1	-0.0525497	0.588286	0.267868	0.893187	0.0880328	FALSE	FALSE	No
Acsl1	P41216	P41216	ACSL1_MOUSE	Acsl1	Long-chain-fatty-acid--CoA ligase 1	P41216	-0.411792	0.28446	-0.063666	0.975367	0.675978	FALSE	FALSE	No
Acsl3	Q9CZW4	Q9CZW4	ACSL3_MOUSE	Acsl3	Fatty acid CoA ligase Acsl3	Q9CZW4	-1.08829	3.4433	1.17751	0.952317	0.256315	FALSE	FALSE	No
Acsl4	Q9QUJ7	Q9QUJ7	ACSL4_MOUSE	Acsl4	Long-chain-fatty-acid--CoA ligase 4	Q9QUJ7	-0.842401	0.334859	-0.253771	0.960745	0.338949	FALSE	FALSE	No
Acsl5	Q8JZR0	Q8JZR0	ACSL5_MOUSE	Acsl5	Long-chain-fatty-acid--CoA ligase 5	Q8JZR0	0.139821	0.89458	0.517201	0.52672	0.0145792	TRUE	TRUE	Up
Acsl6	Q91WC3	Q91WC3	ACSL6_MOUSE	Acsl6	Long-chain-fatty-acid--CoA ligase 6	Q91WC3	-1.04797	0.140371	-0.453802	0.912375	0.112951	FALSE	FALSE	No
Acsm1	Q91VA0	Q91VA0	ACSM1_MOUSE	Acsm1	Acyl-coenzyme A synthetase ACSM1, mitochondrial	Q91VA0	-0.566147	0.177709	-0.194219	0.952044	0.254249	FALSE	FALSE	No
Acsm2	Q8K0L3	Q8K0L3	ACSM2_MOUSE	Acsm2	Acyl-coenzyme A synthetase ACSM2, mitochondrial	Q8K0L3	-1.95206	-0.271509	-1.11179	0.577996	0.0169777	TRUE	TRUE	Down
Acsm3	Q3UNX5	Q3UNX5	ACSM3_MOUSE	Acsm3	Acyl-coenzyme A synthetase ACSM3, mitochondrial	Q3UNX5	-0.969964	-0.0298421	-0.499903	0.794383	0.0402478	TRUE	TRUE	Down
Acsm5	Q8BGA8	Q8BGA8	ACSM5_MOUSE	Acsm5	Acyl-coenzyme A synthetase ACSM5, mitochondrial	Q8BGA8	-0.967585	0.0125098	-0.477538	0.841393	0.0545821	FALSE	FALSE	No
Acss2	Q9QXG4	Q9QXG4	ACSA_MOUSE	Acss2	Acetyl-coenzyme A synthetase, cytoplasmic	Q9QXG4	-0.0613989	1.2783	0.60845	0.868952	0.0685581	FALSE	FALSE	No
Acss3	Q14DH7	Q14DH7	ACSS3_MOUSE	Acss3	Acyl-CoA synthetase short-chain family member 3, mitochondrial	Q14DH7	-0.24616	1.2944	0.524121	0.929609	0.150225	FALSE	FALSE	No
Acta2	P62737	Cont_P68138;P62737;P63268;P68033;P68134	ACTA_MOUSE	Acta2	Actin, aortic smooth muscle	Cont_P68138	-0.952312	0.181927	-0.385192	0.929829	0.150849	FALSE	FALSE	No
Actbl2	Q8BFZ3	Q8BFZ3	ACTBL_MOUSE	Actbl2	Beta-actin-like protein 2	Q8BFZ3	-0.505566	0.413957	-0.0458045	0.97838	0.819022	FALSE	FALSE	No
Actg1	P63260	Cont_P60712;P60710;P63260	ACTG_MOUSE	Actg1	Actin, cytoplasmic 2	Cont_P60712	-0.424492	0.235179	-0.0946564	0.970473	0.516089	FALSE	FALSE	No
Actl6a	Q9Z2N8	Q99MR0;Q9Z2N8	ACL6A_MOUSE	Actl6a	Actin-like protein 6A	Q99MR0	-0.522493	0.135709	-0.193392	0.944097	0.205198	FALSE	FALSE	No
Actn1	Q7TPR4	Q7TPR4	ACTN1_MOUSE	Actn1	Alpha-actinin-1	Q7TPR4	-0.800633	0.0200591	-0.390287	0.851779	0.0591515	FALSE	FALSE	No
Actn4	P57780	P57780	ACTN4_MOUSE	Actn4	Alpha-actinin-4	P57780	-0.432788	0.25063	-0.0910792	0.971551	0.545511	FALSE	FALSE	No
Actr10	Q9QZB7	Q9QZB7	ARP10_MOUSE	Actr10	Actin-related protein 10	Q9QZB7	0.0244451	1.15979	0.592118	0.80628	0.0431492	FALSE	FALSE	Up
Actr1b	Q8R5C5	P61164;Q8R5C5	ACTY_MOUSE	Actr1b	Beta-centractin	P61164	-0.495999	0.48034	-0.00782961	0.980795	0.970557	FALSE	FALSE	No
Actr2	P61161	P61161	ARP2_MOUSE	Actr2	Actin-related protein 2	P61161	-0.322495	0.322423	-3.61607e-05	0.981197	0.999794	FALSE	FALSE	No
Actr3	Q99JY9	Q99JY9	ARP3_MOUSE	Actr3	Actin-related protein 3	Q99JY9	-0.304831	0.336789	0.0159787	0.979884	0.908788	FALSE	FALSE	No
Actr8	Q8R2S9	Q8R2S9	ARP8_MOUSE	Actr8	Actin-related protein 8	Q8R2S9	-0.3858	0.727445	0.170823	0.96936	0.48843	FALSE	FALSE	No
Acvr1	P37172	P37172	ACVR1_MOUSE	Acvr1	Activin receptor type-1	P37172	-0.584169	0.702491	0.0591611	0.978625	0.832682	FALSE	FALSE	No
Acy1	Q99JW2	Q99JW2	ACY1_MOUSE	Acy1	Aminoacylase-1	Q99JW2	-0.712363	0.342898	-0.184733	0.966712	0.431868	FALSE	FALSE	No
Acy3	Q91XE4	Q91XE4	ACY3_MOUSE	Acy3	N-acyl-aromatic-L-amino acid amidohydrolase (carboxylate-forming)	Q91XE4	-0.370806	0.320401	-0.0252028	0.979211	0.866867	FALSE	FALSE	No
Acyp1	P56376	P56376	ACYP1_MOUSE	Acyp1	Acylphosphatase-1	P56376	-0.556475	0.163182	-0.196646	0.94928	0.234948	FALSE	FALSE	No
Acyp2	P56375	P56375	ACYP2_MOUSE	Acyp2	Acylphosphatase-2	P56375	0.367016	1.31091	0.838965	0.130017	0.00425841	TRUE	TRUE	Up
Ada	P03958	P03958	ADA_MOUSE	Ada	Adenosine deaminase	P03958	-0.732454	-0.0656195	-0.399037	0.698484	0.0256931	TRUE	TRUE	Down
Adal	Q80SY6	Q80SY6	ADAL_MOUSE	Adal	Adenosine deaminase-like protein	Q80SY6	-1.26717	0.562371	-0.352397	0.9643	0.389497	FALSE	FALSE	No
Adam10	O35598	O35598	ADA10_MOUSE	Adam10	Disintegrin and metalloproteinase domain-containing protein 10	O35598	-0.432627	0.663902	0.115638	0.974187	0.630564	FALSE	FALSE	No
Adam17	Q9Z0F8	Q9Z0F8	ADA17_MOUSE	Adam17	Disintegrin and metalloproteinase domain-containing protein 17	Q9Z0F8	-0.323089	0.640308	0.158609	0.968031	0.458544	FALSE	FALSE	No
Adam23	Q9R1V7	Q9R1V7	ADA23_MOUSE	Adam23	Disintegrin and metalloproteinase domain-containing protein 23	Q9R1V7	-0.559794	1.0196	0.229903	0.970246	0.510246	FALSE	FALSE	No
Adam9	Q61072	Q61072	ADAM9_MOUSE	Adam9	Disintegrin and metalloproteinase domain-containing protein 9	Q61072	-0.847537	0.921551	0.037007	0.980106	0.923323	FALSE	FALSE	No
Adap2	Q8R2V5	Q8R2V5	ADAP2_MOUSE	Adap2	Arf-GAP with dual PH domain-containing protein 2	Q8R2V5	-0.441192	0.36665	-0.037271	0.978615	0.832124	FALSE	FALSE	No
Adar	Q99MU3	Q99MU3	DSRAD_MOUSE	Adar	Double-stranded RNA-specific adenosine deaminase	Q99MU3	-1.35502	1.77361	0.209293	0.977039	0.751718	FALSE	FALSE	No
Adat3	Q6PAT0	Q6PAT0	ADAT3_MOUSE	Adat3	Probable inactive tRNA-specific adenosine deaminase-like protein 3	Q6PAT0	-0.0304214	0.939487	0.454533	0.841623	0.0614288	FALSE	FALSE	No
Adck5	Q80V03	Q80V03	ADCK5_MOUSE	Adck5	Uncharacterized aarF domain-containing protein kinase 5	Q80V03	-2.22025	-0.240402	-1.23033	0.657727	0.022062	TRUE	TRUE	Down
Adcy9	P51830	P51830	ADCY9_MOUSE	Adcy9	Adenylate cyclase type 9	P51830	-0.17745	0.559673	0.191112	0.952442	0.257271	FALSE	FALSE	No
Add1	Q9QYC0	Q9QYC0	ADDA_MOUSE	Add1	Alpha-adducin	Q9QYC0	-0.335433	0.334477	-0.000478223	0.981164	0.997378	FALSE	FALSE	No
Add3	Q9QYB5	Q9QYB5	ADDG_MOUSE	Add3	Gamma-adducin	Q9QYB5	-0.456932	0.469283	0.00617548	0.980864	0.975518	FALSE	FALSE	No
Adgre1	Q61549	Q61549	AGRE1_MOUSE	Adgre1	Adhesion G protein-coupled receptor E1	Q61549	-0.766674	0.761172	-0.0027513	0.98111	0.993387	FALSE	FALSE	No
Adgrf5	G5E8Q8	G5E8Q8	AGRF5_MOUSE	Adgrf5	Adhesion G protein-coupled receptor F5	G5E8Q8	-0.806096	0.774456	-0.0158199	0.980691	0.963258	FALSE	FALSE	No
Adgrl2	Q8JZZ7	Q8JZZ7	AGRL2_MOUSE	Adgrl2	Adhesion G protein-coupled receptor L2	Q8JZZ7	-0.461472	0.204439	-0.128517	0.964246	0.388619	FALSE	FALSE	No
Adgrl3	Q80TS3	Q80TS3	AGRL3_MOUSE	Adgrl3	Adhesion G protein-coupled receptor L3	Q80TS3	-2.60769	1.6432	-0.482246	0.97306	0.59482	FALSE	FALSE	No
Adh1	P00329	P00329	ADH1_MOUSE	Adh1	Alcohol dehydrogenase 1	P00329	-0.539405	0.189158	-0.175124	0.956305	0.29031	FALSE	FALSE	No
Adh4	Q9QYY9	Q9QYY9	ADH4_MOUSE	Adh4	All-trans-retinol dehydrogenase [NAD(+)] ADH4	Q9QYY9	-0.812058	0.318794	-0.246632	0.960321	0.333699	FALSE	FALSE	No
Adh5	P28474	P28474	ADHX_MOUSE	Adh5	Alcohol dehydrogenase class-3	P28474	-0.505973	0.319339	-0.0933169	0.973506	0.606594	FALSE	FALSE	No
Adhfe1	Q8R0N6	Q8R0N6	HOT_MOUSE	Adhfe1	Hydroxyacid-oxoacid transhydrogenase, mitochondrial	Q8R0N6	0.0168126	0.708294	0.362553	0.803106	0.0423376	FALSE	FALSE	Up
Adi1	Q99JT9	Q99JT9	MTND_MOUSE	Adi1	Acireductone dioxygenase	Q99JT9	-0.579388	0.256676	-0.161356	0.964246	0.388617	FALSE	FALSE	No
Adipor2	Q8BQS5	Q8BQS5	PAQR2_MOUSE	Adipor2	Adiponectin receptor protein 2	Q8BQS5	-0.795068	3.73458	1.46976	0.930693	0.161213	FALSE	FALSE	No
Adk	P55264	P55264	ADK_MOUSE	Adk	Adenosine kinase	P55264	-1.02901	0.322313	-0.353348	0.951959	0.253616	FALSE	FALSE	No
Adnp	Q9Z103	Q9Z103	ADNP_MOUSE	Adnp	Activity-dependent neuroprotector homeobox protein	Q9Z103	-0.523225	0.19451	-0.164357	0.958424	0.31185	FALSE	FALSE	No
Ado	Q6PDY2	Q6PDY2	AEDO_MOUSE	Ado	2-aminoethanethiol dioxygenase	Q6PDY2	-0.370864	0.373202	0.00116929	0.981122	0.994229	FALSE	FALSE	No
Adpgk	Q8VDL4	Q8VDL4	ADPGK_MOUSE	Adpgk	ADP-dependent glucokinase	Q8VDL4	-0.24371	0.581601	0.168945	0.962488	0.362186	FALSE	FALSE	No
Adprh	P54923	P54923	ADPRH_MOUSE	Adprh	ADP-ribosylhydrolase ARH1	P54923	-0.979837	0.0524063	-0.463716	0.872599	0.0709378	FALSE	FALSE	No
Adprs	Q8CG72	Q8CG72	ADPRS_MOUSE	Adprs	ADP-ribosylhydrolase ARH3	Q8CG72	-0.535599	0.474587	-0.0305063	0.979581	0.889535	FALSE	FALSE	No
Adrm1	Q9JKV1	Q9JKV1	ADRM1_MOUSE	Adrm1	Proteasomal ubiquitin receptor ADRM1	Q9JKV1	-1.11563	2.32973	0.60705	0.966564	0.429034	FALSE	FALSE	No
Adsl	P54822	P54822	PUR8_MOUSE	Adsl	Adenylosuccinate lyase	P54822	-0.402436	0.421468	0.00951594	0.980611	0.957608	FALSE	FALSE	No
Adss1	P28650	P28650	PURA1_MOUSE	Adss1	Adenylosuccinate synthetase isozyme 1	P28650	-0.640546	0.711573	0.0355136	0.979806	0.903831	FALSE	FALSE	No
Adss2	P46664	P46664	PURA2_MOUSE	Adss2	Adenylosuccinate synthetase isozyme 2	P46664	-0.101089	0.589859	0.244385	0.92453	0.137038	FALSE	FALSE	No
Afdn	Q9QZQ1	Q9QZQ1	AFAD_MOUSE	Afdn	Afadin	Q9QZQ1	-0.374131	0.618621	0.122245	0.972559	0.575675	FALSE	FALSE	No
Afg1l	Q3V384	Q3V384	AFG1L_MOUSE	Afg1l	AFG1-like ATPase	Q3V384	-0.259353	0.419892	0.0802697	0.973033	0.5908	FALSE	FALSE	No
Afg3l1	Q920A7	Q920A7	AFG31_MOUSE	Afg3l1	AFG3-like protein 1	Q920A7	-0.337861	0.402914	0.0325261	0.978755	0.840094	FALSE	FALSE	No
Afg3l2	Q8JZQ2	Q8JZQ2	AFG32_MOUSE	Afg3l2	AFG3-like protein 2	Q8JZQ2	-0.475595	0.24209	-0.116752	0.96827	0.463677	FALSE	FALSE	No
Afm	O89020	O89020	AFAM_MOUSE	Afm	Afamin	O89020	0.0127167	0.692309	0.352513	0.809442	0.0439878	FALSE	FALSE	Up
Afmid	Q8K4H1	Q8K4H1	KFA_MOUSE	Afmid	Kynurenine formamidase	Q8K4H1	-0.441506	1.05217	0.30533	0.962533	0.362822	FALSE	FALSE	No
Aftph	Q80WT5	Q80WT5	AFTIN_MOUSE	Aftph	Aftiphilin	Q80WT5	-0.258027	1.62522	0.683595	0.920763	0.128596	FALSE	FALSE	No
Aga	Q64191	Q64191	ASPG_MOUSE	Aga	N(4)-(beta-N-acetylglucosaminyl)-L-asparaginase	Q64191	-0.263202	0.437069	0.0869337	0.972462	0.572639	FALSE	FALSE	No
Agap3	Q8VHH5	Q8VHH5	AGAP3_MOUSE	Agap3	Arf-GAP with GTPase, ANK repeat and PH domain-containing protein 3	Q8VHH5	-0.846352	0.882189	0.0179185	0.980673	0.961948	FALSE	FALSE	No
Agfg1	Q8K2K6	Q8K2K6	AGFG1_MOUSE	Agfg1	Arf-GAP domain and FG repeat-containing protein 1	Q8K2K6	-0.328791	0.559634	0.115422	0.971891	0.555385	FALSE	FALSE	No
Agfg2	Q80WC7	Q80WC7	AGFG2_MOUSE	Agfg2	Arf-GAP domain and FG repeat-containing protein 2	Q80WC7	-0.465634	0.249271	-0.108182	0.969603	0.494243	FALSE	FALSE	No
Agk	Q9ESW4	Q9ESW4	AGK_MOUSE	Agk	Acylglycerol kinase, mitochondrial	Q9ESW4	-1.1409	0.367702	-0.3866	0.953087	0.262299	FALSE	FALSE	No
Agmat	A2AS89	A2AS89	SPEB_MOUSE	Agmat	Agmatinase, mitochondrial	A2AS89	-0.58613	0.131902	-0.227114	0.937608	0.17659	FALSE	FALSE	No
Agmo	Q8BS35	Q8BS35	ALKMO_MOUSE	Agmo	Alkylglycerol monooxygenase	Q8BS35	-1.60657	0.853454	-0.37656	0.969403	0.489452	FALSE	FALSE	No
Ago1	Q8CJG1	Q8CJG1	AGO1_MOUSE	Ago1	Protein argonaute-1	Q8CJG1	-0.268741	0.692164	0.211712	0.959943	0.32913	FALSE	FALSE	No
Ago2	Q8CJG0	Q8CJG0	AGO2_MOUSE	Ago2	Protein argonaute-2	Q8CJG0	-0.589289	0.0499841	-0.269653	0.890889	0.0857429	FALSE	FALSE	No
Ago3	Q8CJF8;Q8CJF9	Q8CJF8;Q8CJF9	AGO3_MOUSE;AGO4_MOUSE	Ago3;Ago4	Protein argonaute-4	Q8CJF8	-1.03674	0.478134	-0.279305	0.964448	0.397252	FALSE	FALSE	No
Agpat2	Q8K3K7	Q8K3K7	PLCB_MOUSE	Agpat2	1-acyl-sn-glycerol-3-phosphate acyltransferase beta	Q8K3K7	-0.824651	0.31289	-0.255881	0.959144	0.319834	FALSE	FALSE	No
Agpat3	Q9D517	Q9D517	PLCC_MOUSE	Agpat3	1-acyl-sn-glycerol-3-phosphate acyltransferase gamma	Q9D517	-0.700795	0.412228	-0.144283	0.97192	0.556229	FALSE	FALSE	No
Agpat5	Q9D1E8	Q9D1E8	PLCE_MOUSE	Agpat5	1-acyl-sn-glycerol-3-phosphate acyltransferase epsilon	Q9D1E8	-0.0807744	1.05078	0.485005	0.87535	0.0801353	FALSE	FALSE	No
Agps	Q8C0I1	Q8C0I1	ADAS_MOUSE	Agps	Alkyldihydroxyacetonephosphate synthase, peroxisomal	Q8C0I1	0.219854	1.01067	0.61526	0.31847	0.00817595	TRUE	TRUE	Up
Agrn	A2ASQ1	A2ASQ1	AGRIN_MOUSE	Agrn	Agrin	A2ASQ1	-1.39432	0.804221	-0.295047	0.971455	0.542787	FALSE	FALSE	No
Agt	P11859	P11859	ANGT_MOUSE	Agt	Angiotensinogen	P11859	-0.26029	0.687069	0.21339	0.95909	0.319227	FALSE	FALSE	No
Agxt	O35423	O35423	AGT1_MOUSE	Agxt	Alanine--glyoxylate aminotransferase	O35423	-0.430152	1.33562	0.452732	0.953059	0.262079	FALSE	FALSE	No
Agxt2	Q3UEG6	Q3UEG6	AGT2_MOUSE	Agxt2	Alanine--glyoxylate aminotransferase 2, mitochondrial	Q3UEG6	-0.586534	0.358123	-0.114205	0.972775	0.582478	FALSE	FALSE	No
Ahctf1	Q8CJF7	Q8CJF7	ELYS_MOUSE	Ahctf1	Protein ELYS	Q8CJF7	-0.923484	0.19894	-0.362272	0.935567	0.169076	FALSE	FALSE	No
Ahcy	P50247	P50247	SAHH_MOUSE	Ahcy	Adenosylhomocysteinase	P50247	-0.718839	0.186943	-0.265948	0.944152	0.20548	FALSE	FALSE	No
Ahcyl1	Q80SW1	Q80SW1	SAHH2_MOUSE	Ahcyl1	S-adenosylhomocysteine hydrolase-like protein 1	Q80SW1	-0.219685	0.476541	0.128428	0.965451	0.408773	FALSE	FALSE	No
Ahcyl2	Q68FL4	Q68FL4	SAHH3_MOUSE	Ahcyl2	Putative adenosylhomocysteinase 3	Q68FL4	-0.49268	0.864249	0.185785	0.971174	0.534899	FALSE	FALSE	No
Ahr	P30561	P30561	AHR_MOUSE	Ahr	Aryl hydrocarbon receptor	P30561	-0.647845	1.24137	0.296764	0.968938	0.478575	FALSE	FALSE	No
Ahsa1	Q8BK64	Q8BK64	AHSA1_MOUSE	Ahsa1	Activator of 90 kDa heat shock protein ATPase homolog 1	Q8BK64	-0.171068	0.630701	0.229817	0.945983	0.215181	FALSE	FALSE	No
Ahsa2	Q8N9S3	Q8N9S3	AHSA2_MOUSE	Ahsa2	Activator of 90 kDa heat shock protein ATPase homolog 2	Q8N9S3	-0.597258	0.456324	-0.0704669	0.977227	0.759074	FALSE	FALSE	No
Ahsg	P29699	P29699	FETUA_MOUSE	Ahsg	Alpha-2-HS-glycoprotein	P29699	-0.366092	0.780581	0.207244	0.96596	0.417817	FALSE	FALSE	No
Aif1	O70200	O70200	AIF1_MOUSE	Aif1	Allograft inflammatory factor 1	O70200	-0.9899	1.13339	0.0717426	0.97937	0.876528	FALSE	FALSE	No
Aifm1	Q9Z0X1	Q9Z0X1	AIFM1_MOUSE	Aifm1	Apoptosis-inducing factor 1, mitochondrial	Q9Z0X1	-0.527544	0.156935	-0.185305	0.949872	0.238852	FALSE	FALSE	No
Aifm2	Q8BUE4	Q8BUE4	FSP1_MOUSE	Aifm2	Ferroptosis suppressor protein 1	Q8BUE4	0.0253765	1.00032	0.512847	0.801125	0.0418454	FALSE	FALSE	Up
Aimp1	P31230	P31230	AIMP1_MOUSE	Aimp1	Aminoacyl tRNA synthase complex-interacting multifunctional protein 1	P31230	-0.405149	1.3641	0.479475	0.949806	0.238414	FALSE	FALSE	No
Aimp2	Q8R010	Q8R010	AIMP2_MOUSE	Aimp2	Aminoacyl tRNA synthase complex-interacting multifunctional protein 2	Q8R010	-0.202855	0.558827	0.177986	0.95757	0.302832	FALSE	FALSE	No
Aip	O08915	O08915	AIP_MOUSE	Aip	AH receptor-interacting protein	O08915	-0.482502	0.944975	0.231237	0.968353	0.465494	FALSE	FALSE	No
Ak2	Q9WTP6	Q9WTP6	KAD2_MOUSE	Ak2	Adenylate kinase 2, mitochondrial	Q9WTP6	-0.39543	0.753712	0.179141	0.969077	0.481789	FALSE	FALSE	No
Ak3	Q9WTP7	Q9WTP7	KAD3_MOUSE	Ak3	GTP:AMP phosphotransferase AK3, mitochondrial	Q9WTP7	-0.695611	0.0116544	-0.341978	0.844778	0.0559948	FALSE	FALSE	No
Ak4	Q9WUR9	Q9WUR9	KAD4_MOUSE	Ak4	Adenylate kinase 4, mitochondrial	Q9WUR9	-0.92097	0.0398127	-0.440578	0.865611	0.0665095	FALSE	FALSE	No
Akap1	O08715	O08715	AKAP1_MOUSE	Akap1	A-kinase anchor protein 1, mitochondrial	O08715	-0.51194	0.945819	0.21694	0.969885	0.501165	FALSE	FALSE	No
Akap10	O88845	O88845	AKA10_MOUSE	Akap10	A-kinase anchor protein 10, mitochondrial	O88845	-0.222412	0.47118	0.124384	0.966148	0.421257	FALSE	FALSE	No
Akap13	E9Q394	E9Q394	AKP13_MOUSE	Akap13	A-kinase anchor protein 13	E9Q394	-0.814541	1.09518	0.140321	0.976752	0.736362	FALSE	FALSE	No
Akap2	O54931	O54931	AKAP2_MOUSE	Akap2	A-kinase anchor protein 2	O54931	-0.470248	0.62631	0.0780309	0.976921	0.744313	FALSE	FALSE	No
Akap8	Q9DBR0	Q9DBR0	AKAP8_MOUSE	Akap8	A-kinase anchor protein 8	Q9DBR0	-0.713322	0.51879	-0.0972661	0.976345	0.717751	FALSE	FALSE	No
Akap8l	Q9R0L7	Q9R0L7	AKP8L_MOUSE	Akap8l	A-kinase anchor protein 8-like	Q9R0L7	-0.616032	0.149129	-0.233451	0.940956	0.190353	FALSE	FALSE	No
Akap9	Q70FJ1	Q70FJ1	AKAP9_MOUSE	Akap9	A-kinase anchor protein 9	Q70FJ1	-0.356826	0.658239	0.150706	0.969924	0.50213	FALSE	FALSE	No
Akr1a1	Q9JII6	Q9JII6	AK1A1_MOUSE	Akr1a1	Aldo-keto reductase family 1 member A1	Q9JII6	-0.0754372	0.629961	0.277262	0.906906	0.104578	FALSE	FALSE	No
Akr1b1	P45376	P45376	ALDR_MOUSE	Akr1b1	Aldo-keto reductase family 1 member B1	P45376	-0.468605	0.330272	-0.0691663	0.975756	0.692091	FALSE	FALSE	No
Akr1b7	P21300	P21300	ALD1_MOUSE	Akr1b7	Aldo-keto reductase family 1 member B7	P21300	-0.663648	0.629619	-0.0170143	0.980499	0.950161	FALSE	FALSE	No
Akr1b8	P45377	P45377	ALD2_MOUSE	Akr1b8	Aldose reductase-related protein 2	P45377	-0.225711	1.0781	0.426194	0.934218	0.164432	FALSE	FALSE	No
Akr1c13	Q8VC28	Q8VC28	AK1CD_MOUSE	Akr1c13	Aldo-keto reductase family 1 member C13	Q8VC28	-0.601852	0.359431	-0.12121	0.972271	0.566779	FALSE	FALSE	No
Akr1c18	Q8K023	Q8K023	AKC1H_MOUSE	Akr1c18	Aldo-keto reductase family 1 member C18	Q8K023	-3.95541	0.799229	-1.57809	0.927892	0.153387	FALSE	FALSE	No
Akr1c6	P70694	P70694	DHB5_MOUSE	Akr1c6	Estradiol 17 beta-dehydrogenase 5	P70694	-0.531015	0.191387	-0.169814	0.957311	0.300188	FALSE	FALSE	No
Akr1d1	Q8VCX1	Q8VCX1	AK1D1_MOUSE	Akr1d1	Aldo-keto reductase family 1 member D1	Q8VCX1	-0.23511	1.07147	0.41818	0.936431	0.172182	FALSE	FALSE	No
Akr1e2	Q9DCT1	Q9DCT1	AKCL2_MOUSE	Akr1e2	1,5-anhydro-D-fructose reductase	Q9DCT1	-0.532151	0.43581	-0.0481707	0.978383	0.819193	FALSE	FALSE	No
Akr7a2	Q8CG76	Q8CG76	ARK72_MOUSE	Akr7a2	Aflatoxin B1 aldehyde reductase member 2	Q8CG76	-0.416866	0.639303	0.111218	0.9742	0.631056	FALSE	FALSE	No
Akt1s1	Q9D1F4	Q9D1F4	AKTS1_MOUSE	Akt1s1	Proline-rich AKT1 substrate 1	Q9D1F4	-0.592347	2.21092	0.809288	0.945451	0.212278	FALSE	FALSE	No
Akt2	Q60823	Q60823	AKT2_MOUSE	Akt2	RAC-beta serine/threonine-protein kinase	Q60823	-0.764011	0.497415	-0.133298	0.974168	0.629882	FALSE	FALSE	No
Alad	P10518	P10518	HEM2_MOUSE	Alad	Delta-aminolevulinic acid dehydratase	P10518	-0.529782	0.395136	-0.067323	0.976802	0.738723	FALSE	FALSE	No
Alas1	Q8VC19	Q8VC19	HEM1_MOUSE	Alas1	5-aminolevulinate synthase, non-specific, mitochondrial	Q8VC19	-0.77331	1.00482	0.115756	0.977353	0.765263	FALSE	FALSE	No
Alas2	P08680	P08680	HEM0_MOUSE	Alas2	5-aminolevulinate synthase, erythroid-specific, mitochondrial	P08680	-0.418484	0.84625	0.213883	0.967474	0.446948	FALSE	FALSE	No
Alb	P07724	P07724	ALBU_MOUSE	Alb	Albumin	P07724	-0.328069	0.754259	0.213095	0.963675	0.379676	FALSE	FALSE	No
Alcam	Q61490	Q61490	CD166_MOUSE	Alcam	CD166 antigen	Q61490	-1.00843	-0.248369	-0.628401	0.222248	0.0061039	TRUE	TRUE	Down
Aldh16a1	Q571I9	Q571I9	A16A1_MOUSE	Aldh16a1	Aldehyde dehydrogenase family 16 member A1	Q571I9	-0.556196	0.164178	-0.196009	0.949552	0.236727	FALSE	FALSE	No
Aldh1a1	P24549	P24549	AL1A1_MOUSE	Aldh1a1	Aldehyde dehydrogenase 1A1	P24549	-0.0514721	1.61795	0.783241	0.857153	0.0618157	FALSE	FALSE	No
Aldh1a7	O35945	O35945	AL1A7_MOUSE	Aldh1a7	Aldehyde dehydrogenase, cytosolic 1	O35945	0.451769	1.45273	0.952249	0.086919	0.00300284	TRUE	TRUE	Up
Aldh1b1	Q9CZS1	Q9CZS1	AL1B1_MOUSE	Aldh1b1	Aldehyde dehydrogenase X, mitochondrial	Q9CZS1	-0.728094	1.57867	0.425289	0.965465	0.409006	FALSE	FALSE	No
Aldh1l1	Q8R0Y6	Q8K009;Q8R0Y6	AL1L1_MOUSE	Aldh1l1	Cytosolic 10-formyltetrahydrofolate dehydrogenase	Q8K009	-0.11488	0.655803	0.270462	0.925605	0.139643	FALSE	FALSE	No
Aldh2	P47738	P47738;Q62148	ALDH2_MOUSE	Aldh2	Aldehyde dehydrogenase, mitochondrial	P47738	-0.303397	0.340024	0.0183139	0.979681	0.895837	FALSE	FALSE	No
Aldh3a2	P47740	P47740	AL3A2_MOUSE	Aldh3a2	Aldehyde dehydrogenase family 3 member A2	P47740	0.609914	1.69574	1.15283	0.0334899	0.00167223	TRUE	TRUE	Up
Aldh3b1	E9Q3E1;J3QMK6;Q80VQ0	E9Q3E1;J3QMK6;Q80VQ0	AL3B1_MOUSE;AL3B2_MOUSE;AL3B3_MOUSE	Aldh3b1;Aldh3b2;Aldh3b3	Aldehyde dehydrogenase family 3 member B2	E9Q3E1	-1.3429	0.262659	-0.540119	0.930966	0.154161	FALSE	FALSE	No
Aldh4a1	Q8CHT0	Q8CHT0	AL4A1_MOUSE	Aldh4a1	Delta-1-pyrroline-5-carboxylate dehydrogenase, mitochondrial	Q8CHT0	-0.255659	0.632792	0.188566	0.96129	0.345925	FALSE	FALSE	No
Aldh5a1	Q8BWF0	Q8BWF0	SSDH_MOUSE	Aldh5a1	Succinate-semialdehyde dehydrogenase, mitochondrial	Q8BWF0	-0.494863	0.168123	-0.16337	0.955118	0.279372	FALSE	FALSE	No
Aldh6a1	Q9EQ20	Q9EQ20	MMSA_MOUSE	Aldh6a1	Methylmalonate-semialdehyde dehydrogenase [acylating], mitochondrial	Q9EQ20	-0.357908	0.358428	0.000260288	0.981182	0.998666	FALSE	FALSE	No
Aldh7a1	Q9DBF1	Q9DBF1	AL7A1_MOUSE	Aldh7a1	Alpha-aminoadipic semialdehyde dehydrogenase	Q9DBF1	-0.610778	0.22547	-0.192654	0.958174	0.30916	FALSE	FALSE	No
Aldh8a1	Q8BH00	Q8BH00	AL8A1_MOUSE	Aldh8a1	2-aminomuconic semialdehyde dehydrogenase	Q8BH00	-0.437544	0.350663	-0.0434406	0.978034	0.800246	FALSE	FALSE	No
Aldh9a1	Q9JLJ2	Q9JLJ2	AL9A1_MOUSE	Aldh9a1	4-trimethylaminobutyraldehyde dehydrogenase	Q9JLJ2	-0.276517	0.408113	0.065798	0.974984	0.660683	FALSE	FALSE	No
Aldoa	P05064	Cont_P00883;P05064	ALDOA_MOUSE	Aldoa	Fructose-bisphosphate aldolase A	Cont_P00883	0.086735	0.851155	0.468945	0.672256	0.0232515	TRUE	TRUE	Up
Aldob	Q91Y97	Q91Y97	ALDOB_MOUSE	Aldob	Fructose-bisphosphate aldolase B	Q91Y97	-0.233755	0.668709	0.217477	0.956187	0.289186	FALSE	FALSE	No
Aldoc	P05063	P05063	ALDOC_MOUSE	Aldoc	Fructose-bisphosphate aldolase C	P05063	-0.367865	1.32058	0.476355	0.947124	0.221669	FALSE	FALSE	No
Alg11	Q3TZM9	Q3TZM9	ALG11_MOUSE	Alg11	GDP-Man:Man(3)GlcNAc(2)-PP-Dol alpha-1,2-mannosyltransferase	Q3TZM9	-1.68384	0.663446	-0.510198	0.960445	0.335221	FALSE	FALSE	No
Alg12	Q8VDB2	Q8VDB2	ALG12_MOUSE	Alg12	Dol-P-Man:Man(7)GlcNAc(2)-PP-Dol alpha-1,6-mannosyltransferase	Q8VDB2	-0.722367	0.204213	-0.259077	0.944964	0.217184	FALSE	FALSE	No
Alg14	Q9D081	Q9D081	ALG14_MOUSE	Alg14	UDP-N-acetylglucosamine transferase subunit ALG14 homolog	Q9D081	-0.394873	0.371898	-0.0114878	0.980429	0.945032	FALSE	FALSE	No
Alg2	Q9DBE8	Q9DBE8	ALG2_MOUSE	Alg2	Alpha-1,3/1,6-mannosyltransferase ALG2	Q9DBE8	-0.788528	0.297249	-0.24564	0.958916	0.317271	FALSE	FALSE	No
Alg3	Q8K2A8	Q8K2A8	ALG3_MOUSE	Alg3	Dol-P-Man:Man(5)GlcNAc(2)-PP-Dol alpha-1,3-mannosyltransferase	Q8K2A8	-2.38779	0.341894	-1.02295	0.915661	0.118625	FALSE	FALSE	No
Alg5	Q9DB25	Q9DB25	ALG5_MOUSE	Alg5	Dolichyl-phosphate beta-glucosyltransferase	Q9DB25	-0.0730628	0.727678	0.327308	0.89853	0.0938383	FALSE	FALSE	No
Alg9	Q8VDI9	Q8VDI9	ALG9_MOUSE	Alg9	Alpha-1,2-mannosyltransferase ALG9	Q8VDI9	-1.09928	0.590068	-0.254604	0.969672	0.495927	FALSE	FALSE	No
Alkbh3	Q8K1E6	Q8K1E6	ALKB3_MOUSE	Alkbh3	Alpha-ketoglutarate-dependent dioxygenase alkB homolog 3	Q8K1E6	-0.207854	1.2683	0.530221	0.922329	0.131983	FALSE	FALSE	No
Alkbh5	Q3TSG4	Q3TSG4	ALKB5_MOUSE	Alkbh5	RNA demethylase ALKBH5	Q3TSG4	-0.572382	0.183081	-0.194651	0.952789	0.259955	FALSE	FALSE	No
Alox5ap	P30355	P30355	AL5AP_MOUSE	Alox5ap	Arachidonate 5-lipoxygenase-activating protein	P30355	-1.08831	-0.010281	-0.549296	0.819383	0.0468364	FALSE	FALSE	Down
Alpl	P09242	P09242	PPBT_MOUSE	Alpl	Alkaline phosphatase, tissue-nonspecific isozyme	P09242	-0.135171	1.18783	0.526331	0.89588	0.0984896	FALSE	FALSE	No
Als2	Q920R0	Q920R0	ALS2_MOUSE	Als2	Alsin	Q920R0	-0.740716	0.222834	-0.258941	0.950331	0.241962	FALSE	FALSE	No
Als2cl	Q60I26	Q60I26	AL2CL_MOUSE	Als2cl	ALS2 C-terminal-like protein	Q60I26	-0.407841	0.952576	0.272367	0.963177	0.372166	FALSE	FALSE	No
Alyref	O08583	O08583	THOC4_MOUSE	Alyref	THO complex subunit 4	O08583	-0.693284	1.47035	0.388533	0.966116	0.420663	FALSE	FALSE	No
Amacr	O09174	O09174	AMACR_MOUSE	Amacr	Alpha-methylacyl-CoA racemase	O09174	-0.148449	0.49361	0.172581	0.950318	0.241875	FALSE	FALSE	No
Ambp	Q07456	Q07456	AMBP_MOUSE	Ambp	Protein AMBP	Q07456	-0.328556	0.45041	0.0609267	0.9764	0.720218	FALSE	FALSE	No
Amdhd1	Q9DBA8	Q9DBA8	HUTI_MOUSE	Amdhd1	Probable imidazolonepropionase	Q9DBA8	-0.347864	0.565149	0.108642	0.972956	0.588289	FALSE	FALSE	No
Amdhd2	Q8JZV7	Q8JZV7	NAGA_MOUSE	Amdhd2	N-acetylglucosamine-6-phosphate deacetylase	Q8JZV7	-1.15587	0.712856	-0.221507	0.972556	0.578861	FALSE	FALSE	No
Amfr	Q9R049	Q9R049	AMFR_MOUSE	Amfr	E3 ubiquitin-protein ligase AMFR	Q9R049	0.283538	1.19139	0.737466	0.24895	0.00665075	TRUE	TRUE	Up
Ampd2	Q9DBT5	Q9DBT5	AMPD2_MOUSE	Ampd2	AMP deaminase 2	Q9DBT5	-0.232464	0.522712	0.145124	0.964364	0.390526	FALSE	FALSE	No
Amt	Q8CFA2	Q8CFA2	GCST_MOUSE	Amt	Aminomethyltransferase, mitochondrial	Q8CFA2	-0.20539	0.517772	0.156191	0.960674	0.338067	FALSE	FALSE	No
Amy1	P00687	P00687	AMY1_MOUSE	Amy1	Alpha-amylase 1	P00687	-0.411174	1.06248	0.325651	0.959831	0.327792	FALSE	FALSE	No
Amy2	P00688	P00688	AMYP_MOUSE	Amy2	Pancreatic alpha-amylase	P00688	-3.4201	2.22171	-0.599193	0.973751	0.617966	FALSE	FALSE	No
Anapc1	P53995	P53995	APC1_MOUSE	Anapc1	Anaphase-promoting complex subunit 1	P53995	-1.29743	0.589211	-0.354109	0.965002	0.401053	FALSE	FALSE	No
Anapc2	Q8BZQ7	Q8BZQ7	ANC2_MOUSE	Anapc2	Anaphase-promoting complex subunit 2	Q8BZQ7	-0.227356	0.61583	0.194237	0.956495	0.29874	FALSE	FALSE	No
Anapc7	Q9WVM3	Q9WVM3	APC7_MOUSE	Anapc7	Anaphase-promoting complex subunit 7	Q9WVM3	-0.497999	0.417116	-0.0404416	0.978737	0.839074	FALSE	FALSE	No
Angel2	Q8K1C0	Q8K1C0	ANGE2_MOUSE	Angel2	Protein angel homolog 2	Q8K1C0	-0.533361	0.696978	0.0818086	0.977255	0.760427	FALSE	FALSE	No
Angptl3	Q9R182	Q9R182	ANGL3_MOUSE	Angptl3	Angiopoietin-related protein 3	Q9R182	-0.113298	1.01342	0.450059	0.9036	0.10007	FALSE	FALSE	No
Angptl6	Q8R0Z6	Q8R0Z6	ANGL6_MOUSE	Angptl6	Angiopoietin-related protein 6	Q8R0Z6	-0.578085	1.25752	0.339718	0.964343	0.395587	FALSE	FALSE	No
Ank1	Q02357	Q02357	ANK1_MOUSE	Ank1	Ankyrin-1	Q02357	-0.414321	0.359837	-0.0272419	0.979287	0.871463	FALSE	FALSE	No
Ank3	G5E8K5	G5E8K5	ANK3_MOUSE	Ank3	Ankyrin-3	G5E8K5	0.198415	1.32258	0.760499	0.545954	0.0154199	TRUE	TRUE	Up
Ankfy1	Q810B6	Q810B6	ANFY1_MOUSE	Ankfy1	Rabankyrin-5	Q810B6	-0.558152	0.154143	-0.202005	0.946756	0.219536	FALSE	FALSE	No
Ankib1	Q6ZPS6	Q6ZPS6	AKIB1_MOUSE	Ankib1	Ankyrin repeat and IBR domain-containing protein 1	Q6ZPS6	-1.44198	-0.0508539	-0.746415	0.761087	0.0394699	TRUE	TRUE	Down
Ankle2	Q6P1H6	Q6P1H6	ANKL2_MOUSE	Ankle2	Ankyrin repeat and LEM domain-containing protein 2	Q6P1H6	-0.65577	1.11971	0.23197	0.971817	0.553211	FALSE	FALSE	No
Ankrd17	Q99NH0	Q99NH0	ANR17_MOUSE	Ankrd17	Ankyrin repeat domain-containing protein 17	Q99NH0	-0.285031	0.389624	0.0522962	0.976453	0.722591	FALSE	FALSE	No
Ankrd28	Q505D1	Q505D1	ANR28_MOUSE	Ankrd28	Serine/threonine-protein phosphatase 6 regulatory ankyrin repeat subunit A	Q505D1	-0.252903	0.586841	0.166969	0.963385	0.375262	FALSE	FALSE	No
Ankrd40	Q5SUE8	Q5SUE8	ANR40_MOUSE	Ankrd40	Ankyrin repeat domain-containing protein 40	Q5SUE8	-0.440128	0.330703	-0.0547126	0.976934	0.744936	FALSE	FALSE	No
Ankrd46	Q8BTZ5	Q8BTZ5	ANR46_MOUSE	Ankrd46	Ankyrin repeat domain-containing protein 46	Q8BTZ5	-0.683403	0.205898	-0.238752	0.950392	0.242379	FALSE	FALSE	No
Ankrd49	Q8VE42	Q8VE42	ANR49_MOUSE	Ankrd49	Ankyrin repeat domain-containing protein 49	Q8VE42	-0.185023	0.594294	0.204636	0.951717	0.251817	FALSE	FALSE	No
Anks1a	P59672	P59672	ANS1A_MOUSE	Anks1a	Ankyrin repeat and SAM domain-containing protein 1A	P59672	-1.24077	1.26675	0.0129908	0.98094	0.980976	FALSE	FALSE	No
Ankzf1	Q80UU1	Q80UU1	ANKZ1_MOUSE	Ankzf1	Ankyrin repeat and zinc finger domain-containing protein 1	Q80UU1	-0.344476	0.865334	0.260429	0.960794	0.339567	FALSE	FALSE	No
Ano10	Q8BH79	Q8BH79	ANO10_MOUSE	Ano10	Anoctamin-10	Q8BH79	-0.195848	1.24648	0.525316	0.920249	0.12752	FALSE	FALSE	No
Anp32a	O35381	O35381	AN32A_MOUSE	Anp32a	Acidic leucine-rich nuclear phosphoprotein 32 family member A	O35381	-0.319553	0.757457	0.218952	0.962706	0.365292	FALSE	FALSE	No
Anp32e	P97822	P97822	AN32E_MOUSE	Anp32e	Acidic leucine-rich nuclear phosphoprotein 32 family member E	P97822	-1.76598	0.775592	-0.495196	0.963977	0.384362	FALSE	FALSE	No
Anpep	P97449	P97449	AMPN_MOUSE	Anpep	Aminopeptidase N	P97449	-0.617321	0.414117	-0.101602	0.974784	0.652892	FALSE	FALSE	No
Antxr2	Q6DFX2	Q6DFX2	ANTR2_MOUSE	Antxr2	Anthrax toxin receptor 2	Q6DFX2	-0.168371	0.888112	0.359871	0.924422	0.144668	FALSE	FALSE	No
Anxa1	P10107	P10107	ANXA1_MOUSE	Anxa1	Annexin A1	P10107	-0.658092	0.15843	-0.249831	0.940704	0.189251	FALSE	FALSE	No
Anxa11	P97384	P97384	ANX11_MOUSE	Anxa11	Annexin A11	P97384	-0.545246	0.140642	-0.202302	0.943792	0.203664	FALSE	FALSE	No
Anxa2	P07356	P07356	ANXA2_MOUSE	Anxa2	Annexin A2	P07356	-0.807367	0.0892768	-0.359045	0.903077	0.0993899	FALSE	FALSE	No
Anxa3	O35639	O35639	ANXA3_MOUSE	Anxa3	Annexin A3	O35639	-0.735602	0.154609	-0.290496	0.934404	0.165056	FALSE	FALSE	No
Anxa4	P97429	P97429	ANXA4_MOUSE	Anxa4	Annexin A4	P97429	-0.488695	0.323982	-0.0823567	0.974543	0.64374	FALSE	FALSE	No
Anxa5	P48036	P48036	ANXA5_MOUSE	Anxa5	Annexin A5	P48036	-0.293065	0.59299	0.149963	0.967457	0.446602	FALSE	FALSE	No
Anxa6	P14824	P14824	ANXA6_MOUSE	Anxa6	Annexin A6	P14824	-0.231477	0.516221	0.142372	0.964617	0.394633	FALSE	FALSE	No
Anxa7	Q07076	Q07076	ANXA7_MOUSE	Anxa7	Annexin A7	Q07076	-0.342555	0.639434	0.14844	0.969621	0.494686	FALSE	FALSE	No
Aox1	O54754	O54754	AOXA_MOUSE	Aox1	Aldehyde oxidase 1	O54754	0.4322	1.14882	0.790508	0.0219213	0.00135587	TRUE	TRUE	Up
Aox3	G3X982	G3X982	AOXC_MOUSE	Aox3	Aldehyde oxidase 3	G3X982	-0.748615	0.236111	-0.256252	0.952234	0.255683	FALSE	FALSE	No
Ap1b1	O35643	O35643	AP1B1_MOUSE	Ap1b1	AP-1 complex subunit beta-1	O35643	-0.412885	0.24781	-0.0825377	0.972386	0.570281	FALSE	FALSE	No
Ap1g1	P22892	P22892	AP1G1_MOUSE	Ap1g1	AP-1 complex subunit gamma-1	P22892	-1.39664	0.540076	-0.428283	0.959804	0.327477	FALSE	FALSE	No
Ap1m1	P35585	P35585	AP1M1_MOUSE	Ap1m1	AP-1 complex subunit mu-1	P35585	-1.75864	0.934265	-0.412186	0.969404	0.489472	FALSE	FALSE	No
Ap2a1	P17426	P17426	AP2A1_MOUSE	Ap2a1	AP-2 complex subunit alpha-1	P17426	-0.649994	0.109898	-0.270048	0.923864	0.135471	FALSE	FALSE	No
Ap2a2	P17427	P17427	AP2A2_MOUSE	Ap2a2	AP-2 complex subunit alpha-2	P17427	-0.86201	0.184589	-0.338711	0.935285	0.168084	FALSE	FALSE	No
Ap2b1	Q9DBG3	Q9DBG3	AP2B1_MOUSE	Ap2b1	AP-2 complex subunit beta	Q9DBG3	-0.935803	0.25499	-0.340407	0.94618	0.216279	FALSE	FALSE	No
Ap2m1	P84091	P84091	AP2M1_MOUSE	Ap2m1	AP-2 complex subunit mu	P84091	-0.765691	0.251964	-0.256863	0.953897	0.268875	FALSE	FALSE	No
Ap2s1	P62743	P62743	AP2S1_MOUSE	Ap2s1	AP-2 complex subunit sigma	P62743	-0.903134	0.204092	-0.349521	0.937802	0.177337	FALSE	FALSE	No
Ap3b1	Q9Z1T1	Q9JME5;Q9Z1T1	AP3B1_MOUSE	Ap3b1	AP-3 complex subunit beta-1	Q9JME5	-0.665081	0.375431	-0.144825	0.970935	0.528355	FALSE	FALSE	No
Ap3d1	O54774	O54774	AP3D1_MOUSE	Ap3d1	AP-3 complex subunit delta-1	O54774	-0.880234	0.262227	-0.309003	0.94993	0.239244	FALSE	FALSE	No
Ap3m1	Q9JKC8	Q9JKC8	AP3M1_MOUSE	Ap3m1	AP-3 complex subunit mu-1	Q9JKC8	-0.528073	0.456642	-0.0357155	0.979137	0.863353	FALSE	FALSE	No
Ap3s1	Q9DCR2	Q9DCR2	AP3S1_MOUSE	Ap3s1	AP-3 complex subunit sigma-1	Q9DCR2	-1.60189	1.21051	-0.195687	0.977035	0.749752	FALSE	FALSE	No
Ap4b1	Q9WV76	Q9WV76	AP4B1_MOUSE	Ap4b1	AP-4 complex subunit beta-1	Q9WV76	-0.594632	1.19867	0.302021	0.966719	0.436881	FALSE	FALSE	No
Ap4e1	Q80V94	Q80V94	AP4E1_MOUSE	Ap4e1	AP-4 complex subunit epsilon-1	Q80V94	-0.854653	0.421422	-0.216616	0.967394	0.445311	FALSE	FALSE	No
Ap4s1	Q9WVL1	Q9WVL1	AP4S1_MOUSE	Ap4s1	AP-4 complex subunit sigma-1	Q9WVL1	-0.409712	0.43868	0.0144838	0.980316	0.937382	FALSE	FALSE	No
Ap5s1	Q9D742	Q9D742	AP5S1_MOUSE	Ap5s1	AP-5 complex subunit sigma-1	Q9D742	-0.479927	0.870521	0.195297	0.97035	0.512912	FALSE	FALSE	No
Apba3	O88888	O88888	APBA3_MOUSE	Apba3	Amyloid-beta A4 precursor protein-binding family A member 3	O88888	-0.870446	0.504785	-0.182831	0.971584	0.546462	FALSE	FALSE	No
Apbb1ip	Q8R5A3	Q8R5A3	AB1IP_MOUSE	Apbb1ip	Amyloid beta A4 precursor protein-binding family B member 1-interacting protein	Q8R5A3	-1.05114	1.25429	0.101573	0.978746	0.839556	FALSE	FALSE	No
Apeh	Q8R146	Q8R146	APEH_MOUSE	Apeh	Acylamino-acid-releasing enzyme	Q8R146	-0.69388	0.13085	-0.281515	0.929201	0.149077	FALSE	FALSE	No
Apex1	P28352	P28352	APEX1_MOUSE	Apex1	DNA-(apurinic or apyrimidinic site) endonuclease	P28352	-0.343065	0.57186	0.114397	0.972375	0.569954	FALSE	FALSE	No
Api5	O35841	O35841	API5_MOUSE	Api5	Apoptosis inhibitor 5	O35841	-0.216724	0.45503	0.119153	0.966408	0.426092	FALSE	FALSE	No
Apip	Q9WVQ5	Q9WVQ5	MTNB_MOUSE	Apip	Methylthioribulose-1-phosphate dehydratase	Q9WVQ5	-0.461819	0.287573	-0.087123	0.973212	0.5967	FALSE	FALSE	No
Apmap	Q9D7N9	Q9D7N9	APMAP_MOUSE	Apmap	Adipocyte plasma membrane-associated protein	Q9D7N9	-0.0761626	0.546544	0.23519	0.914323	0.116251	FALSE	FALSE	No
Apoa1	Q00623	Q00623	APOA1_MOUSE	Apoa1	Apolipoprotein A-I	Q00623	-0.387918	0.69667	0.154376	0.970598	0.519362	FALSE	FALSE	No
Apoa2	P09813	P09813	APOA2_MOUSE	Apoa2	Apolipoprotein A-II	P09813	-0.314805	3.25356	1.46938	0.896817	0.0918988	FALSE	FALSE	No
Apoa4	P06728	P06728	APOA4_MOUSE	Apoa4	Apolipoprotein A-IV	P06728	-0.0428722	0.731382	0.344255	0.875897	0.0732305	FALSE	FALSE	No
Apoa5	Q8C7G5	Q8C7G5	APOA5_MOUSE	Apoa5	Apolipoprotein A-V	Q8C7G5	-0.413405	0.518754	0.0526746	0.977941	0.795327	FALSE	FALSE	No
Apob	E9Q414	E9Q414	APOB_MOUSE	Apob	Apolipoprotein B-100	E9Q414	-0.409787	0.463649	0.0269311	0.979544	0.887232	FALSE	FALSE	No
Apoc1	P34928	P34928	APOC1_MOUSE	Apoc1	Apolipoprotein C-I	P34928	-0.486774	1.92308	0.718155	0.942957	0.199569	FALSE	FALSE	No
Apoc2	Q05020	Q05020	APOC2_MOUSE	Apoc2	Apolipoprotein C-II	Q05020	-0.0586205	1.30971	0.625546	0.866688	0.067157	FALSE	FALSE	No
Apoc3	P33622	P33622	APOC3_MOUSE	Apoc3	Apolipoprotein C-III	P33622	-0.029351	1.43237	0.701508	0.847987	0.0574006	FALSE	FALSE	No
Apoc4	Q61268	Q61268	APOC4_MOUSE	Apoc4	Apolipoprotein C-IV	Q61268	-0.118534	2.04475	0.963108	0.875488	0.0729382	FALSE	FALSE	No
Apod	P51910	P51910	APOD_MOUSE	Apod	Apolipoprotein D	P51910	-0.407463	0.533556	0.0630465	0.977219	0.758676	FALSE	FALSE	No
Apoe	P08226	P08226	APOE_MOUSE	Apoe	Apolipoprotein E	P08226	0.0815022	1.13635	0.608926	0.732446	0.0295891	TRUE	TRUE	Up
Apof	Q91V80	Q91V80	APOF_MOUSE	Apof	Apolipoprotein F	Q91V80	-1.38981	0.728215	-0.3308	0.969043	0.481002	FALSE	FALSE	No
Apoh	Q01339	Q01339	APOH_MOUSE	Apoh	Beta-2-glycoprotein 1	Q01339	-0.298463	0.543606	0.122572	0.970247	0.510258	FALSE	FALSE	No
Apom	Q9Z1R3	Q9Z1R3	APOM_MOUSE	Apom	Apolipoprotein M	Q9Z1R3	-0.151788	0.640034	0.244123	0.940022	0.186319	FALSE	FALSE	No
Apoo	Q9DCZ4	Q9DCZ4	MIC26_MOUSE	Apoo	MICOS complex subunit Mic26	Q9DCZ4	-0.541732	0.137384	-0.202174	0.943041	0.199974	FALSE	FALSE	No
Apool	Q78IK4	Q78IK4	MIC27_MOUSE	Apool	MICOS complex subunit Mic27	Q78IK4	-0.467254	0.225249	-0.121003	0.966755	0.432686	FALSE	FALSE	No
App	P12023	P12023	A4_MOUSE	App	Amyloid-beta precursor protein	P12023	-0.756715	0.612542	-0.0720862	0.978196	0.808969	FALSE	FALSE	No
Appl1	Q8K3H0	Q8K3H0	DP13A_MOUSE	Appl1	DCC-interacting protein 13-alpha	Q8K3H0	-0.996643	0.0596783	-0.468482	0.876688	0.0738017	FALSE	FALSE	No
Appl2	Q8K3G9	Q8K3G9	DP13B_MOUSE	Appl2	DCC-interacting protein 13-beta	Q8K3G9	-1.49153	0.011567	-0.739982	0.836648	0.052713	FALSE	FALSE	No
Aprt	P08030	P08030	APT_MOUSE	Aprt	Adenine phosphoribosyltransferase	P08030	-0.474541	0.393093	-0.0407237	0.978564	0.829269	FALSE	FALSE	No
Aqp1	Q02013	Q02013	AQP1_MOUSE	Aqp1	Aquaporin-1	Q02013	-2.01546	0.226071	-0.894694	0.903758	0.100277	FALSE	FALSE	No
Aqp9	Q9JJJ3	Q9JJJ3	AQP9_MOUSE	Aqp9	Aquaporin-9	Q9JJJ3	-0.526219	0.437686	-0.0442666	0.978628	0.832883	FALSE	FALSE	No
Aqr	Q8CFQ3	Q8CFQ3	AQR_MOUSE	Aqr	RNA helicase aquarius	Q8CFQ3	-1.70867	0.0483365	-0.830169	0.854386	0.060416	FALSE	FALSE	No
Araf	P04627	P04627	ARAF_MOUSE	Araf	Serine/threonine-protein kinase A-Raf	P04627	-1.07047	0.466581	-0.301946	0.96374	0.380682	FALSE	FALSE	No
Arcn1	Q5XJY5	Q5XJY5	COPD_MOUSE	Arcn1	Coatomer subunit delta	Q5XJY5	-0.688526	0.145246	-0.27164	0.934577	0.165643	FALSE	FALSE	No
Arf1	P61205;P84078	P84078;P61205	ARF1_MOUSE;ARF3_MOUSE	Arf1;Arf3	ADP-ribosylation factor 3	P84078	-0.638646	0.299121	-0.169762	0.96592	0.4171	FALSE	FALSE	No
Arf4	P61750	P61750	ARF4_MOUSE	Arf4	ADP-ribosylation factor 4	P61750	-0.349409	0.372011	0.0113012	0.980392	0.942531	FALSE	FALSE	No
Arf5	P84084	P84084	ARF5_MOUSE	Arf5	ADP-ribosylation factor 5	P84084	-0.750889	0.326327	-0.212281	0.963648	0.379269	FALSE	FALSE	No
Arf6	P62331	P62331	ARF6_MOUSE	Arf6	ADP-ribosylation factor 6	P62331	-1.33827	0.348952	-0.494661	0.944268	0.206068	FALSE	FALSE	No
Arfgap2	Q99K28	Q99K28	ARFG2_MOUSE	Arfgap2	ADP-ribosylation factor GTPase-activating protein 2	Q99K28	-0.472294	0.714399	0.121053	0.974486	0.641592	FALSE	FALSE	No
Arfgap3	Q9D8S3	Q9D8S3	ARFG3_MOUSE	Arfgap3	ADP-ribosylation factor GTPase-activating protein 3	Q9D8S3	-1.16438	1.32501	0.0803181	0.97946	0.882046	FALSE	FALSE	No
Arfgef1	G3X9K3	G3X9K3	BIG1_MOUSE	Arfgef1	Brefeldin A-inhibited guanine nucleotide-exchange protein 1	G3X9K3	-0.514465	0.369371	-0.0725469	0.976106	0.707153	FALSE	FALSE	No
Arfgef2	A2A5R2	A2A5R2	BIG2_MOUSE	Arfgef2	Brefeldin A-inhibited guanine nucleotide-exchange protein 2	A2A5R2	-0.40879	0.282075	-0.0633576	0.975346	0.6751	FALSE	FALSE	No
Arfip1	G5E8V9	G5E8V9	ARFP1_MOUSE	Arfip1	Arfaptin-1	G5E8V9	-0.57513	0.431377	-0.0718767	0.976903	0.743446	FALSE	FALSE	No
Arfrp1	Q8BXL7	Q8BXL7	ARFRP_MOUSE	Arfrp1	ADP-ribosylation factor-related protein 1	Q8BXL7	-1.1275	0.0701053	-0.528698	0.87811	0.0748506	FALSE	FALSE	No
Arg1	Q61176	Q61176	ARGI1_MOUSE	Arg1	Arginase-1	Q61176	-0.092311	0.89131	0.399499	0.899979	0.0955415	FALSE	FALSE	No
Arglu1	Q3UL36	Q3UL36	ARGL1_MOUSE	Arglu1	Arginine and glutamate-rich protein 1	Q3UL36	-0.48515	0.201246	-0.141952	0.962159	0.35759	FALSE	FALSE	No
Arhgap1	Q5FWK3	Q5FWK3	RHG01_MOUSE	Arhgap1	Rho GTPase-activating protein 1	Q5FWK3	-0.532582	0.0994034	-0.216589	0.928701	0.147694	FALSE	FALSE	No
Arhgap12	Q8C0D4	Q8C0D4	RHG12_MOUSE	Arhgap12	Rho GTPase-activating protein 12	Q8C0D4	-0.567844	0.610925	0.0215409	0.980251	0.932986	FALSE	FALSE	No
Arhgap17	Q3UIA2	Q3UIA2	RHG17_MOUSE	Arhgap17	Rho GTPase-activating protein 17	Q3UIA2	-0.426757	0.659361	0.116302	0.974044	0.625413	FALSE	FALSE	No
Arhgap21	Q6DFV3	Q6DFV3	RHG21_MOUSE	Arhgap21	Rho GTPase-activating protein 21	Q6DFV3	-0.40343	0.322784	-0.0403231	0.978006	0.798793	FALSE	FALSE	No
Arhgap29	Q8CGF1	Q8CGF1	RHG29_MOUSE	Arhgap29	Rho GTPase-activating protein 29	Q8CGF1	-0.437253	0.404179	-0.016537	0.980176	0.927944	FALSE	FALSE	No
Arhgap35	Q91YM2	Q91YM2	RHG35_MOUSE	Arhgap35	Rho GTPase-activating protein 35	Q91YM2	-0.663046	0.101991	-0.280528	0.919201	0.125378	FALSE	FALSE	No
Arhgap42	B2RQE8	B2RQE8	RHG42_MOUSE	Arhgap42	Rho GTPase-activating protein 42	B2RQE8	-1.45449	0.427784	-0.513352	0.949402	0.235747	FALSE	FALSE	No
Arhgap45	Q3TBD2	Q3TBD2	HMHA1_MOUSE	Arhgap45	Rho GTPase-activating protein 45	Q3TBD2	-0.532569	0.371967	-0.0803008	0.975581	0.68479	FALSE	FALSE	No
Arhgap5	P97393	P97393	RHG05_MOUSE	Arhgap5	Rho GTPase-activating protein 5	P97393	-0.74257	0.285801	-0.228384	0.958101	0.314798	FALSE	FALSE	No
Arhgdia	Q99PT1	Q99PT1	GDIR1_MOUSE	Arhgdia	Rho GDP-dissociation inhibitor 1	Q99PT1	-0.796725	0.100486	-0.348119	0.909428	0.108286	FALSE	FALSE	No
Arhgdib	Q61599	Q61599	GDIR2_MOUSE	Arhgdib	Rho GDP-dissociation inhibitor 2	Q61599	-0.938032	2.12213	0.592051	0.964177	0.387516	FALSE	FALSE	No
Arhgef1	Q61210	Q61210	ARHG1_MOUSE	Arhgef1	Rho guanine nucleotide exchange factor 1	Q61210	-0.463493	0.365949	-0.0487719	0.977786	0.787265	FALSE	FALSE	No
Arhgef10l	A2AWP8	A2AWP8;Q8C033	ARGAL_MOUSE	Arhgef10l	Rho guanine nucleotide exchange factor 10-like protein	A2AWP8	-1.00741	0.26129	-0.373059	0.944035	0.204885	FALSE	FALSE	No
Arhgef12	Q8R4H2	Q8R4H2	ARHGC_MOUSE	Arhgef12	Rho guanine nucleotide exchange factor 12	Q8R4H2	-0.314365	0.492824	0.0892294	0.973735	0.614492	FALSE	FALSE	No
Arhgef18	Q6P9R4	Q6P9R4	ARHGI_MOUSE	Arhgef18	Rho guanine nucleotide exchange factor 18	Q6P9R4	-0.387602	0.842946	0.227672	0.965375	0.407441	FALSE	FALSE	No
Arhgef2	Q60875	Q60875	ARHG2_MOUSE	Arhgef2	Rho guanine nucleotide exchange factor 2	Q60875	-0.279149	1.01059	0.365719	0.946765	0.219588	FALSE	FALSE	No
Arhgef37	A1IGU4	A1IGU4	ARH37_MOUSE	Arhgef37	Rho guanine nucleotide exchange factor 37	A1IGU4	-0.352153	1.02217	0.335009	0.955644	0.284126	FALSE	FALSE	No
Arhgef40	Q3UPH7	Q3UPH7	ARH40_MOUSE	Arhgef40	Rho guanine nucleotide exchange factor 40	Q3UPH7	-0.919208	0.0865455	-0.416331	0.895567	0.0905308	FALSE	FALSE	No
Arhgef5	E9Q7D5	E9Q7D5	ARHG5_MOUSE	Arhgef5	Rho guanine nucleotide exchange factor 5	E9Q7D5	0.177565	2.25486	1.21621	0.681254	0.0289544	TRUE	TRUE	Up
Arhgef7	Q9ES28	Q9ES28	ARHG7_MOUSE	Arhgef7	Rho guanine nucleotide exchange factor 7	Q9ES28	-0.208689	0.530278	0.160794	0.960405	0.334731	FALSE	FALSE	No
Arid1a	A2BH40	A2BH40	ARI1A_MOUSE	Arid1a	AT-rich interactive domain-containing protein 1A	A2BH40	-0.869211	0.375485	-0.246863	0.96346	0.376394	FALSE	FALSE	No
Arid1b	E9Q4N7	E9Q4N7	ARI1B_MOUSE	Arid1b	AT-rich interactive domain-containing protein 1B	E9Q4N7	-0.333908	0.554435	0.110264	0.972464	0.572699	FALSE	FALSE	No
Arih1	Q9Z1K5	Q9Z1K5	ARI1_MOUSE	Arih1	E3 ubiquitin-protein ligase ARIH1	Q9Z1K5	-0.301033	0.665032	0.181999	0.964904	0.399395	FALSE	FALSE	No
Arih2	Q9Z1K6	Q9Z1K6	ARI2_MOUSE	Arih2	E3 ubiquitin-protein ligase ARIH2	Q9Z1K6	-1.08844	0.159783	-0.46433	0.916892	0.120894	FALSE	FALSE	No
Arl1	P61211	P61211	ARL1_MOUSE	Arl1	ADP-ribosylation factor-like protein 1	P61211	-0.986793	0.53819	-0.224301	0.970079	0.505989	FALSE	FALSE	No
Arl3	Q9WUL7	Q9WUL7	ARL3_MOUSE	Arl3	ADP-ribosylation factor-like protein 3	Q9WUL7	-0.287213	0.456848	0.0848173	0.973421	0.60372	FALSE	FALSE	No
Arl5a	Q80ZU0	Q80ZU0	ARL5A_MOUSE	Arl5a	ADP-ribosylation factor-like protein 5A	Q80ZU0	-0.339379	1.04556	0.353091	0.953365	0.264522	FALSE	FALSE	No
Arl6ip1	Q9JKW0	Q9JKW0	AR6P1_MOUSE	Arl6ip1	ADP-ribosylation factor-like protein 6-interacting protein 1	Q9JKW0	-0.531438	0.761897	0.11523	0.975556	0.683731	FALSE	FALSE	No
Arl6ip5	Q8R5J9	Q8R5J9	PRAF3_MOUSE	Arl6ip5	PRA1 family protein 3	Q8R5J9	-0.589089	0.722169	0.0665403	0.97832	0.81571	FALSE	FALSE	No
Arl8a	Q8VEH3	Q8VEH3	ARL8A_MOUSE	Arl8a	ADP-ribosylation factor-like protein 8A	Q8VEH3	-0.289016	0.626817	0.168901	0.965457	0.408868	FALSE	FALSE	No
Arl8b	Q9CQW2	Q9CQW2	ARL8B_MOUSE	Arl8b	ADP-ribosylation factor-like protein 8B	Q9CQW2	-0.75415	0.236037	-0.259056	0.951929	0.253386	FALSE	FALSE	No
Armc1	Q9D7A8	Q9D7A8	ARMC1_MOUSE	Armc1	Armadillo repeat-containing protein 1	Q9D7A8	-0.55881	0.140513	-0.209149	0.942661	0.198159	FALSE	FALSE	No
Armc10	Q9D0L7	Q9D0L7	ARM10_MOUSE	Armc10	Armadillo repeat-containing protein 10	Q9D0L7	-0.463017	0.258022	-0.102497	0.970618	0.519883	FALSE	FALSE	No
Armc6	Q8BNU0	Q8BNU0	ARMC6_MOUSE	Armc6	Armadillo repeat-containing protein 6	Q8BNU0	-0.831581	0.00412643	-0.413727	0.834004	0.0517237	FALSE	FALSE	No
Armc8	Q9DBR3	Q9DBR3	ARMC8_MOUSE	Armc8	Armadillo repeat-containing protein 8	Q9DBR3	-0.282181	0.797026	0.257422	0.956658	0.293707	FALSE	FALSE	No
Armh3	Q6PD19	Q6PD19	ARMD3_MOUSE	Armh3	Armadillo-like helical domain-containing protein 3	Q6PD19	-1.12911	0.609398	-0.259858	0.969812	0.499352	FALSE	FALSE	No
Armt1	A6H630	A6H630	ARMT1_MOUSE	Armt1	Damage-control phosphatase ARMT1	A6H630	-0.0872962	0.567134	0.239919	0.919234	0.125445	FALSE	FALSE	No
Arntl	Q9WTL8	Q9WTL8	BMAL1_MOUSE	Arntl	Aryl hydrocarbon receptor nuclear translocator-like protein 1	Q9WTL8	-0.845643	0.747378	-0.0491324	0.979473	0.883598	FALSE	FALSE	No
Arpc1a	Q9R0Q6	Q9R0Q6	ARC1A_MOUSE	Arpc1a	Actin-related protein 2/3 complex subunit 1A	Q9R0Q6	-0.271954	0.592508	0.160277	0.965321	0.406506	FALSE	FALSE	No
Arpc1b	Q9WV32	Q9WV32	ARC1B_MOUSE	Arpc1b	Actin-related protein 2/3 complex subunit 1B	Q9WV32	-0.628422	0.70361	0.0375937	0.979695	0.896711	FALSE	FALSE	No
Arpc2	Q9CVB6	Q9CVB6	ARPC2_MOUSE	Arpc2	Actin-related protein 2/3 complex subunit 2	Q9CVB6	-1.0143	0.269927	-0.372189	0.945159	0.210712	FALSE	FALSE	No
Arpc3	Q9JM76	Q9JM76	ARPC3_MOUSE	Arpc3	Actin-related protein 2/3 complex subunit 3	Q9JM76	-0.294675	0.35557	0.0304477	0.978571	0.829666	FALSE	FALSE	No
Arpc4	P59999	P59999	ARPC4_MOUSE	Arpc4	Actin-related protein 2/3 complex subunit 4	P59999	-1.08311	0.164953	-0.45908	0.918708	0.124395	FALSE	FALSE	No
Arpc5	Q9CPW4	Q9CPW4	ARPC5_MOUSE	Arpc5	Actin-related protein 2/3 complex subunit 5	Q9CPW4	-0.30317	0.614521	0.155676	0.967408	0.4456	FALSE	FALSE	No
Arpc5l	Q9D898	Q9D898	ARP5L_MOUSE	Arpc5l	Actin-related protein 2/3 complex subunit 5-like protein	Q9D898	-0.513222	0.980455	0.233616	0.969017	0.480405	FALSE	FALSE	No
Arpin	Q9D0A3	Q9D0A3	ARPIN_MOUSE	Arpin	Arpin	Q9D0A3	-0.234938	0.827662	0.296362	0.947921	0.226414	FALSE	FALSE	No
Arrb1	Q8BWG8	Q8BWG8	ARRB1_MOUSE	Arrb1	Beta-arrestin-1	Q8BWG8	-1.22527	0.051611	-0.586827	0.864823	0.0660437	FALSE	FALSE	No
Arrb2	Q91YI4	Q91YI4	ARRB2_MOUSE	Arrb2	Beta-arrestin-2	Q91YI4	-0.592781	0.411967	-0.0904072	0.975485	0.680802	FALSE	FALSE	No
Arsa	P50428	P50428	ARSA_MOUSE	Arsa	Arylsulfatase A	P50428	-0.820787	0.350795	-0.234996	0.963121	0.371334	FALSE	FALSE	No
Arsb	P50429	P50429	ARSB_MOUSE	Arsb	Arylsulfatase B	P50429	-1.27376	-0.154812	-0.714284	0.625349	0.0197423	TRUE	TRUE	Down
Arsg	Q3TYD4	Q3TYD4	ARSG_MOUSE	Arsg	Arylsulfatase G	Q3TYD4	-1.4089	-0.0840429	-0.746473	0.752854	0.0324717	TRUE	TRUE	Down
Arvcf	P98203	P98203	ARVC_MOUSE	Arvcf	Splicing regulator ARVCF	P98203	-0.62125	0.62783	0.00328958	0.981069	0.990328	FALSE	FALSE	No
As3mt	Q91WU5	Q91WU5	AS3MT_MOUSE	As3mt	Arsenite methyltransferase	Q91WU5	-0.54112	0.480834	-0.030143	0.979621	0.892088	FALSE	FALSE	No
Asah1	Q9WV54	Q9WV54	ASAH1_MOUSE	Asah1	Acid ceramidase	Q9WV54	-1.33364	0.0302947	-0.651673	0.849853	0.0582495	FALSE	FALSE	No
Asah2	Q9JHE3	Q9JHE3	ASAH2_MOUSE	Asah2	Neutral ceramidase	Q9JHE3	-1.2517	0.62029	-0.315703	0.967533	0.448147	FALSE	FALSE	No
Asap1	Q9QWY8	Q9QWY8	ASAP1_MOUSE	Asap1	Arf-GAP with SH3 domain, ANK repeat and PH domain-containing protein 1	Q9QWY8	-0.475524	0.804763	0.16462	0.972025	0.559351	FALSE	FALSE	No
Asap2	Q7SIG6	Q7SIG6	ASAP2_MOUSE	Asap2	Arf-GAP with SH3 domain, ANK repeat and PH domain-containing protein 2	Q7SIG6	-1.91242	0.406109	-0.753154	0.930558	0.160817	FALSE	FALSE	No
Ascc1	Q9D8Z1	Q9D8Z1	ASCC1_MOUSE	Ascc1	Activating signal cointegrator 1 complex subunit 1	Q9D8Z1	-0.271166	0.796337	0.262585	0.955205	0.280145	FALSE	FALSE	No
Ascc2	Q91WR3	Q91WR3	ASCC2_MOUSE	Ascc2	Activating signal cointegrator 1 complex subunit 2	Q91WR3	-0.680411	0.384231	-0.14809	0.970944	0.528607	FALSE	FALSE	No
Ascc3	E9PZJ8	E9PZJ8	ASCC3_MOUSE	Ascc3	Activating signal cointegrator 1 complex subunit 3	E9PZJ8	-0.679666	0.18983	-0.244918	0.947236	0.222324	FALSE	FALSE	No
Asgr1	P34927	P34927	ASGR1_MOUSE	Asgr1	Asialoglycoprotein receptor 1	P34927	-0.456634	0.328996	-0.0638187	0.976171	0.710013	FALSE	FALSE	No
Asgr2	P24721	P24721	ASGR2_MOUSE	Asgr2	Asialoglycoprotein receptor 2	P24721	-0.955911	0.235281	-0.360315	0.941705	0.193709	FALSE	FALSE	No
Asl	Q91YI0	Q91YI0	ARLY_MOUSE	Asl	Argininosuccinate lyase	Q91YI0	-0.121242	0.776349	0.327553	0.919949	0.126901	FALSE	FALSE	No
Asns	Q61024	Q61024	ASNS_MOUSE	Asns	Asparagine synthetase [glutamine-hydrolyzing]	Q61024	-1.86009	2.4505	0.295209	0.97692	0.74608	FALSE	FALSE	No
Aspa	Q8R3P0	Q8R3P0	ACY2_MOUSE	Aspa	Aspartoacylase	Q8R3P0	0.0641283	0.938869	0.501498	0.738425	0.0303845	TRUE	TRUE	Up
Aspdh	Q9DCQ2	Q9DCQ2	ASPDH_MOUSE	Aspdh	Aspartate dehydrogenase domain-containing protein	Q9DCQ2	-0.760016	0.0912015	-0.334407	0.907007	0.104722	FALSE	FALSE	No
Aspg	A0JNU3	A0JNU3	LPP60_MOUSE	Aspg	60 kDa lysophospholipase	A0JNU3	-0.0946456	0.606725	0.25604	0.919893	0.126786	FALSE	FALSE	No
Asph	Q8BSY0	Q8BSY0	ASPH_MOUSE	Asph	Aspartyl/asparaginyl beta-hydroxylase	Q8BSY0	-0.385714	0.31465	-0.0355321	0.978321	0.815751	FALSE	FALSE	No
Aspscr1	Q8VBT9	Q8VBT9	ASPC1_MOUSE	Aspscr1	Tether containing UBX domain for GLUT4	Q8VBT9	-0.583052	0.563542	-0.00975519	0.980769	0.968764	FALSE	FALSE	No
Asrgl1	Q8C0M9	Q8C0M9	ASGL1_MOUSE	Asrgl1	Isoaspartyl peptidase/L-asparaginase	Q8C0M9	-0.00464776	0.999076	0.497214	0.833707	0.0516147	FALSE	FALSE	No
Ass1	P16460	P16460	ASSY_MOUSE	Ass1	Argininosuccinate synthase	P16460	-0.232002	0.69842	0.233209	0.95426	0.271921	FALSE	FALSE	No
Atad1	Q9D5T0	Q9D5T0	ATAD1_MOUSE	Atad1	Outer mitochondrial transmembrane helix translocase	Q9D5T0	-0.199207	0.453789	0.127291	0.963963	0.384142	FALSE	FALSE	No
Atad3	Q925I1	Q925I1	ATAD3_MOUSE	Atad3	ATPase family AAA domain-containing protein 3	Q925I1	-0.232163	0.408433	0.0881352	0.971104	0.53297	FALSE	FALSE	No
Ate1	Q9Z2A5	Q9Z2A5	ATE1_MOUSE	Ate1	Arginyl-tRNA--protein transferase 1	Q9Z2A5	-0.380919	0.934299	0.27669	0.961591	0.349896	FALSE	FALSE	No
Atf1	P81269;Q01147	P81269;Q01147	ATF1_MOUSE;CREB1_MOUSE	Atf1;Creb1	Cyclic AMP-dependent transcription factor ATF-1	P81269	-0.487015	0.952915	0.23295	0.968379	0.466052	FALSE	FALSE	No
Atg101	Q9D8Z6	Q9D8Z6	ATGA1_MOUSE	Atg101	Autophagy-related protein 101	Q9D8Z6	-0.650264	0.407089	-0.121588	0.972908	0.58994	FALSE	FALSE	No
Atg12	Q9CQY1	Q9CQY1	ATG12_MOUSE	Atg12	Ubiquitin-like protein ATG12	Q9CQY1	-0.501824	0.386999	-0.0574128	0.977388	0.76702	FALSE	FALSE	No
Atg16l1	Q8C0J2	Q8C0J2	A16L1_MOUSE	Atg16l1	Autophagy-related protein 16-1	Q8C0J2	-0.241274	0.423174	0.09095	0.971177	0.535001	FALSE	FALSE	No
Atg2a	Q6P4T0	Q6P4T0	ATG2A_MOUSE	Atg2a	Autophagy-related protein 2 homolog A	Q6P4T0	-0.765551	0.922214	0.0783319	0.978598	0.831142	FALSE	FALSE	No
Atg2b	Q80XK6	Q80XK6	ATG2B_MOUSE	Atg2b	Autophagy-related protein 2 homolog B	Q80XK6	-0.969554	0.144287	-0.412633	0.917566	0.122172	FALSE	FALSE	No
Atg3	Q9CPX6	Q9CPX6	ATG3_MOUSE	Atg3	Ubiquitin-like-conjugating enzyme ATG3	Q9CPX6	-1.16198	0.515678	-0.323151	0.9643	0.389486	FALSE	FALSE	No
Atg5	Q99J83	Q99J83	ATG5_MOUSE	Atg5	Autophagy protein 5	Q99J83	-0.412499	0.363331	-0.0245841	0.979494	0.884136	FALSE	FALSE	No
Atg7	Q9D906	Q9D906	ATG7_MOUSE	Atg7	Ubiquitin-like modifier-activating enzyme ATG7	Q9D906	-0.869075	0.655203	-0.106936	0.976993	0.747771	FALSE	FALSE	No
Atg9a	Q68FE2	Q68FE2	ATG9A_MOUSE	Atg9a	Autophagy-related protein 9A	Q68FE2	-0.468995	0.382334	-0.0433308	0.97831	0.815169	FALSE	FALSE	No
Atic	Q9CWJ9	Q9CWJ9	PUR9_MOUSE	Atic	Bifunctional purine biosynthesis protein ATIC	Q9CWJ9	-0.0924503	0.564537	0.236044	0.922292	0.131902	FALSE	FALSE	No
Atl2	Q6PA06	Q6PA06	ATLA2_MOUSE	Atl2	Atlastin-2	Q6PA06	-0.157984	0.759115	0.300565	0.933935	0.163488	FALSE	FALSE	No
Atl3	Q91YH5	Q91YH5	ATLA3_MOUSE	Atl3	Atlastin-3	Q91YH5	-0.407784	0.694875	0.143545	0.971865	0.554603	FALSE	FALSE	No
Atox1	O08997	O08997	ATOX1_MOUSE	Atox1	Copper transport protein ATOX1	O08997	-1.2385	1.84701	0.304254	0.974775	0.65256	FALSE	FALSE	No
Atp11b	Q6DFW5	Q6DFW5	AT11B_MOUSE	Atp11b	Phospholipid-transporting ATPase IF	Q6DFW5	-1.34662	0.697447	-0.324586	0.968736	0.473985	FALSE	FALSE	No
Atp11c	Q9QZW0	Q9QZW0	AT11C_MOUSE	Atp11c	Phospholipid-transporting ATPase 11C	Q9QZW0	-1.54707	-0.3505	-0.948785	0.287291	0.00747045	TRUE	TRUE	Down
Atp13a1	Q9EPE9	Q9EPE9	AT131_MOUSE	Atp13a1	Endoplasmic reticulum transmembrane helix translocase	Q9EPE9	-0.762755	0.042853	-0.359951	0.874348	0.0721361	FALSE	FALSE	No
Atp1a1	Q8VDN2	Q8VDN2	AT1A1_MOUSE	Atp1a1	Sodium/potassium-transporting ATPase subunit alpha-1	Q8VDN2	-0.782586	0.0524875	-0.365049	0.881056	0.0771175	FALSE	FALSE	No
Atp1b1	P14094	P14094	AT1B1_MOUSE	Atp1b1	Sodium/potassium-transporting ATPase subunit beta-1	P14094	-1.06292	0.0403773	-0.511269	0.86182	0.0643238	FALSE	FALSE	No
Atp1b3	P97370	P97370	AT1B3_MOUSE	Atp1b3	Sodium/potassium-transporting ATPase subunit beta-3	P97370	-0.93661	-0.111747	-0.524178	0.630998	0.020118	TRUE	TRUE	Down
Atp2a2	O55143	O55143	AT2A2_MOUSE	Atp2a2	Sarcoplasmic/endoplasmic reticulum calcium ATPase 2	O55143	-0.250969	0.426829	0.08793	0.97191	0.555942	FALSE	FALSE	No
Atp2b1	G5E829	G5E829;Q6Q477	AT2B1_MOUSE	Atp2b1	Plasma membrane calcium-transporting ATPase 1	G5E829	-0.706369	0.0423992	-0.331985	0.876778	0.0738675	FALSE	FALSE	No
Atp2b4	Q6Q477	Q6Q477	AT2B4_MOUSE	Atp2b4	Plasma membrane calcium-transporting ATPase 4	Q6Q477	-0.573639	0.40605	-0.0837944	0.975838	0.695586	FALSE	FALSE	No
Atp4a	Q64436	Q64436	ATP4A_MOUSE	Atp4a	Potassium-transporting ATPase alpha chain 1	Q64436	-1.38338	-0.0629419	-0.723161	0.774408	0.0361224	TRUE	TRUE	Down
Atp5f1a	Q03265	Q03265	ATPA_MOUSE	Atp5f1a	ATP synthase subunit alpha, mitochondrial	Q03265	-0.484017	0.52236	0.0191714	0.980209	0.93015	FALSE	FALSE	No
Atp5f1b	P56480	P56480	ATPB_MOUSE	Atp5f1b	ATP synthase subunit beta, mitochondrial	P56480	-0.443022	0.394324	-0.0243492	0.979645	0.8936	FALSE	FALSE	No
Atp5f1c	Q91VR2	Q91VR2	ATPG_MOUSE	Atp5f1c	ATP synthase subunit gamma, mitochondrial	Q91VR2	-0.7314	0.0155518	-0.357924	0.848638	0.0576941	FALSE	FALSE	No
Atp5f1d	Q9D3D9	Q9D3D9	ATPD_MOUSE	Atp5f1d	ATP synthase subunit delta, mitochondrial	Q9D3D9	-0.66081	0.204943	-0.227934	0.951563	0.250688	FALSE	FALSE	No
Atp5f1e	P56382	P56382	ATP5E_MOUSE	Atp5f1e	ATP synthase subunit epsilon, mitochondrial	P56382	-1.47535	0.0694743	-0.702937	0.868306	0.068153	FALSE	FALSE	No
Atp5mc1	P56384;Q9CR84	P56384;Q9CR84	AT5G1_MOUSE;AT5G3_MOUSE	Atp5mc1;Atp5mc3	ATP synthase F(0) complex subunit C3, mitochondrial	P56384	-0.407097	0.634209	0.113556	0.973869	0.619183	FALSE	FALSE	No
Atp5me	Q06185	Q06185	ATP5I_MOUSE	Atp5me	ATP synthase subunit e, mitochondrial	Q06185	-0.70156	0.0436091	-0.328975	0.878099	0.0748426	FALSE	FALSE	No
Atp5mf	P56135	P56135	ATPK_MOUSE	Atp5mf	ATP synthase subunit f, mitochondrial	P56135	-0.731302	-0.0618354	-0.396569	0.708529	0.0267474	TRUE	TRUE	Down
Atp5mg	Q9CPQ8	Q9CPQ8	ATP5L_MOUSE	Atp5mg	ATP synthase subunit g, mitochondrial	Q9CPQ8	-0.917321	0.0854597	-0.415931	0.895085	0.0900145	FALSE	FALSE	No
Atp5mk	Q78IK2	Q78IK2	ATPMK_MOUSE	Atp5mk	ATP synthase membrane subunit K, mitochondrial	Q78IK2	-0.594892	0.480358	-0.0572668	0.978156	0.806799	FALSE	FALSE	No
Atp5mpl	P56379	P56379	ATP68_MOUSE	Atp5mpl	ATP synthase subunit ATP5MPL, mitochondrial	P56379	-0.989909	-0.22887	-0.60939	0.271522	0.00712764	TRUE	TRUE	Down
Atp5pb	Q9CQQ7	Q9CQQ7	AT5F1_MOUSE	Atp5pb	ATP synthase F(0) complex subunit B1, mitochondrial	Q9CQQ7	-0.797095	0.0278037	-0.384646	0.8595	0.0630531	FALSE	FALSE	No
Atp5pd	Q9DCX2	Q9DCX2	ATP5H_MOUSE	Atp5pd	ATP synthase subunit d, mitochondrial	Q9DCX2	-0.588127	0.274159	-0.156984	0.965781	0.414597	FALSE	FALSE	No
Atp5pf	P97450	P97450	ATP5J_MOUSE	Atp5pf	ATP synthase-coupling factor 6, mitochondrial	P97450	-1.53801	1.67249	0.0672387	0.980105	0.923232	FALSE	FALSE	No
Atp5po	Q9DB20	Q9DB20	ATPO_MOUSE	Atp5po	ATP synthase subunit O, mitochondrial	Q9DB20	-1.08431	0.364984	-0.359663	0.954766	0.276272	FALSE	FALSE	No
Atp6ap1	Q9R1Q9	Q9R1Q9	VAS1_MOUSE	Atp6ap1	V-type proton ATPase subunit S1	Q9R1Q9	-0.898538	0.589001	-0.154768	0.97431	0.635074	FALSE	FALSE	No
Atp6v0a1	Q9Z1G4	Q9Z1G4	VPP1_MOUSE	Atp6v0a1	V-type proton ATPase 116 kDa subunit a 1	Q9Z1G4	-0.390589	0.297704	-0.0464422	0.977185	0.757026	FALSE	FALSE	No
Atp6v0d1	P51863	P51863	VA0D1_MOUSE	Atp6v0d1	V-type proton ATPase subunit d 1	P51863	-1.16176	-0.0403787	-0.601069	0.789205	0.0390967	TRUE	TRUE	Down
Atp6v1a	P50516	P50516	VATA_MOUSE	Atp6v1a	V-type proton ATPase catalytic subunit A	P50516	-0.382196	0.590417	0.104111	0.974047	0.625533	FALSE	FALSE	No
Atp6v1b2	P62814	P62814	VATB2_MOUSE	Atp6v1b2	V-type proton ATPase subunit B, brain isoform	P62814	-0.222933	0.613077	0.195072	0.957632	0.303476	FALSE	FALSE	No
Atp6v1c1	Q9Z1G3	Q9Z1G3	VATC1_MOUSE	Atp6v1c1	V-type proton ATPase subunit C 1	Q9Z1G3	-0.147672	0.679988	0.266158	0.935946	0.170426	FALSE	FALSE	No
Atp6v1e1	P50518	P50518	VATE1_MOUSE	Atp6v1e1	V-type proton ATPase subunit E 1	P50518	-0.170311	0.82317	0.326429	0.933656	0.162566	FALSE	FALSE	No
Atp6v1f	Q9D1K2	Q9D1K2	VATF_MOUSE	Atp6v1f	V-type proton ATPase subunit F	Q9D1K2	-0.169416	0.952518	0.391551	0.92635	0.141504	FALSE	FALSE	No
Atp6v1g1	Q9CR51	Q9CR51	VATG1_MOUSE	Atp6v1g1	V-type proton ATPase subunit G 1	Q9CR51	-0.107365	1.4218	0.65722	0.885894	0.0811418	FALSE	FALSE	No
Atp6v1h	Q8BVE3	Q8BVE3	VATH_MOUSE	Atp6v1h	V-type proton ATPase subunit H	Q8BVE3	-0.732433	0.664842	-0.0337958	0.979924	0.9114	FALSE	FALSE	No
Atp7b	Q64446	Q64446	ATP7B_MOUSE	Atp7b	Copper-transporting ATPase 2	Q64446	-0.406076	0.528506	0.0612148	0.977325	0.763873	FALSE	FALSE	No
Atp8b1	Q148W0	Q148W0	AT8B1_MOUSE	Atp8b1	Phospholipid-transporting ATPase IC	Q148W0	-0.776779	0.0821163	-0.347331	0.900943	0.0967091	FALSE	FALSE	No
Atp9a	O70228	O70228;P98195	ATP9A_MOUSE	Atp9a	Probable phospholipid-transporting ATPase IIA	O70228	-0.469656	0.691655	0.110999	0.975028	0.662401	FALSE	FALSE	No
Atpaf1	Q811I0	Q811I0	ATPF1_MOUSE	Atpaf1	ATP synthase mitochondrial F1 complex assembly factor 1	Q811I0	-0.221479	0.663197	0.220859	0.954464	0.273664	FALSE	FALSE	No
Atpaf2	Q91YY4	Q91YY4	ATPF2_MOUSE	Atpaf2	ATP synthase mitochondrial F1 complex assembly factor 2	Q91YY4	-1.73146	0.721236	-0.505114	0.962295	0.359477	FALSE	FALSE	No
Atpsckmt	Q9D1Z3	Q9D1Z3	ACKMT_MOUSE	Atpsckmt	ATP synthase subunit C lysine N-methyltransferase	Q9D1Z3	-0.813874	0.521101	-0.146386	0.973425	0.606876	FALSE	FALSE	No
Atrn	Q9WU60	Q9WU60	ATRN_MOUSE	Atrn	Attractin	Q9WU60	-1.30711	0.297637	-0.504737	0.938154	0.178707	FALSE	FALSE	No
Atrx	Q61687	Q61687	ATRX_MOUSE	Atrx	Transcriptional regulator ATRX	Q61687	-0.663715	0.426354	-0.118681	0.973885	0.619742	FALSE	FALSE	No
Atxn10	P28658	P28658	ATX10_MOUSE	Atxn10	Ataxin-10	P28658	-0.372371	0.658692	0.14316	0.97097	0.529328	FALSE	FALSE	No
Atxn2	O70305	O70305	ATX2_MOUSE	Atxn2	Ataxin-2	O70305	-0.203982	0.839137	0.317577	0.941143	0.191183	FALSE	FALSE	No
Atxn2l	Q7TQH0	Q7TQH0	ATX2L_MOUSE	Atxn2l	Ataxin-2-like protein	Q7TQH0	-0.475792	1.22521	0.374711	0.959949	0.329206	FALSE	FALSE	No
Atxn3	Q9CVD2	Q9CVD2	ATX3_MOUSE	Atxn3	Ataxin-3	Q9CVD2	-0.435619	0.40971	-0.0129544	0.98041	0.943778	FALSE	FALSE	No
Atxn7l3b	Q3UD01	Q3UD01	A7L3B_MOUSE	Atxn7l3b	Ataxin-7-like protein 3B	Q3UD01	-0.478779	0.624431	0.0728264	0.977288	0.762091	FALSE	FALSE	No
Auh	Q9JLZ3	Q9JLZ3	AUHM_MOUSE	Auh	Methylglutaconyl-CoA hydratase, mitochondrial	Q9JLZ3	-0.679571	0.142362	-0.268605	0.934247	0.164529	FALSE	FALSE	No
Aup1	P70295	P70295	AUP1_MOUSE	Aup1	Lipid droplet-regulating VLDL assembly factor AUP1	P70295	-0.442235	0.690708	0.124236	0.973815	0.617273	FALSE	FALSE	No
Aven	Q9D9K3	Q9D9K3	AVEN_MOUSE	Aven	Cell death regulator Aven	Q9D9K3	0.14337	1.85809	1.00073	0.722602	0.0283577	TRUE	TRUE	Up
Avl9	Q80U56	Q80U56	AVL9_MOUSE	Avl9	Late secretory pathway protein AVL9 homolog	Q80U56	-0.142081	1.16313	0.510526	0.899808	0.103014	FALSE	FALSE	No
Azgp1	Q64726	Q64726	ZA2G_MOUSE	Azgp1	Zinc-alpha-2-glycoprotein	Q64726	-0.129684	0.7424	0.306358	0.925467	0.139303	FALSE	FALSE	No
B2m	P01887	P01887	B2MG_MOUSE	B2m	Beta-2-microglobulin	P01887	-1.23565	1.50585	0.135099	0.978415	0.820921	FALSE	FALSE	No
B3gat3	P58158	P58158	B3GA3_MOUSE	B3gat3	Galactosylgalactosylxylosylprotein 3-beta-glucuronosyltransferase 3	P58158	-1.20158	0.0776891	-0.561945	0.867212	0.0746379	FALSE	FALSE	No
B4galnt1	Q09200	Q09200	B4GN1_MOUSE	B4galnt1	Beta-1,4 N-acetylgalactosaminyltransferase 1	Q09200	-0.784296	0.946955	0.0813295	0.978562	0.829123	FALSE	FALSE	No
B4galt1	P15535	P15535	B4GT1_MOUSE	B4galt1	Beta-1,4-galactosyltransferase 1	P15535	-0.435038	0.417809	-0.00861466	0.980687	0.96292	FALSE	FALSE	No
B4galt7	Q8R087	Q8R087	B4GT7_MOUSE	B4galt7	Beta-1,4-galactosyltransferase 7	Q8R087	-0.129033	0.671369	0.271168	0.925171	0.146466	FALSE	FALSE	No
B4gat1	Q8BWP8	Q8BWP8	B4GA1_MOUSE	B4gat1	Beta-1,4-glucuronyltransferase 1	Q8BWP8	-2.32007	0.32592	-0.997074	0.914719	0.116945	FALSE	FALSE	No
Baat	Q91X34	Q91X34	BAAT_MOUSE	Baat	Bile acid-CoA:amino acid N-acyltransferase	Q91X34	-0.0679594	0.573874	0.252957	0.906367	0.103816	FALSE	FALSE	No
Babam1	Q3UI43	Q3UI43	BABA1_MOUSE	Babam1	BRISC and BRCA1-A complex member 1	Q3UI43	-0.194838	0.766109	0.285635	0.943167	0.200585	FALSE	FALSE	No
Babam2	Q8K3W0	Q8K3W0	BABA2_MOUSE	Babam2	BRISC and BRCA1-A complex member 2	Q8K3W0	-0.482854	0.381561	-0.0506463	0.977801	0.788004	FALSE	FALSE	No
Bad	Q61337	Q61337	BAD_MOUSE	Bad	Bcl2-associated agonist of cell death	Q61337	-0.67564	2.22104	0.7727	0.950783	0.245101	FALSE	FALSE	No
Bag1	Q60739	Q60739	BAG1_MOUSE	Bag1	BAG family molecular chaperone regulator 1	Q60739	-0.309653	0.595249	0.142798	0.968853	0.476636	FALSE	FALSE	No
Bag3	Q9JLV1	Q9JLV1	BAG3_MOUSE	Bag3	BAG family molecular chaperone regulator 3	Q9JLV1	-0.214048	1.85965	0.822801	0.904996	0.101927	FALSE	FALSE	No
Bag4	Q8CI61	Q8CI61	BAG4_MOUSE	Bag4	BAG family molecular chaperone regulator 4	Q8CI61	-0.100686	1.69302	0.796167	0.876433	0.0736165	FALSE	FALSE	No
Bag5	Q8CI32	Q8CI32	BAG5_MOUSE	Bag5	BAG family molecular chaperone regulator 5	Q8CI32	-1.10037	0.16805	-0.466161	0.918846	0.124668	FALSE	FALSE	No
Bag6	Q9Z1R2	Q9Z1R2	BAG6_MOUSE	Bag6	Large proline-rich protein BAG6	Q9Z1R2	-0.158198	0.591071	0.216437	0.945407	0.21204	FALSE	FALSE	No
Baiap2	Q8BKX1	Q8BKX1	BAIP2_MOUSE	Baiap2	Brain-specific angiogenesis inhibitor 1-associated protein 2	Q8BKX1	-0.528515	0.50345	-0.0125328	0.98058	0.955427	FALSE	FALSE	No
Baiap2l1	Q9DBJ3	Q9DBJ3	BI2L1_MOUSE	Baiap2l1	Brain-specific angiogenesis inhibitor 1-associated protein 2-like protein 1	Q9DBJ3	-0.00512174	0.665663	0.33027	0.836591	0.0526913	FALSE	FALSE	No
Bak1	O08734	O08734	BAK_MOUSE	Bak1	Bcl-2 homologous antagonist/killer	O08734	-1.0345	0.55435	-0.240077	0.969628	0.494856	FALSE	FALSE	No
Banf1	O54962	O54962	BAF_MOUSE	Banf1	Barrier-to-autointegration factor	O54962	-0.50152	0.805204	0.151842	0.973217	0.596878	FALSE	FALSE	No
Basp1	Q91XV3	Q91XV3	BASP1_MOUSE	Basp1	Brain acid soluble protein 1	Q91XV3	-0.951806	1.27328	0.160738	0.976843	0.740607	FALSE	FALSE	No
Bax	Q07813	Q07813	BAX_MOUSE	Bax	Apoptosis regulator BAX	Q07813	-1.01965	0.0120198	-0.503814	0.840363	0.0541659	FALSE	FALSE	No
Baz1b	Q9Z277	Q9Z277	BAZ1B_MOUSE	Baz1b	Tyrosine-protein kinase BAZ1B	Q9Z277	-0.787285	0.322957	-0.232164	0.961794	0.352609	FALSE	FALSE	No
Bbox1	Q924Y0	Q924Y0	BODG_MOUSE	Bbox1	Gamma-butyrobetaine dioxygenase	Q924Y0	-0.476695	0.376626	-0.0500344	0.977798	0.787847	FALSE	FALSE	No
Bcam	Q9R069	Q9R069	BCAM_MOUSE	Bcam	Basal cell adhesion molecule	Q9R069	-0.775804	0.286818	-0.244493	0.958227	0.30973	FALSE	FALSE	No
Bcap29	Q61334	Q61334	BAP29_MOUSE	Bcap29	B-cell receptor-associated protein 29	Q61334	-0.40308	0.934188	0.265554	0.963422	0.375834	FALSE	FALSE	No
Bcap31	Q61335	Q61335	BAP31_MOUSE	Bcap31	B-cell receptor-associated protein 31	Q61335	0.0511377	1.0134	0.532271	0.767127	0.0348081	TRUE	TRUE	Up
Bcas2	Q9D287	Q9D287	SPF27_MOUSE	Bcas2	Pre-mRNA-splicing factor SPF27	Q9D287	-0.444563	0.392551	-0.0260058	0.97953	0.886389	FALSE	FALSE	No
Bcas3	Q8CCN5	Q8CCN5	BCAS3_MOUSE	Bcas3	BCAS3 microtubule associated cell migration factor	Q8CCN5	-0.502998	0.50312	6.1246e-05	0.981197	0.999776	FALSE	FALSE	No
Bcat2	O35855	O35855	BCAT2_MOUSE	Bcat2	Branched-chain-amino-acid aminotransferase, mitochondrial	O35855	-0.973122	0.672702	-0.15021	0.975381	0.67655	FALSE	FALSE	No
Bccip	Q9CWI3	Q9CWI3	BCCIP_MOUSE	Bccip	BRCA2 and CDKN1A-interacting protein	Q9CWI3	-0.563301	0.22862	-0.16734	0.961441	0.347906	FALSE	FALSE	No
Bche	Q03311	Q03311	CHLE_MOUSE	Bche	Cholinesterase	Q03311	-0.299253	1.07987	0.390308	0.946903	0.220383	FALSE	FALSE	No
Bckdha	P50136	P50136	ODBA_MOUSE	Bckdha	2-oxoisovalerate dehydrogenase subunit alpha, mitochondrial	P50136	-0.645079	0.137823	-0.253628	0.935178	0.167712	FALSE	FALSE	No
Bckdhb	Q6P3A8	Q6P3A8	ODBB_MOUSE	Bckdhb	2-oxoisovalerate dehydrogenase subunit beta, mitochondrial	Q6P3A8	-0.860592	0.129531	-0.36553	0.918126	0.123253	FALSE	FALSE	No
Bckdk	O55028	O55028	BCKD_MOUSE	Bckdk	[3-methyl-2-oxobutanoate dehydrogenase [lipoamide]] kinase, mitochondrial	O55028	-0.0448634	2.12598	1.04056	0.848503	0.0576329	FALSE	FALSE	No
Bcl10	Q9Z0H7	Q9Z0H7	BCL10_MOUSE	Bcl10	B-cell lymphoma/leukemia 10	Q9Z0H7	0.306979	1.58633	0.946657	0.402746	0.0103297	TRUE	TRUE	Up
Bcl2l1	Q64373	Q64373	B2CL1_MOUSE	Bcl2l1	Bcl-2-like protein 1	Q64373	-0.414492	0.436999	0.0112535	0.980523	0.9515	FALSE	FALSE	No
Bcl2l13	P59017	P59017	B2L13_MOUSE	Bcl2l13	Bcl-2-like protein 13	P59017	-0.499147	0.787156	0.144004	0.973608	0.61008	FALSE	FALSE	No
Bcl7c	O08664	O08664;Q921K9;Q9CXE2	BCL7C_MOUSE	Bcl7c	B-cell CLL/lymphoma 7 protein family member C	O08664	-0.492081	0.757321	0.13262	0.974126	0.628374	FALSE	FALSE	No
Bcl9l	Q67FY2	Q67FY2	BCL9L_MOUSE	Bcl9l	B-cell CLL/lymphoma 9-like protein	Q67FY2	-0.62263	1.06916	0.223266	0.971684	0.549326	FALSE	FALSE	No
Bclaf1	Q8K019	Q8K019	BCLF1_MOUSE	Bclaf1	Bcl-2-associated transcription factor 1	Q8K019	-0.020916	0.944349	0.461716	0.84938	0.0580322	FALSE	FALSE	No
Bco1	Q9JJS6	Q9JJS6	BCDO1_MOUSE	Bco1	Beta,beta-carotene 15,15'-dioxygenase	Q9JJS6	-0.665049	0.261612	-0.201718	0.958921	0.323627	FALSE	FALSE	No
Bco2	Q99NF1	Q99NF1	BCDO2_MOUSE	Bco2	Carotenoid-cleaving dioxygenase, mitochondrial	Q99NF1	-0.415705	0.299497	-0.0581038	0.97617	0.709984	FALSE	FALSE	No
Bcr	Q6PAJ1	Q6PAJ1	BCR_MOUSE	Bcr	Breakpoint cluster region protein	Q6PAJ1	-0.214801	0.602374	0.193786	0.956921	0.296292	FALSE	FALSE	No
Bcs1l	Q9CZP5	Q9CZP5	BCS1_MOUSE	Bcs1l	Mitochondrial chaperone BCS1	Q9CZP5	-1.36255	0.389367	-0.486593	0.948202	0.228134	FALSE	FALSE	No
Bdh1	Q80XN0	Q80XN0	BDH_MOUSE	Bdh1	D-beta-hydroxybutyrate dehydrogenase, mitochondrial	Q80XN0	-0.54569	0.219168	-0.163261	0.961092	0.343366	FALSE	FALSE	No
Bdh2	Q8JZV9	Q8JZV9	DHRS6_MOUSE	Bdh2	Dehydrogenase/reductase SDR family member 6	Q8JZV9	-0.687763	0.300141	-0.193811	0.963779	0.381278	FALSE	FALSE	No
Becn1	O88597	O88597	BECN1_MOUSE	Becn1	Beclin-1	O88597	-0.498428	0.641661	0.0716167	0.977512	0.773211	FALSE	FALSE	No
Bfar	Q8R079	Q8R079	BFAR_MOUSE	Bfar	Bifunctional apoptosis regulator	Q8R079	-1.23723	1.73764	0.250205	0.975949	0.700355	FALSE	FALSE	No
Bgn	P28653	P28653	PGS1_MOUSE	Bgn	Biglycan	P28653	-1.17472	-0.223696	-0.699207	0.413509	0.010638	TRUE	TRUE	Down
Bhmt	O35490	O35490;Q91WS4	BHMT1_MOUSE	Bhmt	Betaine--homocysteine S-methyltransferase 1	O35490	-0.642736	1.0838	0.220531	0.972109	0.561882	FALSE	FALSE	No
Bhmt2	Q91WS4	Q91WS4	BHMT2_MOUSE	Bhmt2	S-methylmethionine--homocysteine S-methyltransferase BHMT2	Q91WS4	-0.835437	1.97662	0.570591	0.961514	0.354787	FALSE	FALSE	No
Bicd2	Q921C5	Q921C5	BICD2_MOUSE	Bicd2	Protein bicaudal D homolog 2	Q921C5	-1.54823	1.5735	0.0126349	0.980989	0.984656	FALSE	FALSE	No
Bid	P70444	P70444	BID_MOUSE	Bid	BH3-interacting domain death agonist	P70444	-0.650999	0.848329	0.0986654	0.977303	0.762808	FALSE	FALSE	No
Bin1	O08539	O08539	BIN1_MOUSE	Bin1	Myc box-dependent-interacting protein 1	O08539	-0.455745	0.617982	0.0811185	0.976599	0.729285	FALSE	FALSE	No
Bin2	D3Z6Q9	D3Z6Q9	BIN2_MOUSE	Bin2	Bridging integrator 2	D3Z6Q9	0.0988484	1.71646	0.907654	0.756149	0.0329853	TRUE	TRUE	Up
Bin3	Q9JI08	Q9JI08	BIN3_MOUSE	Bin3	Bridging integrator 3	Q9JI08	0.225129	1.5717	0.898417	0.566055	0.016372	TRUE	TRUE	Up
Birc6	O88738	O88738	BIRC6_MOUSE	Birc6	Baculoviral IAP repeat-containing protein 6	O88738	-0.397671	0.311259	-0.0432062	0.97764	0.779748	FALSE	FALSE	No
Blmh	Q8R016	Q8R016	BLMH_MOUSE	Blmh	Bleomycin hydrolase	Q8R016	-0.782494	0.440383	-0.171056	0.970861	0.526367	FALSE	FALSE	No
Bloc1s1	O55102	O55102	BL1S1_MOUSE	Bloc1s1	Biogenesis of lysosome-related organelles complex 1 subunit 1	O55102	-2.20955	0.829463	-0.690046	0.958769	0.315637	FALSE	FALSE	No
Bloc1s2	Q9CWG9	Q9CWG9	BL1S2_MOUSE	Bloc1s2	Biogenesis of lysosome-related organelles complex 1 subunit 2	Q9CWG9	0.349917	1.8416	1.09576	0.414962	0.0106803	TRUE	TRUE	Up
Bloc1s3	Q5U5M8	Q5U5M8	BL1S3_MOUSE	Bloc1s3	Biogenesis of lysosome-related organelles complex 1 subunit 3	Q5U5M8	0.0585966	1.17596	0.617279	0.768072	0.0349736	TRUE	TRUE	Up
Bloc1s4	Q8VED2	Q8VED2	BL1S4_MOUSE	Bloc1s4	Biogenesis of lysosome-related organelles complex 1 subunit 4	Q8VED2	-0.151269	1.14307	0.495899	0.911781	0.111981	FALSE	FALSE	No
Bloc1s5	Q8R015	Q8R015	BL1S5_MOUSE	Bloc1s5	Biogenesis of lysosome-related organelles complex 1 subunit 5	Q8R015	0.0560384	1.50508	0.78056	0.785907	0.0383951	TRUE	TRUE	Up
Blvra	Q9CY64	Q9CY64	BIEA_MOUSE	Blvra	Biliverdin reductase A	Q9CY64	-0.849074	0.243021	-0.303027	0.948269	0.228546	FALSE	FALSE	No
Blvrb	Q923D2	Q923D2	BLVRB_MOUSE	Blvrb	Flavin reductase (NADPH)	Q923D2	0.168492	1.03914	0.603814	0.508293	0.0138301	TRUE	TRUE	Up
Bmp2k	Q91Z96	Q91Z96	BMP2K_MOUSE	Bmp2k	BMP-2-inducible protein kinase	Q91Z96	-0.142102	1.30193	0.579913	0.902457	0.0985963	FALSE	FALSE	No
Bmpr2	O35607	O35607	BMPR2_MOUSE	Bmpr2	Bone morphogenetic protein receptor type-2	O35607	-0.240376	0.558622	0.159123	0.963336	0.374539	FALSE	FALSE	No
Bnip1	Q6QD59	Q6QD59	SEC20_MOUSE	Bnip1	Vesicle transport protein SEC20	Q6QD59	-0.0442441	0.948447	0.452101	0.868002	0.0679638	FALSE	FALSE	No
Bnip2	O54940	O54940	BNIP2_MOUSE	Bnip2	BCL2/adenovirus E1B 19 kDa protein-interacting protein 2	O54940	0.0666361	1.38502	0.725827	0.77061	0.0354256	TRUE	TRUE	Up
Bnip3	O55003	O55003	BNIP3_MOUSE	Bnip3	BCL2/adenovirus E1B 19 kDa protein-interacting protein 3	O55003	-0.246462	0.51393	0.133734	0.966606	0.429828	FALSE	FALSE	No
Bnip3l	Q9Z2F7	Q9Z2F7	BNI3L_MOUSE	Bnip3l	BCL2/adenovirus E1B 19 kDa protein-interacting protein 3-like	Q9Z2F7	-0.81306	0.778145	-0.0174576	0.980619	0.958427	FALSE	FALSE	No
Bod1l	E9Q6J5	E9Q6J5	BD1L1_MOUSE	Bod1l	Biorientation of chromosomes in cell division protein 1-like 1	E9Q6J5	-0.145502	1.86892	0.861707	0.887182	0.0822825	FALSE	FALSE	No
Bola1	Q9D8S9	Q9D8S9	BOLA1_MOUSE	Bola1	BolA-like protein 1	Q9D8S9	-0.768309	1.67137	0.451531	0.965367	0.407294	FALSE	FALSE	No
Bola2	Q8BGS2	Q8BGS2	BOLA2_MOUSE	Bola2	BolA-like protein 2	Q8BGS2	-0.170675	0.960918	0.395122	0.926283	0.141334	FALSE	FALSE	No
Bola3	Q8CEI1	Q8CEI1	BOLA3_MOUSE	Bola3	BolA-like protein 3	Q8CEI1	-1.88201	1.03223	-0.424891	0.970221	0.509589	FALSE	FALSE	No
Bop1	P97452	P97452	BOP1_MOUSE	Bop1	Ribosome biogenesis protein BOP1	P97452	-0.353835	1.05969	0.352927	0.954458	0.273613	FALSE	FALSE	No
Borcs5	Q9D920	Q9D920	BORC5_MOUSE	Borcs5	BLOC-1-related complex subunit 5	Q9D920	-0.341689	0.662175	0.160243	0.968637	0.471763	FALSE	FALSE	No
Borcs8	Q9D6Y4	Q9D6Y4	BORC8_MOUSE	Borcs8	BLOC-1-related complex subunit 8	Q9D6Y4	-0.862808	0.177848	-0.34248	0.933479	0.161986	FALSE	FALSE	No
Bpgm	P15327	P15327	PMGE_MOUSE	Bpgm	Bisphosphoglycerate mutase	P15327	-0.426785	0.370742	-0.0280211	0.97929	0.871659	FALSE	FALSE	No
Bphl	Q8R164	Q8R164	BPHL_MOUSE	Bphl	Valacyclovir hydrolase	Q8R164	-0.302304	0.467214	0.0824553	0.974038	0.625186	FALSE	FALSE	No
Bpifa3	Q9D9J8	Q9D9J8	BPIA3_MOUSE	Bpifa3	BPI fold-containing family A member 3	Q9D9J8	-0.720981	0.192926	-0.264028	0.945398	0.21199	FALSE	FALSE	No
Bpnt1	Q9Z0S1	Q9Z0S1	BPNT1_MOUSE	Bpnt1	3'(2'),5'-bisphosphate nucleotidase 1	Q9Z0S1	-0.33557	0.407721	0.0360756	0.978462	0.82357	FALSE	FALSE	No
Brap	Q99MP8	Q99MP8	BRAP_MOUSE	Brap	BRCA1-associated protein	Q99MP8	-0.118439	0.973315	0.427438	0.907684	0.105696	FALSE	FALSE	No
Brat1	Q8C3R1	Q8C3R1	BRAT1_MOUSE	Brat1	BRCA1-associated ATM activator 1	Q8C3R1	-0.346976	0.395597	0.0243105	0.979432	0.880329	FALSE	FALSE	No
Brcc3	P46737	P46737	BRCC3_MOUSE	Brcc3	Lys-63-specific deubiquitinase BRCC36	P46737	-0.846112	0.678599	-0.0837562	0.978046	0.800884	FALSE	FALSE	No
Bri3bp	Q8BXV2	Q8BXV2	BRI3B_MOUSE	Bri3bp	BRI3-binding protein	Q8BXV2	-0.441183	0.359411	-0.0408859	0.978299	0.81456	FALSE	FALSE	No
Brix1	Q9DCA5	Q9DCA5	BRX1_MOUSE	Brix1	Ribosome biogenesis protein BRX1 homolog	Q9DCA5	-0.813107	0.320648	-0.24623	0.959013	0.324649	FALSE	FALSE	No
Brk1	Q91VR8	Q91VR8	BRK1_MOUSE	Brk1	Protein BRICK1	Q91VR8	-0.237862	1.10072	0.431431	0.935713	0.169595	FALSE	FALSE	No
Brox	Q8K2Q7	Q8K2Q7	BROX_MOUSE	Brox	BRO1 domain-containing protein BROX	Q8K2Q7	-0.158553	0.948928	0.395188	0.923282	0.134128	FALSE	FALSE	No
Bsdc1	Q80Y55	Q80Y55	BSDC1_MOUSE	Bsdc1	BSD domain-containing protein 1	Q80Y55	0.255895	1.46646	0.861176	0.4679	0.0123508	TRUE	TRUE	Up
Bsg	P18572	P18572	BASI_MOUSE	Bsg	Basigin	P18572	-0.459277	0.693678	0.117201	0.974516	0.642735	FALSE	FALSE	No
Bst2	Q8R2Q8	Q8R2Q8	BST2_MOUSE	Bst2	Bone marrow stromal antigen 2	Q8R2Q8	-0.435462	0.856165	0.210351	0.968248	0.463207	FALSE	FALSE	No
Btd	Q8CIF4	Q8CIF4	BTD_MOUSE	Btd	Biotinidase	Q8CIF4	-0.442124	0.35007	-0.0460273	0.977834	0.789723	FALSE	FALSE	No
Btf3	Q64152	Q64152	BTF3_MOUSE	Btf3	Transcription factor BTF3	Q64152	-0.138816	0.932516	0.39685	0.917581	0.1222	FALSE	FALSE	No
Btf3l4	Q9CQH7	Q9CQH7	BT3L4_MOUSE	Btf3l4	Transcription factor BTF3 homolog 4	Q9CQH7	-0.427879	1.10611	0.339118	0.959816	0.327618	FALSE	FALSE	No
Bub3	Q9WVA3	Q9WVA3	BUB3_MOUSE	Bub3	Mitotic checkpoint protein BUB3	Q9WVA3	-1.07511	0.324439	-0.375338	0.950457	0.242833	FALSE	FALSE	No
Bud31	Q6PGH1	Q6PGH1	BUD31_MOUSE	Bud31	Protein BUD31 homolog	Q6PGH1	-0.344728	0.531743	0.0935077	0.974079	0.626661	FALSE	FALSE	No
Bysl	O54825	O54825	BYST_MOUSE	Bysl	Bystin	O54825	-0.351849	0.401801	0.0249758	0.979409	0.878875	FALSE	FALSE	No
Bzw1	Q9CQC6	Q9CQC6	5MP2_MOUSE	Bzw1	eIF5-mimic protein 2	Q9CQC6	-0.704755	0.366546	-0.169105	0.968847	0.476515	FALSE	FALSE	No
Bzw2	Q91VK1	Q91VK1	5MP1_MOUSE	Bzw2	eIF5-mimic protein 1	Q91VK1	-0.19819	0.628479	0.215144	0.952228	0.255637	FALSE	FALSE	No
C1d	O35473	O35473	C1D_MOUSE	C1d	Nuclear nucleic acid-binding protein C1D	O35473	-0.274841	0.863575	0.294367	0.952592	0.258421	FALSE	FALSE	No
C1galt1	Q9JJ06	Q9JJ06	C1GLT_MOUSE	C1galt1	Glycoprotein-N-acetylgalactosamine 3-beta-galactosyltransferase 1	Q9JJ06	-0.212193	0.58839	0.188099	0.955567	0.290138	FALSE	FALSE	No
C1galt1c1	Q9JMG2	Q9JMG2	C1GLC_MOUSE	C1galt1c1	C1GALT1-specific chaperone 1	Q9JMG2	-2.37388	0.912865	-0.730506	0.958068	0.314452	FALSE	FALSE	No
C1qbp	O35658	O35658	C1QBP_MOUSE	C1qbp	Complement component 1 Q subcomponent-binding protein, mitochondrial	O35658	-7.47206	4.34206	-1.565	0.971096	0.536505	FALSE	FALSE	No
C1ra	Q8CG16	Q8CFG9;Q8CG16	C1RA_MOUSE	C1ra	Complement C1r-A subcomponent	Q8CFG9	-0.664628	0.238327	-0.21315	0.957125	0.298322	FALSE	FALSE	No
C1rl	Q3UZ09	Q3UZ09	C1RL_MOUSE	C1rl	Complement C1r subcomponent-like protein	Q3UZ09	-1.40938	0.730027	-0.339678	0.968738	0.474045	FALSE	FALSE	No
C1s1	Q8CG14	Q8CFG8;Q8CG14	CS1A_MOUSE	C1s1	Complement C1s-1 subcomponent	Q8CFG8	-0.462758	0.387615	-0.0375712	0.978738	0.839113	FALSE	FALSE	No
C2	P21180	P21180	CO2_MOUSE	C2	Complement C2	P21180	0.105162	0.938936	0.522049	0.64893	0.0213898	TRUE	TRUE	Up
C2cd2	E9Q3C1	E9Q3C1	C2CD2_MOUSE	C2cd2	C2 domain-containing protein 2	E9Q3C1	-0.267771	0.569284	0.150757	0.966045	0.419365	FALSE	FALSE	No
C2cd2l	Q80X80	Q80X80	C2C2L_MOUSE	C2cd2l	Phospholipid transfer protein C2CD2L	Q80X80	-0.495391	0.250829	-0.122281	0.968125	0.460554	FALSE	FALSE	No
C3	P01027	P01027	CO3_MOUSE	C3	Complement C3	P01027	-0.430371	0.523999	0.046814	0.978429	0.821729	FALSE	FALSE	No
C4b	P01029	P01029	CO4B_MOUSE	C4b	Complement C4-B	P01029	-0.466934	0.44361	-0.0116621	0.980544	0.952997	FALSE	FALSE	No
C4bpa	P08607	P08607	C4BPA_MOUSE	C4bpa	C4b-binding protein	P08607	-1.57268	-0.371227	-0.971952	0.255342	0.00678428	TRUE	TRUE	Down
C5	P06684	P06684	CO5_MOUSE	C5	Complement C5	P06684	-1.18978	0.275195	-0.457292	0.938876	0.181581	FALSE	FALSE	No
C6.1al	Q7M757	Q7M757	BRC3L_MOUSE	C6.1al	Lys-63-specific deubiquitinase BRCC36-like	Q7M757	-0.505914	0.731304	0.112695	0.975396	0.677144	FALSE	FALSE	No
C8a	Q8K182	Q8K182	CO8A_MOUSE	C8a	Complement component C8 alpha chain	Q8K182	-0.794037	-0.104351	-0.449194	0.599323	0.0181448	TRUE	TRUE	Down
C8b	Q8BH35	Q8BH35	CO8B_MOUSE	C8b	Complement component C8 beta chain	Q8BH35	-0.654375	0.235632	-0.209372	0.957277	0.299852	FALSE	FALSE	No
C8g	Q8VCG4	Q8VCG4	CO8G_MOUSE	C8g	Complement component C8 gamma chain	Q8VCG4	-0.68679	0.31043	-0.18818	0.96486	0.398656	FALSE	FALSE	No
C9	P06683	P06683	CO9_MOUSE	C9	Complement component C9	P06683	-0.711834	0.0997528	-0.30604	0.914599	0.116733	FALSE	FALSE	No
C9orf72	Q6DFW0	Q6DFW0	CI072_MOUSE	C9orf72	Guanine nucleotide exchange factor C9orf72 homolog	Q6DFW0	-1.36988	0.477765	-0.446059	0.954214	0.278384	FALSE	FALSE	No
Ca1	P13634	P13634	CAH1_MOUSE	Ca1	Carbonic anhydrase 1	P13634	-1.05503	0.312013	-0.371508	0.94963	0.237242	FALSE	FALSE	No
Ca14	Q9WVT6	Q9WVT6	CAH14_MOUSE	Ca14	Carbonic anhydrase 14	Q9WVT6	-1.42222	-0.419461	-0.920842	0.10799	0.00360567	TRUE	TRUE	Down
Ca2	P00920	Cont_P00921;P00920	CAH2_MOUSE	Ca2	Carbonic anhydrase 2	Cont_P00921	-0.495868	0.503697	0.00391433	0.981004	0.985619	FALSE	FALSE	No
Ca3	P16015	P16015	CAH3_MOUSE	Ca3	Carbonic anhydrase 3	P16015	-0.403319	0.389822	-0.00674831	0.980769	0.968763	FALSE	FALSE	No
Ca5a	P23589	P23589	CAH5A_MOUSE	Ca5a	Carbonic anhydrase 5A, mitochondrial	P23589	-0.418138	0.440257	0.0110594	0.98054	0.952718	FALSE	FALSE	No
Ca8	P28651	P28651	CAH8_MOUSE	Ca8	Carbonic anhydrase-related protein	P28651	-0.406352	0.289833	-0.0582594	0.975982	0.701771	FALSE	FALSE	No
Cab39	Q06138	Q06138	CAB39_MOUSE	Cab39	Calcium-binding protein 39	Q06138	-1.08457	0.506376	-0.289096	0.965827	0.415429	FALSE	FALSE	No
Cab39l	Q9DB16	Q9DB16	CB39L_MOUSE	Cab39l	Calcium-binding protein 39-like	Q9DB16	-0.72815	0.389873	-0.169138	0.969607	0.494353	FALSE	FALSE	No
Cabcoco1	Q8CDT7	Q8CDT7	CBCO1_MOUSE	Cabcoco1	Ciliary-associated calcium-binding coiled-coil protein 1	Q8CDT7	-0.763066	0.963694	0.100314	0.97768	0.783266	FALSE	FALSE	No
Cactin	Q9CS00	Q9CS00	CATIN_MOUSE	Cactin	Cactin	Q9CS00	-1.1226	0.448961	-0.336817	0.96095	0.341542	FALSE	FALSE	No
Cacybp	Q9CXW3	Q9CXW3	CYBP_MOUSE	Cacybp	Calcyclin-binding protein	Q9CXW3	0.0085831	0.833605	0.421094	0.818467	0.0465593	FALSE	FALSE	Up
Cad	B2RQC6	B2RQC6	PYR1_MOUSE	Cad	CAD protein	B2RQC6	-0.609068	0.108061	-0.250503	0.926229	0.141198	FALSE	FALSE	No
Cadm1	Q8R5M8	Q8R5M8	CADM1_MOUSE	Cadm1	Cell adhesion molecule 1	Q8R5M8	-0.429398	0.90843	0.239516	0.966188	0.421995	FALSE	FALSE	No
Cadm3	Q99N28	Q99N28	CADM3_MOUSE	Cadm3	Cell adhesion molecule 3	Q99N28	-0.424795	0.779944	0.177574	0.969392	0.493412	FALSE	FALSE	No
Calcoco1	Q8CGU1	Q8CGU1	CACO1_MOUSE	Calcoco1	Calcium-binding and coiled-coil domain-containing protein 1	Q8CGU1	-0.351839	1.0248	0.336482	0.955514	0.282938	FALSE	FALSE	No
Calcrl	Q9R1W5	Q9R1W5	CALRL_MOUSE	Calcrl	Calcitonin gene-related peptide type 1 receptor	Q9R1W5	-0.449286	0.705314	0.128014	0.973705	0.613459	FALSE	FALSE	No
Calm1	P0DP26;P0DP27;P0DP28	P0DP26;P0DP27;P0DP28	CALM1_MOUSE;CALM2_MOUSE;CALM3_MOUSE	Calm1;Calm2;Calm3	Calmodulin-1	P0DP26	-0.88778	0.588542	-0.149619	0.974543	0.64372	FALSE	FALSE	No
Calr	P14211	P14211	CALR_MOUSE	Calr	Calreticulin	P14211	-0.317323	0.469788	0.0762323	0.974922	0.658263	FALSE	FALSE	No
Calu	O35887	O35887	CALU_MOUSE	Calu	Calumenin	O35887	-0.678536	0.350917	-0.163809	0.968697	0.473108	FALSE	FALSE	No
Camk1	Q8BW96;Q91YS8	Q8BW96;Q91YS8	KCC1A_MOUSE;KCC1D_MOUSE	Camk1;Camk1d	Calcium/calmodulin-dependent protein kinase type 1D	Q8BW96	-0.755402	0.382123	-0.186639	0.967299	0.448153	FALSE	FALSE	No
Camk2d	Q6PHZ2	P28652;Q6PHZ2;Q923T9	KCC2D_MOUSE	Camk2d	Calcium/calmodulin-dependent protein kinase type II subunit delta	P28652	-0.450912	0.6108	0.0799439	0.976618	0.730143	FALSE	FALSE	No
Camk2g	Q923T9	Q923T9	KCC2G_MOUSE	Camk2g	Calcium/calmodulin-dependent protein kinase type II subunit gamma	Q923T9	-0.585053	0.346359	-0.119347	0.972069	0.560674	FALSE	FALSE	No
Camsap3	Q80VC9	Q80VC9	CAMP3_MOUSE	Camsap3	Calmodulin-regulated spectrin-associated protein 3	Q80VC9	-0.395003	1.24546	0.425228	0.952454	0.257362	FALSE	FALSE	No
Cand1	Q6ZQ38	Q6ZQ38	CAND1_MOUSE	Cand1	Cullin-associated NEDD8-dissociated protein 1	Q6ZQ38	-0.936034	0.300329	-0.317853	0.952911	0.260912	FALSE	FALSE	No
Canx	P35564	P35564	CALX_MOUSE	Canx	Calnexin	P35564	-0.245223	0.439089	0.096933	0.970672	0.52131	FALSE	FALSE	No
Cap1	P40124	P40124	CAP1_MOUSE	Cap1	Adenylyl cyclase-associated protein 1	P40124	-0.242596	0.46706	0.112232	0.968812	0.475709	FALSE	FALSE	No
Capg	P24452	P24452	CAPG_MOUSE	Capg	Macrophage-capping protein	P24452	-0.479649	0.903121	0.211736	0.969397	0.489306	FALSE	FALSE	No
Capn1	O35350	O35350	CAN1_MOUSE	Capn1	Calpain-1 catalytic subunit	O35350	-0.308795	0.501497	0.0963508	0.972964	0.588549	FALSE	FALSE	No
Capn2	O08529	O08529	CAN2_MOUSE	Capn2	Calpain-2 catalytic subunit	O08529	-0.617212	0.168192	-0.22451	0.946184	0.216297	FALSE	FALSE	No
Capn7	Q9R1S8	Q9R1S8	CAN7_MOUSE	Capn7	Calpain-7	Q9R1S8	-0.241272	1.17774	0.468232	0.933185	0.161033	FALSE	FALSE	No
Capn8	Q91VA3	Q91VA3	CAN8_MOUSE	Capn8	Calpain-8	Q91VA3	-0.945399	0.271174	-0.337113	0.94836	0.229105	FALSE	FALSE	No
Capns1	O88456	O88456	CPNS1_MOUSE	Capns1	Calpain small subunit 1	O88456	-0.725247	0.197881	-0.263683	0.946238	0.2166	FALSE	FALSE	No
Caprin1	Q60865	Q60865	CAPR1_MOUSE	Caprin1	Caprin-1	Q60865	-0.0696998	0.730132	0.330216	0.896198	0.091217	FALSE	FALSE	No
Capza1	P47753	P47754;P47753	CAZA1_MOUSE	Capza1	F-actin-capping protein subunit alpha-1	P47754	-0.412675	0.230268	-0.0912036	0.97065	0.520733	FALSE	FALSE	No
Capza2	P47754	P47754	CAZA2_MOUSE	Capza2	F-actin-capping protein subunit alpha-2	P47754	-0.110677	1.43474	0.662029	0.886793	0.0819341	FALSE	FALSE	No
Capzb	P47757	P47757	CAPZB_MOUSE	Capzb	F-actin-capping protein subunit beta	P47757	-0.366564	0.276235	-0.0451643	0.976986	0.747403	FALSE	FALSE	No
Card19	Q9D1I2	Q9D1I2	CAR19_MOUSE	Card19	Caspase recruitment domain-containing protein 19	Q9D1I2	-0.875725	0.0352703	-0.420227	0.848491	0.0644873	FALSE	FALSE	No
Carhsp1	Q9CR86	Q9CR86	CHSP1_MOUSE	Carhsp1	Calcium-regulated heat stable protein 1	Q9CR86	-0.563704	0.982189	0.209243	0.971336	0.539429	FALSE	FALSE	No
Carm1	Q9WVG6	Q9WVG6	CARM1_MOUSE	Carm1	Histone-arginine methyltransferase CARM1	Q9WVG6	-0.959024	0.228174	-0.365425	0.940169	0.186944	FALSE	FALSE	No
Carmil1	Q6EDY6	Q6EDY6	CARL1_MOUSE	Carmil1	F-actin-uncapping protein LRRC16A	Q6EDY6	-1.43413	0.560935	-0.4366	0.958708	0.321288	FALSE	FALSE	No
Carnmt1	Q80UY1	Q80UY1	CARME_MOUSE	Carnmt1	Carnosine N-methyltransferase	Q80UY1	-0.584171	0.414181	-0.0849952	0.975869	0.69691	FALSE	FALSE	No
Cars1	Q9ER72	Q9ER72	SYCC_MOUSE	Cars1	Cysteine--tRNA ligase, cytoplasmic	Q9ER72	-0.727699	0.0689693	-0.329365	0.895869	0.0908578	FALSE	FALSE	No
Cars2	Q8BYM8	Q8BYM8	SYCM_MOUSE	Cars2	Probable cysteine--tRNA ligase, mitochondrial	Q8BYM8	-0.529557	0.440171	-0.0446928	0.978618	0.832298	FALSE	FALSE	No
Cask	O70589	O70589	CSKP_MOUSE	Cask	Peripheral plasma membrane protein CASK	O70589	-0.929906	0.170179	-0.379863	0.927743	0.145111	FALSE	FALSE	No
Casp1	P29452	P29452	CASP1_MOUSE	Casp1	Caspase-1	P29452	-0.814219	0.0997412	-0.357239	0.908008	0.106167	FALSE	FALSE	No
Casp3	P70677	P70677	CASP3_MOUSE	Casp3	Caspase-3	P70677	-0.272189	0.590391	0.159101	0.965454	0.408809	FALSE	FALSE	No
Casp6	O08738	O08738	CASP6_MOUSE	Casp6	Caspase-6	O08738	-0.830711	0.648618	-0.0910464	0.977599	0.777649	FALSE	FALSE	No
Casp7	P97864	P97864	CASP7_MOUSE	Casp7	Caspase-7	P97864	-0.0584466	0.767432	0.354493	0.886252	0.0814553	FALSE	FALSE	No
Casp8	O89110	O89110	CASP8_MOUSE	Casp8	Caspase-8	O89110	-0.450677	0.393042	-0.0288173	0.979349	0.875201	FALSE	FALSE	No
Casp9	Q8C3Q9	Q8C3Q9	CASP9_MOUSE	Casp9	Caspase-9	Q8C3Q9	-0.367317	0.444208	0.0384454	0.978537	0.827707	FALSE	FALSE	No
Cast	P51125	P51125	ICAL_MOUSE	Cast	Calpastatin	P51125	-0.287311	2.03702	0.874855	0.914918	0.117296	FALSE	FALSE	No
Cat	P24270	P24270	CATA_MOUSE	Cat	Catalase	P24270	0.0352294	1.06716	0.551193	0.791489	0.0395967	TRUE	TRUE	Up
Cav1	P49817	P49817	CAV1_MOUSE	Cav1	Caveolin-1	P49817	-1.38933	0.878485	-0.255425	0.973546	0.607962	FALSE	FALSE	No
Cavin1	O54724	O54724	CAVN1_MOUSE	Cavin1	Caveolae-associated protein 1	O54724	-1.34493	0.116043	-0.614441	0.891642	0.0864811	FALSE	FALSE	No
Cavin2	Q63918	Q63918	CAVN2_MOUSE	Cavin2	Caveolae-associated protein 2	Q63918	-0.365786	0.906429	0.270321	0.961251	0.345419	FALSE	FALSE	No
Cbfb	Q08024	Q08024	PEBB_MOUSE	Cbfb	Core-binding factor subunit beta	Q08024	-1.04681	0.958373	-0.0442179	0.979995	0.916588	FALSE	FALSE	No
Cblc	Q80XL1	Q80XL1	CBLC_MOUSE	Cblc	E3 ubiquitin-protein ligase CBL-C	Q80XL1	-0.779228	0.404224	-0.187502	0.968778	0.474941	FALSE	FALSE	No
Cbll1	Q9JIY2	Q9JIY2	HAKAI_MOUSE	Cbll1	E3 ubiquitin-protein ligase Hakai	Q9JIY2	-1.01484	-0.00155981	-0.508198	0.806677	0.0495007	FALSE	FALSE	Down
Cbr1	P48758	P48758	CBR1_MOUSE	Cbr1	Carbonyl reductase [NADPH] 1	P48758	0.229962	1.0562	0.643079	0.317795	0.00816025	TRUE	TRUE	Up
Cbr3	Q8K354	Q8K354	CBR3_MOUSE	Cbr3	Carbonyl reductase [NADPH] 3	Q8K354	-0.0456639	1.86107	0.907705	0.851356	0.0589509	FALSE	FALSE	No
Cbr4	Q91VT4	Q91VT4	CBR4_MOUSE	Cbr4	3-oxoacyl-[acyl-carrier-protein] reductase	Q91VT4	-0.87425	0.249442	-0.312404	0.948137	0.227734	FALSE	FALSE	No
Cbs	Q91WT9	Q91WT9	CBS_MOUSE	Cbs	Cystathionine beta-synthase	Q91WT9	-0.357979	0.616607	0.129314	0.971611	0.547224	FALSE	FALSE	No
Cc2d1a	Q8K1A6	Q8K1A6	C2D1A_MOUSE	Cc2d1a	Coiled-coil and C2 domain-containing protein 1A	Q8K1A6	-0.321624	0.39492	0.0366481	0.978294	0.814289	FALSE	FALSE	No
Cc2d1b	Q8BRN9	Q8BRN9	C2D1B_MOUSE	Cc2d1b	Coiled-coil and C2 domain-containing protein 1B	Q8BRN9	-0.288879	0.874097	0.292609	0.954063	0.270263	FALSE	FALSE	No
Ccar1	Q8CH18	Q8CH18	CCAR1_MOUSE	Ccar1	Cell division cycle and apoptosis regulator protein 1	Q8CH18	-0.341154	0.889643	0.274244	0.959514	0.324083	FALSE	FALSE	No
Ccar2	Q8VDP4	Q8VDP4	CCAR2_MOUSE	Ccar2	Cell cycle and apoptosis regulator protein 2	Q8VDP4	-0.31352	0.334716	0.0105978	0.980355	0.940029	FALSE	FALSE	No
Ccdc107	Q9DCC3	Q9DCC3	CC107_MOUSE	Ccdc107	Coiled-coil domain-containing protein 107	Q9DCC3	-0.394893	1.87166	0.738382	0.934585	0.16567	FALSE	FALSE	No
Ccdc115	Q8VE99	Q8VE99	CC115_MOUSE	Ccdc115	Coiled-coil domain-containing protein 115	Q8VE99	-0.57404	1.25175	0.338856	0.965295	0.406056	FALSE	FALSE	No
Ccdc12	Q8R344	Q8R344	CCD12_MOUSE	Ccdc12	Coiled-coil domain-containing protein 12	Q8R344	-0.774782	1.41311	0.319162	0.970212	0.509369	FALSE	FALSE	No
Ccdc124	Q9D8X2	Q9D8X2	CC124_MOUSE	Ccdc124	Coiled-coil domain-containing protein 124	Q9D8X2	-0.421305	1.61567	0.597181	0.94427	0.206081	FALSE	FALSE	No
Ccdc127	Q3TC33	Q3TC33	CC127_MOUSE	Ccdc127	Coiled-coil domain-containing protein 127	Q3TC33	-0.555344	0.666529	0.0555929	0.978655	0.834406	FALSE	FALSE	No
Ccdc167	Q9D162	Q9D162	CC167_MOUSE	Ccdc167	Coiled-coil domain-containing protein 167	Q9D162	-0.765628	0.970663	0.102517	0.97777	0.786412	FALSE	FALSE	No
Ccdc22	Q9JIG7	Q9JIG7	CCD22_MOUSE	Ccdc22	Coiled-coil domain-containing protein 22	Q9JIG7	-0.556504	0.120437	-0.218033	0.935783	0.169844	FALSE	FALSE	No
Ccdc25	Q78PG9	Q78PG9	CCD25_MOUSE	Ccdc25	Coiled-coil domain-containing protein 25	Q78PG9	-1.83269	0.71882	-0.556938	0.96029	0.333322	FALSE	FALSE	No
Ccdc43	Q9CR29	Q9CR29	CCD43_MOUSE	Ccdc43	Coiled-coil domain-containing protein 43	Q9CR29	-0.203939	1.67064	0.733351	0.907838	0.105919	FALSE	FALSE	No
Ccdc47	Q9D024	Q9D024	CCD47_MOUSE	Ccdc47	PAT complex subunit CCDC47	Q9D024	-0.448882	0.27019	-0.0893458	0.972451	0.572311	FALSE	FALSE	No
Ccdc50	Q810U5	Q810U5	CCD50_MOUSE	Ccdc50	Coiled-coil domain-containing protein 50	Q810U5	-1.38083	1.58091	0.100043	0.979371	0.876564	FALSE	FALSE	No
Ccdc51	Q3URS9	Q3URS9	MITOK_MOUSE	Ccdc51	Mitochondrial potassium channel	Q3URS9	-0.887582	0.0422874	-0.422647	0.868686	0.0683908	FALSE	FALSE	No
Ccdc6	D3YZP9	D3YZP9	CCDC6_MOUSE	Ccdc6	Coiled-coil domain-containing protein 6	D3YZP9	-0.26142	1.1926	0.46559	0.936383	0.172006	FALSE	FALSE	No
Ccdc86	Q9JJ89	Q9JJ89	CCD86_MOUSE	Ccdc86	Coiled-coil domain-containing protein 86	Q9JJ89	-0.6335	1.14811	0.257307	0.970371	0.513455	FALSE	FALSE	No
Ccdc9	Q8VC31	Q8VC31	CCDC9_MOUSE	Ccdc9	Coiled-coil domain-containing protein 9	Q8VC31	-1.06257	1.38029	0.15886	0.977357	0.765504	FALSE	FALSE	No
Ccdc90b	Q8C3X2	Q8C3X2	CC90B_MOUSE	Ccdc90b	Coiled-coil domain-containing protein 90B, mitochondrial	Q8C3X2	-0.335779	0.625221	0.144721	0.969686	0.496251	FALSE	FALSE	No
Ccdc91	Q9D8L5	Q9D8L5	CCD91_MOUSE	Ccdc91	Coiled-coil domain-containing protein 91	Q9D8L5	0.437588	1.37638	0.906981	0.0783242	0.00276999	TRUE	TRUE	Up
Ccdc93	Q7TQK5	Q7TQK5	CCD93_MOUSE	Ccdc93	Coiled-coil domain-containing protein 93	Q7TQK5	-0.520196	0.129562	-0.195317	0.942236	0.196155	FALSE	FALSE	No
Ccnh	Q61458	Q61458	CCNH_MOUSE	Ccnh	Cyclin-H	Q61458	-1.03939	0.705143	-0.167125	0.97501	0.661689	FALSE	FALSE	No
Ccnk	O88874	O88874	CCNK_MOUSE	Ccnk	Cyclin-K	O88874	-0.941499	0.235645	-0.352927	0.942455	0.197181	FALSE	FALSE	No
Ccny	Q8BGU5	Q8BGU5	CCNY_MOUSE	Ccny	Cyclin-Y	Q8BGU5	-1.01657	0.05234	-0.482114	0.857541	0.0690212	FALSE	FALSE	No
Ccpg1	Q640L3	Q640L3	CCPG1_MOUSE	Ccpg1	Cell cycle progression protein 1	Q640L3	-0.968493	0.831082	-0.0687056	0.979107	0.860675	FALSE	FALSE	No
Ccs	Q9WU84	Q9WU84	CCS_MOUSE	Ccs	Copper chaperone for superoxide dismutase	Q9WU84	-0.229675	0.678117	0.224221	0.955002	0.278339	FALSE	FALSE	No
Cct2	P80314	P80314	TCPB_MOUSE	Cct2	T-complex protein 1 subunit beta	P80314	-0.305885	0.456838	0.0754765	0.974746	0.65143	FALSE	FALSE	No
Cct3	P80318	P80318	TCPG_MOUSE	Cct3	T-complex protein 1 subunit gamma	P80318	-0.307159	0.430363	0.061602	0.975994	0.702301	FALSE	FALSE	No
Cct4	P80315	P80315	TCPD_MOUSE	Cct4	T-complex protein 1 subunit delta	P80315	-0.23053	0.487026	0.128248	0.966228	0.422744	FALSE	FALSE	No
Cct5	P80316	P80316	TCPE_MOUSE	Cct5	T-complex protein 1 subunit epsilon	P80316	-0.0768174	0.567486	0.245334	0.912893	0.113811	FALSE	FALSE	No
Cct6a	P80317	P80317	TCPZ_MOUSE	Cct6a	T-complex protein 1 subunit zeta	P80317	-0.239239	0.438701	0.0997311	0.970076	0.505921	FALSE	FALSE	No
Cct6b	Q61390	Q61390	TCPW_MOUSE	Cct6b	T-complex protein 1 subunit zeta-2	Q61390	-0.398398	3.16985	1.38572	0.901399	0.104967	FALSE	FALSE	No
Cct7	P80313	P80313	TCPH_MOUSE	Cct7	T-complex protein 1 subunit eta	P80313	-0.200881	0.449917	0.124518	0.964485	0.392486	FALSE	FALSE	No
Cct8	P42932	P42932	TCPQ_MOUSE	Cct8	T-complex protein 1 subunit theta	P42932	-0.215689	0.431099	0.107705	0.967798	0.453632	FALSE	FALSE	No
Ccz1	Q8C1Y8	Q8C1Y8	CCZ1_MOUSE	Ccz1	Vacuolar fusion protein CCZ1 homolog	Q8C1Y8	-0.415156	0.906233	0.245539	0.964231	0.393808	FALSE	FALSE	No
Cd163	Q2VLH6	Q2VLH6	C163A_MOUSE	Cd163	Scavenger receptor cysteine-rich type 1 protein M130	Q2VLH6	-1.57789	0.697608	-0.440143	0.964183	0.387616	FALSE	FALSE	No
Cd1d1	P11609	P11609	CD1D1_MOUSE	Cd1d1	Antigen-presenting glycoprotein CD1d1	P11609	-1.18809	0.156159	-0.515968	0.911447	0.111441	FALSE	FALSE	No
Cd2ap	Q9JLQ0	Q9JLQ0	CD2AP_MOUSE	Cd2ap	CD2-associated protein	Q9JLQ0	-0.451736	0.809829	0.179046	0.970642	0.520532	FALSE	FALSE	No
Cd2bp2	Q9CWK3	Q9CWK3	CD2B2_MOUSE	Cd2bp2	CD2 antigen cytoplasmic tail-binding protein 2	Q9CWK3	-0.191762	0.677746	0.242992	0.947785	0.225589	FALSE	FALSE	No
Cd300lg	Q1ERP8	Q1ERP8	CLM9_MOUSE	Cd300lg	CMRF35-like molecule 9	Q1ERP8	-0.0175591	0.894313	0.438377	0.847259	0.0570759	FALSE	FALSE	No
Cd36	Q08857	Q08857	CD36_MOUSE	Cd36	Platelet glycoprotein 4	Q08857	0.262439	1.34201	0.802226	0.395609	0.01013	TRUE	TRUE	Up
Cd38	P56528	P56528	CD38_MOUSE	Cd38	ADP-ribosyl cyclase/cyclic ADP-ribose hydrolase 1	P56528	-0.906793	-0.0503111	-0.478552	0.759459	0.0335161	TRUE	TRUE	Down
Cd44	P15379	P15379	CD44_MOUSE	Cd44	CD44 antigen	P15379	-0.5663	0.211272	-0.177514	0.95855	0.313221	FALSE	FALSE	No
Cd47	Q61735	Q61735	CD47_MOUSE	Cd47	Leukocyte surface antigen CD47	Q61735	-1.72172	0.277452	-0.722132	0.921499	0.130166	FALSE	FALSE	No
Cd5l	Q9QWK4	Q9QWK4	CD5L_MOUSE	Cd5l	CD5 antigen-like	Q9QWK4	-0.588578	0.591967	0.00169459	0.981128	0.994728	FALSE	FALSE	No
Cd68	P31996	P31996	CD68_MOUSE	Cd68	Macrosialin	P31996	-0.455302	0.703583	0.12414	0.97404	0.625285	FALSE	FALSE	No
Cd81	P35762	P35762	CD81_MOUSE	Cd81	CD81 antigen	P35762	-1.17448	0.83584	-0.169319	0.975681	0.691194	FALSE	FALSE	No
Cd82	P40237	P40237	CD82_MOUSE	Cd82	CD82 antigen	P40237	-0.940457	0.632831	-0.153813	0.974846	0.655291	FALSE	FALSE	No
Cda	P56389	P56389	CDD_MOUSE	Cda	Cytidine deaminase	P56389	0.314802	1.67932	0.99706	0.423793	0.0109413	TRUE	TRUE	Up
Cdadc1	Q8BMD5	Q8BMD5	CDAC1_MOUSE	Cdadc1	Cytidine and dCMP deaminase domain-containing protein 1	Q8BMD5	-0.497108	0.781307	0.142099	0.973282	0.602095	FALSE	FALSE	No
Cdc123	Q8CII2	Q8CII2	CD123_MOUSE	Cdc123	Cell division cycle protein 123 homolog	Q8CII2	-0.446717	0.381902	-0.0324074	0.979051	0.857321	FALSE	FALSE	No
Cdc16	Q8R349	Q8R349	CDC16_MOUSE	Cdc16	Cell division cycle protein 16 homolog	Q8R349	-1.27073	0.180724	-0.545005	0.915327	0.118025	FALSE	FALSE	No
Cdc23	Q8BGZ4	Q8BGZ4	CDC23_MOUSE	Cdc23	Cell division cycle protein 23 homolog	Q8BGZ4	-0.596248	0.552585	-0.0218317	0.980171	0.928075	FALSE	FALSE	No
Cdc26	Q99JP4	Q99JP4	CDC26_MOUSE	Cdc26	Anaphase-promoting complex subunit CDC26	Q99JP4	-0.799404	2.23921	0.719902	0.955162	0.286521	FALSE	FALSE	No
Cdc34	Q8CFI2	Q8CFI2	UB2R1_MOUSE	Cdc34	Ubiquitin-conjugating enzyme E2 R1	Q8CFI2	-0.0862659	1.93303	0.92338	0.866596	0.0671014	FALSE	FALSE	No
Cdc37	Q61081	Q61081	CDC37_MOUSE	Cdc37	Hsp90 co-chaperone Cdc37	Q61081	-0.304465	0.595761	0.145648	0.968377	0.466021	FALSE	FALSE	No
Cdc37l1	Q9CZP7	Q9CZP7	CD37L_MOUSE	Cdc37l1	Hsp90 co-chaperone Cdc37-like 1	Q9CZP7	-0.625859	0.818218	0.0961794	0.977247	0.760046	FALSE	FALSE	No
Cdc40	Q9DC48	Q9DC48	PRP17_MOUSE	Cdc40	Pre-mRNA-processing factor 17	Q9DC48	-0.431243	0.642004	0.105381	0.97481	0.653918	FALSE	FALSE	No
Cdc42	P60766	P60766	CDC42_MOUSE	Cdc42	Cell division control protein 42 homolog	P60766	-0.714312	1.02897	0.15733	0.975463	0.679912	FALSE	FALSE	No
Cdc42bpb	Q7TT50	Q7TT50	MRCKB_MOUSE	Cdc42bpb	Serine/threonine-protein kinase MRCK beta	Q7TT50	-0.495166	0.161572	-0.166797	0.953569	0.26618	FALSE	FALSE	No
Cdc42bpg	Q80UW5	Q80UW5	MRCKG_MOUSE	Cdc42bpg	Serine/threonine-protein kinase MRCK gamma	Q80UW5	-0.460295	0.790921	0.165313	0.971134	0.537535	FALSE	FALSE	No
Cdc42ep1	Q91W92	Q91W92	BORG5_MOUSE	Cdc42ep1	Cdc42 effector protein 1	Q91W92	-1.28998	1.81146	0.260739	0.975694	0.691723	FALSE	FALSE	No
Cdc42ep4	Q9JM96	Q9JM96	BORG4_MOUSE	Cdc42ep4	Cdc42 effector protein 4	Q9JM96	-0.814484	2.33109	0.758301	0.954288	0.27901	FALSE	FALSE	No
Cdc5l	Q6A068	Q6A068	CDC5L_MOUSE	Cdc5l	Cell division cycle 5-like protein	Q6A068	-0.486902	0.440119	-0.0233915	0.979865	0.907589	FALSE	FALSE	No
Cdc73	Q8JZM7	Q8JZM7	CDC73_MOUSE	Cdc73	Parafibromin	Q8JZM7	-0.483479	0.45223	-0.0156243	0.980337	0.938752	FALSE	FALSE	No
Cdh1	P09803	P09803	CADH1_MOUSE	Cdh1	Cadherin-1	P09803	-0.806205	0.360357	-0.222924	0.964519	0.393039	FALSE	FALSE	No
Cdh13	Q9WTR5	Q9WTR5	CAD13_MOUSE	Cdh13	Cadherin-13	Q9WTR5	-2.19964	0.88613	-0.656757	0.961193	0.344672	FALSE	FALSE	No
Cdh2	P15116	P15116	CADH2_MOUSE	Cdh2	Cadherin-2	P15116	-0.418898	0.345375	-0.0367614	0.97849	0.825121	FALSE	FALSE	No
Cdh5	P55284	P55284	CADH5_MOUSE	Cdh5	Cadherin-5	P55284	-0.789906	0.376655	-0.206626	0.966441	0.426718	FALSE	FALSE	No
Cdhr5	Q8VHF2	Q8VHF2	CDHR5_MOUSE	Cdhr5	Cadherin-related family member 5	Q8VHF2	-0.866889	0.326874	-0.270008	0.957316	0.306758	FALSE	FALSE	No
Cdipt	Q8VDP6	Q8VDP6	CDIPT_MOUSE	Cdipt	CDP-diacylglycerol--inositol 3-phosphatidyltransferase	Q8VDP6	-0.858693	0.459135	-0.199779	0.969572	0.493491	FALSE	FALSE	No
Cdk11b	P24788	P24788	CD11B_MOUSE	Cdk11b	Cyclin-dependent kinase 11B	P24788	-0.40778	0.476435	0.0343275	0.979068	0.858357	FALSE	FALSE	No
Cdk17	Q8K0D0	Q04735;Q8K0D0;Q04899	CDK17_MOUSE	Cdk17	Cyclin-dependent kinase 17	Q04735	-0.453473	0.618571	0.0825489	0.976264	0.71615	FALSE	FALSE	No
Cdk18	Q04899	Q04899	CDK18_MOUSE	Cdk18	Cyclin-dependent kinase 18	Q04899	0.218072	1.11556	0.666816	0.395868	0.0101372	TRUE	TRUE	Up
Cdk4	P30285	P30285	CDK4_MOUSE	Cdk4	Cyclin-dependent kinase 4	P30285	-1.55427	1.02413	-0.265071	0.974417	0.639038	FALSE	FALSE	No
Cdk5	P49615	P49615	CDK5_MOUSE	Cdk5	Cyclin-dependent kinase 5	P49615	-1.44167	0.219131	-0.611268	0.918611	0.124204	FALSE	FALSE	No
Cdk5rap2	Q8K389	Q8K389	CK5P2_MOUSE	Cdk5rap2	CDK5 regulatory subunit-associated protein 2	Q8K389	-1.33308	0.203122	-0.564978	0.918732	0.124443	FALSE	FALSE	No
Cdk5rap3	Q99LM2	Q99LM2	CK5P3_MOUSE	Cdk5rap3	CDK5 regulatory subunit-associated protein 3	Q99LM2	-0.421354	0.228899	-0.0962274	0.969978	0.503479	FALSE	FALSE	No
Cdk6	Q64261	Q64261	CDK6_MOUSE	Cdk6	Cyclin-dependent kinase 6	Q64261	-0.378069	1.03924	0.330585	0.957649	0.303645	FALSE	FALSE	No
Cdk9	Q99J95	Q99J95	CDK9_MOUSE	Cdk9	Cyclin-dependent kinase 9	Q99J95	-1.3203	-0.319341	-0.81982	0.181344	0.00745204	TRUE	TRUE	Down
Cdkal1	Q91WE6	Q91WE6	CDKAL_MOUSE	Cdkal1	Threonylcarbamoyladenosine tRNA methylthiotransferase	Q91WE6	-0.917321	0.473122	-0.2221	0.967864	0.459638	FALSE	FALSE	No
Cdkn1b	P46414	P46414	CDN1B_MOUSE	Cdkn1b	Cyclin-dependent kinase inhibitor 1B	P46414	-2.3974	2.33014	-0.0336323	0.980841	0.973879	FALSE	FALSE	No
Cdkn2aip	Q8BI72	Q8BI72	CARF_MOUSE	Cdkn2aip	CDKN2A-interacting protein	Q8BI72	-0.292578	0.688486	0.197954	0.962939	0.368666	FALSE	FALSE	No
Cdo1	P60334	P60334	CDO1_MOUSE	Cdo1	Cysteine dioxygenase type 1	P60334	-1.33321	0.274704	-0.529251	0.93346	0.161926	FALSE	FALSE	No
Cds2	Q99L43	Q99L43	CDS2_MOUSE	Cds2	Phosphatidate cytidylyltransferase 2	Q99L43	-0.442912	0.913051	0.235069	0.966933	0.43614	FALSE	FALSE	No
Ceacam1	P31809;Q925P2	P31809;Q925P2	CEAM1_MOUSE;CEAM2_MOUSE	Ceacam1;Ceacam2	Carcinoembryonic antigen-related cell adhesion molecule 1	P31809	-0.20994	0.970027	0.380043	0.935785	0.169851	FALSE	FALSE	No
Cebpa	P53566	P53566	CEBPA_MOUSE	Cebpa	CCAAT/enhancer-binding protein alpha	P53566	-0.670237	0.854292	0.0920274	0.97768	0.781782	FALSE	FALSE	No
Cebpb	P28033	P28033	CEBPB_MOUSE	Cebpb	CCAAT/enhancer-binding protein beta	P28033	0.00524715	1.25323	0.629237	0.803526	0.0486487	FALSE	FALSE	Up
Cebpz	P53569	P53569	CEBPZ_MOUSE	Cebpz	CCAAT/enhancer-binding protein zeta	P53569	-0.168784	0.521502	0.176359	0.953251	0.263611	FALSE	FALSE	No
Cebpzos	Q8BTE5	Q8BTE5	CEBOS_MOUSE	Cebpzos	Protein CEBPZOS	Q8BTE5	-1.30705	-0.0298277	-0.668441	0.804207	0.0426159	FALSE	FALSE	Down
Celf1	P28659	P28659	CELF1_MOUSE	Celf1	CUGBP Elav-like family member 1	P28659	-0.649517	1.22643	0.288458	0.969323	0.487556	FALSE	FALSE	No
Cemip2	Q5FWI3	Q5FWI3	CEIP2_MOUSE	Cemip2	Cell surface hyaluronidase	Q5FWI3	-0.81163	0.516881	-0.147375	0.9737	0.613272	FALSE	FALSE	No
Cenpv	Q9CXS4	Q9CXS4	CENPV_MOUSE	Cenpv	Centromere protein V	Q9CXS4	-0.326208	0.773552	0.223672	0.962693	0.3651	FALSE	FALSE	No
Cep170	Q6A065	Q6A065	CE170_MOUSE	Cep170	Centrosomal protein of 170 kDa	Q6A065	-0.52459	1.07249	0.27395	0.966292	0.42892	FALSE	FALSE	No
Cep170b	Q80U49	Q80U49	C170B_MOUSE	Cep170b	Centrosomal protein of 170 kDa protein B	Q80U49	-0.436362	1.79097	0.677303	0.941247	0.191646	FALSE	FALSE	No
Cers2	Q924Z4	Q924Z4	CERS2_MOUSE	Cers2	Ceramide synthase 2	Q924Z4	-0.651431	0.770273	0.0594213	0.978886	0.847667	FALSE	FALSE	No
Cert1	Q9EQG9	Q9EQG9	CERT_MOUSE	Cert1	Ceramide transfer protein	Q9EQG9	-1.40166	0.315352	-0.543154	0.937597	0.176547	FALSE	FALSE	No
Ces1	Q8VCC2	Q8VCC2	EST1_MOUSE	Ces1	Liver carboxylesterase 1	Q8VCC2	0.296266	1.31937	0.807816	0.294166	0.00762267	TRUE	TRUE	Up
Ces1c	P23953	P23953	EST1C_MOUSE	Ces1c	Carboxylesterase 1C	P23953	-0.100877	1.11637	0.507746	0.893705	0.0885648	FALSE	FALSE	No
Ces1d	Q8VCT4	Q8VCT4	EST1D_MOUSE	Ces1d	Carboxylesterase 1D	Q8VCT4	0.159803	0.838318	0.499061	0.412818	0.0106179	TRUE	TRUE	Up
Ces1e	Q64176	Q64176	EST1E_MOUSE	Ces1e	Carboxylesterase 1E	Q64176	0.453494	1.44277	0.948132	0.0827831	0.00288881	TRUE	TRUE	Up
Ces1f	Q91WU0	Q91WU0	EST1F_MOUSE	Ces1f	Carboxylesterase 1F	Q91WU0	-0.0719817	0.559963	0.24399	0.910358	0.109718	FALSE	FALSE	No
Ces2a	Q8QZR3	Q8BK48;Q8QZR3;Q91WG0	EST2A_MOUSE	Ces2a	Pyrethroid hydrolase Ces2a	Q8BK48	1.80652	2.61859	2.21256	2.31727e-13	5.52232e-06	TRUE	TRUE	Up
Ces2c	Q91WG0	Q91WG0	EST2C_MOUSE	Ces2c	Acylcarnitine hydrolase	Q91WG0	-0.678038	2.08716	0.704561	0.953397	0.264785	FALSE	FALSE	No
Ces2e	Q8BK48	Q8BK48	EST2E_MOUSE	Ces2e	Pyrethroid hydrolase Ces2e	Q8BK48	-0.0912604	0.935645	0.422192	0.897187	0.0923115	FALSE	FALSE	No
Ces3a	Q63880	Q63880	EST3A_MOUSE	Ces3a	Carboxylesterase 3A	Q63880	-0.936637	0.25669	-0.339973	0.946427	0.217667	FALSE	FALSE	No
Ces3b	Q8VCU1	Q8VCU1	EST3B_MOUSE	Ces3b	Carboxylesterase 3B	Q8VCU1	-0.692661	0.148729	-0.271966	0.935413	0.168534	FALSE	FALSE	No
Cfap20	Q8BTU1	Q8BTU1	CFA20_MOUSE	Cfap20	Cilia- and flagella-associated protein 20	Q8BTU1	-0.887539	0.135947	-0.375796	0.918992	0.124959	FALSE	FALSE	No
Cfb	P04186	P04186	CFAB_MOUSE	Cfb	Complement factor B	P04186	-0.421214	0.302517	-0.0593481	0.976112	0.707418	FALSE	FALSE	No
Cfd	P03953	P03953	CFAD_MOUSE	Cfd	Complement factor D	P03953	-0.218216	0.683527	0.232655	0.952714	0.259371	FALSE	FALSE	No
Cfdp1	O88271	O88271	CFDP1_MOUSE	Cfdp1	Craniofacial development protein 1	O88271	-0.340916	0.979454	0.319269	0.956028	0.287684	FALSE	FALSE	No
Cfh	P06909	P06909	CFAH_MOUSE	Cfh	Complement factor H	P06909	-0.368319	0.905267	0.268474	0.961523	0.348987	FALSE	FALSE	No
Cfi	Q61129	Q61129	CFAI_MOUSE	Cfi	Complement factor I	Q61129	-0.116348	0.981289	0.43247	0.906426	0.103899	FALSE	FALSE	No
Cfl1	P18760	P18760;P45591	COF1_MOUSE	Cfl1	Cofilin-1	P18760	-0.178916	0.50857	0.164827	0.956424	0.291444	FALSE	FALSE	No
Cfl2	P45591	P45591	COF2_MOUSE	Cfl2	Cofilin-2	P45591	-0.562757	0.400409	-0.0811737	0.975936	0.69978	FALSE	FALSE	No
Cggbp1	Q8BHG9	Q8BHG9	CGBP1_MOUSE	Cggbp1	CGG triplet repeat-binding protein 1	Q8BHG9	-0.240764	1.6729	0.716068	0.915914	0.119085	FALSE	FALSE	No
Cgn	P59242	P59242	CING_MOUSE	Cgn	Cingulin	P59242	-0.595861	0.693828	0.0489832	0.979119	0.86139	FALSE	FALSE	No
Cgnl1	Q6AW69	Q6AW69	CGNL1_MOUSE	Cgnl1	Cingulin-like protein 1	Q6AW69	-0.315867	1.09457	0.38935	0.948613	0.230686	FALSE	FALSE	No
Cgrrf1	Q8BMJ7	Q8BMJ7	CGRF1_MOUSE	Cgrrf1	Cell growth regulator with RING finger domain protein 1	Q8BMJ7	-1.22393	0.950561	-0.136684	0.977509	0.773068	FALSE	FALSE	No
Chac2	Q9CQG1	Q9CQG1	CHAC2_MOUSE	Chac2	Putative glutathione-specific gamma-glutamylcyclotransferase 2	Q9CQG1	-0.567217	0.286501	-0.140358	0.968059	0.45914	FALSE	FALSE	No
Champ1	Q8K327	Q8K327	CHAP1_MOUSE	Champ1	Chromosome alignment-maintaining phosphoprotein 1	Q8K327	-0.671334	0.198805	-0.236265	0.947117	0.229016	FALSE	FALSE	No
Chchd2	Q9D1L0	Q9D1L0	CHCH2_MOUSE	Chchd2	Coiled-coil-helix-coiled-coil-helix domain-containing protein 2	Q9D1L0	-0.733168	1.43294	0.349886	0.968409	0.466716	FALSE	FALSE	No
Chchd3	Q9CRB9	Q9CRB9	MIC19_MOUSE	Chchd3	MICOS complex subunit Mic19	Q9CRB9	-0.469823	0.537719	0.033948	0.979376	0.87687	FALSE	FALSE	No
Chchd4	Q8VEA4	Q8VEA4	MIA40_MOUSE	Chchd4	Mitochondrial intermembrane space import and assembly protein 40	Q8VEA4	-1.34312	1.70079	0.178835	0.97779	0.787437	FALSE	FALSE	No
Chd1	P40201	P40201	CHD1_MOUSE	Chd1	Chromodomain-helicase-DNA-binding protein 1	P40201	0.290389	2.19261	1.2415	0.596538	0.0179857	TRUE	TRUE	Up
Chd4	Q6PDQ2	Q6PDQ2	CHD4_MOUSE	Chd4	Chromodomain-helicase-DNA-binding protein 4	Q6PDQ2	-0.605498	0.151017	-0.22724	0.942298	0.196446	FALSE	FALSE	No
Chdh	Q8BJ64	Q8BJ64	CHDH_MOUSE	Chdh	Choline dehydrogenase, mitochondrial	Q8BJ64	0.0779847	0.917337	0.497661	0.707633	0.0266503	TRUE	TRUE	Up
Cherp	Q8CGZ0	Q8CGZ0	CHERP_MOUSE	Cherp	Calcium homeostasis endoplasmic reticulum protein	Q8CGZ0	-0.335331	0.400335	0.0325018	0.978738	0.83912	FALSE	FALSE	No
Chid1	Q922Q9	Q922Q9	CHID1_MOUSE	Chid1	Chitinase domain-containing protein 1	Q922Q9	-0.404277	0.783013	0.189368	0.968652	0.472111	FALSE	FALSE	No
Chil3	O35744	O35744;Q91Z98	CHIL3_MOUSE	Chil3	Chitinase-like protein 3	O35744	-1.23855	-0.218667	-0.728609	0.461022	0.0121182	TRUE	TRUE	Down
Chkb	O55229	O55229	CHKB_MOUSE	Chkb	Choline/ethanolamine kinase	O55229	-0.597144	0.273482	-0.161831	0.965256	0.405375	FALSE	FALSE	No
Chm	Q9QXG2	Q9QXG2	RAE1_MOUSE	Chm	Rab proteins geranylgeranyltransferase component A 1	Q9QXG2	-0.0941986	0.75396	0.329881	0.908967	0.10759	FALSE	FALSE	No
Chmp1a	Q921W0	Q921W0	CHM1A_MOUSE	Chmp1a	Charged multivesicular body protein 1a	Q921W0	-0.330157	0.841689	0.255766	0.960294	0.33336	FALSE	FALSE	No
Chmp2a	Q9DB34	Q9DB34	CHM2A_MOUSE	Chmp2a	Charged multivesicular body protein 2a	Q9DB34	-0.442922	0.272009	-0.0854563	0.972905	0.586645	FALSE	FALSE	No
Chmp2b	Q8BJF9	Q8BJF9	CHM2B_MOUSE	Chmp2b	Charged multivesicular body protein 2b	Q8BJF9	0.238605	1.81273	1.02567	0.598753	0.0181121	TRUE	TRUE	Up
Chmp3	Q9CQ10	Q9CQ10	CHMP3_MOUSE	Chmp3	Charged multivesicular body protein 3	Q9CQ10	-0.00526797	1.98757	0.991149	0.83177	0.0509153	FALSE	FALSE	No
Chmp4b	Q9D8B3	Q9D8B3	CHM4B_MOUSE	Chmp4b	Charged multivesicular body protein 4b	Q9D8B3	-0.0958527	1.95221	0.928176	0.869678	0.0690196	FALSE	FALSE	No
Chmp7	Q8R1T1	Q8R1T1	CHMP7_MOUSE	Chmp7	Charged multivesicular body protein 7	Q8R1T1	-0.962951	1.62623	0.331641	0.972074	0.560819	FALSE	FALSE	No
Chordc1	Q9D1P4	Q9D1P4	CHRD1_MOUSE	Chordc1	Cysteine and histidine-rich domain-containing protein 1	Q9D1P4	-0.247511	1.55002	0.651253	0.921048	0.1292	FALSE	FALSE	No
Chp1	P61022	P61022	CHP1_MOUSE	Chp1	Calcineurin B homologous protein 1	P61022	0.547785	1.42009	0.983935	0.0179795	0.00119841	TRUE	TRUE	Up
Chuk	Q60680	Q60680	IKKA_MOUSE	Chuk	Inhibitor of nuclear factor kappa-B kinase subunit alpha	Q60680	-0.448292	0.334409	-0.0569414	0.976805	0.738854	FALSE	FALSE	No
Ciao1	Q99KN2	Q99KN2	CIAO1_MOUSE	Ciao1	Probable cytosolic iron-sulfur protein assembly protein CIAO1	Q99KN2	-0.202738	0.499424	0.148343	0.961448	0.347998	FALSE	FALSE	No
Ciao2a	Q9DCL2	Q9DCL2	CIA2A_MOUSE	Ciao2a	Cytosolic iron-sulfur assembly component 2A	Q9DCL2	-0.475065	1.06494	0.294938	0.964459	0.392052	FALSE	FALSE	No
Ciao3	Q7TMW6	Q7TMW6;Q9CYQ7	CIAO3_MOUSE	Ciao3	Cytosolic iron-sulfur assembly component 3	Q7TMW6	-1.13429	0.103261	-0.515513	0.89404	0.0889123	FALSE	FALSE	No
Ciapin1	Q8WTY4	Q8WTY4	CPIN1_MOUSE	Ciapin1	Anamorsin	Q8WTY4	-0.274814	0.519688	0.122437	0.969284	0.486633	FALSE	FALSE	No
Cideb	O70303	O70303	CIDEB_MOUSE	Cideb	Cell death activator CIDE-B	O70303	-0.260938	0.756684	0.247873	0.95568	0.284455	FALSE	FALSE	No
Cirbp	P60824	P60824	CIRBP_MOUSE	Cirbp	Cold-inducible RNA-binding protein	P60824	-0.237698	1.43931	0.600808	0.922707	0.132826	FALSE	FALSE	No
Cisd1	Q91WS0	Q91WS0	CISD1_MOUSE	Cisd1	CDGSH iron-sulfur domain-containing protein 1	Q91WS0	-0.135316	1.27944	0.572063	0.900965	0.096735	FALSE	FALSE	No
Cisd2	Q9CQB5	Q9CQB5	CISD2_MOUSE	Cisd2	CDGSH iron-sulfur domain-containing protein 2	Q9CQB5	-0.436287	0.291984	-0.0721514	0.974736	0.651056	FALSE	FALSE	No
Cisd3	B1AR13	B1AR13	CISD3_MOUSE	Cisd3	CDGSH iron-sulfur domain-containing protein 3, mitochondrial	B1AR13	-0.107114	0.550788	0.221837	0.93069	0.153345	FALSE	FALSE	No
Ckap4	Q8BMK4	Q8BMK4	CKAP4_MOUSE	Ckap4	Cytoskeleton-associated protein 4	Q8BMK4	0.112225	0.888266	0.500246	0.6129	0.0189521	TRUE	TRUE	Up
Ckap5	A2AGT5	A2AGT5	CKAP5_MOUSE	Ckap5	Cytoskeleton-associated protein 5	A2AGT5	-0.439512	0.234172	-0.10267	0.96948	0.491287	FALSE	FALSE	No
Ckb	Q04447	Q04447	KCRB_MOUSE	Ckb	Creatine kinase B-type	Q04447	-0.62093	0.363024	-0.128953	0.971776	0.552019	FALSE	FALSE	No
Clasp1	Q80TV8	Q80TV8	CLAP1_MOUSE	Clasp1	CLIP-associating protein 1	Q80TV8	-0.238484	0.419148	0.0903323	0.971127	0.533614	FALSE	FALSE	No
Clasp2	Q8BRT1	Q8BRT1	CLAP2_MOUSE	Clasp2	CLIP-associating protein 2	Q8BRT1	-0.584777	1.3007	0.357961	0.964697	0.395954	FALSE	FALSE	No
Clcc1	Q99LI2	Q99LI2	CLCC1_MOUSE	Clcc1	Chloride channel CLIC-like protein 1	Q99LI2	-0.261895	0.551371	0.144738	0.966329	0.424617	FALSE	FALSE	No
Clcn2	Q9R0A1	Q9R0A1	CLCN2_MOUSE	Clcn2	Chloride channel protein 2	Q9R0A1	-0.168059	1.03808	0.435011	0.921726	0.13066	FALSE	FALSE	No
Clcn7	O70496	O70496	CLCN7_MOUSE	Clcn7	H(+)/Cl(-) exchange transporter 7	O70496	-0.170747	2.05748	0.943368	0.889932	0.0848231	FALSE	FALSE	No
Cldn3	Q9Z0G9	Q9Z0G9	CLD3_MOUSE	Cldn3	Claudin-3	Q9Z0G9	-0.262691	0.437306	0.0873076	0.972405	0.570883	FALSE	FALSE	No
Clec1b	Q9JL99	Q9JL99	CLC1B_MOUSE	Clec1b	C-type lectin domain family 1 member B	Q9JL99	-1.43903	0.55997	-0.439531	0.96002	0.330047	FALSE	FALSE	No
Clec3b	P43025	P43025	TETN_MOUSE	Clec3b	Tetranectin	P43025	-0.79569	0.0239399	-0.385875	0.855807	0.0611273	FALSE	FALSE	No
Clec4f	P70194	P70194	CLC4F_MOUSE	Clec4f	C-type lectin domain family 4 member F	P70194	-0.367173	0.511641	0.0722342	0.976097	0.706772	FALSE	FALSE	No
Clec4g	Q8BNX1	Q8BNX1	CLC4G_MOUSE	Clec4g	C-type lectin domain family 4 member G	Q8BNX1	-1.02273	-0.174185	-0.59846	0.481791	0.0128367	TRUE	TRUE	Down
Clic1	Q9Z1Q5	Q9Z1Q5	CLIC1_MOUSE	Clic1	Chloride intracellular channel protein 1	Q9Z1Q5	-0.862826	0.293366	-0.28473	0.955148	0.279638	FALSE	FALSE	No
Clic4	Q9QYB1	Q9QYB1	CLIC4_MOUSE	Clic4	Chloride intracellular channel protein 4	Q9QYB1	-0.290563	0.355333	0.0323849	0.978359	0.817862	FALSE	FALSE	No
Clint1	Q99KN9	Q99KN9	EPN4_MOUSE	Clint1	Clathrin interactor 1	Q99KN9	-0.28977	0.8536	0.281915	0.955088	0.279105	FALSE	FALSE	No
Clip1	Q922J3	Q922J3	CLIP1_MOUSE	Clip1	CAP-Gly domain-containing linker protein 1	Q922J3	-0.29642	0.821025	0.262303	0.957373	0.300822	FALSE	FALSE	No
Clmn	Q8C5W0	Q8C5W0	CLMN_MOUSE	Clmn	Calmin	Q8C5W0	-0.517407	0.303098	-0.107155	0.971823	0.553377	FALSE	FALSE	No
Cln5	Q3UMW8	Q3UMW8	CLN5_MOUSE	Cln5	Ceroid-lipofuscinosis neuronal protein 5 homolog	Q3UMW8	-1.09267	0.59577	-0.248447	0.970072	0.505816	FALSE	FALSE	No
Cln8	Q9QUK3	Q9QUK3	CLN8_MOUSE	Cln8	Protein CLN8	Q9QUK3	-1.95387	0.316744	-0.818562	0.921792	0.130804	FALSE	FALSE	No
Clns1a	Q61189	Q61189	ICLN_MOUSE	Clns1a	Methylosome subunit pICln	Q61189	-0.471702	1.21941	0.373855	0.959816	0.327615	FALSE	FALSE	No
Clock	O08785	O08785	CLOCK_MOUSE	Clock	Circadian locomoter output cycles protein kaput	O08785	-0.386561	0.590898	0.102168	0.974268	0.633539	FALSE	FALSE	No
Clp1	Q99LI9	Q99LI9	CLP1_MOUSE	Clp1	Polyribonucleotide 5'-hydroxyl-kinase Clp1	Q99LI9	-0.911692	0.881295	-0.0151987	0.980771	0.968879	FALSE	FALSE	No
Clpb	Q60649	Q60649	CLPB_MOUSE	Clpb	Caseinolytic peptidase B protein homolog	Q60649	-0.509412	0.264585	-0.122413	0.968811	0.47569	FALSE	FALSE	No
Clpp	O88696	O88696	CLPP_MOUSE	Clpp	ATP-dependent Clp protease proteolytic subunit, mitochondrial	O88696	-0.281263	0.611412	0.165074	0.965388	0.407671	FALSE	FALSE	No
Clptm1	Q8VBZ3	Q8VBZ3	CLPT1_MOUSE	Clptm1	Putative lipid scramblase CLPTM1	Q8VBZ3	-0.843839	0.544293	-0.149773	0.973972	0.622833	FALSE	FALSE	No
Clptm1l	Q8BXA5	Q8BXA5	CLP1L_MOUSE	Clptm1l	Lipid scramblase CLPTM1L	Q8BXA5	-0.271654	0.572734	0.15054	0.966288	0.423845	FALSE	FALSE	No
Clpx	Q9JHS4	Q9JHS4	CLPX_MOUSE	Clpx	ATP-dependent Clp protease ATP-binding subunit clpX-like, mitochondrial	Q9JHS4	-0.474236	0.305349	-0.0844433	0.973934	0.621497	FALSE	FALSE	No
Clta	O08585	O08585	CLCA_MOUSE	Clta	Clathrin light chain A	O08585	-0.370391	1.00726	0.318434	0.958035	0.307683	FALSE	FALSE	No
Cltb	Q6IRU5	Q6IRU5	CLCB_MOUSE	Cltb	Clathrin light chain B	Q6IRU5	-0.197656	1.65034	0.726342	0.906913	0.104588	FALSE	FALSE	No
Cltc	Q68FD5	Q68FD5	CLH1_MOUSE	Cltc	Clathrin heavy chain 1	Q68FD5	-0.807101	0.338532	-0.234284	0.962519	0.362632	FALSE	FALSE	No
Clu	Q06890	Q06890	CLUS_MOUSE	Clu	Clusterin	Q06890	-0.297483	0.600981	0.151749	0.967501	0.447499	FALSE	FALSE	No
Cluh	Q5SW19	Q5SW19	CLU_MOUSE	Cluh	Clustered mitochondria protein homolog	Q5SW19	-0.46012	0.257008	-0.101556	0.970675	0.521412	FALSE	FALSE	No
Clybl	Q8R4N0	Q8R4N0	CLYBL_MOUSE	Clybl	Citramalyl-CoA lyase, mitochondrial	Q8R4N0	-0.363301	0.465007	0.050853	0.97761	0.778181	FALSE	FALSE	No
Cmah	Q61419	Q61419	CMAH_MOUSE	Cmah	Cytidine monophosphate-N-acetylneuraminic acid hydroxylase	Q61419	-1.10805	-0.245092	-0.67657	0.305755	0.00788344	TRUE	TRUE	Down
Cmas	Q99KK2	Q99KK2	NEUA_MOUSE	Cmas	N-acylneuraminate cytidylyltransferase	Q99KK2	-0.832067	0.346247	-0.24291	0.962262	0.359022	FALSE	FALSE	No
Cmbl	Q8R1G2	Q8R1G2	CMBL_MOUSE	Cmbl	Carboxymethylenebutenolidase homolog	Q8R1G2	-0.289625	0.706304	0.20834	0.961781	0.352436	FALSE	FALSE	No
Cmc1	Q9CPZ8	Q9CPZ8	COXM1_MOUSE	Cmc1	COX assembly mitochondrial protein homolog	Q9CPZ8	-0.308574	1.77201	0.731717	0.925314	0.138928	FALSE	FALSE	No
Cmc2	Q8K199	Q8K199	COXM2_MOUSE	Cmc2	COX assembly mitochondrial protein 2 homolog	Q8K199	-0.757016	1.15488	0.198933	0.97431	0.635053	FALSE	FALSE	No
Cml1	Q9JIZ0	Q9JIZ0	CMLO1_MOUSE	Cml1	Probable N-acetyltransferase CML1	Q9JIZ0	-1.5944	-0.15112	-0.872759	0.687714	0.0246399	TRUE	TRUE	Down
Cml5	Q9QXS8	Q9QXS8	CMLO5_MOUSE	Cml5	Probable N-acetyltransferase CML5	Q9QXS8	-1.3732	0.502508	-0.435344	0.957861	0.30585	FALSE	FALSE	No
Cmpk1	Q9DBP5	Q9DBP5	KCY_MOUSE	Cmpk1	UMP-CMP kinase	Q9DBP5	-0.385662	0.30447	-0.0405959	0.977785	0.787186	FALSE	FALSE	No
Cmpk2	Q3U5Q7	Q3U5Q7	CMPK2_MOUSE	Cmpk2	UMP-CMP kinase 2, mitochondrial	Q3U5Q7	-0.420214	0.635381	0.107583	0.974494	0.641884	FALSE	FALSE	No
Cmtm4	Q8CJ61	Q8CJ61	CKLF4_MOUSE	Cmtm4	CKLF-like MARVEL transmembrane domain-containing protein 4	Q8CJ61	-0.00618519	0.96271	0.478262	0.835396	0.0522401	FALSE	FALSE	No
Cmtm6	Q9CZ69	Q9CZ69	CKLF6_MOUSE	Cmtm6	CKLF-like MARVEL transmembrane domain-containing protein 6	Q9CZ69	-0.0445629	1.71611	0.835774	0.852522	0.0595066	FALSE	FALSE	No
Cmtr1	Q9DBC3	Q9DBC3	CMTR1_MOUSE	Cmtr1	Cap-specific mRNA (nucleoside-2'-O-)-methyltransferase 1	Q9DBC3	-0.232226	0.439755	0.103765	0.969248	0.485788	FALSE	FALSE	No
Cnbp	P53996	P53996	CNBP_MOUSE	Cnbp	CCHC-type zinc finger nucleic acid binding protein	P53996	-0.638249	1.29077	0.326258	0.967472	0.446898	FALSE	FALSE	No
Cndp2	Q9D1A2	Q9D1A2	CNDP2_MOUSE	Cndp2	Cytosolic non-specific dipeptidase	Q9D1A2	-0.323812	0.302982	-0.0104152	0.980341	0.939049	FALSE	FALSE	No
Cnn2	Q08093	Q08093	CNN2_MOUSE	Cnn2	Calponin-2	Q08093	-0.450662	1.02636	0.28785	0.96397	0.384254	FALSE	FALSE	No
Cnn3	Q9DAW9	Q9DAW9	CNN3_MOUSE	Cnn3	Calponin-3	Q9DAW9	-0.366139	0.789394	0.211627	0.965633	0.411959	FALSE	FALSE	No
Cnnm3	Q32NY4	Q32NY4	CNNM3_MOUSE	Cnnm3	Metal transporter CNNM3	Q32NY4	-0.568602	0.193446	-0.187578	0.955171	0.279844	FALSE	FALSE	No
Cnot1	Q6ZQ08	Q6ZQ08	CNOT1_MOUSE	Cnot1	CCR4-NOT transcription complex subunit 1	Q6ZQ08	-0.81853	0.226343	-0.296093	0.946811	0.219853	FALSE	FALSE	No
Cnot10	Q8BH15	Q8BH15	CNO10_MOUSE	Cnot10	CCR4-NOT transcription complex subunit 10	Q8BH15	-0.885341	0.169147	-0.358097	0.929833	0.15086	FALSE	FALSE	No
Cnot11	Q9CWN7	Q9CWN7	CNO11_MOUSE	Cnot11	CCR4-NOT transcription complex subunit 11	Q9CWN7	-0.838596	0.508062	-0.165267	0.972599	0.576927	FALSE	FALSE	No
Cnot2	Q8C5L3	Q8C5L3	CNOT2_MOUSE	Cnot2	CCR4-NOT transcription complex subunit 2	Q8C5L3	-0.630259	0.933174	0.151458	0.97492	0.658184	FALSE	FALSE	No
Cnot3	Q8K0V4	Q8K0V4	CNOT3_MOUSE	Cnot3	CCR4-NOT transcription complex subunit 3	Q8K0V4	-0.428383	0.924751	0.248184	0.965596	0.411302	FALSE	FALSE	No
Cnot7	Q60809	Q60809	CNOT7_MOUSE	Cnot7	CCR4-NOT transcription complex subunit 7	Q60809	-0.459002	0.620414	0.0807059	0.976439	0.723946	FALSE	FALSE	No
Cnot8	Q9D8X5	Q9D8X5	CNOT8_MOUSE	Cnot8	CCR4-NOT transcription complex subunit 8	Q9D8X5	-0.803447	0.0310538	-0.386196	0.862308	0.0645976	FALSE	FALSE	No
Cnot9	Q9JKY0	Q9JKY0	CNOT9_MOUSE	Cnot9	CCR4-NOT transcription complex subunit 9	Q9JKY0	-0.637513	0.113413	-0.26205	0.92636	0.14153	FALSE	FALSE	No
Cnp	P16330	P16330	CN37_MOUSE	Cnp	2',3'-cyclic-nucleotide 3'-phosphodiesterase	P16330	-1.29598	-0.512416	-0.9042	0.0141517	0.00105547	TRUE	TRUE	Down
Cnpy2	Q9QXT0	Q9QXT0	CNPY2_MOUSE	Cnpy2	Protein canopy homolog 2	Q9QXT0	0.109173	1.02839	0.568784	0.662628	0.0224517	TRUE	TRUE	Up
Cnpy3	Q9DAU1	Q9DAU1	CNPY3_MOUSE	Cnpy3	Protein canopy homolog 3	Q9DAU1	-0.199523	1.29065	0.545564	0.919447	0.125876	FALSE	FALSE	No
Cnpy4	Q8BQ47	Q8BQ47	CNPY4_MOUSE	Cnpy4	Protein canopy homolog 4	Q8BQ47	-0.536597	0.933159	0.198281	0.971382	0.540728	FALSE	FALSE	No
Coa3	Q9D2R6	Q9D2R6	COA3_MOUSE	Coa3	Cytochrome c oxidase assembly factor 3 homolog, mitochondrial	Q9D2R6	-0.42545	0.975349	0.274949	0.963765	0.381057	FALSE	FALSE	No
Coa6	Q8BGD8	Q8BGD8	COA6_MOUSE	Coa6	Cytochrome c oxidase assembly factor 6 homolog	Q8BGD8	-1.53328	2.1408	0.303764	0.97606	0.705149	FALSE	FALSE	No
Coa7	Q921H9	Q921H9	COA7_MOUSE	Coa7	Cytochrome c oxidase assembly factor 7	Q921H9	-0.174244	0.665552	0.245654	0.944445	0.206978	FALSE	FALSE	No
Coasy	Q9DBL7	Q9DBL7	COASY_MOUSE	Coasy	Bifunctional coenzyme A synthase	Q9DBL7	-0.679634	0.387069	-0.146283	0.971151	0.534264	FALSE	FALSE	No
Cobl	Q5NBX1	Q5NBX1	COBL_MOUSE	Cobl	Protein cordon-bleu	Q5NBX1	-0.496328	2.45331	0.97849	0.927959	0.153565	FALSE	FALSE	No
Cobll1	Q3UMF0	Q3UMF0	COBL1_MOUSE	Cobll1	Cordon-bleu protein-like 1	Q3UMF0	-0.448136	1.0463	0.299084	0.963189	0.372341	FALSE	FALSE	No
Cog1	Q9Z160	Q9Z160	COG1_MOUSE	Cog1	Conserved oligomeric Golgi complex subunit 1	Q9Z160	-0.514428	0.378575	-0.0679264	0.976561	0.727525	FALSE	FALSE	No
Cog2	Q921L5	Q921L5	COG2_MOUSE	Cog2	Conserved oligomeric Golgi complex subunit 2	Q921L5	-0.575308	0.218811	-0.178249	0.959228	0.320793	FALSE	FALSE	No
Cog3	Q8CI04	Q8CI04	COG3_MOUSE	Cog3	Conserved oligomeric Golgi complex subunit 3	Q8CI04	-0.0386239	0.624856	0.293116	0.877886	0.0746832	FALSE	FALSE	No
Cog4	Q8R1U1	Q8R1U1	COG4_MOUSE	Cog4	Conserved oligomeric Golgi complex subunit 4	Q8R1U1	-0.565604	0.450423	-0.0575903	0.977929	0.794715	FALSE	FALSE	No
Cog5	Q8C0L8	Q8C0L8	COG5_MOUSE	Cog5	Conserved oligomeric Golgi complex subunit 5	Q8C0L8	-0.424789	0.292243	-0.0662732	0.975287	0.672732	FALSE	FALSE	No
Cog6	Q8R3I3	Q8R3I3	COG6_MOUSE	Cog6	Conserved oligomeric Golgi complex subunit 6	Q8R3I3	-0.464687	0.38311	-0.0407884	0.97849	0.825081	FALSE	FALSE	No
Cog7	Q3UM29	Q3UM29	COG7_MOUSE	Cog7	Conserved oligomeric Golgi complex subunit 7	Q3UM29	-0.393094	0.346182	-0.0234559	0.979491	0.883988	FALSE	FALSE	No
Cog8	Q9JJA2	Q9JJA2	COG8_MOUSE	Cog8	Conserved oligomeric Golgi complex subunit 8	Q9JJA2	-0.759045	0.398984	-0.180031	0.969127	0.482947	FALSE	FALSE	No
Coil	Q5SU73	Q5SU73	COIL_MOUSE	Coil	Coilin	Q5SU73	-0.589222	0.262417	-0.163402	0.963302	0.379626	FALSE	FALSE	No
Col14a1	Q80X19	Q80X19	COEA1_MOUSE	Col14a1	Collagen alpha-1(XIV) chain	Q80X19	-0.916396	0.183194	-0.366601	0.932015	0.157339	FALSE	FALSE	No
Col15a1	O35206	O35206	COFA1_MOUSE	Col15a1	Collagen alpha-1(XV) chain	O35206	-0.568648	0.540012	-0.0143182	0.980539	0.952605	FALSE	FALSE	No
Col18a1	P39061	P39061	COIA1_MOUSE	Col18a1	Collagen alpha-1(XVIII) chain	P39061	-0.582992	0.137594	-0.222699	0.939802	0.185389	FALSE	FALSE	No
Col19a1	Q0VF58	Q0VF58	COJA1_MOUSE	Col19a1	Collagen alpha-1(XIX) chain	Q0VF58	-0.470303	0.348346	-0.0609784	0.976678	0.73291	FALSE	FALSE	No
Col1a1	P11087	Cont_P02453;P11087	CO1A1_MOUSE	Col1a1	Collagen alpha-1(I) chain	Cont_P02453	-1.29832	1.09681	-0.100754	0.978767	0.841859	FALSE	FALSE	No
Col1a2	Q01149	Q01149	CO1A2_MOUSE	Col1a2	Collagen alpha-2(I) chain	Q01149	-3.038	1.29963	-0.869185	0.963151	0.371777	FALSE	FALSE	No
Col4a2	P08122	P08122	CO4A2_MOUSE	Col4a2	Collagen alpha-2(IV) chain	P08122	-2.45151	1.78418	-0.333662	0.976358	0.718322	FALSE	FALSE	No
Col5a1	O88207	O88207;Q61245	CO5A1_MOUSE	Col5a1	Collagen alpha-1(V) chain	O88207	-1.74144	-0.110551	-0.925995	0.712356	0.0323571	TRUE	TRUE	Down
Col6a1	Q04857	Q04857	CO6A1_MOUSE	Col6a1	Collagen alpha-1(VI) chain	Q04857	-2.29791	0.281912	-1.008	0.90808	0.106273	FALSE	FALSE	No
Col6a2	Q02788	Q02788	CO6A2_MOUSE	Col6a2	Collagen alpha-2(VI) chain	Q02788	-2.8268	0.296637	-1.26508	0.900596	0.0962856	FALSE	FALSE	No
Colec11	Q3SXB8	Q3SXB8	COL11_MOUSE	Colec11	Collectin-11	Q3SXB8	-0.80917	-0.0646603	-0.436915	0.717463	0.0277504	TRUE	TRUE	Down
Colec12	Q8K4Q8	Q8K4Q8	COL12_MOUSE	Colec12	Collectin-12	Q8K4Q8	-0.449389	0.83991	0.19526	0.968903	0.482138	FALSE	FALSE	No
Colgalt1	Q8K297	Q8K297	GT251_MOUSE	Colgalt1	Procollagen galactosyltransferase 1	Q8K297	-0.0297176	0.657144	0.313713	0.867012	0.0673544	FALSE	FALSE	No
Commd1	Q8K4M5	Q8K4M5	COMD1_MOUSE	Commd1	COMM domain-containing protein 1	Q8K4M5	-0.615526	0.295183	-0.160172	0.966605	0.429826	FALSE	FALSE	No
Commd10	Q8JZY2	Q8JZY2	COMDA_MOUSE	Commd10	COMM domain-containing protein 10	Q8JZY2	-0.0694521	0.935848	0.433198	0.885169	0.0805129	FALSE	FALSE	No
Commd2	Q8BXC6	Q8BXC6	COMD2_MOUSE	Commd2	COMM domain-containing protein 2	Q8BXC6	-0.80564	0.216319	-0.294661	0.945546	0.212791	FALSE	FALSE	No
Commd3	Q63829	Q63829	COMD3_MOUSE	Commd3	COMM domain-containing protein 3	Q63829	-0.441965	0.203912	-0.119027	0.965476	0.409195	FALSE	FALSE	No
Commd5	Q8R395	Q8R395	COMD5_MOUSE	Commd5	COMM domain-containing protein 5	Q8R395	-0.501379	0.197999	-0.15169	0.960523	0.33618	FALSE	FALSE	No
Commd7	Q8BG94	Q8BG94	COMD7_MOUSE	Commd7	COMM domain-containing protein 7	Q8BG94	-0.483113	0.375176	-0.0539681	0.977507	0.772995	FALSE	FALSE	No
Commd8	Q9CZG3	Q9CZG3	COMD8_MOUSE	Commd8	COMM domain-containing protein 8	Q9CZG3	-0.697688	0.238492	-0.229598	0.95535	0.281452	FALSE	FALSE	No
Commd9	Q8K2Q0	Q8K2Q0	COMD9_MOUSE	Commd9	COMM domain-containing protein 9	Q8K2Q0	-0.401696	0.531474	0.0648888	0.977038	0.749905	FALSE	FALSE	No
Comt	O88587	O88587	COMT_MOUSE	Comt	Catechol O-methyltransferase	O88587	-0.636864	0.363079	-0.136892	0.971175	0.534943	FALSE	FALSE	No
Comtd1	Q8BIG7	Q8BIG7	CMTD1_MOUSE	Comtd1	Catechol O-methyltransferase domain-containing protein 1	Q8BIG7	-0.556053	0.7974	0.120674	0.975551	0.683517	FALSE	FALSE	No
Copa	Q8CIE6	Q8CIE6	COPA_MOUSE	Copa	Coatomer subunit alpha	Q8CIE6	-0.597151	0.161711	-0.21772	0.945914	0.214804	FALSE	FALSE	No
Copb1	Q9JIF7	Q9JIF7	COPB_MOUSE	Copb1	Coatomer subunit beta	Q9JIF7	-0.76555	0.265377	-0.250086	0.955875	0.286261	FALSE	FALSE	No
Copb2	O55029	O55029	COPB2_MOUSE	Copb2	Coatomer subunit beta'	O55029	-1.30894	0.241292	-0.533825	0.928097	0.146055	FALSE	FALSE	No
Cope	O89079	O89079	COPE_MOUSE	Cope	Coatomer subunit epsilon	O89079	-1.96988	3.23397	0.632045	0.972721	0.58077	FALSE	FALSE	No
Copg1	Q9QZE5	Q9QZE5	COPG1_MOUSE	Copg1	Coatomer subunit gamma-1	Q9QZE5	-0.931421	0.153574	-0.388923	0.922628	0.132649	FALSE	FALSE	No
Copg2	Q9QXK3	Q9QXK3	COPG2_MOUSE	Copg2	Coatomer subunit gamma-2	Q9QXK3	-0.820053	0.280084	-0.269985	0.955318	0.281165	FALSE	FALSE	No
Cops2	P61202	P61202	CSN2_MOUSE	Cops2	COP9 signalosome complex subunit 2	P61202	-0.326907	0.451894	0.0624935	0.976246	0.713351	FALSE	FALSE	No
Cops3	O88543	O88543	CSN3_MOUSE	Cops3	COP9 signalosome complex subunit 3	O88543	-0.309418	0.543984	0.117283	0.97112	0.533413	FALSE	FALSE	No
Cops4	O88544	O88544	CSN4_MOUSE	Cops4	COP9 signalosome complex subunit 4	O88544	-0.319721	0.351508	0.0158939	0.979952	0.913252	FALSE	FALSE	No
Cops5	O35864	O35864	CSN5_MOUSE	Cops5	COP9 signalosome complex subunit 5	O35864	-1.07293	0.48734	-0.292797	0.965007	0.401137	FALSE	FALSE	No
Cops6	O88545	O88545	CSN6_MOUSE	Cops6	COP9 signalosome complex subunit 6	O88545	-1.32214	0.899838	-0.211153	0.975074	0.664202	FALSE	FALSE	No
Cops7a	Q9CZ04	Q9CZ04	CSN7A_MOUSE	Cops7a	COP9 signalosome complex subunit 7a	Q9CZ04	-0.30452	0.588335	0.141908	0.968719	0.473602	FALSE	FALSE	No
Cops8	Q8VBV7	Q8VBV7	CSN8_MOUSE	Cops8	COP9 signalosome complex subunit 8	Q8VBV7	-0.484267	0.803739	0.159736	0.972474	0.573015	FALSE	FALSE	No
Copz1	P61924	P61924	COPZ1_MOUSE	Copz1	Coatomer subunit zeta-1	P61924	-0.610574	0.086454	-0.26206	0.91511	0.117636	FALSE	FALSE	No
Copz2	Q9JHH9	Q9JHH9	COPZ2_MOUSE	Copz2	Coatomer subunit zeta-2	Q9JHH9	-0.397217	0.768786	0.185785	0.968671	0.472542	FALSE	FALSE	No
Coq10b	Q3THF9	Q3THF9	CQ10B_MOUSE	Coq10b	Coenzyme Q-binding protein COQ10 homolog B, mitochondrial	Q3THF9	-1.14737	0.747273	-0.200049	0.973809	0.619968	FALSE	FALSE	No
Coq3	Q8BMS4	Q8BMS4	COQ3_MOUSE	Coq3	Ubiquinone biosynthesis O-methyltransferase, mitochondrial	Q8BMS4	-0.619478	0.149145	-0.235166	0.940708	0.189266	FALSE	FALSE	No
Coq4	Q8BGB8	Q8BGB8	COQ4_MOUSE	Coq4	Ubiquinone biosynthesis protein COQ4 homolog, mitochondrial	Q8BGB8	-0.191797	0.46072	0.134461	0.962275	0.359208	FALSE	FALSE	No
Coq5	Q9CXI0	Q9CXI0	COQ5_MOUSE	Coq5	2-methoxy-6-polyprenyl-1,4-benzoquinol methylase, mitochondrial	Q9CXI0	-0.614145	0.50269	-0.0557271	0.978375	0.818723	FALSE	FALSE	No
Coq6	Q8R1S0	Q8R1S0	COQ6_MOUSE	Coq6	Ubiquinone biosynthesis monooxygenase COQ6, mitochondrial	Q8R1S0	-0.705828	0.0731431	-0.316342	0.900006	0.0955738	FALSE	FALSE	No
Coq7	P97478	P97478	COQ7_MOUSE	Coq7	5-demethoxyubiquinone hydroxylase, mitochondrial	P97478	-0.325403	0.32388	-0.000761761	0.981141	0.995691	FALSE	FALSE	No
Coq8a	Q60936	Q60936	COQ8A_MOUSE	Coq8a	Atypical kinase COQ8A, mitochondrial	Q60936	-0.419072	0.221272	-0.0989	0.969245	0.4857	FALSE	FALSE	No
Coq8b	Q566J8	Q566J8	COQ8B_MOUSE	Coq8b	Atypical kinase COQ8B, mitochondrial	Q566J8	-0.578098	0.348993	-0.114552	0.972518	0.574394	FALSE	FALSE	No
Coq9	Q8K1Z0	Q8K1Z0	COQ9_MOUSE	Coq9	Ubiquinone biosynthesis protein COQ9, mitochondrial	Q8K1Z0	-0.270135	0.454377	0.0921207	0.972167	0.563618	FALSE	FALSE	No
Coro1a	O89053	O89053	COR1A_MOUSE	Coro1a	Coronin-1A	O89053	-0.400733	0.362861	-0.0189359	0.979889	0.909172	FALSE	FALSE	No
Coro1b	Q9WUM3	Q9WUM3	COR1B_MOUSE	Coro1b	Coronin-1B	Q9WUM3	-0.266484	0.464509	0.0990125	0.971326	0.539152	FALSE	FALSE	No
Coro1c	Q9WUM4	Q9WUM4	COR1C_MOUSE	Coro1c	Coronin-1C	Q9WUM4	-0.402453	0.686015	0.141781	0.971857	0.554378	FALSE	FALSE	No
Coro7	Q9D2V7	Q9D2V7	CORO7_MOUSE	Coro7	Coronin-7	Q9D2V7	-0.260954	0.559963	0.149504	0.965772	0.414443	FALSE	FALSE	No
Cotl1	Q9CQI6	Q9CQI6	COTL1_MOUSE	Cotl1	Coactosin-like protein	Q9CQI6	-0.123779	0.572396	0.224308	0.935746	0.169712	FALSE	FALSE	No
Cox15	Q8BJ03	Q8BJ03	COX15_MOUSE	Cox15	Cytochrome c oxidase assembly protein COX15 homolog	Q8BJ03	-1.59916	0.556313	-0.521421	0.956008	0.287495	FALSE	FALSE	No
Cox16	Q9CR63	Q9CR63	COX16_MOUSE	Cox16	Cytochrome c oxidase assembly protein COX16 homolog, mitochondrial	Q9CR63	-0.592208	0.131619	-0.230295	0.937028	0.174393	FALSE	FALSE	No
Cox4i1	P19783	P19783	COX41_MOUSE	Cox4i1	Cytochrome c oxidase subunit 4 isoform 1, mitochondrial	P19783	-0.306843	0.501955	0.0975561	0.972801	0.583324	FALSE	FALSE	No
Cox5a	P12787	P12787	COX5A_MOUSE	Cox5a	Cytochrome c oxidase subunit 5A, mitochondrial	P12787	-0.779892	2.14011	0.680108	0.95771	0.304284	FALSE	FALSE	No
Cox5b	P19536	P19536	COX5B_MOUSE	Cox5b	Cytochrome c oxidase subunit 5B, mitochondrial	P19536	-0.78759	1.02473	0.118568	0.97733	0.764138	FALSE	FALSE	No
Cox6b1	P56391	P56391	CX6B1_MOUSE	Cox6b1	Cytochrome c oxidase subunit 6B1	P56391	-0.145634	1.022	0.438183	0.915424	0.118198	FALSE	FALSE	No
Cox6c	Q9CPQ1	Q9CPQ1	COX6C_MOUSE	Cox6c	Cytochrome c oxidase subunit 6C	Q9CPQ1	-0.888484	1.69994	0.40573	0.968977	0.479478	FALSE	FALSE	No
Cox7a2	P48771	P48771	CX7A2_MOUSE	Cox7a2	Cytochrome c oxidase subunit 7A2, mitochondrial	P48771	-1.01923	0.508978	-0.255125	0.967746	0.452539	FALSE	FALSE	No
Cox7a2l	Q61387	Q61387	COX7R_MOUSE	Cox7a2l	Cytochrome c oxidase subunit 7A-related protein, mitochondrial	Q61387	-1.45532	-0.289094	-0.872209	0.38478	0.00983392	TRUE	TRUE	Down
Cox7c	P17665	P17665	COX7C_MOUSE	Cox7c	Cytochrome c oxidase subunit 7C, mitochondrial	P17665	-1.08604	0.568041	-0.259002	0.968996	0.479922	FALSE	FALSE	No
Cp	Q61147	Q61147	CERU_MOUSE	Cp	Ceruloplasmin	Q61147	-0.0320288	0.666486	0.317228	0.868968	0.0685687	FALSE	FALSE	No
Cpb2	Q9JHH6	Cont_Q2KIG3;Q9JHH6	CBPB2_MOUSE	Cpb2	Carboxypeptidase B2	Cont_Q2KIG3	-1.18238	0.546723	-0.317829	0.965541	0.410343	FALSE	FALSE	No
Cpeb2	Q812E0	Q812E0	CPEB2_MOUSE	Cpeb2	Cytoplasmic polyadenylation element-binding protein 2	Q812E0	-0.273878	1.47373	0.599927	0.928491	0.14712	FALSE	FALSE	No
Cpeb4	Q7TN98	Q7TN98	CPEB4_MOUSE	Cpeb4	Cytoplasmic polyadenylation element-binding protein 4	Q7TN98	-0.38476	0.430892	0.0230659	0.979691	0.896506	FALSE	FALSE	No
Cpn1	Q9JJN5	Q9JJN5	CBPN_MOUSE	Cpn1	Carboxypeptidase N catalytic chain	Q9JJN5	-0.0346406	0.692528	0.328944	0.8703	0.0694193	FALSE	FALSE	No
Cpn2	Q9DBB9	Q9DBB9	CPN2_MOUSE	Cpn2	Carboxypeptidase N subunit 2	Q9DBB9	-0.552889	0.267972	-0.142458	0.966909	0.435667	FALSE	FALSE	No
Cpne1	Q8C166	Q8C166	CPNE1_MOUSE	Cpne1	Copine-1	Q8C166	-0.761331	0.122025	-0.319653	0.921232	0.129592	FALSE	FALSE	No
Cpne2	P59108	P59108	CPNE2_MOUSE	Cpne2	Copine-2	P59108	-2.61978	-0.562113	-1.59095	0.328841	0.0084199	TRUE	TRUE	Down
Cpne3	Q8BT60	Q8BT60	CPNE3_MOUSE	Cpne3	Copine-3	Q8BT60	-0.877843	0.0724225	-0.40271	0.889675	0.0845795	FALSE	FALSE	No
Cpox	P36552	P36552	HEM6_MOUSE	Cpox	Oxygen-dependent coproporphyrinogen-III oxidase, mitochondrial	P36552	-0.192101	0.8259	0.3169	0.939133	0.182624	FALSE	FALSE	No
Cpped1	Q8BFS6	Q8BFS6	CPPED_MOUSE	Cpped1	Serine/threonine-protein phosphatase CPPED1	Q8BFS6	-0.350494	0.405431	0.0274682	0.979218	0.867317	FALSE	FALSE	No
Cpq	Q9WVJ3	Q9WVJ3	CBPQ_MOUSE	Cpq	Carboxypeptidase Q	Q9WVJ3	-0.534964	0.588874	0.0269549	0.979935	0.912137	FALSE	FALSE	No
Cps1	Q8C196	Q8C196	CPSM_MOUSE	Cps1	Carbamoyl-phosphate synthase [ammonia], mitochondrial	Q8C196	-0.917383	-0.103313	-0.510348	0.647452	0.0212801	TRUE	TRUE	Down
Cpsf1	Q9EPU4	Q9EPU4	CPSF1_MOUSE	Cpsf1	Cleavage and polyadenylation specificity factor subunit 1	Q9EPU4	-0.86045	0.119439	-0.370506	0.91413	0.115916	FALSE	FALSE	No
Cpsf2	O35218	O35218	CPSF2_MOUSE	Cpsf2	Cleavage and polyadenylation specificity factor subunit 2	O35218	-0.908132	-0.0201321	-0.464132	0.804986	0.0428147	FALSE	FALSE	Down
Cpsf3	Q9QXK7	Q9QXK7	CPSF3_MOUSE	Cpsf3	Cleavage and polyadenylation specificity factor subunit 3	Q9QXK7	-0.826759	0.397754	-0.214503	0.966697	0.431581	FALSE	FALSE	No
Cpsf4	Q8BQZ5	Q8BQZ5	CPSF4_MOUSE	Cpsf4	Cleavage and polyadenylation specificity factor subunit 4	Q8BQZ5	-0.584219	0.229592	-0.177314	0.960357	0.334138	FALSE	FALSE	No
Cpsf6	Q6NVF9	Q6NVF9	CPSF6_MOUSE	Cpsf6	Cleavage and polyadenylation specificity factor subunit 6	Q6NVF9	-0.647802	0.282678	-0.182562	0.963776	0.381237	FALSE	FALSE	No
Cpsf7	Q8BTV2	Q8BTV2	CPSF7_MOUSE	Cpsf7	Cleavage and polyadenylation specificity factor subunit 7	Q8BTV2	-0.36759	0.424352	0.0283811	0.979248	0.869122	FALSE	FALSE	No
Cpt1a	P97742	P97742	CPT1A_MOUSE	Cpt1a	Carnitine O-palmitoyltransferase 1, liver isoform	P97742	-1.56514	0.567474	-0.498833	0.957527	0.302391	FALSE	FALSE	No
Cpt2	P52825	P52825	CPT2_MOUSE	Cpt2	Carnitine O-palmitoyltransferase 2, mitochondrial	P52825	-0.662381	0.260612	-0.200884	0.960397	0.334626	FALSE	FALSE	No
Cr1l	Q64735	Q64735	CR1L_MOUSE	Cr1l	Complement component receptor 1-like protein	Q64735	-0.483262	0.295512	-0.0938753	0.972809	0.583556	FALSE	FALSE	No
Cradd	O88843	O88843	CRADD_MOUSE	Cradd	Death domain-containing protein CRADD	O88843	-1.34059	0.290281	-0.525153	0.931592	0.163894	FALSE	FALSE	No
Crat	P47934	P47934	CACP_MOUSE	Crat	Carnitine O-acetyltransferase	P47934	0.502353	1.59057	1.04646	0.0809132	0.00283849	TRUE	TRUE	Up
Creb3l3	Q91XE9	Q91XE9	CR3L3_MOUSE	Creb3l3	Cyclic AMP-responsive element-binding protein 3-like protein 3	Q91XE9	-0.723566	0.98991	0.133172	0.976437	0.721896	FALSE	FALSE	No
Crebbp	P45481	B2RWS6;P45481	CBP_MOUSE	Crebbp	Histone lysine acetyltransferase CREBBP	B2RWS6	-0.861704	0.247738	-0.306983	0.948456	0.229705	FALSE	FALSE	No
Crebrf	Q8CDG5	Q8CDG5	CRERF_MOUSE	Crebrf	CREB3 regulatory factor	Q8CDG5	-0.516534	1.53555	0.50951	0.954741	0.276053	FALSE	FALSE	No
Creg1	O88668	O88668	CREG1_MOUSE	Creg1	Protein CREG1	O88668	-0.291693	1.1098	0.409054	0.944617	0.207865	FALSE	FALSE	No
Creld1	Q91XD7	Q91XD7	CREL1_MOUSE	Creld1	Protein disulfide isomerase Creld1	Q91XD7	0.079689	1.46513	0.772409	0.761153	0.0337939	TRUE	TRUE	Up
Creld2	Q9CYA0	Q9CYA0	CREL2_MOUSE	Creld2	Protein disulfide isomerase Creld2	Q9CYA0	-1.24784	0.751994	-0.247925	0.972479	0.573152	FALSE	FALSE	No
Crip2	Q9DCT8	Q9DCT8	CRIP2_MOUSE	Crip2	Cysteine-rich protein 2	Q9DCT8	-1.16641	1.29235	0.0629725	0.979844	0.90621	FALSE	FALSE	No
Cript	O70333	O70333	CRIPT_MOUSE	Cript	Cysteine-rich PDZ-binding protein	O70333	-0.602852	2.38198	0.889566	0.942951	0.199541	FALSE	FALSE	No
Crk	Q64010	Q64010	CRK_MOUSE	Crk	Adapter molecule crk	Q64010	-0.343363	0.552539	0.104588	0.973167	0.595213	FALSE	FALSE	No
Crkl	P47941	P47941	CRKL_MOUSE	Crkl	Crk-like protein	P47941	-0.379388	0.503659	0.0621355	0.976978	0.747048	FALSE	FALSE	No
Crlf3	Q9Z2L7	Q9Z2L7	CRLF3_MOUSE	Crlf3	Cytokine receptor-like factor 3	Q9Z2L7	-0.79112	0.282203	-0.254458	0.956934	0.296417	FALSE	FALSE	No
Crnkl1	P63154	P63154	CRNL1_MOUSE	Crnkl1	Crooked neck-like protein 1	P63154	-0.516622	0.197554	-0.159534	0.959416	0.32295	FALSE	FALSE	No
Crocc2	F6XLV1	F6XLV1	CRCC2_MOUSE	Crocc2	Ciliary rootlet coiled-coil protein 2	F6XLV1	-0.497157	0.206201	-0.145478	0.962155	0.357535	FALSE	FALSE	No
Crot	Q9DC50	Q9DC50	OCTC_MOUSE	Crot	Peroxisomal carnitine O-octanoyltransferase	Q9DC50	-0.659085	0.258895	-0.200095	0.960342	0.333948	FALSE	FALSE	No
Crppa	Q5RJG7	Q5RJG7	ISPD_MOUSE	Crppa	D-ribitol-5-phosphate cytidylyltransferase	Q5RJG7	-0.374997	0.652092	0.138548	0.971384	0.540769	FALSE	FALSE	No
Cryl1	Q99KP3	Q99KP3	CRYL1_MOUSE	Cryl1	Lambda-crystallin homolog	Q99KP3	-0.365304	0.710377	0.172536	0.968545	0.469712	FALSE	FALSE	No
Cryz	P47199	P47199	QOR_MOUSE	Cryz	Quinone oxidoreductase	P47199	-0.30834	0.553392	0.122526	0.970614	0.519789	FALSE	FALSE	No
Cryzl1	Q921W4	Q921W4	QORL1_MOUSE	Cryzl1	Quinone oxidoreductase-like protein 1	Q921W4	-1.1358	0.662672	-0.236567	0.971728	0.5506	FALSE	FALSE	No
Cryzl2	Q3UNZ8	Q3UNZ8	QORL2_MOUSE	Cryzl2	Quinone oxidoreductase-like protein 2	Q3UNZ8	-0.607263	0.398488	-0.104388	0.974332	0.635881	FALSE	FALSE	No
Cs	Q9CZU6	Q9CZU6	CISY_MOUSE	Cs	Citrate synthase, mitochondrial	Q9CZU6	-0.668723	-0.0132717	-0.340997	0.807725	0.0435287	FALSE	FALSE	Down
Csad	Q9DBE0	Q9DBE0	CSAD_MOUSE	Csad	Cysteine sulfinic acid decarboxylase	Q9DBE0	-0.377933	1.11609	0.369078	0.954993	0.278267	FALSE	FALSE	No
Csde1	Q91W50	Q91W50	CSDE1_MOUSE	Csde1	Cold shock domain-containing protein E1	Q91W50	-0.366774	0.3708	0.00201322	0.981064	0.989976	FALSE	FALSE	No
Cse1l	Q9ERK4	Q9ERK4	XPO2_MOUSE	Cse1l	Exportin-2	Q9ERK4	-0.957362	0.426513	-0.265424	0.964418	0.391398	FALSE	FALSE	No
Csf1r	P09581	P09581	CSF1R_MOUSE	Csf1r	Macrophage colony-stimulating factor 1 receptor	P09581	-1.17555	0.429255	-0.373147	0.957783	0.30504	FALSE	FALSE	No
Csk	P41241	P41241	CSK_MOUSE	Csk	Tyrosine-protein kinase CSK	P41241	-0.278011	0.366471	0.0442296	0.977103	0.753038	FALSE	FALSE	No
Csnk1a1	Q8BK63	Q8BK63	KC1A_MOUSE	Csnk1a1	Casein kinase I isoform alpha	Q8BK63	-0.774403	0.217466	-0.278469	0.947466	0.223682	FALSE	FALSE	No
Csnk1d	Q9DC28	Q9DC28;Q9JMK2	KC1D_MOUSE	Csnk1d	Casein kinase I isoform delta	Q9DC28	-0.610475	1.3655	0.377511	0.964526	0.393143	FALSE	FALSE	No
Csnk1g2	Q8BVP5;Q8C4X2	Q8BVP5;Q8C4X2	KC1G2_MOUSE;KC1G3_MOUSE	Csnk1g2;Csnk1g3	Casein kinase I isoform gamma-2	Q8BVP5	-0.913331	0.204481	-0.354425	0.937369	0.175679	FALSE	FALSE	No
Csnk2a1	Q60737	Q60737	CSK21_MOUSE	Csnk2a1	Casein kinase II subunit alpha	Q60737	-0.536202	0.408536	-0.0638326	0.977179	0.756708	FALSE	FALSE	No
Csnk2a2	O54833	O54833	CSK22_MOUSE	Csnk2a2	Casein kinase II subunit alpha'	O54833	-0.744369	0.457188	-0.14359	0.972907	0.586728	FALSE	FALSE	No
Csnk2b	P67871	P67871	CSK2B_MOUSE	Csnk2b	Casein kinase II subunit beta	P67871	-0.383895	0.602623	0.109364	0.973707	0.613503	FALSE	FALSE	No
Csrp1	P97315	P97315	CSRP1_MOUSE	Csrp1	Cysteine and glycine-rich protein 1	P97315	-0.603255	0.649738	0.0232417	0.980236	0.931981	FALSE	FALSE	No
Csrp2	P97314	P97314	CSRP2_MOUSE	Csrp2	Cysteine and glycine-rich protein 2	P97314	-1.34983	1.19877	-0.0755319	0.979613	0.891575	FALSE	FALSE	No
Csrp3	P50462	P50462	CSRP3_MOUSE	Csrp3	Cysteine and glycine-rich protein 3	P50462	-0.1431	2.031	0.943951	0.883034	0.0787155	FALSE	FALSE	No
Cstb	Q62426	Q62426	CYTB_MOUSE	Cstb	Cystatin-B	Q62426	-0.497939	2.63488	1.06847	0.929304	0.149366	FALSE	FALSE	No
Cstf1	Q99LC2	Q99LC2	CSTF1_MOUSE	Cstf1	Cleavage stimulation factor subunit 1	Q99LC2	-0.65346	0.509587	-0.0719365	0.977578	0.77658	FALSE	FALSE	No
Cstf2	Q8BIQ5	Q8BIQ5	CSTF2_MOUSE	Cstf2	Cleavage stimulation factor subunit 2	Q8BIQ5	-0.271366	1.10933	0.418981	0.941427	0.192455	FALSE	FALSE	No
Cstf3	Q99LI7	Q99LI7	CSTF3_MOUSE	Cstf3	Cleavage stimulation factor subunit 3	Q99LI7	-0.412721	1.17867	0.382972	0.95625	0.289787	FALSE	FALSE	No
Ctbp1	O88712	O88712	CTBP1_MOUSE	Ctbp1	C-terminal-binding protein 1	O88712	-0.340841	0.951755	0.305457	0.957078	0.297846	FALSE	FALSE	No
Ctbs	Q8R242	Q8R242	DIAC_MOUSE	Ctbs	Di-N-acetylchitobiase	Q8R242	-0.314907	0.585094	0.135094	0.969741	0.497603	FALSE	FALSE	No
Ctdp1	Q7TSG2	Q7TSG2	CTDP1_MOUSE	Ctdp1	RNA polymerase II subunit A C-terminal domain phosphatase	Q7TSG2	-1.48496	1.27222	-0.106371	0.979083	0.859231	FALSE	FALSE	No
Ctdsp1	P58466	P58466	CTDS1_MOUSE	Ctdsp1	Carboxy-terminal domain RNA polymerase II polypeptide A small phosphatase 1	P58466	-0.851348	0.147955	-0.351696	0.919611	0.134085	FALSE	FALSE	No
Cth	Q8VCN5	Q8VCN5	CGL_MOUSE	Cth	Cystathionine gamma-lyase	Q8VCN5	0.21979	1.23819	0.72899	0.457794	0.0120108	TRUE	TRUE	Up
Ctif	Q6PEE2	Q6PEE2	CTIF_MOUSE	Ctif	CBP80/20-dependent translation initiation factor	Q6PEE2	-0.936659	0.100167	-0.418246	0.901488	0.0973805	FALSE	FALSE	No
Ctnna1	P26231	P26231	CTNA1_MOUSE	Ctnna1	Catenin alpha-1	P26231	-0.437339	0.255194	-0.0910725	0.971731	0.550691	FALSE	FALSE	No
Ctnna2	Q61301	Q61301	CTNA2_MOUSE	Ctnna2	Catenin alpha-2	Q61301	-0.849729	1.64335	0.396812	0.967937	0.461155	FALSE	FALSE	No
Ctnnb1	Q02248	Q02248	CTNB1_MOUSE	Ctnnb1	Catenin beta-1	Q02248	-0.439845	0.322456	-0.058694	0.976491	0.724357	FALSE	FALSE	No
Ctnnbl1	Q9CWL8	Q9CWL8	CTBL1_MOUSE	Ctnnbl1	Beta-catenin-like protein 1	Q9CWL8	-0.819066	0.0257446	-0.396661	0.856857	0.0616631	FALSE	FALSE	No
Ctnnd1	P30999	P30999	CTND1_MOUSE	Ctnnd1	Catenin delta-1	P30999	-0.258578	0.492339	0.116881	0.969105	0.482441	FALSE	FALSE	No
Ctps1	P70698	P70698	PYRG1_MOUSE	Ctps1	CTP synthase 1	P70698	0.312244	1.44424	0.878244	0.323127	0.00828488	TRUE	TRUE	Up
Ctps2	P70303	P70303	PYRG2_MOUSE	Ctps2	CTP synthase 2	P70303	0.0585947	0.884499	0.471547	0.741946	0.0308712	TRUE	TRUE	Up
Ctr9	Q62018	Q62018	CTR9_MOUSE	Ctr9	RNA polymerase-associated protein CTR9 homolog	Q62018	-1.33296	0.412022	-0.460471	0.951429	0.249709	FALSE	FALSE	No
Ctrb1	Q9CR35	Q9CR35	CTRB1_MOUSE	Ctrb1	Chymotrypsinogen B	Q9CR35	-4.7288	2.43623	-1.14628	0.967832	0.45897	FALSE	FALSE	No
Ctsa	P16675	P16675	PPGB_MOUSE	Ctsa	Lysosomal protective protein	P16675	-0.836034	0.0953778	-0.370328	0.90457	0.101353	FALSE	FALSE	No
Ctsb	P10605	P10605	CATB_MOUSE	Ctsb	Cathepsin B	P10605	-0.238582	0.434605	0.0980112	0.970243	0.510165	FALSE	FALSE	No
Ctsc	P97821	P97821	CATC_MOUSE	Ctsc	Dipeptidyl peptidase 1	P97821	-0.936275	0.317197	-0.309539	0.955012	0.278429	FALSE	FALSE	No
Ctsd	P18242	P18242	CATD_MOUSE	Ctsd	Cathepsin D	P18242	-0.22766	0.526366	0.149353	0.963498	0.376979	FALSE	FALSE	No
Ctsf	Q9R013	Q9R013	CATF_MOUSE	Ctsf	Cathepsin F	Q9R013	-1.8832	-0.710929	-1.29706	0.0213831	0.00133342	TRUE	TRUE	Down
Ctsl	P06797	P06797	CATL1_MOUSE	Ctsl	Procathepsin L	P06797	0.3289	1.23065	0.779773	0.160759	0.00488958	TRUE	TRUE	Up
Ctso	Q8BM88	Q8BM88	CATO_MOUSE	Ctso	Cathepsin O	Q8BM88	0.000409134	0.757588	0.378999	0.828619	0.049815	FALSE	FALSE	Up
Ctss	O70370	O70370	CATS_MOUSE	Ctss	Cathepsin S	O70370	-0.5333	0.526828	-0.0032362	0.981042	0.988427	FALSE	FALSE	No
Ctsz	Q9WUU7	Q9WUU7	CATZ_MOUSE	Ctsz	Cathepsin Z	Q9WUU7	-0.521689	0.312362	-0.104663	0.972331	0.568591	FALSE	FALSE	No
Cttn	Q60598	Q60598	SRC8_MOUSE	Cttn	Src substrate cortactin	Q60598	-0.148914	1.02971	0.440399	0.916152	0.119521	FALSE	FALSE	No
Cul1	Q9WTX6	Q9WTX6	CUL1_MOUSE	Cul1	Cullin-1	Q9WTX6	-1.04115	0.250985	-0.395082	0.940765	0.189518	FALSE	FALSE	No
Cul2	Q9D4H8	Q9D4H8	CUL2_MOUSE	Cul2	Cullin-2	Q9D4H8	-1.25647	0.145087	-0.555694	0.90515	0.102136	FALSE	FALSE	No
Cul3	Q9JLV5	Q9JLV5	CUL3_MOUSE	Cul3	Cullin-3	Q9JLV5	-0.953833	0.596962	-0.178436	0.973323	0.600405	FALSE	FALSE	No
Cul4a	Q3TCH7	Q3TCH7	CUL4A_MOUSE	Cul4a	Cullin-4A	Q3TCH7	-0.712492	0.488038	-0.112227	0.975201	0.669271	FALSE	FALSE	No
Cul4b	A2A432	A2A432	CUL4B_MOUSE	Cul4b	Cullin-4B	A2A432	-0.752245	0.507285	-0.12248	0.97489	0.656989	FALSE	FALSE	No
Cul5	Q9D5V5	Q9D5V5	CUL5_MOUSE	Cul5	Cullin-5	Q9D5V5	-0.76378	0.261472	-0.251154	0.955406	0.281958	FALSE	FALSE	No
Cuta	Q9CQ89	Q9CQ89	CUTA_MOUSE	Cuta	Protein CutA	Q9CQ89	-0.113972	0.699456	0.292742	0.922045	0.131356	FALSE	FALSE	No
Cutc	Q9D8X1	Q9D8X1	CUTC_MOUSE	Cutc	Copper homeostasis protein cutC homolog	Q9D8X1	-0.813772	-0.00784724	-0.41081	0.819172	0.0467723	FALSE	FALSE	Down
Cux1	P53564	P53564	CUX1_MOUSE	Cux1	Homeobox protein cut-like 1	P53564	-0.517257	2.33606	0.909401	0.932769	0.16754	FALSE	FALSE	No
Cux1.1	P70403	P70403	CASP_MOUSE	Cux1	Protein CASP	P70403	-0.53642	0.322413	-0.107003	0.972418	0.571286	FALSE	FALSE	No
Cwc15	Q9JHS9	Q9JHS9	CWC15_MOUSE	Cwc15	Spliceosome-associated protein CWC15 homolog	Q9JHS9	-0.238241	1.27379	0.517776	0.928801	0.147971	FALSE	FALSE	No
Cwc22	Q8C5N3	Q8C5N3	CWC22_MOUSE	Cwc22	Pre-mRNA-splicing factor CWC22 homolog	Q8C5N3	-0.94768	0.508843	-0.219418	0.96968	0.49611	FALSE	FALSE	No
Cwf19l1	Q8CI33	Q8CI33	C19L1_MOUSE	Cwf19l1	CWF19-like protein 1	Q8CI33	-0.961556	0.14523	-0.408163	0.918298	0.123587	FALSE	FALSE	No
Cwf19l2	Q8BG79	Q8BG79	C19L2_MOUSE	Cwf19l2	CWF19-like protein 2	Q8BG79	-0.342298	0.521962	0.0898323	0.974319	0.6354	FALSE	FALSE	No
Cxadr	P97792	P97792	CXAR_MOUSE	Cxadr	Coxsackievirus and adenovirus receptor homolog	P97792	-0.126292	0.547013	0.21036	0.938792	0.18124	FALSE	FALSE	No
Cxxc1	Q9CWW7	Q9CWW7	CXXC1_MOUSE	Cxxc1	CXXC-type zinc finger protein 1	Q9CWW7	-1.61847	0.524883	-0.546795	0.951156	0.254865	FALSE	FALSE	No
Cyb5a	P56395	P56395	CYB5_MOUSE	Cyb5a	Cytochrome b5	P56395	0.30865	1.26215	0.785401	0.227778	0.00621584	TRUE	TRUE	Up
Cyb5b	Q9CQX2	Q9CQX2	CYB5B_MOUSE	Cyb5b	Cytochrome b5 type B	Q9CQX2	-0.164917	0.813819	0.324451	0.932666	0.159375	FALSE	FALSE	No
Cyb5d2	Q5SSH8	Q5SSH8	NEUFC_MOUSE	Cyb5d2	Neuferricin	Q5SSH8	-1.02635	0.415453	-0.305447	0.961353	0.346754	FALSE	FALSE	No
Cyb5r1	Q9DB73	Q9DB73	NB5R1_MOUSE	Cyb5r1	NADH-cytochrome b5 reductase 1	Q9DB73	-0.435751	0.658741	0.111495	0.974152	0.63207	FALSE	FALSE	No
Cyb5r3	Q9DCN2	Q9DCN2	NB5R3_MOUSE	Cyb5r3	NADH-cytochrome b5 reductase 3	Q9DCN2	-0.0972877	0.592736	0.247724	0.922404	0.132149	FALSE	FALSE	No
Cybb	Q61093	Q61093	CY24B_MOUSE	Cybb	Cytochrome b-245 heavy chain	Q61093	-0.712605	0.166494	-0.273056	0.935563	0.176856	FALSE	FALSE	No
Cybc1	Q3TYS2	Q3TYS2	CYBC1_MOUSE	Cybc1	Cytochrome b-245 chaperone 1	Q3TYS2	-0.470186	0.76297	0.146392	0.972982	0.589148	FALSE	FALSE	No
Cyc1	Q9D0M3	Q9D0M3	CY1_MOUSE	Cyc1	Cytochrome c1, heme protein, mitochondrial	Q9D0M3	-0.851191	-0.0622715	-0.456731	0.729888	0.02926	TRUE	TRUE	Down
Cycs	P62897	Cont_P00004;Cont_P62894;P62897	CYC_MOUSE	Cycs	Cytochrome c, somatic	Cont_P00004	-0.861661	1.17888	0.158611	0.976436	0.721863	FALSE	FALSE	No
Cyct	P00015	P00015	CYC2_MOUSE	Cyct	Cytochrome c, testis-specific	P00015	-0.73408	0.537028	-0.0985261	0.976453	0.722603	FALSE	FALSE	No
Cyfip1	Q7TMB8	Q7TMB8	CYFP1_MOUSE	Cyfip1	Cytoplasmic FMR1-interacting protein 1	Q7TMB8	-0.76705	0.291743	-0.237653	0.959229	0.320801	FALSE	FALSE	No
Cygb	Q9CX80	Q9CX80	CYGB_MOUSE	Cygb	Cytoglobin	Q9CX80	-1.23572	0.250677	-0.492523	0.932716	0.159534	FALSE	FALSE	No
Cyp17a1	P27786	P27786	CP17A_MOUSE	Cyp17a1	Steroid 17-alpha-hydroxylase/17,20 lyase	P27786	-2.14809	0.536141	-0.805974	0.94233	0.196596	FALSE	FALSE	No
Cyp1a2	P00186	P00186	CP1A2_MOUSE	Cyp1a2	Cytochrome P450 1A2	P00186	-1.23904	-0.0827589	-0.6609	0.741017	0.0307413	TRUE	TRUE	Down
Cyp20a1	Q8BKE6	Q8BKE6	CP20A_MOUSE	Cyp20a1	Cytochrome P450 20A1	Q8BKE6	-0.494302	0.32578	-0.0842607	0.974422	0.639223	FALSE	FALSE	No
Cyp26a1	O55127	O55127	CP26A_MOUSE	Cyp26a1	Cytochrome P450 26A1	O55127	-0.540629	3.02928	1.24433	0.921088	0.137167	FALSE	FALSE	No
Cyp27a1	Q9DBG1	Q9DBG1	CP27A_MOUSE	Cyp27a1	Sterol 26-hydroxylase, mitochondrial	Q9DBG1	-1.09964	0.315369	-0.392135	0.948354	0.229067	FALSE	FALSE	No
Cyp2a12	P56593	P56593	CP2AC_MOUSE	Cyp2a12	Cytochrome P450 2A12	P56593	-0.443853	0.476001	0.0160739	0.980295	0.935911	FALSE	FALSE	No
Cyp2a5	P20852	P15392;P20852	CP2A5_MOUSE	Cyp2a5	Cytochrome P450 2A5	P15392	2.09887	2.93682	2.51785	2.31727e-13	2.9344e-06	TRUE	TRUE	Up
Cyp2b10	P12791	O55071;P12791	CP2BA_MOUSE	Cyp2b10	Cytochrome P450 2B10	O55071	1.45995	4.69106	3.07551	0.0866203	0.00299447	TRUE	TRUE	Up
Cyp2b19	O55071	O55071	CP2BJ_MOUSE	Cyp2b19	Cytochrome P450 2B19	O55071	1.52338	5.64358	3.58348	0.153636	0.00475063	TRUE	TRUE	Up
Cyp2c23	E9Q5K4	E9Q5K4	CP2CN_MOUSE	Cyp2c23	Cytochrome P450 2C44	E9Q5K4	-0.363903	0.471759	0.0539279	0.977392	0.767232	FALSE	FALSE	No
Cyp2c29	Q64458	Q64458;Q91X77	CP2CT_MOUSE	Cyp2c29	Cytochrome P450 2C29	Q64458	0.559409	1.30675	0.933078	0.00471609	0.00067547	TRUE	TRUE	Up
Cyp2c37	P56654	P56654	CP237_MOUSE	Cyp2c37	Cytochrome P450 2C37	P56654	-1.12452	0.170242	-0.477141	0.918413	0.123814	FALSE	FALSE	No
Cyp2c40	P56657	P56657	CP240_MOUSE	Cyp2c40	Cytochrome P450 2C40	P56657	-0.916089	0.299331	-0.308379	0.953623	0.266617	FALSE	FALSE	No
Cyp2c50	Q91X77	Q91X77	CY250_MOUSE	Cyp2c50	Cytochrome P450 2C50	Q91X77	-0.918774	2.07499	0.57811	0.96423	0.388363	FALSE	FALSE	No
Cyp2c54	Q6XVG2	Q6XVG2	CP254_MOUSE	Cyp2c54	Cytochrome P450 2C54	Q6XVG2	-0.927508	0.385862	-0.270823	0.962254	0.358904	FALSE	FALSE	No
Cyp2c70	Q91W64	Q91W64	CP270_MOUSE	Cyp2c70	Cytochrome P450 2C70	Q91W64	-0.909509	0.312082	-0.298713	0.955493	0.282747	FALSE	FALSE	No
Cyp2d10	P24456	P24456	CP2DA_MOUSE	Cyp2d10	Cytochrome P450 2D10	P24456	-0.164233	0.731061	0.283414	0.937528	0.176283	FALSE	FALSE	No
Cyp2d26	Q8CIM7	Q8CIM7	CP2DQ_MOUSE	Cyp2d26	Cytochrome P450 2D26	Q8CIM7	-0.192491	0.530424	0.168967	0.95756	0.302728	FALSE	FALSE	No
Cyp2d9	P11714	P11714	CP2D9_MOUSE	Cyp2d9	Cytochrome P450 2D9	P11714	-1.40308	1.20412	-0.0994773	0.979109	0.860762	FALSE	FALSE	No
Cyp2e1	Q05421	Q05421	CP2E1_MOUSE	Cyp2e1	Cytochrome P450 2E1	Q05421	-0.343731	0.447059	0.0516638	0.977336	0.764456	FALSE	FALSE	No
Cyp2f2	P33267	P33267	CP2F2_MOUSE	Cyp2f2	Cytochrome P450 2F2	P33267	-0.753925	0.228502	-0.262711	0.950634	0.244057	FALSE	FALSE	No
Cyp2j5	O54749	O54749	CP2J5_MOUSE	Cyp2j5	Cytochrome P450 2J5	O54749	-0.873487	0.394552	-0.239468	0.964839	0.398316	FALSE	FALSE	No
Cyp2j6	O54750	O54750	CP2J6_MOUSE	Cyp2j6	Cytochrome P450 2J6	O54750	-0.11567	3.17953	1.53193	0.860626	0.0636638	FALSE	FALSE	No
Cyp39a1	Q9JKJ9	Q9JKJ9	CP39A_MOUSE	Cyp39a1	24-hydroxycholesterol 7-alpha-hydroxylase	Q9JKJ9	-3.52654	0.0977924	-1.71437	0.853941	0.0601963	FALSE	FALSE	No
Cyp3a11	Q64459	Q64459;Q64481	CP3AB_MOUSE	Cyp3a11	Cytochrome P450 3A11	Q64459	2.14459	3.0799	2.61224	2.31727e-13	4.70757e-06	TRUE	TRUE	Up
Cyp3a13	Q64464	Q64464	CP3AD_MOUSE	Cyp3a13	Cytochrome P450 3A13	Q64464	-0.0462483	0.909499	0.431625	0.870856	0.069781	FALSE	FALSE	No
Cyp3a16	Q64481	Q64481	CP3AG_MOUSE	Cyp3a16	Cytochrome P450 3A16	Q64481	2.4237	6.76701	4.59536	0.0225104	0.00228363	TRUE	TRUE	Up
Cyp3a25	O09158	O09158	CP3AP_MOUSE	Cyp3a25	Cytochrome P450 3A25	O09158	1.13009	2.24771	1.6889	0.000122522	0.000220337	TRUE	TRUE	Up
Cyp4a10	O88833	O88833	CP4AA_MOUSE	Cyp4a10	Cytochrome P450 4A10	O88833	0.151617	1.4256	0.788611	0.662182	0.0224158	TRUE	TRUE	Up
Cyp4a12a	Q91WL5	A2A974;O35728;Q91WL5	CP4CA_MOUSE	Cyp4a12a	Cytochrome P450 4A12A	A2A974	-0.256195	1.7145	0.729153	0.917769	0.122561	FALSE	FALSE	No
Cyp4a12b	A2A974	A2A974	CP4CB_MOUSE	Cyp4a12b	Cytochrome P450 4A12B	A2A974	-0.373495	1.82792	0.727214	0.933061	0.160633	FALSE	FALSE	No
Cyp4a14	O35728	O35728	CP4AE_MOUSE	Cyp4a14	Cytochrome P450 4A14	O35728	-0.624387	1.46747	0.42154	0.962979	0.369245	FALSE	FALSE	No
Cyp4b1	Q64462	Q64462	CP4B1_MOUSE	Cyp4b1	Cytochrome P450 4B1	Q64462	-1.51809	-0.00979306	-0.763943	0.822564	0.0478231	FALSE	FALSE	Down
Cyp4f14	Q9EP75	Q99N16;Q9EP75	CP4FE_MOUSE	Cyp4f14	Leukotriene-B4 omega-hydroxylase 3	Q99N16	-0.428836	0.581421	0.0762924	0.976601	0.72939	FALSE	FALSE	No
Cyp4v2	Q9DBW0	Q811W2;Q9DBW0	CP4V2_MOUSE	Cyp4v2	Cytochrome P450 4V2	Q811W2	-1.06838	0.0356905	-0.516345	0.858379	0.062456	FALSE	FALSE	No
Cyp51a1	Q8K0C4	Q8K0C4	CP51A_MOUSE	Cyp51a1	Lanosterol 14-alpha demethylase	Q8K0C4	-0.235628	1.06352	0.413945	0.936882	0.173846	FALSE	FALSE	No
Cyp7b1	Q60991	Q60991	CP7B1_MOUSE	Cyp7b1	Cytochrome P450 7B1	Q60991	-3.0227	-0.271764	-1.64723	0.697835	0.0256274	TRUE	TRUE	Down
Cyp8b1	O88962	O88962	CP8B1_MOUSE	Cyp8b1	7-alpha-hydroxycholest-4-en-3-one 12-alpha-hydroxylase	O88962	-0.825778	0.927083	0.0506525	0.979656	0.894261	FALSE	FALSE	No
Cyrib	Q921M7	Q921M7;Q8BHZ0	CYRIB_MOUSE	Cyrib	CYFIP-related Rac1 interactor B	Q921M7	-0.603673	0.618416	0.00737126	0.980897	0.977852	FALSE	FALSE	No
Cystm1	Q8K353	Q8K353	CYTM1_MOUSE	Cystm1	Cysteine-rich and transmembrane domain-containing protein 1	Q8K353	-0.512676	0.906147	0.196735	0.970408	0.518338	FALSE	FALSE	No
Cyth2	P63034	O08967;P63034;Q9QX11	CYH2_MOUSE	Cyth2	Cytohesin-2	O08967	-0.351892	0.588949	0.118528	0.971791	0.555973	FALSE	FALSE	No
Czib	Q8BHG2	Q8BHG2	CZIB_MOUSE	Czib	CXXC motif containing zinc binding protein	Q8BHG2	-0.225646	1.29013	0.53224	0.925528	0.139454	FALSE	FALSE	No
D17h6s53e	Q9Z1R4	Q9Z1R4	CF047_MOUSE	D17h6s53e	Uncharacterized protein C6orf47 homolog	Q9Z1R4	-0.234067	0.823972	0.294952	0.947953	0.226606	FALSE	FALSE	No
D2hgdh	Q8CIM3	Q8CIM3	D2HDH_MOUSE	D2hgdh	D-2-hydroxyglutarate dehydrogenase, mitochondrial	Q8CIM3	-0.493576	0.593423	0.0499233	0.978628	0.832871	FALSE	FALSE	No
D3Ertd751e	Q8BGN2	Q8BGN2	CD033_MOUSE	D3Ertd751e	UPF0462 protein C4orf33 homolog	Q8BGN2	-0.267033	0.849002	0.290985	0.952124	0.254852	FALSE	FALSE	No
Daam1	Q8BPM0	Q8BPM0	DAAM1_MOUSE	Daam1	Disheveled-associated activator of morphogenesis 1	Q8BPM0	-0.446699	0.517908	0.0356043	0.979184	0.865247	FALSE	FALSE	No
Dab2	P98078	P98078	DAB2_MOUSE	Dab2	Disabled homolog 2	P98078	-0.609796	0.593362	-0.00821747	0.980856	0.974922	FALSE	FALSE	No
Dad1	P61804	P61804	DAD1_MOUSE	Dad1	Dolichyl-diphosphooligosaccharide--protein glycosyltransferase subunit DAD1	P61804	-2.1922	0.770331	-0.710937	0.956381	0.291033	FALSE	FALSE	No
Dag1	Q62165	Q62165	DAG1_MOUSE	Dag1	Dystroglycan 1	Q62165	-0.475055	0.562917	0.0439314	0.978854	0.845771	FALSE	FALSE	No
Daglb	Q91WC9	Q91WC9	DGLB_MOUSE	Daglb	Diacylglycerol lipase-beta	Q91WC9	-1.07247	-0.00329043	-0.53788	0.826064	0.0489557	FALSE	FALSE	Down
Dap3	Q9ER88	Q9ER88	RT29_MOUSE	Dap3	28S ribosomal protein S29, mitochondrial	Q9ER88	-0.736285	0.529822	-0.103232	0.976148	0.708995	FALSE	FALSE	No
Dapk1	Q80YE7	Q80YE7	DAPK1_MOUSE	Dapk1	Death-associated protein kinase 1	Q80YE7	0.0443871	0.921406	0.482897	0.77052	0.0354094	TRUE	TRUE	Up
Dapk2	Q8VDF3	Q8VDF3	DAPK2_MOUSE	Dapk2	Death-associated protein kinase 2	Q8VDF3	-0.739833	1.05753	0.158848	0.975335	0.677035	FALSE	FALSE	No
Dapk3	O54784	O54784	DAPK3_MOUSE	Dapk3	Death-associated protein kinase 3	O54784	-1.21086	0.260357	-0.475253	0.935478	0.168762	FALSE	FALSE	No
Dars1	Q922B2	Q922B2	SYDC_MOUSE	Dars1	Aspartate--tRNA ligase, cytoplasmic	Q922B2	-0.426131	0.447884	0.0108763	0.980564	0.95433	FALSE	FALSE	No
Dars2	Q8BIP0	Q8BIP0	SYDM_MOUSE	Dars2	Aspartate--tRNA ligase, mitochondrial	Q8BIP0	-0.184051	0.651134	0.233542	0.947743	0.225338	FALSE	FALSE	No
Dazap1	Q9JII5	Q9JII5	DAZP1_MOUSE	Dazap1	DAZ-associated protein 1	Q9JII5	-0.554636	0.480233	-0.0372017	0.979242	0.868721	FALSE	FALSE	No
Dbi	P31786	P31786	ACBP_MOUSE	Dbi	Acyl-CoA-binding protein	P31786	-0.295296	2.27799	0.991347	0.910768	0.110362	FALSE	FALSE	No
Dbn1	Q9QXS6	Q9QXS6	DREB_MOUSE	Dbn1	Drebrin	Q9QXS6	-0.692157	0.904685	0.106264	0.977251	0.760242	FALSE	FALSE	No
Dbnl	Q62418	Q62418	DBNL_MOUSE	Dbnl	Drebrin-like protein	Q62418	-0.344842	1.10804	0.3816	0.951702	0.251709	FALSE	FALSE	No
Dbr1	Q923B1	Q923B1	DBR1_MOUSE	Dbr1	Lariat debranching enzyme	Q923B1	-0.491807	0.224129	-0.133839	0.965107	0.402835	FALSE	FALSE	No
Dbt	P53395	P53395	ODB2_MOUSE	Dbt	Lipoamide acyltransferase component of branched-chain alpha-keto acid dehydrogenase complex, mitochondrial	P53395	-0.536707	0.230785	-0.152961	0.963314	0.37421	FALSE	FALSE	No
Dcaf1	Q80TR8	Q80TR8	DCAF1_MOUSE	Dcaf1	DDB1- and CUL4-associated factor 1	Q80TR8	-0.409051	0.346343	-0.0313541	0.978904	0.848704	FALSE	FALSE	No
Dcaf11	Q91VU6	Q91VU6	DCA11_MOUSE	Dcaf11	DDB1- and CUL4-associated factor 11	Q91VU6	-0.258821	0.459344	0.100261	0.97089	0.527147	FALSE	FALSE	No
Dcaf5	Q80T85	Q80T85	DCAF5_MOUSE	Dcaf5	DDB1- and CUL4-associated factor 5	Q80T85	-0.695361	1.22024	0.262439	0.971165	0.534653	FALSE	FALSE	No
Dcaf8	Q8N7N5	Q8N7N5	DCAF8_MOUSE	Dcaf8	DDB1- and CUL4-associated factor 8	Q8N7N5	-0.482332	0.369862	-0.0562348	0.97729	0.762177	FALSE	FALSE	No
Dcakd	Q8BHC4	Q8BHC4	DCAKD_MOUSE	Dcakd	Dephospho-CoA kinase domain-containing protein	Q8BHC4	-0.859039	0.109955	-0.374542	0.910148	0.109392	FALSE	FALSE	No
Dcn	P28654	P28654	PGS2_MOUSE	Dcn	Decorin	P28654	-1.15024	-0.0307619	-0.5905	0.799435	0.0414338	TRUE	TRUE	Down
Dcps	Q9DAR7	Q9DAR7	DCPS_MOUSE	Dcps	m7GpppX diphosphatase	Q9DAR7	-0.686997	0.139192	-0.273902	0.932658	0.159348	FALSE	FALSE	No
Dctn1	O08788	O08788	DCTN1_MOUSE	Dctn1	Dynactin subunit 1	O08788	-0.033223	0.984829	0.475803	0.85863	0.0625886	FALSE	FALSE	No
Dctn2	Q99KJ8	Q99KJ8	DCTN2_MOUSE	Dctn2	Dynactin subunit 2	Q99KJ8	-0.042342	0.90967	0.433664	0.867932	0.0679199	FALSE	FALSE	No
Dctn3	Q9Z0Y1	Q9Z0Y1	DCTN3_MOUSE	Dctn3	Dynactin subunit 3	Q9Z0Y1	-0.0892003	0.623974	0.267387	0.915581	0.118482	FALSE	FALSE	No
Dctn4	Q8CBY8	Q8CBY8	DCTN4_MOUSE	Dctn4	Dynactin subunit 4	Q8CBY8	-0.386077	0.694088	0.154006	0.970572	0.51868	FALSE	FALSE	No
Dctn5	Q9QZB9	Q9QZB9	DCTN5_MOUSE	Dctn5	Dynactin subunit 5	Q9QZB9	-0.474533	0.42526	-0.0246366	0.979743	0.899774	FALSE	FALSE	No
Dctn6	Q9WUB4	Q9WUB4	DCTN6_MOUSE	Dctn6	Dynactin subunit 6	Q9WUB4	-0.365329	1.00431	0.319492	0.957645	0.30361	FALSE	FALSE	No
Dctpp1	Q9QY93	Q9QY93	DCTP1_MOUSE	Dctpp1	dCTP pyrophosphatase 1	Q9QY93	0.103121	0.949533	0.526327	0.656969	0.0220027	TRUE	TRUE	Up
Dcun1d1	Q9QZ73	Q9QZ73	DCNL1_MOUSE	Dcun1d1	DCN1-like protein 1	Q9QZ73	-2.94236	0.646751	-1.1478	0.936512	0.172479	FALSE	FALSE	No
Dcun1d2	Q8BZJ7	Q8BZJ7	DCNL2_MOUSE	Dcun1d2	DCN1-like protein 2	Q8BZJ7	-0.484208	0.875911	0.195852	0.970418	0.514661	FALSE	FALSE	No
Dcun1d3	Q8K0V2	Q8K0V2	DCNL3_MOUSE	Dcun1d3	DCN1-like protein 3	Q8K0V2	-1.14448	0.12731	-0.508586	0.903361	0.0997576	FALSE	FALSE	No
Dcun1d4	Q8CCA0	Q8CCA0	DCNL4_MOUSE	Dcun1d4	DCN1-like protein 4	Q8CCA0	-0.535583	0.759157	0.111787	0.975506	0.683968	FALSE	FALSE	No
Dcun1d5	Q9CXV9	Q9CXV9	DCNL5_MOUSE	Dcun1d5	DCN1-like protein 5	Q9CXV9	-1.6553	0.667845	-0.493726	0.961244	0.345325	FALSE	FALSE	No
Dcxr	Q91X52	Q91X52	DCXR_MOUSE	Dcxr	L-xylulose reductase	Q91X52	-0.575014	0.366681	-0.104167	0.973729	0.614263	FALSE	FALSE	No
Ddah1	Q9CWS0	Q9CWS0	DDAH1_MOUSE	Ddah1	N(G),N(G)-dimethylarginine dimethylaminohydrolase 1	Q9CWS0	0.018485	0.875417	0.446951	0.806234	0.0431374	FALSE	FALSE	Up
Ddah2	Q99LD8	Q99LD8	DDAH2_MOUSE	Ddah2	N(G),N(G)-dimethylarginine dimethylaminohydrolase 2	Q99LD8	-0.736542	0.263016	-0.236763	0.956973	0.296805	FALSE	FALSE	No
Ddb1	Q3U1J4	Q3U1J4	DDB1_MOUSE	Ddb1	DNA damage-binding protein 1	Q3U1J4	-0.787535	0.595117	-0.0962087	0.977035	0.749743	FALSE	FALSE	No
Ddc	O88533	O88533	DDC_MOUSE	Ddc	Aromatic-L-amino-acid decarboxylase	O88533	-0.290825	0.574849	0.142012	0.968103	0.460081	FALSE	FALSE	No
Ddhd2	Q80Y98	Q80Y98	DDHD2_MOUSE	Ddhd2	Phospholipase DDHD2	Q80Y98	-0.782271	0.0478754	-0.367198	0.877508	0.0744034	FALSE	FALSE	No
Ddi2	A2ADY9	A2ADY9	DDI2_MOUSE	Ddi2	Protein DDI1 homolog 2	A2ADY9	-0.448942	0.544242	0.0476501	0.978498	0.825558	FALSE	FALSE	No
Ddo	Q922Z0	Q922Z0	OXDD_MOUSE	Ddo	D-aspartate oxidase	Q922Z0	-0.941074	0.505417	-0.217828	0.969686	0.49626	FALSE	FALSE	No
Ddost	O54734	O54734	OST48_MOUSE	Ddost	Dolichyl-diphosphooligosaccharide--protein glycosyltransferase 48 kDa subunit	O54734	-0.938885	0.329688	-0.304599	0.956355	0.290783	FALSE	FALSE	No
Ddrgk1	Q80WW9	Q80WW9	DDRGK_MOUSE	Ddrgk1	DDRGK domain-containing protein 1	Q80WW9	-0.41169	0.509617	0.0489634	0.978163	0.807201	FALSE	FALSE	No
Ddt	O35215	O35215	DOPD_MOUSE	Ddt	D-dopachrome decarboxylase	O35215	-0.210248	0.699132	0.244442	0.950316	0.241861	FALSE	FALSE	No
Ddx1	Q91VR5	Q91VR5	DDX1_MOUSE	Ddx1	ATP-dependent RNA helicase DDX1	Q91VR5	-0.388042	0.25575	-0.0661464	0.974422	0.639228	FALSE	FALSE	No
Ddx17	Q501J6	Q501J6	DDX17_MOUSE	Ddx17	Probable ATP-dependent RNA helicase DDX17	Q501J6	-0.636358	0.204519	-0.21592	0.952977	0.261429	FALSE	FALSE	No
Ddx18	Q8K363	Q8K363	DDX18_MOUSE	Ddx18	ATP-dependent RNA helicase DDX18	Q8K363	-0.716067	0.159568	-0.278249	0.937151	0.174855	FALSE	FALSE	No
Ddx19a	Q61655	Q61655	DD19A_MOUSE	Ddx19a	ATP-dependent RNA helicase DDX19A	Q61655	-0.428114	0.411965	-0.00807481	0.980712	0.964714	FALSE	FALSE	No
Ddx20	Q9JJY4	Q9JJY4	DDX20_MOUSE	Ddx20	Probable ATP-dependent RNA helicase DDX20	Q9JJY4	-1.151	1.08141	-0.0347951	0.980364	0.940974	FALSE	FALSE	No
Ddx21	Q9JIK5	Q9JIK5	DDX21_MOUSE	Ddx21	Nucleolar RNA helicase 2	Q9JIK5	-0.568395	0.690767	0.0611863	0.978459	0.823364	FALSE	FALSE	No
Ddx27	Q921N6	Q921N6	DDX27_MOUSE	Ddx27	Probable ATP-dependent RNA helicase DDX27	Q921N6	-0.39033	0.700431	0.155051	0.970618	0.519892	FALSE	FALSE	No
Ddx39a	Q8VDW0	Q8VDW0	DX39A_MOUSE	Ddx39a	ATP-dependent RNA helicase DDX39A	Q8VDW0	-1.4964	0.284449	-0.605975	0.929588	0.150164	FALSE	FALSE	No
Ddx39b	Q9Z1N5	Q9Z1N5	DX39B_MOUSE	Ddx39b	Spliceosome RNA helicase Ddx39b	Q9Z1N5	-0.759156	0.281254	-0.238951	0.958302	0.310535	FALSE	FALSE	No
Ddx3x	Q62167	P16381;Q62095;Q62167	DDX3X_MOUSE	Ddx3x	ATP-dependent RNA helicase DDX3X	P16381	-0.513997	0.192722	-0.160638	0.958727	0.315167	FALSE	FALSE	No
Ddx3y	Q62095	Q62095	DDX3Y_MOUSE	Ddx3y	ATP-dependent RNA helicase DDX3Y	Q62095	-0.183752	0.527456	0.171852	0.95606	0.287991	FALSE	FALSE	No
Ddx41	Q91VN6	Q91VN6	DDX41_MOUSE	Ddx41	Probable ATP-dependent RNA helicase DDX41	Q91VN6	-1.42344	0.638974	-0.392235	0.96465	0.395177	FALSE	FALSE	No
Ddx42	Q810A7	Q810A7	DDX42_MOUSE	Ddx42	ATP-dependent RNA helicase DDX42	Q810A7	-0.333939	0.349877	0.00796886	0.980605	0.957228	FALSE	FALSE	No
Ddx46	Q569Z5	Q569Z5	DDX46_MOUSE	Ddx46	Probable ATP-dependent RNA helicase DDX46	Q569Z5	-0.455718	0.233668	-0.111025	0.968466	0.467982	FALSE	FALSE	No
Ddx47	Q9CWX9	Q9CWX9	DDX47_MOUSE	Ddx47	Probable ATP-dependent RNA helicase DDX47	Q9CWX9	-0.738146	0.140739	-0.298703	0.929734	0.15058	FALSE	FALSE	No
Ddx5	Q61656	Q61656	DDX5_MOUSE	Ddx5	Probable ATP-dependent RNA helicase DDX5	Q61656	-0.525735	0.153978	-0.185878	0.949229	0.234616	FALSE	FALSE	No
Ddx50	Q99MJ9	Q99MJ9	DDX50_MOUSE	Ddx50	ATP-dependent RNA helicase DDX50	Q99MJ9	-0.582527	0.887887	0.15268	0.974328	0.635741	FALSE	FALSE	No
Ddx51	Q6P9R1	Q6P9R1	DDX51_MOUSE	Ddx51	ATP-dependent RNA helicase DDX51	Q6P9R1	0.0803402	1.9755	1.02792	0.752574	0.0380218	TRUE	TRUE	Up
Ddx54	Q8K4L0	Q8K4L0	DDX54_MOUSE	Ddx54	ATP-dependent RNA helicase DDX54	Q8K4L0	-0.432187	1.55257	0.56019	0.944236	0.213441	FALSE	FALSE	No
Ddx56	Q9D0R4	Q9D0R4	DDX56_MOUSE	Ddx56	Probable ATP-dependent RNA helicase DDX56	Q9D0R4	-0.361856	0.315136	-0.0233603	0.979328	0.873932	FALSE	FALSE	No
Ddx58	Q6Q899	Q6Q899	DDX58_MOUSE	Ddx58	Antiviral innate immune response receptor RIG-I	Q6Q899	-0.669378	0.0504195	-0.309479	0.885788	0.0810496	FALSE	FALSE	No
Ddx6	P54823	P54823	DDX6_MOUSE	Ddx6	Probable ATP-dependent RNA helicase DDX6	P54823	-0.671016	0.107513	-0.281751	0.921215	0.129556	FALSE	FALSE	No
Decr1	Q9CQ62	Q9CQ62	DECR_MOUSE	Decr1	2,4-dienoyl-CoA reductase [(3E)-enoyl-CoA-producing], mitochondrial	Q9CQ62	-0.583294	0.136887	-0.223204	0.939542	0.184307	FALSE	FALSE	No
Decr2	Q9WV68	Q9WV68	DECR2_MOUSE	Decr2	Peroxisomal 2,4-dienoyl-CoA reductase [(3E)-enoyl-CoA-producing]	Q9WV68	0.377607	1.21151	0.794559	0.0860492	0.00297853	TRUE	TRUE	Up
Defa20	Q45VN2	Q45VN2	DFA20_MOUSE	Defa20	Alpha-defensin 20	Q45VN2	-3.05875	0.126648	-1.46605	0.849439	0.0649339	FALSE	FALSE	No
Dek	Q7TNV0	Q7TNV0	DEK_MOUSE	Dek	Protein DEK	Q7TNV0	-0.329609	0.408429	0.03941	0.978147	0.806306	FALSE	FALSE	No
Dennd10	Q9D8N2	Q9D8N2	DEN10_MOUSE	Dennd10	DENN domain-containing protein 10	Q9D8N2	-0.896357	0.364737	-0.26581	0.961527	0.349039	FALSE	FALSE	No
Dennd1a	Q8K382	Q8K382	DEN1A_MOUSE	Dennd1a	DENN domain-containing protein 1A	Q8K382	-1.53275	0.32732	-0.602717	0.935155	0.167633	FALSE	FALSE	No
Dennd4c	A6H8H2	A6H8H2	DEN4C_MOUSE	Dennd4c	DENN domain-containing protein 4C	A6H8H2	-0.0193496	0.702862	0.341756	0.85378	0.0601175	FALSE	FALSE	No
Dennd5b	A2RSQ0	A2RSQ0	DEN5B_MOUSE	Dennd5b	DENN domain-containing protein 5B	A2RSQ0	-0.330932	0.449166	0.059117	0.976582	0.728491	FALSE	FALSE	No
Dennd6a	Q8BH65	Q8BH65	DEN6A_MOUSE	Dennd6a	Protein DENND6A	Q8BH65	-0.472949	0.49109	0.00907063	0.980723	0.965459	FALSE	FALSE	No
Denr	Q9CQJ6	Q9CQJ6	DENR_MOUSE	Denr	Density-regulated protein	Q9CQJ6	0.0780137	1.52147	0.799743	0.765905	0.0345962	TRUE	TRUE	Up
Depdc7	Q91WS7	Q91WS7	DEPD7_MOUSE	Depdc7	DEP domain-containing protein 7	Q91WS7	-0.725429	0.629528	-0.0479507	0.979275	0.870741	FALSE	FALSE	No
Deptor	Q570Y9	Q570Y9	DPTOR_MOUSE	Deptor	DEP domain-containing mTOR-interacting protein	Q570Y9	-0.325337	0.415437	0.0450502	0.977649	0.780205	FALSE	FALSE	No
Dera	Q91YP3	Q91YP3	DEOC_MOUSE	Dera	Deoxyribose-phosphate aldolase	Q91YP3	-0.737216	0.249315	-0.243951	0.954944	0.277833	FALSE	FALSE	No
Derl1	Q99J56	Q99J56	DERL1_MOUSE	Derl1	Derlin-1	Q99J56	-0.181024	0.614016	0.216496	0.949502	0.236397	FALSE	FALSE	No
Derl2	Q8BNI4	Q8BNI4	DERL2_MOUSE	Derl2	Derlin-2	Q8BNI4	-0.781653	0.244688	-0.268483	0.951935	0.253437	FALSE	FALSE	No
Des	P31001	P31001	DESM_MOUSE	Des	Desmin	P31001	-1.17387	0.105568	-0.53415	0.89349	0.0883436	FALSE	FALSE	No
Dffa	O54786	O54786	DFFA_MOUSE	Dffa	DNA fragmentation factor subunit alpha	O54786	-0.219626	0.791609	0.285991	0.946953	0.22067	FALSE	FALSE	No
Dgat1	Q9Z2A7	Q9Z2A7	DGAT1_MOUSE	Dgat1	Diacylglycerol O-acyltransferase 1	Q9Z2A7	-0.405639	0.461865	0.0281128	0.979452	0.881531	FALSE	FALSE	No
Dgat2	Q9DCV3	Q9DCV3	DGAT2_MOUSE	Dgat2	Diacylglycerol O-acyltransferase 2	Q9DCV3	-0.495011	0.945399	0.225194	0.969025	0.480577	FALSE	FALSE	No
Dglucy	Q8BH86	Q8BH86	GLUCM_MOUSE	Dglucy	D-glutamate cyclase, mitochondrial	Q8BH86	-0.248902	0.48579	0.118444	0.968446	0.467542	FALSE	FALSE	No
Dhcr24	Q8VCH6	Q8VCH6	DHC24_MOUSE	Dhcr24	Delta(24)-sterol reductase	Q8VCH6	-0.485375	1.22969	0.372159	0.960506	0.335971	FALSE	FALSE	No
Dhcr7	O88455	O88455	DHCR7_MOUSE	Dhcr7	7-dehydrocholesterol reductase	O88455	-1.26826	1.41538	0.0735562	0.979741	0.899669	FALSE	FALSE	No
Dhdh	Q9DBB8	Q9DBB8	DHDH_MOUSE	Dhdh	Trans-1,2-dihydrobenzene-1,2-diol dehydrogenase	Q9DBB8	-0.198115	0.468953	0.135419	0.96275	0.365932	FALSE	FALSE	No
Dhfr	P00375	P00375	DYR_MOUSE	Dhfr	Dihydrofolate reductase	P00375	-0.174068	0.509163	0.167548	0.955354	0.28149	FALSE	FALSE	No
Dhodh	O35435	O35435	PYRD_MOUSE	Dhodh	Dihydroorotate dehydrogenase (quinone), mitochondrial	O35435	-2.12336	0.0328396	-1.04526	0.843649	0.0555161	FALSE	FALSE	No
Dhrs1	Q99L04	Q99L04	DHRS1_MOUSE	Dhrs1	Dehydrogenase/reductase SDR family member 1	Q99L04	-0.0790175	0.767568	0.344275	0.899696	0.0952046	FALSE	FALSE	No
Dhrs11	Q3U0B3	Q3U0B3	DHR11_MOUSE	Dhrs11	Dehydrogenase/reductase SDR family member 11	Q3U0B3	-0.821002	0.527074	-0.146964	0.973872	0.619291	FALSE	FALSE	No
Dhrs13	Q5SS80	Q5SS80	DHR13_MOUSE	Dhrs13	Dehydrogenase/reductase SDR family member 13	Q5SS80	-0.24962	0.556915	0.153647	0.964604	0.394425	FALSE	FALSE	No
Dhrs3	O88876	O88876	DHRS3_MOUSE	Dhrs3	Short-chain dehydrogenase/reductase 3	O88876	-0.354288	0.632697	0.139205	0.970737	0.523049	FALSE	FALSE	No
Dhrs4	Q99LB2	Q99LB2	DHRS4_MOUSE	Dhrs4	Dehydrogenase/reductase SDR family member 4	Q99LB2	-0.0336679	0.733432	0.349882	0.867487	0.0676454	FALSE	FALSE	No
Dhrs7	Q9CXR1	Q9CXR1	DHRS7_MOUSE	Dhrs7	Dehydrogenase/reductase SDR family member 7	Q9CXR1	-0.0345394	0.675853	0.320657	0.871026	0.0698921	FALSE	FALSE	No
Dhrs7b	Q99J47	Q99J47	DRS7B_MOUSE	Dhrs7b	Dehydrogenase/reductase SDR family member 7B	Q99J47	0.194247	1.29361	0.743926	0.545535	0.0154009	TRUE	TRUE	Up
Dhrsx	Q8VBZ0	Q8VBZ0	DHRSX_MOUSE	Dhrsx	Dehydrogenase/reductase SDR family member on chromosome X homolog	Q8VBZ0	0.319017	1.14206	0.730541	0.131117	0.00428822	TRUE	TRUE	Up
Dhtkd1	A2ATU0	A2ATU0	DHTK1_MOUSE	Dhtkd1	2-oxoadipate dehydrogenase complex component E1	A2ATU0	-0.601015	0.692546	0.0457652	0.979276	0.870776	FALSE	FALSE	No
Dhx15	O35286	O35286;A2A4P0	DHX15_MOUSE	Dhx15	ATP-dependent RNA helicase DHX15	O35286	-0.739389	0.341157	-0.199116	0.965478	0.409228	FALSE	FALSE	No
Dhx29	Q6PGC1	Q6PGC1	DHX29_MOUSE	Dhx29	ATP-dependent RNA helicase DHX29	Q6PGC1	-0.286779	0.42772	0.0704705	0.974773	0.65249	FALSE	FALSE	No
Dhx30	Q99PU8	Q99PU8	DHX30_MOUSE	Dhx30	ATP-dependent RNA helicase DHX30	Q99PU8	-0.47142	0.281387	-0.0950168	0.972259	0.566406	FALSE	FALSE	No
Dhx36	Q8VHK9	Q8VHK9	DHX36_MOUSE	Dhx36	ATP-dependent DNA/RNA helicase DHX36	Q8VHK9	-0.671101	0.183623	-0.243739	0.946359	0.217278	FALSE	FALSE	No
Dhx57	Q6P5D3	Q6P5D3	DHX57_MOUSE	Dhx57	Putative ATP-dependent RNA helicase DHX57	Q6P5D3	-0.29356	0.481345	0.0938923	0.972749	0.581656	FALSE	FALSE	No
Dhx58	Q99J87	Q99J87	DHX58_MOUSE	Dhx58	ATP-dependent RNA helicase DHX58	Q99J87	-0.69013	0.246284	-0.221923	0.95695	0.296572	FALSE	FALSE	No
Dhx9	O70133	O70133	DHX9_MOUSE	Dhx9	ATP-dependent RNA helicase A	O70133	-0.950123	0.0333571	-0.458383	0.859672	0.0631453	FALSE	FALSE	No
Diaph1	O08808	O08808	DIAP1_MOUSE	Diaph1	Protein diaphanous homolog 1	O08808	-0.14961	0.544236	0.197313	0.946559	0.218413	FALSE	FALSE	No
Diaph2	O70566	O70566	DIAP2_MOUSE	Diaph2	Protein diaphanous homolog 2	O70566	-0.214115	0.531451	0.158668	0.961196	0.344711	FALSE	FALSE	No
Dicer1	Q8R418	Q8R418	DICER_MOUSE	Dicer1	Endoribonuclease Dicer	Q8R418	-0.832573	0.123813	-0.35438	0.917531	0.122104	FALSE	FALSE	No
Dido1	Q8C9B9	Q8C9B9	DIDO1_MOUSE	Dido1	Death-inducer obliterator 1	Q8C9B9	-1.58431	1.58343	-0.00043868	0.981193	0.999491	FALSE	FALSE	No
Dio1	Q61153	Q61153	IOD1_MOUSE	Dio1	Type I iodothyronine deiodinase	Q61153	-2.19237	0.173719	-1.00932	0.887934	0.0829622	FALSE	FALSE	No
Dip2a	Q8BWT5	Q8BWT5	DIP2A_MOUSE	Dip2a	Disco-interacting protein 2 homolog A	Q8BWT5	-1.1258	0.091649	-0.517076	0.878186	0.0822489	FALSE	FALSE	No
Dip2b	Q3UH60	Q3UH60	DIP2B_MOUSE	Dip2b	Disco-interacting protein 2 homolog B	Q3UH60	-2.40609	0.138523	-1.13378	0.875235	0.0727592	FALSE	FALSE	No
Dipk2a	Q3USZ8	Q3USZ8	DIK2A_MOUSE	Dipk2a	Divergent protein kinase domain 2A	Q3USZ8	-1.08259	0.0821095	-0.500242	0.886078	0.081303	FALSE	FALSE	No
Dis3	Q9CSH3	Q9CSH3	RRP44_MOUSE	Dis3	Exosome complex exonuclease RRP44	Q9CSH3	-0.579226	0.254474	-0.162376	0.963988	0.384528	FALSE	FALSE	No
Dis3l	Q8C0S1	Q8C0S1	DI3L1_MOUSE	Dis3l	DIS3-like exonuclease 1	Q8C0S1	-0.305869	0.892263	0.293197	0.955457	0.282417	FALSE	FALSE	No
Dis3l2	Q8CI75	Q8CI75	DI3L2_MOUSE	Dis3l2	DIS3-like exonuclease 2	Q8CI75	-0.199145	0.68018	0.240518	0.949215	0.234525	FALSE	FALSE	No
Dixdc1	Q80Y83	Q80Y83	DIXC1_MOUSE	Dixdc1	Dixin	Q80Y83	-2.35134	3.45961	0.554133	0.974734	0.653563	FALSE	FALSE	No
Dkc1	Q9ESX5	Q9ESX5	DKC1_MOUSE	Dkc1	H/ACA ribonucleoprotein complex subunit DKC1	Q9ESX5	-0.221303	0.493227	0.135962	0.964636	0.394945	FALSE	FALSE	No
Dlat	Q8BMF4	Q8BMF4	ODP2_MOUSE	Dlat	Dihydrolipoyllysine-residue acetyltransferase component of pyruvate dehydrogenase complex, mitochondrial	Q8BMF4	-0.174237	0.515427	0.170595	0.954928	0.277693	FALSE	FALSE	No
Dld	O08749	O08749	DLDH_MOUSE	Dld	Dihydrolipoyl dehydrogenase, mitochondrial	O08749	-0.464671	0.776807	0.156068	0.972309	0.567921	FALSE	FALSE	No
Dlg1	Q811D0	Q811D0	DLG1_MOUSE	Dlg1	Disks large homolog 1	Q811D0	-0.206577	0.519448	0.156435	0.96076	0.339142	FALSE	FALSE	No
Dlg3	P70175	P70175	DLG3_MOUSE	Dlg3	Disks large homolog 3	P70175	-0.773403	-0.04647	-0.409936	0.752154	0.0323645	TRUE	TRUE	Down
Dlgap4	B1AZP2	B1AZP2	DLGP4_MOUSE	Dlgap4	Disks large-associated protein 4	B1AZP2	-0.708412	0.077408	-0.315502	0.90251	0.0986642	FALSE	FALSE	No
Dlst	Q9D2G2	Q9D2G2	ODO2_MOUSE	Dlst	Dihydrolipoyllysine-residue succinyltransferase component of 2-oxoglutarate dehydrogenase complex, mitochondrial	Q9D2G2	-0.526347	0.453288	-0.0365297	0.979161	0.863883	FALSE	FALSE	No
Dmac2	Q9D7K5	Q9D7K5	DMAC2_MOUSE	Dmac2	Distal membrane-arm assembly complex protein 2	Q9D7K5	-0.862697	0.47883	-0.191933	0.970518	0.517278	FALSE	FALSE	No
Dmac2l	Q9CRA7	Q9CRA7	ATP5S_MOUSE	Dmac2l	ATP synthase subunit s, mitochondrial	Q9CRA7	-0.922045	0.32259	-0.299727	0.956219	0.289489	FALSE	FALSE	No
Dmd	P11531	P11531	DMD_MOUSE	Dmd	Dystrophin	P11531	-0.483919	0.311787	-0.0860659	0.973948	0.621987	FALSE	FALSE	No
Dmgdh	Q9DBT9	Q9DBT9	M2GD_MOUSE	Dmgdh	Dimethylglycine dehydrogenase, mitochondrial	Q9DBT9	-0.905186	0.0504336	-0.427376	0.874049	0.0719282	FALSE	FALSE	No
Dmtn	Q9WV69	Q9WV69	DEMA_MOUSE	Dmtn	Dematin	Q9WV69	0.0881258	1.47149	0.77981	0.719173	0.0332024	TRUE	TRUE	Up
Dmxl2	Q8BPN8	Q8BPN8	DMXL2_MOUSE	Dmxl2	DmX-like protein 2	Q8BPN8	-0.485607	0.752225	0.133309	0.973611	0.613162	FALSE	FALSE	No
Dnaaf10	Q8BGF3	Q8BGF3	DAA10_MOUSE	Dnaaf10	Dynein axonemal assembly factor 10	Q8BGF3	-0.613945	0.427163	-0.0933911	0.975507	0.681716	FALSE	FALSE	No
Dnaaf5	B9EJR8	B9EJR8	DAAF5_MOUSE	Dnaaf5	Dynein axonemal assembly factor 5	B9EJR8	-1.1065	0.111006	-0.497747	0.898491	0.0937937	FALSE	FALSE	No
Dnaja1	P63037	P63037	DNJA1_MOUSE	Dnaja1	DnaJ homolog subfamily A member 1	P63037	-0.333006	1.05169	0.359342	0.95239	0.256869	FALSE	FALSE	No
Dnaja2	Q9QYJ0	Q9QYJ0	DNJA2_MOUSE	Dnaja2	DnaJ homolog subfamily A member 2	Q9QYJ0	-0.0941008	0.826905	0.366402	0.90445	0.101192	FALSE	FALSE	No
Dnaja3	Q99M87	Q99M87	DNJA3_MOUSE	Dnaja3	DnaJ homolog subfamily A member 3, mitochondrial	Q99M87	-0.458813	0.591922	0.0665543	0.977475	0.771384	FALSE	FALSE	No
Dnaja4	Q9JMC3	Q9JMC3	DNJA4_MOUSE	Dnaja4	DnaJ homolog subfamily A member 4	Q9JMC3	-0.114717	1.10588	0.49558	0.890826	0.093225	FALSE	FALSE	No
Dnajb1	Q9QYJ3	Q9QYJ3	DNJB1_MOUSE	Dnajb1	DnaJ homolog subfamily B member 1	Q9QYJ3	0.121467	0.885761	0.503614	0.583523	0.0172693	TRUE	TRUE	Up
Dnajb11	Q99KV1	Q99KV1	DJB11_MOUSE	Dnajb11	DnaJ homolog subfamily B member 11	Q99KV1	-0.762984	0.269942	-0.246521	0.956633	0.293459	FALSE	FALSE	No
Dnajb12	Q9QYI4	Q9QYI4	DJB12_MOUSE	Dnajb12	DnaJ homolog subfamily B member 12	Q9QYI4	-0.163533	0.880547	0.358507	0.928459	0.147033	FALSE	FALSE	No
Dnajb2	Q9QYI5	O54946;Q9QYI5	DNJB2_MOUSE	Dnajb2	DnaJ homolog subfamily B member 2	O54946	-0.0855878	0.694651	0.304532	0.908289	0.10658	FALSE	FALSE	No
Dnajb4	Q9D832	Q9QYJ3;Q9D832	DNJB4_MOUSE	Dnajb4	DnaJ homolog subfamily B member 4	Q9QYJ3	-0.190617	0.497117	0.15325	0.959512	0.324053	FALSE	FALSE	No
Dnajb6	O54946	O54946;Q9QYI8	DNJB6_MOUSE	Dnajb6	DnaJ homolog subfamily B member 6	O54946	0.05395	1.11942	0.586686	0.770489	0.0354038	TRUE	TRUE	Up
Dnajc1	Q61712	Q61712	DNJC1_MOUSE	Dnajc1	DnaJ homolog subfamily C member 1	Q61712	-0.725978	0.70139	-0.012294	0.980764	0.968379	FALSE	FALSE	No
Dnajc10	Q9DC23	Q9DC23	DJC10_MOUSE	Dnajc10	DnaJ homolog subfamily C member 10	Q9DC23	-0.472481	0.229413	-0.121534	0.96696	0.436664	FALSE	FALSE	No
Dnajc11	Q5U458	Q5U458	DJC11_MOUSE	Dnajc11	DnaJ homolog subfamily C member 11	Q5U458	-1.24635	0.276455	-0.484946	0.936936	0.174048	FALSE	FALSE	No
Dnajc15	Q78YY6	Q78YY6	DJC15_MOUSE	Dnajc15	DnaJ homolog subfamily C member 15	Q78YY6	-0.260902	0.429748	0.0844232	0.972646	0.578402	FALSE	FALSE	No
Dnajc19	Q9CQV7	Q9CQV7	TIM14_MOUSE	Dnajc19	Mitochondrial import inner membrane translocase subunit TIM14	Q9CQV7	-0.645657	0.375665	-0.134996	0.971662	0.548716	FALSE	FALSE	No
Dnajc2	P54103	P54103	DNJC2_MOUSE	Dnajc2	DnaJ homolog subfamily C member 2	P54103	-0.280527	1.05721	0.38834	0.945032	0.210041	FALSE	FALSE	No
Dnajc22	Q8CHS2	Q8CHS2	DJC22_MOUSE	Dnajc22	DnaJ homolog subfamily C member 22	Q8CHS2	-2.63578	0.747858	-0.943963	0.947903	0.226301	FALSE	FALSE	No
Dnajc25	A2ALW5	A2ALW5	DJC25_MOUSE	Dnajc25	DnaJ homolog subfamily C member 25	A2ALW5	-0.61281	0.276427	-0.168191	0.964798	0.397627	FALSE	FALSE	No
Dnajc28	Q8VCE1	Q8VCE1	DJC28_MOUSE	Dnajc28	DnaJ homolog subfamily C member 28	Q8VCE1	-0.582919	0.300496	-0.141212	0.96861	0.471175	FALSE	FALSE	No
Dnajc3	Q91YW3	Q91YW3	DNJC3_MOUSE	Dnajc3	DnaJ homolog subfamily C member 3	Q91YW3	-0.456948	0.331219	-0.0628645	0.976283	0.714983	FALSE	FALSE	No
Dnajc7	Q9QYI3	Q9QYI3	DNJC7_MOUSE	Dnajc7	DnaJ homolog subfamily C member 7	Q9QYI3	-0.111457	0.542006	0.215274	0.933366	0.161617	FALSE	FALSE	No
Dnajc8	Q6NZB0	Q6NZB0	DNJC8_MOUSE	Dnajc8	DnaJ homolog subfamily C member 8	Q6NZB0	-0.29934	0.943163	0.321912	0.952482	0.257577	FALSE	FALSE	No
Dnm1	P39053	P39053	DYN1_MOUSE	Dnm1	Dynamin-1	P39053	-0.468827	0.326142	-0.0713424	0.975504	0.681588	FALSE	FALSE	No
Dnm1l	Q8K1M6	Q8K1M6	DNM1L_MOUSE	Dnm1l	Dynamin-1-like protein	Q8K1M6	-0.600904	0.132267	-0.234319	0.936577	0.172717	FALSE	FALSE	No
Dnm2	P39054	P39054;Q8BZ98	DYN2_MOUSE	Dnm2	Dynamin-2	P39054	-0.564279	0.117895	-0.223192	0.934121	0.164105	FALSE	FALSE	No
Dnm3	Q8BZ98	Q8BZ98	DYN3_MOUSE	Dnm3	Dynamin-3	Q8BZ98	-1.10483	0.205753	-0.44954	0.928593	0.147398	FALSE	FALSE	No
Dnmbp	Q6TXD4	Q6TXD4	DNMBP_MOUSE	Dnmbp	Dynamin-binding protein	Q6TXD4	-0.735056	0.679808	-0.027624	0.980183	0.928417	FALSE	FALSE	No
Dnpep	Q9Z2W0	Q9Z2W0	DNPEP_MOUSE	Dnpep	Aspartyl aminopeptidase	Q9Z2W0	-0.315435	0.421368	0.0529664	0.976868	0.741815	FALSE	FALSE	No
Dnttip2	Q8R2M2	Q8R2M2	TDIF2_MOUSE	Dnttip2	Deoxynucleotidyltransferase terminal-interacting protein 2	Q8R2M2	-0.321656	0.971171	0.324758	0.954146	0.270963	FALSE	FALSE	No
Dock1	Q8BUR4	Q8BUR4	DOCK1_MOUSE	Dock1	Dedicator of cytokinesis protein 1	Q8BUR4	-0.189074	0.802205	0.306566	0.939739	0.185129	FALSE	FALSE	No
Dock2	Q8C3J5	Q8C3J5	DOCK2_MOUSE	Dock2	Dedicator of cytokinesis protein 2	Q8C3J5	-1.41084	1.14114	-0.134853	0.978047	0.802313	FALSE	FALSE	No
Dock4	P59764	P59764	DOCK4_MOUSE	Dock4	Dedicator of cytokinesis protein 4	P59764	-0.627828	1.17944	0.275803	0.968761	0.478939	FALSE	FALSE	No
Dock5	B2RY04	B2RY04	DOCK5_MOUSE	Dock5	Dedicator of cytokinesis protein 5	B2RY04	-0.531796	0.392053	-0.0698715	0.976372	0.72093	FALSE	FALSE	No
Dock6	Q8VDR9	Q8VDR9	DOCK6_MOUSE	Dock6	Dedicator of cytokinesis protein 6	Q8VDR9	-0.51294	1.3438	0.415428	0.957786	0.311525	FALSE	FALSE	No
Dock7	Q8R1A4	Q8R1A4	DOCK7_MOUSE	Dock7	Dedicator of cytokinesis protein 7	Q8R1A4	-0.558992	0.461364	-0.048814	0.978507	0.826046	FALSE	FALSE	No
Dock9	Q8BIK4	Q8BIK4	DOCK9_MOUSE	Dock9	Dedicator of cytokinesis protein 9	Q8BIK4	-1.3002	0.639311	-0.330445	0.967315	0.443715	FALSE	FALSE	No
Dohh	Q99LN9	Q99LN9	DOHH_MOUSE	Dohh	Deoxyhypusine hydroxylase	Q99LN9	-0.163162	0.498639	0.167739	0.953678	0.267069	FALSE	FALSE	No
Dolpp1	Q9JMF7	Q9JMF7	DOPP1_MOUSE	Dolpp1	Dolichyldiphosphatase 1	Q9JMF7	-0.905111	0.469911	-0.2176	0.968054	0.463603	FALSE	FALSE	No
Dop1b	Q3UHQ6	Q3UHQ6	DOP2_MOUSE	Dop1b	Protein dopey-2	Q3UHQ6	-0.217713	1.15061	0.466451	0.929364	0.149535	FALSE	FALSE	No
Dpagt1	P42867	P42867	GPT_MOUSE	Dpagt1	UDP-N-acetylglucosamine--dolichyl-phosphate N-acetylglucosaminephosphotransferase	P42867	-1.13944	1.17449	0.0175212	0.980818	0.972198	FALSE	FALSE	No
Dpep1	P31428	P31428	DPEP1_MOUSE	Dpep1	Dipeptidase 1	P31428	-2.3624	0.727831	-0.817283	0.951297	0.248754	FALSE	FALSE	No
Dph1	Q5NCQ5	Q5NCQ5	DPH1_MOUSE	Dph1	2-(3-amino-3-carboxypropyl)histidine synthase subunit 1	Q5NCQ5	-0.514317	0.315953	-0.0991821	0.972912	0.586868	FALSE	FALSE	No
Dpm1	O70152	O70152	DPM1_MOUSE	Dpm1	Dolichol-phosphate mannosyltransferase subunit 1	O70152	-0.694353	0.469368	-0.112492	0.974938	0.658864	FALSE	FALSE	No
Dpm3	Q9D1Q4	Q9D1Q4	DPM3_MOUSE	Dpm3	Dolichol-phosphate mannosyltransferase subunit 3	Q9D1Q4	-0.270589	0.443036	0.0862233	0.972782	0.582697	FALSE	FALSE	No
Dpp3	Q99KK7	Q99KK7	DPP3_MOUSE	Dpp3	Dipeptidyl peptidase 3	Q99KK7	-0.479978	0.39203	-0.0439743	0.978341	0.816834	FALSE	FALSE	No
Dpp4	P28843	P28843	DPP4_MOUSE	Dpp4	Dipeptidyl peptidase 4	P28843	-0.806247	0.423073	-0.191587	0.969082	0.481906	FALSE	FALSE	No
Dpp7	Q9ET22	Q9ET22	DPP2_MOUSE	Dpp7	Dipeptidyl peptidase 2	Q9ET22	-1.11436	0.132151	-0.491103	0.906435	0.103912	FALSE	FALSE	No
Dpp8	Q80YA7	Q80YA7	DPP8_MOUSE	Dpp8	Dipeptidyl peptidase 8	Q80YA7	-0.659007	0.591743	-0.0336323	0.979771	0.901558	FALSE	FALSE	No
Dpp9	Q8BVG4	Q8BVG4	DPP9_MOUSE	Dpp9	Dipeptidyl peptidase 9	Q8BVG4	-1.12413	0.342187	-0.390972	0.95081	0.245289	FALSE	FALSE	No
Dpt	Q9QZZ6	Q9QZZ6	DERM_MOUSE	Dpt	Dermatopontin	Q9QZZ6	-1.83397	0.370132	-0.731919	0.932471	0.15876	FALSE	FALSE	No
Dpy19l1	A6X919	A6X919	D19L1_MOUSE	Dpy19l1	Probable C-mannosyltransferase DPY19L1	A6X919	-1.329	-0.400609	-0.864803	0.0993198	0.00334988	TRUE	TRUE	Down
Dpyd	Q8CHR6	Q8CHR6	DPYD_MOUSE	Dpyd	Dihydropyrimidine dehydrogenase [NADP(+)]	Q8CHR6	-0.236222	0.762487	0.263133	0.95152	0.250372	FALSE	FALSE	No
Dpys	Q9EQF5	Q9EQF5	DPYS_MOUSE	Dpys	Dihydropyrimidinase	Q9EQF5	-0.205918	0.506824	0.150453	0.961476	0.348372	FALSE	FALSE	No
Dpysl2	O08553	O08553	DPYL2_MOUSE	Dpysl2	Dihydropyrimidinase-related protein 2	O08553	-0.676235	0.0452216	-0.315507	0.880939	0.0770254	FALSE	FALSE	No
Dpysl3	Q62188	Q62188	DPYL3_MOUSE	Dpysl3	Dihydropyrimidinase-related protein 3	Q62188	-0.550823	0.599352	0.0242649	0.980096	0.922673	FALSE	FALSE	No
Dr1	Q91WV0	Q91WV0	NC2B_MOUSE	Dr1	Protein Dr1	Q91WV0	-0.230768	1.08341	0.426322	0.935034	0.167211	FALSE	FALSE	No
Drap1	Q9D6N5	Q9D6N5	NC2A_MOUSE	Drap1	Dr1-associated corepressor	Q9D6N5	-0.471513	0.292751	-0.089381	0.973147	0.594566	FALSE	FALSE	No
Drg1	P32233	P32233	DRG1_MOUSE	Drg1	Developmentally-regulated GTP-binding protein 1	P32233	-0.397978	0.403101	0.00256151	0.98104	0.988257	FALSE	FALSE	No
Drg2	Q9QXB9	Q9QXB9	DRG2_MOUSE	Drg2	Developmentally-regulated GTP-binding protein 2	Q9QXB9	-0.792699	0.272289	-0.260205	0.955533	0.28311	FALSE	FALSE	No
Dsc2	P55292	P55292	DSC2_MOUSE	Dsc2	Desmocollin-2	P55292	-0.0893987	0.806013	0.358307	0.903222	0.0995775	FALSE	FALSE	No
Dsg2	O55111	O55111	DSG2_MOUSE	Dsg2	Desmoglein-2	O55111	-0.54151	0.221975	-0.159768	0.96177	0.352287	FALSE	FALSE	No
Dsp	E9Q557	E9Q557	DESP_MOUSE	Dsp	Desmoplakin	E9Q557	-0.292068	0.649408	0.17867	0.964708	0.396131	FALSE	FALSE	No
Dst	Q91ZU6	Q91ZU6	DYST_MOUSE	Dst	Dystonin	Q91ZU6	-1.07478	0.141992	-0.466395	0.911698	0.111847	FALSE	FALSE	No
Dstn	Q9R0P5	Q9R0P5	DEST_MOUSE	Dstn	Destrin	Q9R0P5	-0.530245	0.214587	-0.157829	0.961345	0.346651	FALSE	FALSE	No
Dtd1	Q9DD18	Q9DD18	DTD1_MOUSE	Dtd1	D-aminoacyl-tRNA deacylase 1	Q9DD18	-0.0622002	0.91879	0.428295	0.881426	0.0774122	FALSE	FALSE	No
Dtd2	Q8BHA3	Q8BHA3	DTD2_MOUSE	Dtd2	D-aminoacyl-tRNA deacylase 2	Q8BHA3	-0.64562	0.601879	-0.0218706	0.980291	0.935702	FALSE	FALSE	No
Dtnb	O70585	O70585;Q9D2N4	DTNB_MOUSE	Dtnb	Dystrobrevin beta	O70585	-0.984434	0.199605	-0.392414	0.932694	0.159462	FALSE	FALSE	No
Dtnbp1	Q91WZ8	Q91WZ8	DTBP1_MOUSE	Dtnbp1	Dysbindin	Q91WZ8	-0.0672521	0.683442	0.308095	0.897595	0.0927701	FALSE	FALSE	No
Dtx3l	Q3UIR3	Q3UIR3	DTX3L_MOUSE	Dtx3l	E3 ubiquitin-protein ligase DTX3L	Q3UIR3	-0.487192	0.347699	-0.069747	0.975993	0.702253	FALSE	FALSE	No
Dtymk	P97930	P97930	KTHY_MOUSE	Dtymk	Thymidylate kinase	P97930	-0.508652	0.191122	-0.158765	0.958802	0.315994	FALSE	FALSE	No
Dus1l	Q8C2P3	Q8C2P3	DUS1L_MOUSE	Dus1l	tRNA-dihydrouridine(16/17) synthase [NAD(P)(+)]-like	Q8C2P3	-0.80884	0.340751	-0.234045	0.9614	0.3533	FALSE	FALSE	No
Dus3l	Q91XI1	Q91XI1	DUS3L_MOUSE	Dus3l	tRNA-dihydrouridine(47) synthase [NAD(P)(+)]-like	Q91XI1	-0.324056	0.375363	0.0256532	0.979198	0.866088	FALSE	FALSE	No
Dusp23	Q6NT99	Q6NT99	DUS23_MOUSE	Dusp23	Dual specificity protein phosphatase 23	Q6NT99	0.241499	1.21623	0.728863	0.385065	0.00984161	TRUE	TRUE	Up
Dusp3	Q9D7X3	Q9D7X3	DUS3_MOUSE	Dusp3	Dual specificity protein phosphatase 3	Q9D7X3	-0.50056	1.28804	0.39374	0.959975	0.32951	FALSE	FALSE	No
Dut	Q9CQ43	Q9CQ43	DUT_MOUSE	Dut	Deoxyuridine 5'-triphosphate nucleotidohydrolase	Q9CQ43	-0.714643	0.177429	-0.268607	0.942094	0.195497	FALSE	FALSE	No
Dvl1	P51141	P51141	DVL1_MOUSE	Dvl1	Segment polarity protein dishevelled homolog DVL-1	P51141	-0.73866	1.88937	0.575352	0.96018	0.331982	FALSE	FALSE	No
Dvl2	Q60838	Q60838	DVL2_MOUSE	Dvl2	Segment polarity protein dishevelled homolog DVL-2	Q60838	-0.20097	0.581482	0.190256	0.955764	0.285228	FALSE	FALSE	No
Dxo	O70348	O70348	DXO_MOUSE	Dxo	Decapping and exoribonuclease protein	O70348	-0.731329	0.490897	-0.120216	0.974469	0.643614	FALSE	FALSE	No
Dym	Q8CHY3	Q8CHY3	DYM_MOUSE	Dym	Dymeclin	Q8CHY3	-0.789425	0.470524	-0.159451	0.972226	0.565398	FALSE	FALSE	No
Dync1h1	Q9JHU4	Q9JHU4	DYHC1_MOUSE	Dync1h1	Cytoplasmic dynein 1 heavy chain 1	Q9JHU4	-0.580708	0.423788	-0.07846	0.976408	0.720577	FALSE	FALSE	No
Dync1i2	O88487	O88487	DC1I2_MOUSE	Dync1i2	Cytoplasmic dynein 1 intermediate chain 2	O88487	-0.0777838	0.654463	0.288339	0.906542	0.104062	FALSE	FALSE	No
Dync1li1	Q8R1Q8	Q8R1Q8	DC1L1_MOUSE	Dync1li1	Cytoplasmic dynein 1 light intermediate chain 1	Q8R1Q8	-0.0210073	0.672942	0.325968	0.85669	0.0615774	FALSE	FALSE	No
Dync1li2	Q6PDL0	Q6PDL0	DC1L2_MOUSE	Dync1li2	Cytoplasmic dynein 1 light intermediate chain 2	Q6PDL0	-0.166568	0.674359	0.253896	0.941863	0.194432	FALSE	FALSE	No
Dynlrb1	P62627	P62627	DLRB1_MOUSE	Dynlrb1	Dynein light chain roadblock-type 1	P62627	-1.00163	0.217864	-0.391882	0.93602	0.17069	FALSE	FALSE	No
Dynlt3	P56387	P56387	DYLT3_MOUSE	Dynlt3	Dynein light chain Tctex-type 3	P56387	-1.18303	0.739529	-0.221751	0.973297	0.599535	FALSE	FALSE	No
Dysf	Q9ESD7	Q9ESD7	DYSF_MOUSE	Dysf	Dysferlin	Q9ESD7	-0.85523	0.0986675	-0.378281	0.905108	0.102079	FALSE	FALSE	No
Ears2	Q9CXJ1	Q9CXJ1	SYEM_MOUSE	Ears2	Probable glutamate--tRNA ligase, mitochondrial	Q9CXJ1	-0.222354	0.44341	0.110528	0.967861	0.454945	FALSE	FALSE	No
Ebna1bp2	Q9D903	Q9D903	EBP2_MOUSE	Ebna1bp2	Probable rRNA-processing protein EBP2	Q9D903	-0.568408	0.832608	0.1321	0.975135	0.666624	FALSE	FALSE	No
Ebp	P70245	P70245	EBP_MOUSE	Ebp	3-beta-hydroxysteroid-Delta(8),Delta(7)-isomerase	P70245	-0.381396	0.350601	-0.0153975	0.9801	0.922898	FALSE	FALSE	No
Ecd	Q9CS74	Q9CS74	ECD_MOUSE	Ecd	Protein ecdysoneless homolog	Q9CS74	-0.542826	0.737517	0.0973455	0.97634	0.719534	FALSE	FALSE	No
Ece1	Q4PZA2	Q4PZA2	ECE1_MOUSE	Ece1	Endothelin-converting enzyme 1	Q4PZA2	-0.916183	0.0671594	-0.424512	0.884657	0.080075	FALSE	FALSE	No
Ech1	O35459	O35459	ECH1_MOUSE	Ech1	Delta(3,5)-Delta(2,4)-dienoyl-CoA isomerase, mitochondrial	O35459	-0.395891	0.370796	-0.0125474	0.980354	0.939967	FALSE	FALSE	No
Echdc1	Q9D9V3	Q9D9V3	ECHD1_MOUSE	Echdc1	Ethylmalonyl-CoA decarboxylase	Q9D9V3	-0.747635	0.66119	-0.0432225	0.979553	0.88779	FALSE	FALSE	No
Echdc2	Q3TLP5	Q3TLP5	ECHD2_MOUSE	Echdc2	Enoyl-CoA hydratase domain-containing protein 2, mitochondrial	Q3TLP5	-0.851437	-0.129695	-0.490566	0.538962	0.0151069	TRUE	TRUE	Down
Echdc3	Q9D7J9	Q9D7J9	ECHD3_MOUSE	Echdc3	Enoyl-CoA hydratase domain-containing protein 3, mitochondrial	Q9D7J9	-0.493261	0.670515	0.088627	0.976554	0.72722	FALSE	FALSE	No
Echs1	Q8BH95	Q8BH95	ECHM_MOUSE	Echs1	Enoyl-CoA hydratase, mitochondrial	Q8BH95	-0.440868	0.265318	-0.0877749	0.972447	0.572183	FALSE	FALSE	No
Eci1	P42125	P42125	ECI1_MOUSE	Eci1	Enoyl-CoA delta isomerase 1, mitochondrial	P42125	-0.324618	0.562004	0.118693	0.971489	0.543753	FALSE	FALSE	No
Eci2	Q9WUR2	Q9WUR2	ECI2_MOUSE	Eci2	Enoyl-CoA delta isomerase 2	Q9WUR2	-0.317455	0.38497	0.0337574	0.978493	0.825269	FALSE	FALSE	No
Ecm1	Q61508	Q61508	ECM1_MOUSE	Ecm1	Extracellular matrix protein 1	Q61508	-0.424541	1.31221	0.443836	0.953237	0.263496	FALSE	FALSE	No
Ecpas	Q6PDI5	Q6PDI5	ECM29_MOUSE	Ecpas	Proteasome adapter and scaffold protein ECM29	Q6PDI5	-0.412094	0.461954	0.02493	0.979677	0.895622	FALSE	FALSE	No
Ecscr	Q3TZW0	Q3TZW0	ECSCR_MOUSE	Ecscr	Endothelial cell-specific chemotaxis regulator	Q3TZW0	-0.584122	0.368477	-0.107823	0.973495	0.606223	FALSE	FALSE	No
Ecsit	Q9QZH6	Q9QZH6	ECSIT_MOUSE	Ecsit	Evolutionarily conserved signaling intermediate in Toll pathway, mitochondrial	Q9QZH6	-0.249424	0.525414	0.137995	0.966313	0.424311	FALSE	FALSE	No
Edc3	Q8K2D3	Q8K2D3	EDC3_MOUSE	Edc3	Enhancer of mRNA-decapping protein 3	Q8K2D3	-1.8039	0.169356	-0.81727	0.895436	0.0903905	FALSE	FALSE	No
Edc4	Q3UJB9	Q3UJB9	EDC4_MOUSE	Edc4	Enhancer of mRNA-decapping protein 4	Q3UJB9	-0.372186	0.803869	0.215841	0.96558	0.411022	FALSE	FALSE	No
Edem1	Q925U4	Q925U4	EDEM1_MOUSE	Edem1	ER degradation-enhancing alpha-mannosidase-like protein 1	Q925U4	-0.374448	0.881993	0.253773	0.962908	0.368215	FALSE	FALSE	No
Edem3	Q2HXL6	Q2HXL6	EDEM3_MOUSE	Edem3	ER degradation-enhancing alpha-mannosidase-like protein 3	Q2HXL6	-0.11142	1.83632	0.862451	0.877183	0.074164	FALSE	FALSE	No
Edf1	Q9JMG1	Q9JMG1	EDF1_MOUSE	Edf1	Endothelial differentiation-related factor 1	Q9JMG1	-0.058127	1.94757	0.94472	0.839326	0.0604698	FALSE	FALSE	No
Eea1	Q8BL66	Q8BL66	EEA1_MOUSE	Eea1	Early endosome antigen 1	Q8BL66	-0.589897	0.682317	0.0462103	0.979219	0.867369	FALSE	FALSE	No
Eef1a2	P62631	P62631	EF1A2_MOUSE	Eef1a2	Elongation factor 1-alpha 2	P62631	-1.16312	1.18236	0.00962187	0.980995	0.984935	FALSE	FALSE	No
Eef1akmt1	Q9CY45	Q9CY45	EFMT1_MOUSE	Eef1akmt1	EEF1A lysine methyltransferase 1	Q9CY45	-0.149054	1.29967	0.575311	0.904822	0.101692	FALSE	FALSE	No
Eef1b	O70251	O70251	EF1B_MOUSE	Eef1b	Elongation factor 1-beta	O70251	-0.767123	0.786539	0.00970765	0.980886	0.977057	FALSE	FALSE	No
Eef1d	P57776	P57776	EF1D_MOUSE	Eef1d	Elongation factor 1-delta	P57776	-0.434676	0.487626	0.0264748	0.979667	0.894958	FALSE	FALSE	No
Eef1e1	Q9D1M4	Q9D1M4	MCA3_MOUSE	Eef1e1	Eukaryotic translation elongation factor 1 epsilon-1	Q9D1M4	-0.139098	0.610715	0.235808	0.938166	0.178752	FALSE	FALSE	No
Eef1g	Q9D8N0	Q9D8N0	EF1G_MOUSE	Eef1g	Elongation factor 1-gamma	Q9D8N0	-1.04777	0.330481	-0.358645	0.952236	0.255699	FALSE	FALSE	No
Eef2	P58252	P58252	EF2_MOUSE	Eef2	Elongation factor 2	P58252	-0.449896	0.201565	-0.124166	0.964591	0.394208	FALSE	FALSE	No
Eef2k	O08796	O08796	EF2K_MOUSE	Eef2k	Eukaryotic elongation factor 2 kinase	O08796	-0.864339	0.00710101	-0.428619	0.837078	0.0528774	FALSE	FALSE	No
Eefsec	Q9JHW4	Q9JHW4	SELB_MOUSE	Eefsec	Selenocysteine-specific elongation factor	Q9JHW4	-0.435033	0.372032	-0.0315005	0.979056	0.857606	FALSE	FALSE	No
Eepd1	Q3TGW2	Q3TGW2	EEPD1_MOUSE	Eepd1	Endonuclease/exonuclease/phosphatase family domain-containing protein 1	Q3TGW2	-0.182176	0.680169	0.248996	0.945438	0.212209	FALSE	FALSE	No
Efemp1	Q8BPB5	Q8BPB5	FBLN3_MOUSE	Efemp1	EGF-containing fibulin-like extracellular matrix protein 1	Q8BPB5	-0.605807	0.517017	-0.0443949	0.979025	0.85578	FALSE	FALSE	No
Efhd2	Q9D8Y0	Q9D8Y0	EFHD2_MOUSE	Efhd2	EF-hand domain-containing protein D2	Q9D8Y0	-0.468199	0.328865	-0.0696666	0.97569	0.689345	FALSE	FALSE	No
Efl1	Q8C0D5	Q8C0D5	EFL1_MOUSE	Efl1	Elongation factor-like GTPase 1	Q8C0D5	-0.418866	0.249027	-0.0849195	0.972167	0.563628	FALSE	FALSE	No
Efr3a	Q8BG67	Q8BG67	EFR3A_MOUSE	Efr3a	Protein EFR3 homolog A	Q8BG67	-0.509611	0.366315	-0.0716478	0.976128	0.708112	FALSE	FALSE	No
Eftud2	O08810	O08810	U5S1_MOUSE	Eftud2	116 kDa U5 small nuclear ribonucleoprotein component	O08810	-0.477983	0.198125	-0.139929	0.962135	0.357255	FALSE	FALSE	No
Egfr	Q01279	Q01279	EGFR_MOUSE	Egfr	Epidermal growth factor receptor	Q01279	-1.1495	-0.332461	-0.740983	0.115474	0.00384396	TRUE	TRUE	Down
Egln1	Q91YE3	Q91YE3	EGLN1_MOUSE	Egln1	Egl nine homolog 1	Q91YE3	-0.285096	0.58736	0.151132	0.96695	0.436477	FALSE	FALSE	No
Ehd1	Q9WVK4	Q9WVK4	EHD1_MOUSE	Ehd1	EH domain-containing protein 1	Q9WVK4	-0.488351	0.604372	0.0580105	0.978167	0.807405	FALSE	FALSE	No
Ehd3	Q9QXY6	Q9EQP2;Q9QXY6	EHD3_MOUSE	Ehd3	EH domain-containing protein 3	Q9EQP2	-0.783686	0.0830183	-0.350334	0.901041	0.0968288	FALSE	FALSE	No
Ehd4	Q9EQP2	Q9EQP2	EHD4_MOUSE	Ehd4	EH domain-containing protein 4	Q9EQP2	-0.1884	0.777783	0.294692	0.940983	0.190474	FALSE	FALSE	No
Ehhadh	Q9DBM2	Q9DBM2	ECHP_MOUSE	Ehhadh	Peroxisomal bifunctional enzyme	Q9DBM2	0.721146	1.56049	1.14082	0.00124258	0.000412978	TRUE	TRUE	Up
Ei24	Q61070	Q61070	EI24_MOUSE	Ei24	Etoposide-induced protein 2.4	Q61070	-0.260242	0.455966	0.0978617	0.971203	0.5357	FALSE	FALSE	No
Eif1	P48024	P48024;Q9CXU9	EIF1_MOUSE	Eif1	Eukaryotic translation initiation factor 1	P48024	-0.467954	1.04433	0.288185	0.964595	0.394283	FALSE	FALSE	No
Eif1a	Q60872	Q60872	IF1A_MOUSE	Eif1a	Eukaryotic translation initiation factor 1A	Q60872	-0.336485	0.627117	0.145316	0.968981	0.483912	FALSE	FALSE	No
Eif1ax	Q8BMJ3	Q8BMJ3	IF1AX_MOUSE	Eif1ax	Eukaryotic translation initiation factor 1A, X-chromosomal	Q8BMJ3	-0.290322	0.428019	0.0688486	0.975006	0.661542	FALSE	FALSE	No
Eif2a	Q8BJW6	Q8BJW6	EIF2A_MOUSE	Eif2a	Eukaryotic translation initiation factor 2A	Q8BJW6	-0.287642	0.559212	0.135785	0.968551	0.469864	FALSE	FALSE	No
Eif2ak2	Q03963	Q03963	E2AK2_MOUSE	Eif2ak2	Interferon-induced, double-stranded RNA-activated protein kinase	Q03963	-0.517196	0.389162	-0.0640173	0.976959	0.746131	FALSE	FALSE	No
Eif2b1	Q99LC8	Q99LC8	EI2BA_MOUSE	Eif2b1	Translation initiation factor eIF-2B subunit alpha	Q99LC8	-0.930063	0.811282	-0.0593906	0.979351	0.875378	FALSE	FALSE	No
Eif2b2	Q99LD9	Q99LD9	EI2BB_MOUSE	Eif2b2	Translation initiation factor eIF-2B subunit beta	Q99LD9	-0.175073	1.3927	0.608814	0.901409	0.104981	FALSE	FALSE	No
Eif2b4	Q61749	Q61749	EI2BD_MOUSE	Eif2b4	Translation initiation factor eIF-2B subunit delta	Q61749	-0.577522	0.386575	-0.0954731	0.97474	0.651197	FALSE	FALSE	No
Eif2b5	Q8CHW4	Q8CHW4	EI2BE_MOUSE	Eif2b5	Translation initiation factor eIF-2B subunit epsilon	Q8CHW4	-0.392816	0.340818	-0.0259992	0.979272	0.870561	FALSE	FALSE	No
Eif2d	Q61211	Q61211	EIF2D_MOUSE	Eif2d	Eukaryotic translation initiation factor 2D	Q61211	-0.3399	0.786477	0.223289	0.963474	0.376611	FALSE	FALSE	No
Eif2s1	Q6ZWX6	Q6ZWX6	IF2A_MOUSE	Eif2s1	Eukaryotic translation initiation factor 2 subunit 1	Q6ZWX6	-0.282487	0.384266	0.0508893	0.976542	0.726643	FALSE	FALSE	No
Eif2s2	Q99L45	Q99L45	IF2B_MOUSE	Eif2s2	Eukaryotic translation initiation factor 2 subunit 2	Q99L45	-0.260813	0.575965	0.157576	0.964915	0.399584	FALSE	FALSE	No
Eif2s3x	Q9Z0N1	Q9Z0N1	IF2G_MOUSE	Eif2s3x	Eukaryotic translation initiation factor 2 subunit 3, X-linked	Q9Z0N1	-1.84017	0.532992	-0.653588	0.948767	0.231656	FALSE	FALSE	No
Eif2s3y	Q9Z0N2	Q9Z0N2;Q9Z0N1	IF2H_MOUSE	Eif2s3y	Eukaryotic translation initiation factor 2 subunit 3, Y-linked	Q9Z0N2	-0.645421	0.272542	-0.186439	0.962736	0.365722	FALSE	FALSE	No
Eif3a	P23116	P23116	EIF3A_MOUSE	Eif3a	Eukaryotic translation initiation factor 3 subunit A	P23116	-0.28933	0.796248	0.253459	0.957606	0.303206	FALSE	FALSE	No
Eif3b	Q8JZQ9	Q8JZQ9	EIF3B_MOUSE	Eif3b	Eukaryotic translation initiation factor 3 subunit B	Q8JZQ9	-0.95631	0.372446	-0.291932	0.960049	0.330398	FALSE	FALSE	No
Eif3c	Q8R1B4	Q8R1B4	EIF3C_MOUSE	Eif3c	Eukaryotic translation initiation factor 3 subunit C	Q8R1B4	-0.279105	0.414866	0.0678804	0.974842	0.655132	FALSE	FALSE	No
Eif3d	O70194	O70194	EIF3D_MOUSE	Eif3d	Eukaryotic translation initiation factor 3 subunit D	O70194	-0.431132	0.307613	-0.0617591	0.975989	0.702052	FALSE	FALSE	No
Eif3e	P60229	P60229	EIF3E_MOUSE	Eif3e	Eukaryotic translation initiation factor 3 subunit E	P60229	-0.971145	0.289922	-0.340612	0.950017	0.239827	FALSE	FALSE	No
Eif3f	Q9DCH4	Q9DCH4	EIF3F_MOUSE	Eif3f	Eukaryotic translation initiation factor 3 subunit F	Q9DCH4	-0.688174	0.328558	-0.179808	0.966478	0.4274	FALSE	FALSE	No
Eif3g	Q9Z1D1	Q9Z1D1	EIF3G_MOUSE	Eif3g	Eukaryotic translation initiation factor 3 subunit G	Q9Z1D1	-0.334921	0.293309	-0.0208062	0.97941	0.878951	FALSE	FALSE	No
Eif3h	Q91WK2	Q91WK2	EIF3H_MOUSE	Eif3h	Eukaryotic translation initiation factor 3 subunit H	Q91WK2	-0.729022	0.273952	-0.227535	0.958805	0.316034	FALSE	FALSE	No
Eif3i	Q9QZD9	Q9QZD9	EIF3I_MOUSE	Eif3i	Eukaryotic translation initiation factor 3 subunit I	Q9QZD9	-0.226154	0.439024	0.106435	0.968591	0.470742	FALSE	FALSE	No
Eif3j1	Q3UGC7;Q66JS6	Q3UGC7;Q66JS6	EI3JA_MOUSE;EI3JB_MOUSE	Eif3j1;Eif3j2	Eukaryotic translation initiation factor 3 subunit J-A	Q3UGC7	-0.27792	1.3527	0.537389	0.933324	0.161481	FALSE	FALSE	No
Eif3k	Q9DBZ5	Q9DBZ5	EIF3K_MOUSE	Eif3k	Eukaryotic translation initiation factor 3 subunit K	Q9DBZ5	-0.368307	0.573306	0.1025	0.973886	0.619802	FALSE	FALSE	No
Eif3l	Q8QZY1	Q8QZY1	EIF3L_MOUSE	Eif3l	Eukaryotic translation initiation factor 3 subunit L	Q8QZY1	-1.03308	0.358623	-0.337227	0.955928	0.286755	FALSE	FALSE	No
Eif3m	Q99JX4	Q99JX4	EIF3M_MOUSE	Eif3m	Eukaryotic translation initiation factor 3 subunit M	Q99JX4	-1.14864	0.365724	-0.39146	0.952609	0.258552	FALSE	FALSE	No
Eif4a1	P60843	P60843	IF4A1_MOUSE	Eif4a1	Eukaryotic initiation factor 4A-I	P60843	-0.589767	0.426338	-0.0817143	0.976233	0.712757	FALSE	FALSE	No
Eif4a2	P10630	P10630;P60843	IF4A2_MOUSE	Eif4a2	Eukaryotic initiation factor 4A-II	P10630	-0.496923	0.579458	0.0412675	0.979098	0.860098	FALSE	FALSE	No
Eif4a3	Q91VC3	Q91VC3	IF4A3_MOUSE	Eif4a3	Eukaryotic initiation factor 4A-III	Q91VC3	-1.27819	0.300261	-0.488967	0.939587	0.184494	FALSE	FALSE	No
Eif4b	Q8BGD9	Q8BGD9	IF4B_MOUSE	Eif4b	Eukaryotic translation initiation factor 4B	Q8BGD9	-0.084697	1.43368	0.674493	0.876185	0.0734378	FALSE	FALSE	No
Eif4e	P63073	P63073	IF4E_MOUSE	Eif4e	Eukaryotic translation initiation factor 4E	P63073	-0.410867	0.261058	-0.0749048	0.973651	0.611563	FALSE	FALSE	No
Eif4e2	Q8BMB3	Q8BMB3	IF4E2_MOUSE	Eif4e2	Eukaryotic translation initiation factor 4E type 2	Q8BMB3	-1.38292	0.415887	-0.483518	0.947818	0.233138	FALSE	FALSE	No
Eif4g1	Q6NZJ6	Q6NZJ6	IF4G1_MOUSE	Eif4g1	Eukaryotic translation initiation factor 4 gamma 1	Q6NZJ6	-0.268114	0.50591	0.118898	0.969341	0.487983	FALSE	FALSE	No
Eif4g2	Q62448	Q62448	IF4G2_MOUSE	Eif4g2	Eukaryotic translation initiation factor 4 gamma 2	Q62448	-0.289094	0.356801	0.0338537	0.978211	0.809793	FALSE	FALSE	No
Eif4g3	Q80XI3	Q80XI3	IF4G3_MOUSE	Eif4g3	Eukaryotic translation initiation factor 4 gamma 3	Q80XI3	-0.528695	0.754155	0.11273	0.975653	0.687782	FALSE	FALSE	No
Eif4h	Q9WUK2	Q9WUK2	IF4H_MOUSE	Eif4h	Eukaryotic translation initiation factor 4H	Q9WUK2	-0.473395	0.684059	0.105332	0.975403	0.677423	FALSE	FALSE	No
Eif5	P59325	P59325	IF5_MOUSE	Eif5	Eukaryotic translation initiation factor 5	P59325	-0.252087	0.473193	0.110553	0.969477	0.491212	FALSE	FALSE	No
Eif5a	P63242	P63242;Q8BGY2	IF5A1_MOUSE	Eif5a	Eukaryotic translation initiation factor 5A-1	P63242	-0.153657	0.719486	0.282915	0.935159	0.167644	FALSE	FALSE	No
Eif5b	Q05D44	Q05D44	IF2P_MOUSE	Eif5b	Eukaryotic translation initiation factor 5B	Q05D44	-0.1533	0.482764	0.164732	0.952503	0.257737	FALSE	FALSE	No
Eif6	O55135	O55135	IF6_MOUSE	Eif6	Eukaryotic translation initiation factor 6	O55135	-0.306366	0.558977	0.126305	0.970203	0.509136	FALSE	FALSE	No
Eipr1	Q8K0G5	Q8K0G5	EIPR1_MOUSE	Eipr1	EARP and GARP complex-interacting protein 1	Q8K0G5	-0.401007	0.273047	-0.0639802	0.975083	0.664564	FALSE	FALSE	No
Elac2	Q80Y81	Q80Y81	RNZ2_MOUSE	Elac2	Zinc phosphodiesterase ELAC protein 2	Q80Y81	-0.295512	0.524317	0.114402	0.970897	0.527329	FALSE	FALSE	No
Elavl1	P70372	P70372	ELAV1_MOUSE	Elavl1	ELAV-like protein 1	P70372	-0.462021	0.224355	-0.118833	0.966962	0.436717	FALSE	FALSE	No
Ell	O08856	O08856	ELL_MOUSE	Ell	RNA polymerase II elongation factor ELL	O08856	-0.786305	0.407399	-0.189453	0.968746	0.47421	FALSE	FALSE	No
Elmo1	Q8BPU7	Q8BPU7	ELMO1_MOUSE	Elmo1	Engulfment and cell motility protein 1	Q8BPU7	-0.773627	0.896465	0.0614189	0.979192	0.865734	FALSE	FALSE	No
Elmo3	Q8BYZ7	Q8BYZ7	ELMO3_MOUSE	Elmo3	Engulfment and cell motility protein 3	Q8BYZ7	-0.617654	0.135918	-0.240868	0.936564	0.172672	FALSE	FALSE	No
Elmod2	Q8BGF6	Q8BGF6	ELMD2_MOUSE	Elmod2	ELMO domain-containing protein 2	Q8BGF6	-0.587362	0.0950999	-0.246131	0.921731	0.13067	FALSE	FALSE	No
Eloa	Q8CB77	Q8CB77	ELOA1_MOUSE	Eloa	Elongin-A	Q8CB77	-1.13504	0.644662	-0.245188	0.971084	0.532433	FALSE	FALSE	No
Elob	P62869	P62869	ELOB_MOUSE	Elob	Elongin-B	P62869	-0.288013	0.449476	0.0807312	0.973832	0.617873	FALSE	FALSE	No
Eloc	P83940	P83940	ELOC_MOUSE	Eloc	Elongin-C	P83940	-1.31036	0.622016	-0.344171	0.966311	0.424279	FALSE	FALSE	No
Elovl1	Q9JLJ5	Q9JLJ5	ELOV1_MOUSE	Elovl1	Elongation of very long chain fatty acids protein 1	Q9JLJ5	-0.650729	0.843687	0.096479	0.977213	0.760044	FALSE	FALSE	No
Elovl2	Q9JLJ4	Q8BHI7;Q9JLJ4	ELOV2_MOUSE	Elovl2	Elongation of very long chain fatty acids protein 2	Q8BHI7	-0.0986112	2.61149	1.25644	0.861653	0.0642304	FALSE	FALSE	No
Elovl5	Q8BHI7	Q8BHI7	ELOV5_MOUSE	Elovl5	Elongation of very long chain fatty acids protein 5	Q8BHI7	-1.00311	1.26682	0.131855	0.977835	0.78977	FALSE	FALSE	No
Elp1	Q7TT37	Q7TT37	ELP1_MOUSE	Elp1	Elongator complex protein 1	Q7TT37	-0.931279	0.509456	-0.210912	0.970155	0.507926	FALSE	FALSE	No
Elp2	Q91WG4	Q91WG4	ELP2_MOUSE	Elp2	Elongator complex protein 2	Q91WG4	-0.242408	0.423503	0.0905474	0.971272	0.537624	FALSE	FALSE	No
Elp3	Q9CZX0	Q9CZX0	ELP3_MOUSE	Elp3	Elongator complex protein 3	Q9CZX0	-0.390294	0.26282	-0.0637368	0.974861	0.655863	FALSE	FALSE	No
Elp5	Q99L85	Q99L85	ELP5_MOUSE	Elp5	Elongator complex protein 5	Q99L85	-1.76637	0.654899	-0.555734	0.958329	0.310823	FALSE	FALSE	No
Emc1	Q8C7X2	Q8C7X2	EMC1_MOUSE	Emc1	ER membrane protein complex subunit 1	Q8C7X2	-0.593245	0.292562	-0.150342	0.967397	0.445384	FALSE	FALSE	No
Emc10	Q3TAS6	Q3TAS6	EMC10_MOUSE	Emc10	ER membrane protein complex subunit 10	Q3TAS6	-0.119481	0.525619	0.203069	0.938075	0.178396	FALSE	FALSE	No
Emc2	Q9CRD2	Q9CRD2	EMC2_MOUSE	Emc2	ER membrane protein complex subunit 2	Q9CRD2	-0.239636	0.381483	0.0709237	0.973404	0.603115	FALSE	FALSE	No
Emc3	Q99KI3	Q99KI3	EMC3_MOUSE	Emc3	ER membrane protein complex subunit 3	Q99KI3	-0.686458	0.606706	-0.0398761	0.979544	0.887223	FALSE	FALSE	No
Emc4	Q9CZX9	Q9CZX9	EMC4_MOUSE	Emc4	ER membrane protein complex subunit 4	Q9CZX9	-0.352744	0.351096	-0.000824256	0.981142	0.995699	FALSE	FALSE	No
Emc6	Q9CQW0	Q9CQW0	EMC6_MOUSE	Emc6	ER membrane protein complex subunit 6	Q9CQW0	-0.546177	0.43495	-0.0556136	0.977929	0.79471	FALSE	FALSE	No
Emc7	Q9EP72	Q9EP72	EMC7_MOUSE	Emc7	ER membrane protein complex subunit 7	Q9EP72	-0.253431	0.439935	0.0932516	0.971425	0.541942	FALSE	FALSE	No
Emc8	O70378	O70378	EMC8_MOUSE	Emc8	ER membrane protein complex subunit 8	O70378	-0.173996	0.604977	0.215491	0.948472	0.229805	FALSE	FALSE	No
Emc9	Q9DB76	Q9DB76	EMC9_MOUSE	Emc9	ER membrane protein complex subunit 9	Q9DB76	-0.0361796	0.747129	0.355475	0.86922	0.0687277	FALSE	FALSE	No
Emd	O08579	O08579	EMD_MOUSE	Emd	Emerin	O08579	-0.382095	0.270447	-0.0558238	0.975837	0.695531	FALSE	FALSE	No
Emg1	O35130	O35130	NEP1_MOUSE	Emg1	Ribosomal RNA small subunit methyltransferase NEP1	O35130	-0.739328	0.605898	-0.0667152	0.978269	0.814172	FALSE	FALSE	No
Emilin1	Q99K41	Q99K41	EMIL1_MOUSE	Emilin1	EMILIN-1	Q99K41	-0.55214	0.769208	0.108534	0.976101	0.706961	FALSE	FALSE	No
Eml2	Q7TNG5	Q7TNG5	EMAL2_MOUSE	Eml2	Echinoderm microtubule-associated protein-like 2	Q7TNG5	-1.01929	0.36673	-0.326283	0.957247	0.299546	FALSE	FALSE	No
Eml3	Q8VC03	Q8VC03	EMAL3_MOUSE	Eml3	Echinoderm microtubule-associated protein-like 3	Q8VC03	-1.53919	0.289432	-0.624879	0.929063	0.148693	FALSE	FALSE	No
Eml4	Q3UMY5	Q3UMY5	EMAL4_MOUSE	Eml4	Echinoderm microtubule-associated protein-like 4	Q3UMY5	-1.47419	0.12243	-0.675879	0.889964	0.0848535	FALSE	FALSE	No
Endod1	Q8C522	Q8C522	ENDD1_MOUSE	Endod1	Endonuclease domain-containing 1 protein	Q8C522	-0.87301	0.280851	-0.296079	0.950808	0.252419	FALSE	FALSE	No
Endog	O08600	O08600	NUCG_MOUSE	Endog	Endonuclease G, mitochondrial	O08600	0.215164	1.15002	0.682593	0.425044	0.0109788	TRUE	TRUE	Up
Eng	Q63961	Q63961	EGLN_MOUSE	Eng	Endoglin	Q63961	-0.581996	0.27264	-0.154678	0.965926	0.417202	FALSE	FALSE	No
Engase	Q8BX80	Q8BX80	ENASE_MOUSE	Engase	Cytosolic endo-beta-N-acetylglucosaminidase	Q8BX80	-0.742367	0.514651	-0.113858	0.975437	0.678826	FALSE	FALSE	No
Eno1	P17182	Cont_Q9XSJ4;P17182	ENOA_MOUSE	Eno1	Alpha-enolase	Cont_Q9XSJ4	-0.413429	0.274755	-0.0693373	0.974593	0.645627	FALSE	FALSE	No
Enoph1	Q8BGB7	Q8BGB7	ENOPH_MOUSE	Enoph1	Enolase-phosphatase E1	Q8BGB7	-0.306615	0.581352	0.137368	0.969216	0.485017	FALSE	FALSE	No
Enpep	P16406	P16406	AMPE_MOUSE	Enpep	Glutamyl aminopeptidase	P16406	-0.534261	0.471217	-0.0315219	0.979514	0.885359	FALSE	FALSE	No
Enpp1	P06802	P06802	ENPP1_MOUSE	Enpp1	Ectonucleotide pyrophosphatase/phosphodiesterase family member 1	P06802	-1.01453	-0.0187292	-0.516628	0.809335	0.043959	FALSE	FALSE	Down
Enpp4	Q8BTJ4	Q3TIW9;Q8BTJ4	ENPP4_MOUSE	Enpp4	Bis(5'-adenosyl)-triphosphatase enpp4	Q3TIW9	-0.993551	-0.0146327	-0.504092	0.813586	0.0451341	FALSE	FALSE	Down
Entpd1	P55772	P55772	ENTP1_MOUSE	Entpd1	Ectonucleoside triphosphate diphosphohydrolase 1	P55772	-0.661743	0.410123	-0.12581	0.973108	0.593259	FALSE	FALSE	No
Entpd5	Q9WUZ9	Q9WUZ9	ENTP5_MOUSE	Entpd5	Ectonucleoside triphosphate diphosphohydrolase 5	Q9WUZ9	0.481984	1.83125	1.15662	0.171905	0.00510714	TRUE	TRUE	Up
Eny2	Q9JIX0	Q9JIX0	ENY2_MOUSE	Eny2	Transcription and mRNA export factor ENY2	Q9JIX0	-0.217872	1.10945	0.445787	0.93116	0.154739	FALSE	FALSE	No
Epb41	P48193	P48193;Q9WV92;Q9Z2H5	EPB41_MOUSE	Epb41	Protein 4.1	P48193	-0.311401	0.572067	0.130333	0.97003	0.504763	FALSE	FALSE	No
Epb41l1	Q9Z2H5	Q9Z2H5	E41L1_MOUSE	Epb41l1	Band 4.1-like protein 1	Q9Z2H5	-0.653319	1.56406	0.455372	0.962385	0.36074	FALSE	FALSE	No
Epb41l2	O70318	O70318	E41L2_MOUSE	Epb41l2	Band 4.1-like protein 2	O70318	-0.591749	0.382216	-0.104767	0.974001	0.623871	FALSE	FALSE	No
Epb41l5	Q8BGS1	Q8BGS1	E41L5_MOUSE	Epb41l5	Band 4.1-like protein 5	Q8BGS1	-1.81989	0.680742	-0.569576	0.958643	0.314241	FALSE	FALSE	No
Epb42	P49222	P49222	EPB42_MOUSE	Epb42	Protein 4.2	P49222	-0.3734	0.554211	0.0904052	0.974872	0.656282	FALSE	FALSE	No
Epdr1	Q99M71	Q99M71	EPDR1_MOUSE	Epdr1	Mammalian ependymin-related protein 1	Q99M71	-1.52622	0.0980328	-0.714092	0.879361	0.0757971	FALSE	FALSE	No
Ephb4	P54761	O09127;P29319;P35991;P54754;P54761;P54763;Q03145;Q60629;Q61772;Q62413;Q8CBF3	EPHB4_MOUSE	Ephb4	Ephrin type-B receptor 4	O09127	-1.07155	-0.0173382	-0.544445	0.811947	0.0446741	FALSE	FALSE	Down
Ephx1	Q9D379	Q9D379	HYEP_MOUSE	Ephx1	Epoxide hydrolase 1	Q9D379	0.453683	1.41963	0.936655	0.0762874	0.00271698	TRUE	TRUE	Up
Ephx2	P34914	P34914	HYES_MOUSE	Ephx2	Bifunctional epoxide hydrolase 2	P34914	-0.28788	0.447898	0.0800085	0.973897	0.620166	FALSE	FALSE	No
Epm2a	Q9WUA5	Q9WUA5	EPM2A_MOUSE	Epm2a	Laforin	Q9WUA5	-0.745889	0.681084	-0.0324027	0.980007	0.916795	FALSE	FALSE	No
Epm2aip1	Q8VEH5	Q8VEH5	EPMIP_MOUSE	Epm2aip1	EPM2A-interacting protein 1	Q8VEH5	-0.471853	0.330274	-0.0707894	0.975623	0.686527	FALSE	FALSE	No
Epn1	Q80VP1	Q80VP1	EPN1_MOUSE	Epn1	Epsin-1	Q80VP1	-0.469804	0.333444	-0.0681797	0.975889	0.697764	FALSE	FALSE	No
Epn2	Q8CHU3	Q8CHU3	EPN2_MOUSE	Epn2	Epsin-2	Q8CHU3	-1.25032	-0.0514561	-0.650888	0.780547	0.0373037	TRUE	TRUE	Down
Eppk1	Q8R0W0	Q8R0W0	EPIPL_MOUSE	Eppk1	Epiplakin	Q8R0W0	-0.406734	0.439915	0.0165907	0.980179	0.928155	FALSE	FALSE	No
Eprs1	Q8CGC7	Q8CGC7	SYEP_MOUSE	Eprs1	Bifunctional glutamate/proline--tRNA ligase	Q8CGC7	-0.268993	0.366703	0.0488548	0.976502	0.724844	FALSE	FALSE	No
Eps15	P42567	P42567	EPS15_MOUSE	Eps15	Epidermal growth factor receptor substrate 15	P42567	-0.440863	0.694772	0.126955	0.973622	0.610581	FALSE	FALSE	No
Eps15l1	Q60902	Q60902	EP15R_MOUSE	Eps15l1	Epidermal growth factor receptor substrate 15-like 1	Q60902	-0.441065	0.85941	0.209172	0.968491	0.468529	FALSE	FALSE	No
Eps8l2	Q99K30	Q99K30	ES8L2_MOUSE	Eps8l2	Epidermal growth factor receptor kinase substrate 8-like protein 2	Q99K30	-0.287338	0.746954	0.229808	0.959623	0.325351	FALSE	FALSE	No
Eral1	Q9CZU4	Q9CZU4	ERAL1_MOUSE	Eral1	GTPase Era, mitochondrial	Q9CZU4	-1.20367	0.105743	-0.548961	0.892443	0.0872782	FALSE	FALSE	No
Erap1	Q9EQH2	Q9EQH2	ERAP1_MOUSE	Erap1	Endoplasmic reticulum aminopeptidase 1	Q9EQH2	-0.727751	0.483311	-0.12222	0.974579	0.645092	FALSE	FALSE	No
Erbb3	Q61526	Q61526	ERBB3_MOUSE	Erbb3	Receptor tyrosine-protein kinase erbB-3	Q61526	-0.52308	0.757327	0.117124	0.975072	0.666576	FALSE	FALSE	No
Erbin	Q80TH2	Q80TH2	ERBIN_MOUSE	Erbin	Erbin	Q80TH2	-0.595122	0.122014	-0.236554	0.933223	0.161155	FALSE	FALSE	No
Erc1	Q99MI1	Q99MI1	RB6I2_MOUSE	Erc1	ELKS/Rab6-interacting/CAST family member 1	Q99MI1	-0.329263	1.00387	0.337305	0.95377	0.267827	FALSE	FALSE	No
Ercc3	P49135	P49135	ERCC3_MOUSE	Ercc3	General transcription and DNA repair factor IIH helicase subunit XPB	P49135	-0.506637	0.521539	0.00745102	0.980834	0.973392	FALSE	FALSE	No
Erg28	Q9ERY9	Q9ERY9	ERG28_MOUSE	Erg28	Ergosterol biosynthetic protein 28 homolog	Q9ERY9	-0.397208	0.975155	0.288974	0.961561	0.349489	FALSE	FALSE	No
Ergic1	Q9DC16	Q9DC16	ERGI1_MOUSE	Ergic1	Endoplasmic reticulum-Golgi intermediate compartment protein 1	Q9DC16	-0.858332	0.135362	-0.361485	0.920432	0.127901	FALSE	FALSE	No
Ergic2	Q9CR89	Q9CR89	ERGI2_MOUSE	Ergic2	Endoplasmic reticulum-Golgi intermediate compartment protein 2	Q9CR89	-1.24576	0.374506	-0.435625	0.950302	0.241766	FALSE	FALSE	No
Ergic3	Q9CQE7	Q9CQE7	ERGI3_MOUSE	Ergic3	Endoplasmic reticulum-Golgi intermediate compartment protein 3	Q9CQE7	-0.225769	0.441852	0.108041	0.968372	0.465915	FALSE	FALSE	No
Erh	P84089	P84089	ERH_MOUSE	Erh	Enhancer of rudimentary homolog	P84089	-0.48246	0.58657	0.0520551	0.978452	0.823005	FALSE	FALSE	No
Eri1	Q7TMF2	Q7TMF2	ERI1_MOUSE	Eri1	3'-5' exoribonuclease 1	Q7TMF2	-1.10157	0.593335	-0.254119	0.96976	0.498082	FALSE	FALSE	No
Erlec1	Q8VEH8	Q8VEH8	ERLEC_MOUSE	Erlec1	Endoplasmic reticulum lectin 1	Q8VEH8	-0.457838	0.697449	0.119805	0.97434	0.636165	FALSE	FALSE	No
Erlin1	Q91X78	Q91X78	ERLN1_MOUSE	Erlin1	Erlin-1	Q91X78	-0.171721	0.738166	0.283223	0.939141	0.182653	FALSE	FALSE	No
Erlin2	Q8BFZ9	Q8BFZ9	ERLN2_MOUSE	Erlin2	Erlin-2	Q8BFZ9	-0.218189	0.929211	0.355511	0.939568	0.184413	FALSE	FALSE	No
Ermp1	Q3UVK0	Q3UVK0	ERMP1_MOUSE	Ermp1	Endoplasmic reticulum metallopeptidase 1	Q3UVK0	-0.506886	0.934822	0.213968	0.969931	0.502289	FALSE	FALSE	No
Ero1a	Q8R180	Q8R180	ERO1A_MOUSE	Ero1a	ERO1-like protein alpha	Q8R180	-0.927231	0.524842	-0.201195	0.971001	0.530164	FALSE	FALSE	No
Ero1b	Q8R2E9	Q8R2E9	ERO1B_MOUSE	Ero1b	ERO1-like protein beta	Q8R2E9	-1.19627	0.210169	-0.493052	0.925748	0.139996	FALSE	FALSE	No
Erp29	P57759	P57759	ERP29_MOUSE	Erp29	Endoplasmic reticulum resident protein 29	P57759	-0.318675	0.474674	0.0779992	0.9748	0.653503	FALSE	FALSE	No
Erp44	Q9D1Q6	Q9D1Q6	ERP44_MOUSE	Erp44	Endoplasmic reticulum resident protein 44	Q9D1Q6	-0.637245	0.113779	-0.261733	0.926539	0.141982	FALSE	FALSE	No
Errfi1	Q99JZ7	Q99JZ7	ERRFI_MOUSE	Errfi1	ERBB receptor feedback inhibitor 1	Q99JZ7	-1.0977	1.83669	0.369496	0.972288	0.567297	FALSE	FALSE	No
Esam	Q925F2	Q925F2	ESAM_MOUSE	Esam	Endothelial cell-selective adhesion molecule	Q925F2	-0.405277	0.502574	0.0486483	0.978134	0.805641	FALSE	FALSE	No
Esd	Q9R0P3	Q9R0P3	ESTD_MOUSE	Esd	S-formylglutathione hydrolase	Q9R0P3	-0.209189	0.425174	0.107992	0.967332	0.444068	FALSE	FALSE	No
Esf1	Q3V1V3	Q3V1V3	ESF1_MOUSE	Esf1	ESF1 homolog	Q3V1V3	-0.679517	0.517687	-0.0809146	0.977177	0.75664	FALSE	FALSE	No
Esrp2	Q8K0G8	Q8K0G8	ESRP2_MOUSE	Esrp2	Epithelial splicing regulatory protein 2	Q8K0G8	-0.264835	0.449702	0.0924336	0.971947	0.557031	FALSE	FALSE	No
Esrrb	Q61539	O08580;Q61539	ERR2_MOUSE	Esrrb	Steroid hormone receptor ERR2	O08580	-0.845618	0.324272	-0.260673	0.959514	0.324083	FALSE	FALSE	No
Esyt1	Q3U7R1	Q3U7R1	ESYT1_MOUSE	Esyt1	Extended synaptotagmin-1	Q3U7R1	-0.603266	0.19104	-0.206113	0.952395	0.256905	FALSE	FALSE	No
Esyt2	Q3TZZ7	Q3TZZ7	ESYT2_MOUSE	Esyt2	Extended synaptotagmin-2	Q3TZZ7	-0.588467	0.55173	-0.0183685	0.980368	0.940903	FALSE	FALSE	No
Etf1	Q8BWY3	Q8BWY3	ERF1_MOUSE	Etf1	Eukaryotic peptide chain release factor subunit 1	Q8BWY3	-0.796747	0.111296	-0.342725	0.914441	0.116457	FALSE	FALSE	No
Etfa	Q99LC5	Q99LC5	ETFA_MOUSE	Etfa	Electron transfer flavoprotein subunit alpha, mitochondrial	Q99LC5	-0.672991	0.116711	-0.27814	0.925111	0.138435	FALSE	FALSE	No
Etfb	Q9DCW4	Q9DCW4	ETFB_MOUSE	Etfb	Electron transfer flavoprotein subunit beta	Q9DCW4	-0.732788	0.211463	-0.260662	0.948612	0.230683	FALSE	FALSE	No
Etfdh	Q921G7	Q921G7	ETFD_MOUSE	Etfdh	Electron transfer flavoprotein-ubiquinone oxidoreductase, mitochondrial	Q921G7	-0.758055	-0.0816767	-0.419866	0.658965	0.0221594	TRUE	TRUE	Down
Etfrf1	Q91V16	Q91V16	ETFR1_MOUSE	Etfrf1	Electron transfer flavoprotein regulatory factor 1	Q91V16	-0.776947	0.266271	-0.255338	0.955447	0.282331	FALSE	FALSE	No
Ethe1	Q9DCM0	Q9DCM0	ETHE1_MOUSE	Ethe1	Persulfide dioxygenase ETHE1, mitochondrial	Q9DCM0	-0.158792	0.533167	0.187188	0.949919	0.239171	FALSE	FALSE	No
Etnk2	A7MCT6	A7MCT6	EKI2_MOUSE	Etnk2	Ethanolamine kinase 2	A7MCT6	-0.57229	0.994718	0.211214	0.971395	0.541077	FALSE	FALSE	No
Etnppl	Q8BWU8	Q8BWU8	AT2L1_MOUSE	Etnppl	Ethanolamine-phosphate phospho-lyase	Q8BWU8	-0.564954	1.30431	0.369677	0.963544	0.377675	FALSE	FALSE	No
Eva1a	Q91WM6	Q91WM6	EVA1A_MOUSE	Eva1a	Protein eva-1 homolog A	Q91WM6	-0.386871	0.95299	0.28306	0.961449	0.348009	FALSE	FALSE	No
Evi5	P97366	P97366	EVI5_MOUSE	Evi5	Ecotropic viral integration site 5 protein	P97366	-0.0708267	0.841887	0.38553	0.890529	0.0853946	FALSE	FALSE	No
Evl	P70429	P70429	EVL_MOUSE	Evl	Ena/VASP-like protein	P70429	-0.468079	1.13925	0.335585	0.961846	0.353312	FALSE	FALSE	No
Ewsr1	Q61545	Q61545	EWS_MOUSE	Ewsr1	RNA-binding protein EWS	Q61545	-1.06949	1.84904	0.389777	0.971522	0.544685	FALSE	FALSE	No
Exd2	Q8VEG4	Q8VEG4	EXD2_MOUSE	Exd2	Exonuclease 3'-5' domain-containing protein 2	Q8VEG4	-0.745028	0.862018	0.0584947	0.979129	0.862873	FALSE	FALSE	No
Exoc1	Q8R3S6	Q8R3S6	EXOC1_MOUSE	Exoc1	Exocyst complex component 1	Q8R3S6	-0.664004	0.0246413	-0.319682	0.86117	0.0639631	FALSE	FALSE	No
Exoc2	Q9D4H1	Q9D4H1	EXOC2_MOUSE	Exoc2	Exocyst complex component 2	Q9D4H1	-0.849909	0.313583	-0.268163	0.958155	0.308962	FALSE	FALSE	No
Exoc3	Q6KAR6	Q6KAR6	EXOC3_MOUSE	Exoc3	Exocyst complex component 3	Q6KAR6	-0.61308	0.210616	-0.201232	0.955538	0.283151	FALSE	FALSE	No
Exoc4	O35382	O35382	EXOC4_MOUSE	Exoc4	Exocyst complex component 4	O35382	-0.359153	0.398857	0.0198517	0.979811	0.904107	FALSE	FALSE	No
Exoc5	Q3TPX4	Q3TPX4	EXOC5_MOUSE	Exoc5	Exocyst complex component 5	Q3TPX4	-0.770171	0.316645	-0.226763	0.961868	0.353604	FALSE	FALSE	No
Exoc6b	A6H5Z3	Q8R313;A6H5Z3	EXC6B_MOUSE	Exoc6b	Exocyst complex component 6B	Q8R313	-1.54777	0.520217	-0.513777	0.95471	0.275781	FALSE	FALSE	No
Exoc7	O35250	O35250	EXOC7_MOUSE	Exoc7	Exocyst complex component 7	O35250	-0.345854	0.314004	-0.0159249	0.979927	0.911593	FALSE	FALSE	No
Exoc8	Q6PGF7	Q6PGF7	EXOC8_MOUSE	Exoc8	Exocyst complex component 8	Q6PGF7	-0.445559	0.25334	-0.0961096	0.971111	0.533165	FALSE	FALSE	No
Exog	Q8C163	Q8C163	EXOG_MOUSE	Exog	Nuclease EXOG, mitochondrial	Q8C163	-1.44677	-0.235623	-0.841196	0.506003	0.0137406	TRUE	TRUE	Down
Exosc10	P56960	P56960	EXOSX_MOUSE	Exosc10	Exosome component 10	P56960	-0.197523	0.607153	0.204815	0.953453	0.265236	FALSE	FALSE	No
Exosc4	Q921I9	Q921I9	EXOS4_MOUSE	Exosc4	Exosome complex component RRP41	Q921I9	-1.02709	0.433321	-0.296885	0.962707	0.365308	FALSE	FALSE	No
Exosc5	Q9CRA8	Q9CRA8	EXOS5_MOUSE	Exosc5	Exosome complex component RRP46	Q9CRA8	-0.519025	1.32334	0.402157	0.960289	0.33331	FALSE	FALSE	No
Exosc6	Q8BTW3	Q8BTW3	EXOS6_MOUSE	Exosc6	Exosome complex component MTR3	Q8BTW3	-0.31327	0.7308	0.208765	0.963216	0.37274	FALSE	FALSE	No
Exosc8	Q9D753	Q9D753	EXOS8_MOUSE	Exosc8	Exosome complex component RRP43	Q9D753	-0.184288	0.632095	0.223903	0.94904	0.233398	FALSE	FALSE	No
Exosc9	Q9JHI7	Q9JHI7	EXOS9_MOUSE	Exosc9	Exosome complex component RRP45	Q9JHI7	-0.206781	0.531568	0.162394	0.960008	0.329912	FALSE	FALSE	No
Eya3	P97480	P97480	EYA3_MOUSE	Eya3	Eyes absent homolog 3	P97480	-1.03498	1.4714	0.21821	0.975717	0.690483	FALSE	FALSE	No
Ezr	P26040	P26040	EZRI_MOUSE	Ezr	Ezrin	P26040	-1.22543	-0.0337199	-0.629575	0.798477	0.0412039	TRUE	TRUE	Down
F10	O88947	O88947	FA10_MOUSE	F10	Coagulation factor X	O88947	0.600118	1.52688	1.0635	0.0150579	0.00108887	TRUE	TRUE	Up
F11	Q91Y47	Q91Y47	FA11_MOUSE	F11	Coagulation factor XI	Q91Y47	-0.930939	0.897101	-0.0169191	0.980731	0.966022	FALSE	FALSE	No
F11r	O88792	O88792	JAM1_MOUSE	F11r	Junctional adhesion molecule A	O88792	-0.813972	0.22952	-0.292226	0.94764	0.22472	FALSE	FALSE	No
F12	Q80YC5	Q80YC5	FA12_MOUSE	F12	Coagulation factor XII	Q80YC5	-0.620806	0.45265	-0.0840776	0.976392	0.719846	FALSE	FALSE	No
F13a1	Q8BH61	Q8BH61	F13A_MOUSE	F13a1	Coagulation factor XIII A chain	Q8BH61	-0.364513	0.51806	0.0767736	0.975723	0.690729	FALSE	FALSE	No
F13b	Q07968	Q07968	F13B_MOUSE	F13b	Coagulation factor XIII B chain	Q07968	-0.280298	0.926751	0.323227	0.950549	0.243468	FALSE	FALSE	No
F2	P19221	P19221	THRB_MOUSE	F2	Prothrombin	P19221	0.286506	1.19917	0.742836	0.245894	0.00658729	TRUE	TRUE	Up
F5	O88783	O88783	FA5_MOUSE	F5	Coagulation factor V	O88783	-0.41385	0.244841	-0.0845044	0.972054	0.56021	FALSE	FALSE	No
F8a1	Q00558	Q00558	HAP40_MOUSE	F8a1	40-kDa huntingtin-associated protein	Q00558	-0.214986	1.19939	0.492203	0.921329	0.137684	FALSE	FALSE	No
F9	P16294	P16294	FA9_MOUSE	F9	Coagulation factor IX	P16294	-0.509214	0.693078	0.091932	0.976531	0.726167	FALSE	FALSE	No
Faah	O08914	O08914	FAAH1_MOUSE	Faah	Fatty-acid amide hydrolase 1	O08914	-0.398523	0.312516	-0.0430036	0.977672	0.781378	FALSE	FALSE	No
Fabp1	P12710	P12710	FABPL_MOUSE	Fabp1	Fatty acid-binding protein, liver	P12710	-0.902294	1.31849	0.208096	0.975183	0.668539	FALSE	FALSE	No
Fabp2	P55050	P55050	FABPI_MOUSE	Fabp2	Fatty acid-binding protein, intestinal	P55050	-0.166144	1.15689	0.495372	0.915808	0.118893	FALSE	FALSE	No
Fabp4	P04117	P04117	FABP4_MOUSE	Fabp4	Fatty acid-binding protein, adipocyte	P04117	-1.42792	0.179341	-0.62429	0.90136	0.104919	FALSE	FALSE	No
Fabp5	Q05816	Q05816	FABP5_MOUSE	Fabp5	Fatty acid-binding protein 5	Q05816	-1.20511	1.46692	0.130903	0.978433	0.82195	FALSE	FALSE	No
Fabp7	P51880	P51880	FABP7_MOUSE	Fabp7	Fatty acid-binding protein, brain	P51880	-0.855897	0.366933	-0.244482	0.963219	0.372789	FALSE	FALSE	No
Fads1	Q920L1	Q920L1	FADS1_MOUSE	Fads1	Acyl-CoA (8-3)-desaturase	Q920L1	-0.228606	0.673599	0.222497	0.955078	0.279017	FALSE	FALSE	No
Fads2	Q9Z0R9	Q9Z0R9	FADS2_MOUSE	Fads2	Acyl-CoA 6-desaturase	Q9Z0R9	0.019128	1.19427	0.6067	0.812133	0.0447258	FALSE	FALSE	Up
Fads6	Q80UG1	Q80UG1	FADS6_MOUSE	Fads6	Fatty acid desaturase 6	Q80UG1	-0.400744	0.872345	0.235801	0.965347	0.406955	FALSE	FALSE	No
Faf1	P54731	P54731	FAF1_MOUSE	Faf1	FAS-associated factor 1	P54731	-1.10468	0.380208	-0.362238	0.955608	0.283791	FALSE	FALSE	No
Faf2	Q3TDN2	Q3TDN2	FAF2_MOUSE	Faf2	FAS-associated factor 2	Q3TDN2	-0.570807	0.417862	-0.0764726	0.976465	0.723157	FALSE	FALSE	No
Fah	P35505	P35505	FAAA_MOUSE	Fah	Fumarylacetoacetase	P35505	-0.32249	0.380442	0.0289756	0.978922	0.849731	FALSE	FALSE	No
Fahd1	Q8R0F8	Q8R0F8	FAHD1_MOUSE	Fahd1	Acylpyruvase FAHD1, mitochondrial	Q8R0F8	-0.673736	0.298561	-0.187587	0.964255	0.388763	FALSE	FALSE	No
Fahd2	Q3TC72	Q3TC72	FAHD2_MOUSE	Fahd2	Fumarylacetoacetate hydrolase domain-containing protein 2A	Q3TC72	-0.352672	0.327155	-0.0127586	0.980224	0.931182	FALSE	FALSE	No
Faim	Q9WUD8	Q9WUD8	FAIM1_MOUSE	Faim	Fas apoptotic inhibitory molecule 1	Q9WUD8	-1.72458	0.336402	-0.694086	0.92598	0.148459	FALSE	FALSE	No
Fam114a1	Q9D281	Q9D281	NXP20_MOUSE	Fam114a1	Protein Noxp20	Q9D281	-0.70239	-0.0514214	-0.376906	0.729796	0.0292484	TRUE	TRUE	Down
Fam114a2	Q8VE88	Q8VE88	F1142_MOUSE	Fam114a2	Protein FAM114A2	Q8VE88	-0.761549	0.432478	-0.164536	0.971081	0.532347	FALSE	FALSE	No
FAM120A	Q6A0A9	Q6A0A9	F120A_MOUSE	FAM120A	Constitutive coactivator of PPAR-gamma-like protein 1	Q6A0A9	-0.358609	0.295569	-0.03152	0.978485	0.824825	FALSE	FALSE	No
Fam120c	Q8C3F2	Q8C3F2	F120C_MOUSE	Fam120c	Constitutive coactivator of PPAR-gamma-like protein 2	Q8C3F2	-0.00712812	1.19826	0.595566	0.834944	0.0520716	FALSE	FALSE	No
Fam136a	Q9CR98	Q9CR98	F136A_MOUSE	Fam136a	Protein FAM136A	Q9CR98	-0.604129	1.44167	0.41877	0.962489	0.362203	FALSE	FALSE	No
Fam162a	Q9D6U8	Q9D6U8	F162A_MOUSE	Fam162a	Protein FAM162A	Q9D6U8	-0.546987	0.658969	0.0559908	0.978597	0.831082	FALSE	FALSE	No
Fam185a	Q7TPD2	Q7TPD2	F185A_MOUSE	Fam185a	Protein FAM185A	Q7TPD2	0.0900484	0.981075	0.535561	0.693979	0.0252433	TRUE	TRUE	Up
Fam20b	Q8VCS3	Q8VCS3	XYLK_MOUSE	Fam20b	Glycosaminoglycan xylosylkinase	Q8VCS3	-0.876178	0.15784	-0.359169	0.926974	0.143099	FALSE	FALSE	No
Fam210a	Q8BGY7	Q8BGY7	F210A_MOUSE	Fam210a	Protein FAM210A	Q8BGY7	-0.3969	0.306812	-0.0450441	0.977429	0.769055	FALSE	FALSE	No
Fam210b	Q9D8B6	Q9D8B6	F210B_MOUSE	Fam210b	Protein FAM210B, mitochondrial	Q9D8B6	-0.816309	-0.135268	-0.475789	0.496842	0.0133895	TRUE	TRUE	Down
Fam234a	Q8C0Z1	Q8C0Z1	F234A_MOUSE	Fam234a	Protein FAM234A	Q8C0Z1	-0.547662	0.153419	-0.197122	0.947363	0.223071	FALSE	FALSE	No
Fam234b	Q8BYI8	Q8BYI8	F234B_MOUSE	Fam234b	Protein FAM234B	Q8BYI8	-1.00336	0.777255	-0.113053	0.977465	0.77086	FALSE	FALSE	No
Fam241a	Q9CZL2	Q9CZL2	F241A_MOUSE	Fam241a	Uncharacterized protein FAM241A	Q9CZL2	0.491807	1.78117	1.13649	0.137847	0.00444203	TRUE	TRUE	Up
Fam241b	Q9D882	Q9D882	F241B_MOUSE	Fam241b	Protein FAM241B	Q9D882	0.643702	2.26995	1.45683	0.12388	0.00409256	TRUE	TRUE	Up
Fam3a	Q9D8T0	Q9D8T0	FAM3A_MOUSE	Fam3a	Protein FAM3A	Q9D8T0	-0.726944	0.273523	-0.22671	0.958851	0.316539	FALSE	FALSE	No
Fam3c	Q91VU0	Q91VU0	FAM3C_MOUSE	Fam3c	Protein FAM3C	Q91VU0	-0.893721	0.43649	-0.228616	0.967125	0.439924	FALSE	FALSE	No
Fam50a	Q9WV03	Q9WV03	FA50A_MOUSE	Fam50a	Protein FAM50A	Q9WV03	-0.442486	0.507903	0.0327087	0.979333	0.874257	FALSE	FALSE	No
Fam76a	Q922G2	Q922G2	FA76A_MOUSE	Fam76a	Protein FAM76A	Q922G2	-0.532678	0.202281	-0.165199	0.959174	0.32017	FALSE	FALSE	No
Fam76b	Q80XP8	Q80XP8	FA76B_MOUSE	Fam76b	Protein FAM76B	Q80XP8	-1.19946	1.15796	-0.0207493	0.980754	0.967687	FALSE	FALSE	No
Fam83h	Q148V8	Q148V8	FA83H_MOUSE	Fam83h	Protein FAM83H	Q148V8	-0.0917034	1.19648	0.552386	0.88652	0.0816918	FALSE	FALSE	No
Fam91a1	Q3UVG3	Q3UVG3	F91A1_MOUSE	Fam91a1	Protein FAM91A1	Q3UVG3	-0.312139	0.923418	0.30564	0.954926	0.277676	FALSE	FALSE	No
Fam98a	Q3TJZ6	Q3TJZ6	FA98A_MOUSE	Fam98a	Protein FAM98A	Q3TJZ6	-0.499362	0.855708	0.178173	0.971733	0.550752	FALSE	FALSE	No
Fam98b	Q80VD1	Q80VD1	FA98B_MOUSE	Fam98b	Protein FAM98B	Q80VD1	-0.279081	0.384362	0.0526405	0.976315	0.71639	FALSE	FALSE	No
Farp1	F8VPU2	F8VPU2	FARP1_MOUSE	Farp1	FERM, ARHGEF and pleckstrin domain-containing protein 1	F8VPU2	-1.09982	-0.13851	-0.619162	0.613959	0.0190174	TRUE	TRUE	Down
Farp2	Q91VS8	Q91VS8	FARP2_MOUSE	Farp2	FERM, ARHGEF and pleckstrin domain-containing protein 2	Q91VS8	-0.287884	0.403155	0.0576351	0.976004	0.702711	FALSE	FALSE	No
Fars2	Q99M01	Q99M01	SYFM_MOUSE	Fars2	Phenylalanine--tRNA ligase, mitochondrial	Q99M01	-0.241759	0.463703	0.110972	0.968912	0.477979	FALSE	FALSE	No
Farsa	Q8C0C7	Q8C0C7	SYFA_MOUSE	Farsa	Phenylalanine--tRNA ligase alpha subunit	Q8C0C7	-0.392019	0.305866	-0.0430763	0.977587	0.777027	FALSE	FALSE	No
Farsb	Q9WUA2	Q9WUA2	SYFB_MOUSE	Farsb	Phenylalanine--tRNA ligase beta subunit	Q9WUA2	-0.362942	0.382751	0.00990438	0.980519	0.951259	FALSE	FALSE	No
Fas	P25446	P25446	TNR6_MOUSE	Fas	Tumor necrosis factor receptor superfamily member 6	P25446	0.00749021	0.703437	0.355463	0.818086	0.046445	FALSE	FALSE	Up
Fasn	P19096	P19096	FAS_MOUSE	Fasn	Fatty acid synthase	P19096	-0.0189268	0.71385	0.347462	0.852964	0.0597197	FALSE	FALSE	No
Fastkd2	Q922E6	Q922E6	FAKD2_MOUSE	Fastkd2	FAST kinase domain-containing protein 2, mitochondrial	Q922E6	-0.608778	0.318527	-0.145126	0.968275	0.468318	FALSE	FALSE	No
Fastkd5	Q7TMV3	Q7TMV3	FAKD5_MOUSE	Fastkd5	FAST kinase domain-containing protein 5, mitochondrial	Q7TMV3	-0.809002	0.235183	-0.28691	0.946266	0.224197	FALSE	FALSE	No
Fbl	P35550	P35550	FBRL_MOUSE	Fbl	rRNA 2'-O-methyltransferase fibrillarin	P35550	-0.395274	0.513549	0.059137	0.977355	0.765366	FALSE	FALSE	No
Fbln1	Q08879	Q08879	FBLN1_MOUSE	Fbln1	Fibulin-1	Q08879	-0.937598	0.995768	0.0290853	0.980425	0.944806	FALSE	FALSE	No
Fbln5	Q9WVH9	Q9WVH9	FBLN5_MOUSE	Fbln5	Fibulin-5	Q9WVH9	-0.228216	1.98069	0.876236	0.896566	0.099251	FALSE	FALSE	No
Fbp1	Q9QXD6	Q9QXD6	F16P1_MOUSE	Fbp1	Fructose-1,6-bisphosphatase 1	Q9QXD6	-0.292002	0.447295	0.0776469	0.974224	0.631933	FALSE	FALSE	No
Fbxl15	Q91W61	Q91W61	FXL15_MOUSE	Fbxl15	F-box/LRR-repeat protein 15	Q91W61	-0.305862	0.529211	0.111675	0.971504	0.544165	FALSE	FALSE	No
Fbxl20	Q9CZV8	Q9CZV8	FXL20_MOUSE	Fbxl20	F-box/LRR-repeat protein 20	Q9CZV8	-0.506257	0.278792	-0.113732	0.970322	0.512188	FALSE	FALSE	No
Fbxo21	Q8VDH1	Q8VDH1	FBX21_MOUSE	Fbxo21	F-box only protein 21	Q8VDH1	-1.09768	-0.0112763	-0.55448	0.818492	0.046567	FALSE	FALSE	Down
Fbxo22	Q78JE5	Q78JE5	FBX22_MOUSE	Fbxo22	F-box only protein 22	Q78JE5	-1.83899	0.354075	-0.742455	0.930207	0.151936	FALSE	FALSE	No
Fbxo3	Q9DC63	Q9DC63	FBX3_MOUSE	Fbxo3	F-box only protein 3	Q9DC63	-0.795853	1.08234	0.143245	0.976546	0.726837	FALSE	FALSE	No
Fbxo30	Q8BJL1	Q8BJL1	FBX30_MOUSE	Fbxo30	F-box only protein 30	Q8BJL1	-1.09001	1.142	0.0259944	0.980606	0.957254	FALSE	FALSE	No
Fbxo38	Q8BMI0	Q8BMI0	FBX38_MOUSE	Fbxo38	F-box only protein 38	Q8BMI0	-0.0593949	1.60032	0.770465	0.861174	0.0639648	FALSE	FALSE	No
Fbxo4	Q8CHQ0	Q8CHQ0	FBX4_MOUSE	Fbxo4	F-box only protein 4	Q8CHQ0	-0.3221	0.555555	0.116728	0.971579	0.546304	FALSE	FALSE	No
Fbxo6	Q9QZN4	Q9QZN4	FBX6_MOUSE	Fbxo6	F-box only protein 6	Q9QZN4	-0.599343	0.250682	-0.174331	0.962428	0.361344	FALSE	FALSE	No
Fbxo9	Q8BK06	Q8BK06	FBX9_MOUSE	Fbxo9	F-box only protein 9	Q8BK06	-0.766453	0.644084	-0.0611846	0.978682	0.837019	FALSE	FALSE	No
Fcer1g	P20491	P20491	FCERG_MOUSE	Fcer1g	High affinity immunoglobulin epsilon receptor subunit gamma	P20491	-0.192826	0.804736	0.305955	0.940491	0.188326	FALSE	FALSE	No
Fcgr2	P08101	P08101;P08508	FCGR2_MOUSE	Fcgr2	Low affinity immunoglobulin gamma Fc region receptor II	P08101	-0.711797	0.250058	-0.230869	0.956372	0.290942	FALSE	FALSE	No
Fcgrt	Q61559	Q61559	FCGRN_MOUSE	Fcgrt	IgG receptor FcRn large subunit p51	Q61559	-0.592318	0.545357	-0.0234801	0.980121	0.924345	FALSE	FALSE	No
Fcho2	Q3UQN2	Q3UQN2	FCHO2_MOUSE	Fcho2	F-BAR domain only protein 2	Q3UQN2	-1.48209	0.147796	-0.667145	0.898212	0.093473	FALSE	FALSE	No
Fchsd2	Q3USJ8	Q3USJ8	FCSD2_MOUSE	Fchsd2	F-BAR and double SH3 domains protein 2	Q3USJ8	-0.327591	0.576426	0.124417	0.971099	0.532843	FALSE	FALSE	No
Fcn1	O70165	O70165	FCN1_MOUSE	Fcn1	Ficolin-1	O70165	-0.818887	0.717284	-0.0508014	0.979413	0.879127	FALSE	FALSE	No
Fcsk	Q7TMC8	Q7TMC8	FCSK_MOUSE	Fcsk	L-fucose kinase	Q7TMC8	-0.641924	0.222313	-0.209805	0.95584	0.285935	FALSE	FALSE	No
Fdft1	P53798	P53798	FDFT_MOUSE	Fdft1	Squalene synthase	P53798	-0.456136	3.37675	1.46031	0.91279	0.113639	FALSE	FALSE	No
Fdps	Q920E5	Q920E5	FPPS_MOUSE	Fdps	Farnesyl pyrophosphate synthase	Q920E5	-0.53366	1.22547	0.345904	0.963712	0.380251	FALSE	FALSE	No
Fdx1	P46656	P46656	ADX_MOUSE	Fdx1	Adrenodoxin, mitochondrial	P46656	-0.49466	0.615832	0.0605861	0.97807	0.802207	FALSE	FALSE	No
Fdx2	Q9CPW2	Q9CPW2	FDX2_MOUSE	Fdx2	Ferredoxin-2, mitochondrial	Q9CPW2	-0.45328	1.01297	0.279847	0.964553	0.393593	FALSE	FALSE	No
Fdxr	Q61578	Q61578	ADRO_MOUSE	Fdxr	NADPH:adrenodoxin oxidoreductase, mitochondrial	Q61578	-0.218655	0.590603	0.185974	0.958277	0.310267	FALSE	FALSE	No
Fech	P22315	P22315	HEMH_MOUSE	Fech	Ferrochelatase, mitochondrial	P22315	-1.08456	-0.018872	-0.551717	0.810556	0.0442904	FALSE	FALSE	Down
Fen1	P39749	P39749	FEN1_MOUSE	Fen1	Flap endonuclease 1	P39749	-0.564411	0.118504	-0.222953	0.934354	0.164889	FALSE	FALSE	No
Fer	P70451	P70451	FER_MOUSE	Fer	Tyrosine-protein kinase Fer	P70451	-1.31172	0.863515	-0.224103	0.974398	0.638333	FALSE	FALSE	No
Fermt2	Q8CIB5	Q8CIB5	FERM2_MOUSE	Fermt2	Fermitin family homolog 2	Q8CIB5	-1.28285	0.211547	-0.535651	0.922635	0.132663	FALSE	FALSE	No
Fermt3	Q8K1B8	Q8K1B8	URP2_MOUSE	Fermt3	Fermitin family homolog 3	Q8K1B8	-0.92526	0.310592	-0.307334	0.954661	0.275361	FALSE	FALSE	No
Fetub	Q9QXC1	Q9QXC1	FETUB_MOUSE	Fetub	Fetuin-B	Q9QXC1	0.0784172	0.835524	0.45697	0.689669	0.0248256	TRUE	TRUE	Up
Fez2	Q6TYB5	Q6TYB5	FEZ2_MOUSE	Fez2	Fasciculation and elongation protein zeta-2	Q6TYB5	-0.223848	1.3316	0.553878	0.923581	0.134814	FALSE	FALSE	No
Fga	E9PV24	E9PV24	FIBA_MOUSE	Fga	Fibrinogen alpha chain	E9PV24	-0.518873	0.838414	0.159771	0.973076	0.592218	FALSE	FALSE	No
Fgb	Q8K0E8	Q8K0E8	FIBB_MOUSE	Fgb	Fibrinogen beta chain	Q8K0E8	-0.30912	0.397672	0.0442759	0.977524	0.773816	FALSE	FALSE	No
Fgd4	Q91ZT5	Q91ZT5	FGD4_MOUSE	Fgd4	FYVE, RhoGEF and PH domain-containing protein 4	Q91ZT5	-0.256654	0.996868	0.370107	0.943709	0.203253	FALSE	FALSE	No
Fgf1	P61148	P61148	FGF1_MOUSE	Fgf1	Fibroblast growth factor 1	P61148	-1.01425	-0.111484	-0.562867	0.653878	0.0217637	TRUE	TRUE	Down
Fgfr1	P16092;P21803;Q03142;Q61851	P16092;P21803;Q03142;Q61851	FGFR1_MOUSE;FGFR2_MOUSE;FGFR3_MOUSE;FGFR4_MOUSE	Fgfr1;Fgfr2;Fgfr3;Fgfr4	Fibroblast growth factor receptor 1	P16092	-2.28498	1.08505	-0.599967	0.966321	0.424471	FALSE	FALSE	No
Fgfr1op2	Q9CRA9	Q9CRA9	FGOP2_MOUSE	Fgfr1op2	FGFR1 oncogene partner 2 homolog	Q9CRA9	-0.034226	1.14542	0.555599	0.855645	0.0610453	FALSE	FALSE	No
Fgg	Q8VCM7	Q8VCM7	FIBG_MOUSE	Fgg	Fibrinogen gamma chain	Q8VCM7	-0.106676	0.583083	0.238204	0.927728	0.145072	FALSE	FALSE	No
Fggy	A2AJL3	A2AJL3	FGGY_MOUSE	Fggy	FGGY carbohydrate kinase domain-containing protein	A2AJL3	-0.63408	0.367754	-0.133163	0.971587	0.546538	FALSE	FALSE	No
Fgl1	Q71KU9	Q71KU9	FGL1_MOUSE	Fgl1	Fibrinogen-like protein 1	Q71KU9	-0.513185	1.01971	0.253262	0.967959	0.457024	FALSE	FALSE	No
Fh	P97807	P97807	FUMH_MOUSE	Fh	Fumarate hydratase, mitochondrial	P97807	-0.593557	0.176138	-0.208709	0.949771	0.238176	FALSE	FALSE	No
Fhip2a	Q8CDM8	Q8CDM8	FHI2A_MOUSE	Fhip2a	FHF complex subunit HOOK interacting protein 2A	Q8CDM8	-0.224124	0.638077	0.206977	0.956366	0.290885	FALSE	FALSE	No
Fhit	O89106	O89106	FHIT_MOUSE	Fhit	Bis(5'-adenosyl)-triphosphatase	O89106	0.162373	1.06445	0.613412	0.538301	0.0150777	TRUE	TRUE	Up
Fhl1	P97447	P97447	FHL1_MOUSE	Fhl1	Four and a half LIM domains protein 1	P97447	-0.741021	0.0127008	-0.36416	0.845113	0.0561386	FALSE	FALSE	No
Fhod1	Q6P9Q4	Q6P9Q4	FHOD1_MOUSE	Fhod1	FH1/FH2 domain-containing protein 1	Q6P9Q4	-0.979289	0.891299	-0.0439949	0.979961	0.913833	FALSE	FALSE	No
Fig4	Q91WF7	Q91WF7	FIG4_MOUSE	Fig4	Polyphosphoinositide phosphatase	Q91WF7	-0.553581	0.5869	0.0166595	0.980449	0.946404	FALSE	FALSE	No
Fip1l1	Q9D824	Q9D824	FIP1_MOUSE	Fip1l1	Pre-mRNA 3'-end-processing factor FIP1	Q9D824	-0.972298	1.07406	0.0508817	0.979886	0.908931	FALSE	FALSE	No
Fis1	Q9CQ92	Q9CQ92	FIS1_MOUSE	Fis1	Mitochondrial fission 1 protein	Q9CQ92	-0.469149	0.411483	-0.0288328	0.979432	0.880319	FALSE	FALSE	No
Fkbp11	Q9D1M7	Q9D1M7	FKB11_MOUSE	Fkbp11	Peptidyl-prolyl cis-trans isomerase FKBP11	Q9D1M7	-1.04411	0.482703	-0.280705	0.965536	0.410249	FALSE	FALSE	No
Fkbp15	Q6P9Q6	Q6P9Q6	FKB15_MOUSE	Fkbp15	FK506-binding protein 15	Q6P9Q6	-0.362812	0.705646	0.171417	0.96854	0.469614	FALSE	FALSE	No
Fkbp1a	P26883	P26883	FKB1A_MOUSE	Fkbp1a	Peptidyl-prolyl cis-trans isomerase FKBP1A	P26883	-0.101284	1.26262	0.580669	0.888461	0.0834454	FALSE	FALSE	No
Fkbp2	P45878	P45878	FKBP2_MOUSE	Fkbp2	Peptidyl-prolyl cis-trans isomerase FKBP2	P45878	0.157683	1.30625	0.731968	0.62745	0.0198807	TRUE	TRUE	Up
Fkbp3	Q62446	Q62446	FKBP3_MOUSE	Fkbp3	Peptidyl-prolyl cis-trans isomerase FKBP3	Q62446	-0.485744	0.932871	0.223564	0.968878	0.477204	FALSE	FALSE	No
Fkbp4	P30416	P30416	FKBP4_MOUSE	Fkbp4	Peptidyl-prolyl cis-trans isomerase FKBP4	P30416	-0.386603	0.260207	-0.0631983	0.974851	0.655478	FALSE	FALSE	No
Fkbp5	Q64378	Q64378	FKBP5_MOUSE	Fkbp5	Peptidyl-prolyl cis-trans isomerase FKBP5	Q64378	-0.894102	0.114907	-0.389598	0.910346	0.1097	FALSE	FALSE	No
Fkbp8	O35465	O35465	FKBP8_MOUSE	Fkbp8	Peptidyl-prolyl cis-trans isomerase FKBP8	O35465	-0.159682	0.753418	0.296868	0.934799	0.166401	FALSE	FALSE	No
Fkbp9	Q9Z247	Q9Z247	FKBP9_MOUSE	Fkbp9	Peptidyl-prolyl cis-trans isomerase FKBP9	Q9Z247	-0.215736	0.529535	0.1569	0.961567	0.349573	FALSE	FALSE	No
Flad1	Q8R123	Q8R123	FAD1_MOUSE	Flad1	FAD synthase	Q8R123	-0.394968	0.361245	-0.0168614	0.98003	0.918291	FALSE	FALSE	No
Flii	Q9JJ28	Q9JJ28	FLII_MOUSE	Flii	Protein flightless-1 homolog	Q9JJ28	-0.519317	0.255738	-0.13179	0.967357	0.444574	FALSE	FALSE	No
Flna	Q8BTM8	Q8BTM8	FLNA_MOUSE	Flna	Filamin-A	Q8BTM8	-0.486444	0.474206	-0.00611902	0.980879	0.976611	FALSE	FALSE	No
Flnb	Q80X90	Q80X90	FLNB_MOUSE	Flnb	Filamin-B	Q80X90	-0.21511	0.552615	0.168752	0.960031	0.330184	FALSE	FALSE	No
Flnc	Q8VHX6	Q8VHX6	FLNC_MOUSE	Flnc	Filamin-C	Q8VHX6	-0.170745	0.701879	0.265567	0.941177	0.191334	FALSE	FALSE	No
Flot1	O08917	O08917	FLOT1_MOUSE	Flot1	Flotillin-1	O08917	-0.238808	0.459265	0.110229	0.968841	0.476369	FALSE	FALSE	No
Flot2	Q60634	Q60634	FLOT2_MOUSE	Flot2	Flotillin-2	Q60634	-0.238508	0.422358	0.091925	0.970944	0.528609	FALSE	FALSE	No
Flt4	P35917	P35917	VGFR3_MOUSE	Flt4	Vascular endothelial growth factor receptor 3	P35917	-0.343328	0.959414	0.308043	0.95705	0.297574	FALSE	FALSE	No
Fmnl2	A2APV2	Q6ZPF4;A2APV2	FMNL2_MOUSE	Fmnl2	Formin-like protein 2	Q6ZPF4	-0.516496	0.190377	-0.16306	0.95812	0.308582	FALSE	FALSE	No
Fmo1	P50285	P50285	FMO1_MOUSE	Fmo1	Dimethylaniline monooxygenase [N-oxide-forming] 1	P50285	0.229053	1.10427	0.666659	0.353904	0.00903149	TRUE	TRUE	Up
Fmo2	Q8K2I3	Q8K2I3	FMO2_MOUSE	Fmo2	Dimethylaniline monooxygenase [N-oxide-forming] 2	Q8K2I3	0.0714144	1.62293	0.847173	0.776546	0.0365257	TRUE	TRUE	Up
Fmo4	Q8VHG0	Q8VHG0	FMO4_MOUSE	Fmo4	Dimethylaniline monooxygenase [N-oxide-forming] 4	Q8VHG0	0.0327917	1.15858	0.595685	0.797496	0.0409709	TRUE	TRUE	Up
Fmo5	P97872	P97872	FMO5_MOUSE	Fmo5	Flavin-containing monooxygenase 5	P97872	-0.243339	0.814956	0.285808	0.950025	0.239879	FALSE	FALSE	No
Fmr1	P35922	P35922	FMR1_MOUSE	Fmr1	Fragile X messenger ribonucleoprotein 1	P35922	-1.63509	0.677593	-0.478747	0.962127	0.357152	FALSE	FALSE	No
Fn1	P11276	P11276	FINC_MOUSE	Fn1	Fibronectin	P11276	-0.406605	0.429976	0.0116855	0.980483	0.948745	FALSE	FALSE	No
Fn3krp	Q8K274	Q8K274	KT3K_MOUSE	Fn3krp	Ketosamine-3-kinase	Q8K274	-0.437215	0.438924	0.000854396	0.981151	0.996419	FALSE	FALSE	No
Fnbp1	Q80TY0	Q80TY0	FNBP1_MOUSE	Fnbp1	Formin-binding protein 1	Q80TY0	-0.74323	0.706518	-0.0183556	0.980552	0.953534	FALSE	FALSE	No
Fnbp1l	Q8K012	Q8K012	FBP1L_MOUSE	Fnbp1l	Formin-binding protein 1-like	Q8K012	-0.704776	0.0399776	-0.332399	0.874695	0.0723785	FALSE	FALSE	No
Fnbp4	Q6ZQ03	Q6ZQ03	FNBP4_MOUSE	Fnbp4	Formin-binding protein 4	Q6ZQ03	-1.94702	0.235571	-0.855722	0.899276	0.102376	FALSE	FALSE	No
Fndc3a	Q8BX90	Q8BX90	FND3A_MOUSE	Fndc3a	Fibronectin type-III domain-containing protein 3A	Q8BX90	-0.758187	0.097601	-0.330293	0.910427	0.109826	FALSE	FALSE	No
Fnta	Q61239	Q61239	FNTA_MOUSE	Fnta	Protein farnesyltransferase/geranylgeranyltransferase type-1 subunit alpha	Q61239	-0.301614	0.582656	0.140521	0.968722	0.473672	FALSE	FALSE	No
Fntb	Q8K2I1	Q8K2I1	FNTB_MOUSE	Fntb	Protein farnesyltransferase subunit beta	Q8K2I1	-2.07174	1.45574	-0.308	0.975698	0.689643	FALSE	FALSE	No
Focad	A2AKG8	A2AKG8	FOCAD_MOUSE	Focad	Focadhesin	A2AKG8	-0.400309	0.866731	0.233211	0.965507	0.409744	FALSE	FALSE	No
Folr2	Q05685	Q05685	FOLR2_MOUSE	Folr2	Folate receptor beta	Q05685	-1.25641	-0.181589	-0.719001	0.562285	0.0161872	TRUE	TRUE	Down
Foxk1	P42128	P42128	FOXK1_MOUSE	Foxk1	Forkhead box protein K1	P42128	-0.527642	0.552942	0.0126496	0.980603	0.957034	FALSE	FALSE	No
Foxp4	Q9DBY0	Q9DBY0	FOXP4_MOUSE	Foxp4	Forkhead box protein P4	Q9DBY0	-1.54942	-0.270573	-0.909995	0.467465	0.012336	TRUE	TRUE	Down
Foxred1	Q3TQB2	Q3TQB2	FXRD1_MOUSE	Foxred1	FAD-dependent oxidoreductase domain-containing protein 1	Q3TQB2	-0.0755808	0.631318	0.277868	0.906894	0.10456	FALSE	FALSE	No
Fpgs	P48760	P48760	FOLC_MOUSE	Fpgs	Folylpolyglutamate synthase, mitochondrial	P48760	-0.510297	0.349357	-0.0804696	0.975191	0.668858	FALSE	FALSE	No
Fra10ac1	Q8BP78	Q8BP78	F10C1_MOUSE	Fra10ac1	Protein FRA10AC1 homolog	Q8BP78	-0.283858	0.447333	0.0817379	0.973623	0.610595	FALSE	FALSE	No
Frg1	P97376	P97376	FRG1_MOUSE	Frg1	Protein FRG1	P97376	-0.584557	0.630688	0.0230653	0.980213	0.930406	FALSE	FALSE	No
Frmd8	Q3UFK8	Q3UFK8	FRMD8_MOUSE	Frmd8	FERM domain-containing protein 8	Q3UFK8	-0.487854	1.0539	0.283024	0.965574	0.41092	FALSE	FALSE	No
FRRS1	Q8K385	Q8K385	FRRS1_MOUSE	FRRS1	Ferric-chelate reductase 1	Q8K385	-0.50201	0.227205	-0.137402	0.964899	0.399318	FALSE	FALSE	No
Fscn1	Q61553	Q61553	FSCN1_MOUSE	Fscn1	Fascin	Q61553	-0.700875	0.437408	-0.131733	0.973261	0.598334	FALSE	FALSE	No
Ftcd	Q91XD4	Q91XD4	FTCD_MOUSE	Ftcd	Formimidoyltransferase-cyclodeaminase	Q91XD4	-0.38225	0.299828	-0.0412108	0.977676	0.78159	FALSE	FALSE	No
Fth1	P09528	P09528	FRIH_MOUSE	Fth1	Ferritin heavy chain	P09528	0.199828	0.949568	0.574698	0.343303	0.00876881	TRUE	TRUE	Up
Ftl1	P29391	P29391	FRIL1_MOUSE	Ftl1	Ferritin light chain 1	P29391	0.274305	0.96892	0.621612	0.124641	0.00411393	TRUE	TRUE	Up
Fto	Q8BGW1	Q8BGW1	FTO_MOUSE	Fto	Alpha-ketoglutarate-dependent dioxygenase FTO	Q8BGW1	-0.394641	1.16023	0.382796	0.955163	0.27977	FALSE	FALSE	No
Ftsj3	Q9DBE9	Q9DBE9	SPB1_MOUSE	Ftsj3	pre-rRNA 2'-O-ribose RNA methyltransferase FTSJ3	Q9DBE9	-1.0061	0.3256	-0.340252	0.953249	0.263588	FALSE	FALSE	No
Fubp1	Q91WJ8	Q91WJ8	FUBP1_MOUSE	Fubp1	Far upstream element-binding protein 1	Q91WJ8	-0.541444	0.557835	0.00819523	0.980824	0.972628	FALSE	FALSE	No
Fuca1	Q99LJ1	Q99LJ1	FUCO_MOUSE	Fuca1	Tissue alpha-L-fucosidase	Q99LJ1	-1.32477	0.306864	-0.508954	0.938943	0.181851	FALSE	FALSE	No
Fundc2	Q9D6K8	Q9D6K8	FUND2_MOUSE	Fundc2	FUN14 domain-containing protein 2	Q9D6K8	-0.607843	0.88946	0.140809	0.975155	0.667434	FALSE	FALSE	No
Fuom	Q8R2K1	Q8R2K1	FUCM_MOUSE	Fuom	Fucose mutarotase	Q8R2K1	-0.209353	0.95258	0.371614	0.936505	0.172453	FALSE	FALSE	No
Fus	P56959	P56959	FUS_MOUSE	Fus	RNA-binding protein FUS	P56959	-0.712773	1.94762	0.617422	0.957864	0.305882	FALSE	FALSE	No
Fut11	Q8BHC9	Q8BHC9	FUT11_MOUSE	Fut11	Alpha-(1,3)-fucosyltransferase 11	Q8BHC9	-0.237172	0.75659	0.259709	0.949674	0.244763	FALSE	FALSE	No
Fv4	P11370	P10404;P11370	ENV2_MOUSE	Fv4	Retrovirus-related Env polyprotein from Fv-4 locus	P10404	-0.692095	0.606715	-0.04269	0.979425	0.879857	FALSE	FALSE	No
Fxn	O35943	O35943	FRDA_MOUSE	Fxn	Frataxin, mitochondrial	O35943	-0.4301	0.609904	0.089902	0.975766	0.692542	FALSE	FALSE	No
Fxr2	Q9WVR4	Q9WVR4	FXR2_MOUSE	Fxr2	RNA-binding protein FXR2	Q9WVR4	-0.282549	0.428748	0.0730993	0.97442	0.639151	FALSE	FALSE	No
Fxyd1	Q9Z239	Q9Z239	PLM_MOUSE	Fxyd1	Phospholemman	Q9Z239	-0.765324	0.388889	-0.188218	0.968222	0.462648	FALSE	FALSE	No
Fyco1	Q8VDC1	Q8VDC1	FYCO1_MOUSE	Fyco1	FYVE and coiled-coil domain-containing protein 1	Q8VDC1	-0.388577	0.566943	0.0891829	0.975213	0.669752	FALSE	FALSE	No
G3bp1	P97855	P97855	G3BP1_MOUSE	G3bp1	Ras GTPase-activating protein-binding protein 1	P97855	-0.204389	0.542278	0.168945	0.958911	0.317209	FALSE	FALSE	No
G3bp2	P97379	P97379	G3BP2_MOUSE	G3bp2	Ras GTPase-activating protein-binding protein 2	P97379	-0.333943	0.736566	0.201312	0.964952	0.4002	FALSE	FALSE	No
G6pc1	P35576	P35576	G6PC1_MOUSE	G6pc1	Glucose-6-phosphatase catalytic subunit 1	P35576	-0.862522	-0.181308	-0.521915	0.344124	0.00878894	TRUE	TRUE	Down
G6pdx	Q00612	Q00612	G6PD1_MOUSE	G6pdx	Glucose-6-phosphate 1-dehydrogenase X	Q00612	-1.24006	0.297156	-0.471451	0.940494	0.18834	FALSE	FALSE	No
Gaa	P70699	P70699	LYAG_MOUSE	Gaa	Lysosomal alpha-glucosidase	P70699	-0.714155	0.549939	-0.0821084	0.977363	0.765768	FALSE	FALSE	No
Gabarapl1	Q8R3R8	Q8R3R8	GBRL1_MOUSE	Gabarapl1	Gamma-aminobutyric acid receptor-associated protein-like 1	Q8R3R8	0.309151	1.6265	0.967828	0.350078	0.0118787	TRUE	TRUE	Up
Gabarapl2	P60521	P60521	GBRL2_MOUSE	Gabarapl2	Gamma-aminobutyric acid receptor-associated protein-like 2	P60521	-0.474709	0.783697	0.154494	0.972595	0.57679	FALSE	FALSE	No
Gabpa	Q00422	Q00422	GABPA_MOUSE	Gabpa	GA-binding protein alpha chain	Q00422	-1.04249	0.213402	-0.414543	0.933149	0.160916	FALSE	FALSE	No
Gadd45gip1	Q9CR59	Q9CR59	G45IP_MOUSE	Gadd45gip1	Growth arrest and DNA damage-inducible proteins-interacting protein 1	Q9CR59	-0.573532	1.77278	0.599625	0.953236	0.263487	FALSE	FALSE	No
Gak	Q99KY4	Q99KY4	GAK_MOUSE	Gak	Cyclin-G-associated kinase	Q99KY4	-0.523882	0.204466	-0.159708	0.960122	0.331276	FALSE	FALSE	No
Galc	P54818	P54818	GALC_MOUSE	Galc	Galactocerebrosidase	P54818	-0.948061	-0.0533459	-0.500704	0.75823	0.0333173	TRUE	TRUE	Down
Gale	Q8R059	Q8R059	GALE_MOUSE	Gale	UDP-glucose 4-epimerase	Q8R059	-0.328555	0.614233	0.142839	0.969582	0.493739	FALSE	FALSE	No
Galk1	Q9R0N0	Q9R0N0	GALK1_MOUSE	Galk1	Galactokinase	Q9R0N0	-0.029445	0.71846	0.344507	0.864005	0.0655668	FALSE	FALSE	No
Galk2	Q68FH4	Q68FH4	GALK2_MOUSE	Galk2	N-acetylgalactosamine kinase	Q68FH4	-0.322759	1.01443	0.345837	0.95258	0.258332	FALSE	FALSE	No
Galm	Q8K157	Q8K157	GALM_MOUSE	Galm	Galactose mutarotase	Q8K157	-0.653169	0.511319	-0.0709248	0.977643	0.779885	FALSE	FALSE	No
Galns	Q571E4	Q571E4	GALNS_MOUSE	Galns	N-acetylgalactosamine-6-sulfatase	Q571E4	-1.22691	-0.392015	-0.809462	0.0763675	0.00271905	TRUE	TRUE	Down
Galnt1	O08912	O08912;Q8CF93	GALT1_MOUSE	Galnt1	Polypeptide N-acetylgalactosaminyltransferase 1	O08912	-0.622286	0.918746	0.14823	0.974978	0.660419	FALSE	FALSE	No
Galnt2	Q6PB93	Q6PB93	GALT2_MOUSE	Galnt2	Polypeptide N-acetylgalactosaminyltransferase 2	Q6PB93	-0.743456	-0.0422131	-0.392835	0.757427	0.0331884	TRUE	TRUE	Down
Galt	Q03249	Q03249	GALT_MOUSE	Galt	Galactose-1-phosphate uridylyltransferase	Q03249	-0.139561	0.825932	0.343186	0.923835	0.135403	FALSE	FALSE	No
Gamt	O35969	O35969	GAMT_MOUSE	Gamt	Guanidinoacetate N-methyltransferase	O35969	-0.357483	0.57654	0.109528	0.973118	0.593597	FALSE	FALSE	No
Ganab	Q8BHN3	Q8BHN3	GANAB_MOUSE	Ganab	Neutral alpha-glucosidase AB	Q8BHN3	-0.450508	0.327642	-0.061433	0.976345	0.717734	FALSE	FALSE	No
Ganc	Q8BVW0	Q8BVW0	GANC_MOUSE	Ganc	Neutral alpha-glucosidase C	Q8BVW0	-0.749192	0.553284	-0.0979542	0.976625	0.730453	FALSE	FALSE	No
Gapdh	P16858	P16858	G3P_MOUSE	Gapdh	Glyceraldehyde-3-phosphate dehydrogenase	P16858	-0.427912	0.996311	0.2842	0.963277	0.373652	FALSE	FALSE	No
Gapvd1	Q6PAR5	Q6PAR5	GAPD1_MOUSE	Gapvd1	GTPase-activating protein and VPS9 domain-containing protein 1	Q6PAR5	-0.329567	0.365249	0.0178409	0.97984	0.905971	FALSE	FALSE	No
Gar1	Q9CY66	Q9CY66	GAR1_MOUSE	Gar1	H/ACA ribonucleoprotein complex subunit 1	Q9CY66	-0.276814	0.667535	0.195361	0.962149	0.357448	FALSE	FALSE	No
Gars1	Q9CZD3	Q9CZD3	GARS_MOUSE	Gars1	Glycine--tRNA ligase	Q9CZD3	-0.420502	0.355459	-0.0325211	0.978879	0.847255	FALSE	FALSE	No
Gart	Q64737	Q64737	PUR2_MOUSE	Gart	Trifunctional purine biosynthetic protein adenosine-3	Q64737	-0.354966	0.332551	-0.0112072	0.980358	0.940204	FALSE	FALSE	No
Gas2	P11862	P11862	GAS2_MOUSE	Gas2	Growth arrest-specific protein 2	P11862	-0.183304	1.06441	0.440554	0.924768	0.137607	FALSE	FALSE	No
Gatad2a	Q8CHY6	Q8CHY6	P66A_MOUSE	Gatad2a	Transcriptional repressor p66 alpha	Q8CHY6	-0.719018	0.678798	-0.0201099	0.980461	0.947212	FALSE	FALSE	No
Gatad2b	Q8VHR5	Q8VHR5	P66B_MOUSE	Gatad2b	Transcriptional repressor p66-beta	Q8VHR5	-0.612835	0.646881	0.0170226	0.980507	0.950413	FALSE	FALSE	No
Gatb	Q99JT1	Q99JT1	GATB_MOUSE	Gatb	Glutamyl-tRNA(Gln) amidotransferase subunit B, mitochondrial	Q99JT1	-0.752973	0.862842	0.0549347	0.979358	0.875769	FALSE	FALSE	No
Gatc	Q8CBY0	Q8CBY0	GATC_MOUSE	Gatc	Glutamyl-tRNA(Gln) amidotransferase subunit C, mitochondrial	Q8CBY0	-0.684735	0.443907	-0.120414	0.974079	0.626653	FALSE	FALSE	No
Gatd1	Q8BFQ8	Q8BFQ8	GALD1_MOUSE	Gatd1	Glutamine amidotransferase-like class 1 domain-containing protein 1	Q8BFQ8	-0.334101	0.372861	0.0193799	0.979741	0.899655	FALSE	FALSE	No
Gatd3	Q9D172	Q9D172	GAL3A_MOUSE	Gatd3	Glutamine amidotransferase-like class 1 domain-containing protein 3, mitochondrial	Q9D172	-0.395582	1.2377	0.421061	0.952759	0.259716	FALSE	FALSE	No
Gatm	Q9D964	Q9D964	GATM_MOUSE	Gatm	Glycine amidinotransferase, mitochondrial	Q9D964	-1.68001	0.0664964	-0.806758	0.862989	0.0649828	FALSE	FALSE	No
Gba1	P17439	P17439	GBA1_MOUSE	Gba1	Lysosomal acid glucosylceramidase	P17439	-1.10909	-0.0154499	-0.562271	0.814477	0.0453882	FALSE	FALSE	Down
Gbe1	Q9D6Y9	Q9D6Y9	GLGB_MOUSE	Gbe1	1,4-alpha-glucan-branching enzyme	Q9D6Y9	-0.604897	0.453969	-0.0754637	0.976913	0.74394	FALSE	FALSE	No
Gbp2	Q9Z0E6	Q9Z0E6	GBP2_MOUSE	Gbp2	Guanylate-binding protein 2	Q9Z0E6	-0.279731	0.604845	0.162557	0.965547	0.410447	FALSE	FALSE	No
Gbp4	Q61107	Q61107	GBP4_MOUSE	Gbp4	Guanylate-binding protein 4	Q61107	-0.64052	0.324484	-0.158018	0.968139	0.460866	FALSE	FALSE	No
Gbp6	A0A0G2JDV3	A0A0G2JDV3	GBP6_MOUSE	Gbp6	Guanylate-binding protein 6	A0A0G2JDV3	-0.525899	0.719944	0.0970226	0.976425	0.721363	FALSE	FALSE	No
Gbp7	Q91Z40	Q91Z40	GBP7_MOUSE	Gbp7	Guanylate-binding protein 7	Q91Z40	-0.811054	0.971734	0.0803398	0.978683	0.835957	FALSE	FALSE	No
Gc	P21614	P21614	VTDB_MOUSE	Gc	Vitamin D-binding protein	P21614	-0.0711535	0.609222	0.269034	0.905699	0.102887	FALSE	FALSE	No
Gca	Q8VC88	Q8VC88	GRAN_MOUSE	Gca	Grancalcin	Q8VC88	-1.2958	1.26026	-0.0177673	0.98085	0.974478	FALSE	FALSE	No
Gcat	O88986	O88986	KBL_MOUSE	Gcat	2-amino-3-ketobutyrate coenzyme A ligase, mitochondrial	O88986	-0.543495	0.148811	-0.197342	0.946388	0.217445	FALSE	FALSE	No
Gcc1	Q9D4H2	Q9D4H2	GCC1_MOUSE	Gcc1	GRIP and coiled-coil domain-containing protein 1	Q9D4H2	-0.667513	0.0557219	-0.305896	0.890188	0.0850677	FALSE	FALSE	No
Gcc2	Q8CHG3	Q8CHG3	GCC2_MOUSE	Gcc2	GRIP and coiled-coil domain-containing protein 2	Q8CHG3	-0.565463	0.717149	0.0758428	0.977764	0.786104	FALSE	FALSE	No
Gcdh	Q60759	Q60759	GCDH_MOUSE	Gcdh	Glutaryl-CoA dehydrogenase, mitochondrial	Q60759	-0.365336	0.263802	-0.0507671	0.976212	0.711832	FALSE	FALSE	No
Gcgr	Q61606	Q61606	GLR_MOUSE	Gcgr	Glucagon receptor	Q61606	-0.968347	0.900398	-0.0339743	0.980256	0.933329	FALSE	FALSE	No
Gch1	Q05915	Q05915	GCH1_MOUSE	Gch1	GTP cyclohydrolase 1	Q05915	0.155801	1.18938	0.672589	0.600475	0.0182113	TRUE	TRUE	Up
Gchfr	P99025	P99025	GFRP_MOUSE	Gchfr	GTP cyclohydrolase 1 feedback regulatory protein	P99025	0.203217	1.04077	0.621996	0.39666	0.0101591	TRUE	TRUE	Up
Gck	P52792	P52792	HXK4_MOUSE	Gck	Hexokinase-4	P52792	-0.701002	0.323113	-0.188945	0.965447	0.408693	FALSE	FALSE	No
Gckr	Q91X44	Q91X44	GCKR_MOUSE	Gckr	Glucokinase regulatory protein	Q91X44	-0.70263	0.242182	-0.230224	0.955662	0.284291	FALSE	FALSE	No
Gclc	P97494	P97494	GSH1_MOUSE	Gclc	Glutamate--cysteine ligase catalytic subunit	P97494	-0.273902	0.664721	0.19541	0.961941	0.3546	FALSE	FALSE	No
Gclm	O09172	O09172	GSH0_MOUSE	Gclm	Glutamate--cysteine ligase regulatory subunit	O09172	-0.6593	0.304069	-0.177615	0.965464	0.408998	FALSE	FALSE	No
Gcn1	E9PVA8	E9PVA8	GCN1_MOUSE	Gcn1	eIF-2-alpha kinase activator GCN1	E9PVA8	-0.740524	-0.00906651	-0.374795	0.816344	0.0459291	FALSE	FALSE	Down
Gcsh	Q91WK5	Q91WK5	GCSH_MOUSE	Gcsh	Glycine cleavage system H protein, mitochondrial	Q91WK5	-0.653373	0.898645	0.122636	0.976339	0.717497	FALSE	FALSE	No
Gda	Q9R111	Q9R111	GUAD_MOUSE	Gda	Guanine deaminase	Q9R111	-0.356931	0.627718	0.135393	0.971112	0.533198	FALSE	FALSE	No
Gdap2	Q9DBL2	Q9DBL2	GDAP2_MOUSE	Gdap2	Ganglioside-induced differentiation-associated protein 2	Q9DBL2	-0.849702	0.691177	-0.0792628	0.978275	0.813245	FALSE	FALSE	No
Gde1	Q9JL56	Q9JL56	GDE1_MOUSE	Gde1	Glycerophosphodiester phosphodiesterase 1	Q9JL56	-0.482119	0.972596	0.245239	0.967541	0.448312	FALSE	FALSE	No
Gdi1	P50396	P50396	GDIA_MOUSE	Gdi1	Rab GDP dissociation inhibitor alpha	P50396	-0.338941	0.443226	0.0521423	0.977243	0.759834	FALSE	FALSE	No
Gdi2	Q61598	Q61598	GDIB_MOUSE	Gdi2	Rab GDP dissociation inhibitor beta	Q61598	-0.414047	0.277773	-0.0681367	0.974785	0.652944	FALSE	FALSE	No
Gdpgp1	Q3TLS3	Q3TLS3	GDPP1_MOUSE	Gdpgp1	GDP-D-glucose phosphorylase 1	Q3TLS3	-0.613284	0.169312	-0.221986	0.946742	0.219454	FALSE	FALSE	No
Gemin5	Q8BX17	Q8BX17	GEMI5_MOUSE	Gemin5	Gem-associated protein 5	Q8BX17	0.00785672	0.719489	0.363673	0.817791	0.0463568	FALSE	FALSE	Up
Get3	O54984	O54984	GET3_MOUSE	Get3	ATPase GET3	O54984	-0.488447	0.383778	-0.0523342	0.977705	0.783057	FALSE	FALSE	No
Get4	Q9D1H7	Q9D1H7	GET4_MOUSE	Get4	Golgi to ER traffic protein 4 homolog	Q9D1H7	-0.2489	0.579613	0.165357	0.963272	0.373573	FALSE	FALSE	No
Gfap	P03995	P03995	GFAP_MOUSE	Gfap	Glial fibrillary acidic protein	P03995	-0.0278879	0.868189	0.420151	0.857392	0.0619394	FALSE	FALSE	No
Gfer	P56213	P56213	ALR_MOUSE	Gfer	FAD-linked sulfhydryl oxidase ALR	P56213	-0.782224	0.867778	0.0427769	0.979826	0.905068	FALSE	FALSE	No
Gfm1	Q8K0D5	Q8K0D5	EFGM_MOUSE	Gfm1	Elongation factor G, mitochondrial	Q8K0D5	-0.208905	0.433764	0.112429	0.966728	0.432164	FALSE	FALSE	No
Gfm2	Q8R2Q4	Q8R2Q4	RRF2M_MOUSE	Gfm2	Ribosome-releasing factor 2, mitochondrial	Q8R2Q4	-0.166068	0.520803	0.177367	0.952667	0.259006	FALSE	FALSE	No
Gfpt1	P47856	P47856;Q9Z2Z9	GFPT1_MOUSE	Gfpt1	Glutamine--fructose-6-phosphate aminotransferase [isomerizing] 1	P47856	-0.433039	0.338299	-0.0473702	0.977608	0.778113	FALSE	FALSE	No
Gfra1	P97785	P97785	GFRA1_MOUSE	Gfra1	GDNF family receptor alpha-1	P97785	-0.74054	0.668442	-0.0360488	0.979845	0.906307	FALSE	FALSE	No
Gfus	P23591	P23591	FCL_MOUSE	Gfus	GDP-L-fucose synthase	P23591	-1.51255	0.528855	-0.491846	0.956196	0.289269	FALSE	FALSE	No
Gga1	Q8R0H9	Q8R0H9	GGA1_MOUSE	Gga1	ADP-ribosylation factor-binding protein GGA1	Q8R0H9	-0.519341	0.338488	-0.0904266	0.974191	0.630706	FALSE	FALSE	No
Ggact	Q923B0	Q923B0	GGACT_MOUSE	Ggact	Gamma-glutamylaminecyclotransferase	Q923B0	-0.998112	0.564766	-0.216673	0.970993	0.529933	FALSE	FALSE	No
Ggct	Q9D7X8	Q9D7X8	GGCT_MOUSE	Ggct	Gamma-glutamylcyclotransferase	Q9D7X8	0.167032	1.45088	0.808958	0.641377	0.0208387	TRUE	TRUE	Up
Ggcx	Q9QYC7	Q9QYC7	VKGC_MOUSE	Ggcx	Vitamin K-dependent gamma-carboxylase	Q9QYC7	0.161308	0.954307	0.557807	0.486006	0.0129887	TRUE	TRUE	Up
Ggh	Q9Z0L8	Q9Z0L8	GGH_MOUSE	Ggh	Gamma-glutamyl hydrolase	Q9Z0L8	-0.836729	0.230609	-0.30306	0.946669	0.219041	FALSE	FALSE	No
Ggt5	Q9Z2A9	Q9Z2A9	GGT5_MOUSE	Ggt5	Glutathione hydrolase 5 proenzyme	Q9Z2A9	-1.30553	0.605943	-0.349794	0.964653	0.400561	FALSE	FALSE	No
Ggt6	Q6PDE7	Q6PDE7	GGT6_MOUSE	Ggt6	Glutathione hydrolase 6	Q6PDE7	0.16936	1.34231	0.755833	0.61335	0.0189799	TRUE	TRUE	Up
Ghdc	Q99J23	Q99J23	GHDC_MOUSE	Ghdc	GH3 domain-containing protein	Q99J23	-0.382284	0.661088	0.139402	0.971516	0.544524	FALSE	FALSE	No
Ghitm	Q91VC9	Q91VC9	GHITM_MOUSE	Ghitm	Growth hormone-inducible transmembrane protein	Q91VC9	-0.592517	0.529669	-0.0314241	0.979707	0.897511	FALSE	FALSE	No
Ghr	P16882	P16882	GHR_MOUSE	Ghr	Growth hormone receptor	P16882	-1.27835	1.03753	-0.120413	0.978239	0.811277	FALSE	FALSE	No
Gid8	Q9D7M1	Q9D7M1	GID8_MOUSE	Gid8	Glucose-induced degradation protein 8 homolog	Q9D7M1	-0.623565	1.80938	0.592906	0.955657	0.284241	FALSE	FALSE	No
Gigyf2	Q6Y7W8	Q6Y7W8	GGYF2_MOUSE	Gigyf2	GRB10-interacting GYF protein 2	Q6Y7W8	-0.401475	0.510086	0.0543055	0.977734	0.784552	FALSE	FALSE	No
Gimap1	P70224	P70224	GIMA1_MOUSE	Gimap1	GTPase IMAP family member 1	P70224	-1.99226	-0.0261332	-1.0092	0.792396	0.0458594	TRUE	TRUE	Down
Gimap4	Q99JY3	Q99JY3	GIMA4_MOUSE	Gimap4	GTPase IMAP family member 4	Q99JY3	-0.868438	0.164338	-0.35205	0.929369	0.149549	FALSE	FALSE	No
Gimap8	Q75N62	Q75N62	GIMA8_MOUSE	Gimap8	GTPase IMAP family member 8	Q75N62	-0.723055	0.665193	-0.0289308	0.98011	0.923611	FALSE	FALSE	No
Gimap9	G3X987	G3X987	GIMA9_MOUSE	Gimap9	GTPase IMAP family member 9	G3X987	-0.387121	0.76582	0.189349	0.96808	0.459601	FALSE	FALSE	No
Gimd1	E9PW74	E9PW74	GIMD1_MOUSE	Gimd1	GTPase IMAP family member GIMD1	E9PW74	-0.271925	0.975709	0.351892	0.947144	0.221785	FALSE	FALSE	No
Git1	Q68FF6	Q68FF6	GIT1_MOUSE	Git1	ARF GTPase-activating protein GIT1	Q68FF6	-0.552953	0.63828	0.0426635	0.97925	0.869204	FALSE	FALSE	No
Git2	Q9JLQ2	Q9JLQ2	GIT2_MOUSE	Git2	ARF GTPase-activating protein GIT2	Q9JLQ2	-0.28825	0.440958	0.0763538	0.974252	0.632953	FALSE	FALSE	No
Gjb2	Q00977	Q00977	CXB2_MOUSE	Gjb2	Gap junction beta-2 protein	Q00977	-0.55112	0.514661	-0.0182292	0.980278	0.935242	FALSE	FALSE	No
Gk	Q64516	Q64516	GLPK_MOUSE	Gk	Glycerol kinase	Q64516	-0.727458	0.659205	-0.0341264	0.9799	0.909857	FALSE	FALSE	No
Gkap1	Q9JMB0	Q9JMB0	GKAP1_MOUSE	Gkap1	G kinase-anchoring protein 1	Q9JMB0	-0.62908	1.52566	0.448289	0.961963	0.354901	FALSE	FALSE	No
Glb1	P23780	P23780	BGAL_MOUSE	Glb1	Beta-galactosidase	P23780	-1.69501	-0.0350131	-0.865012	0.806775	0.0432786	FALSE	FALSE	Down
Glb1l	Q8VC60	Q8VC60	GLB1L_MOUSE	Glb1l	Beta-galactosidase-1-like protein	Q8VC60	-2.17235	-0.208361	-1.19036	0.685308	0.0244147	TRUE	TRUE	Down
Gldc	Q91W43	Q91W43	GCSP_MOUSE	Gldc	Glycine dehydrogenase (decarboxylating), mitochondrial	Q91W43	-0.575286	0.386365	-0.0944606	0.974807	0.653792	FALSE	FALSE	No
Glg1	Q61543	Q61543	GSLG1_MOUSE	Glg1	Golgi apparatus protein 1	Q61543	-0.507248	0.12663	-0.190309	0.942339	0.19664	FALSE	FALSE	No
Glmn	Q8BZM1	Q8BZM1	GLMN_MOUSE	Glmn	Glomulin	Q8BZM1	-0.348283	0.649239	0.150478	0.969656	0.49554	FALSE	FALSE	No
Glmp	Q9JHJ3	Q9JHJ3	GLMP_MOUSE	Glmp	Glycosylated lysosomal membrane protein	Q9JHJ3	-1.26858	0.671034	-0.298773	0.969292	0.486818	FALSE	FALSE	No
Glo1	Q9CPU0	Q9CPU0	LGUL_MOUSE	Glo1	Lactoylglutathione lyase	Q9CPU0	-0.386865	0.329401	-0.0287324	0.97899	0.853709	FALSE	FALSE	No
Glod4	Q9CPV4	Q9CPV4	GLOD4_MOUSE	Glod4	Glyoxalase domain-containing protein 4	Q9CPV4	-0.37146	0.398344	0.0134421	0.980295	0.935957	FALSE	FALSE	No
Glrx	Q9QUH0	Q9QUH0	GLRX1_MOUSE	Glrx	Glutaredoxin-1	Q9QUH0	0.00542339	0.712875	0.359149	0.821345	0.0474402	FALSE	FALSE	Up
Glrx3	Q9CQM9	Q9CQM9	GLRX3_MOUSE	Glrx3	Glutaredoxin-3	Q9CQM9	0.0493694	0.684118	0.366744	0.731661	0.0294874	TRUE	TRUE	Up
Gls2	Q571F8	Q571F8	GLSL_MOUSE	Gls2	Glutaminase liver isoform, mitochondrial	Q571F8	-1.12911	0.416467	-0.356324	0.958144	0.308841	FALSE	FALSE	No
Gltp	Q9JL62	Q9JL62	GLTP_MOUSE	Gltp	Glycolipid transfer protein	Q9JL62	-0.105855	0.830548	0.362347	0.909939	0.109069	FALSE	FALSE	No
Gltpd2	Q8K0R6	Q8K0R6	GLTD2_MOUSE	Gltpd2	Glycolipid transfer protein domain-containing protein 2	Q8K0R6	-0.607071	0.494375	-0.0563477	0.978293	0.814245	FALSE	FALSE	No
Glud1	P26443	Cont_P00366;P26443	DHE3_MOUSE	Glud1	Glutamate dehydrogenase 1, mitochondrial	Cont_P00366	-1.16481	-0.446487	-0.80565	0.0189778	0.00123695	TRUE	TRUE	Down
Glul	P15105	P15105	GLNA_MOUSE	Glul	Glutamine synthetase	P15105	-1.72501	0.415046	-0.654984	0.940679	0.189139	FALSE	FALSE	No
Glyat	Q91XE0	Q91XE0;Q5FW57	GLYAT_MOUSE	Glyat	Glycine N-acyltransferase	Q91XE0	-1.09195	-0.335946	-0.713946	0.0910167	0.00311997	TRUE	TRUE	Down
Glyctk	Q8QZY2	Q8QZY2	GLCTK_MOUSE	Glyctk	Glycerate kinase	Q8QZY2	-0.518715	0.180794	-0.168961	0.956078	0.28816	FALSE	FALSE	No
Glyr1	Q922P9	Q922P9	GLYR1_MOUSE	Glyr1	Cytokine-like nuclear factor N-PAC	Q922P9	-0.180267	0.887236	0.353484	0.932792	0.159773	FALSE	FALSE	No
Gm2a	Q60648	Q60648	SAP3_MOUSE	Gm2a	Ganglioside GM2 activator	Q60648	-0.324893	0.963751	0.319429	0.954824	0.276774	FALSE	FALSE	No
Gm4952	Q5FW57	Q5FW57	GLYAL_MOUSE	Gm4952	Glycine N-acyltransferase-like protein	Q5FW57	-0.657036	0.20656	-0.225238	0.952106	0.254715	FALSE	FALSE	No
Gmds	Q8K0C9	Q8K0C9	GMDS_MOUSE	Gmds	GDP-mannose 4,6 dehydratase	Q8K0C9	-1.45261	1.01033	-0.221138	0.975216	0.672267	FALSE	FALSE	No
Gmfg	Q9ERL7	Q9ERL7	GMFG_MOUSE	Gmfg	Glia maturation factor gamma	Q9ERL7	-0.60787	0.160955	-0.223457	0.94494	0.209554	FALSE	FALSE	No
Gmppa	Q922H4	Q922H4	GMPPA_MOUSE	Gmppa	Mannose-1-phosphate guanyltransferase alpha	Q922H4	-0.887357	0.02146	-0.432948	0.851067	0.0588148	FALSE	FALSE	No
Gmppb	Q8BTZ7	Q8BTZ7	GMPPB_MOUSE	Gmppb	Mannose-1-phosphate guanyltransferase beta	Q8BTZ7	-0.72919	0.0786845	-0.325253	0.901914	0.0979117	FALSE	FALSE	No
Gmpr2	Q99L27	Q99L27	GMPR2_MOUSE	Gmpr2	GMP reductase 2	Q99L27	-1.02338	0.46435	-0.279517	0.964976	0.400606	FALSE	FALSE	No
Gmps	Q3THK7	Q3THK7	GUAA_MOUSE	Gmps	GMP synthase [glutamine-hydrolyzing]	Q3THK7	-0.693985	0.0716805	-0.311152	0.899852	0.0953902	FALSE	FALSE	No
Gna11	P21278	P21278	GNA11_MOUSE	Gna11	Guanine nucleotide-binding protein subunit alpha-11	P21278	-0.436733	0.269553	-0.0835898	0.973016	0.590258	FALSE	FALSE	No
Gna12	P27600	P27600	GNA12_MOUSE	Gna12	Guanine nucleotide-binding protein subunit alpha-12	P27600	-1.46423	-0.249679	-0.856952	0.481111	0.0128124	TRUE	TRUE	Down
Gna13	P27601	P27601	GNA13_MOUSE	Gna13	Guanine nucleotide-binding protein subunit alpha-13	P27601	-0.872929	0.0722585	-0.400335	0.889821	0.0847176	FALSE	FALSE	No
Gnai2	P08752	P08752	GNAI2_MOUSE	Gnai2	Guanine nucleotide-binding protein G(i) subunit alpha-2	P08752	-0.919802	0.385113	-0.267345	0.962461	0.361813	FALSE	FALSE	No
Gnai3	Q9DC51	Q9DC51	GNAI3_MOUSE	Gnai3	Guanine nucleotide-binding protein G(i) subunit alpha-3	Q9DC51	-0.849899	0.298262	-0.275819	0.954468	0.280521	FALSE	FALSE	No
Gnaq	P21279	P21279	GNAQ_MOUSE	Gnaq	Guanine nucleotide-binding protein G(q) subunit alpha	P21279	-0.352089	0.342912	-0.00458867	0.980867	0.975757	FALSE	FALSE	No
Gnas	P63094;Q6R0H7	P63094;Q6R0H7	GNAS1_MOUSE;GNAS2_MOUSE	Gnas	Guanine nucleotide-binding protein G(s) subunit alpha isoforms short	P63094	-0.777705	0.102644	-0.337531	0.91165	0.111769	FALSE	FALSE	No
Gnb1	P62874	P62874	GBB1_MOUSE	Gnb1	Guanine nucleotide-binding protein G(I)/G(S)/G(T) subunit beta-1	P62874	-0.410696	0.237838	-0.0864288	0.971551	0.545517	FALSE	FALSE	No
Gnb2	P62880	P62874;P62880;Q61011	GBB2_MOUSE	Gnb2	Guanine nucleotide-binding protein G(I)/G(S)/G(T) subunit beta-2	P62874	-1.32615	0.31834	-0.503907	0.940573	0.188682	FALSE	FALSE	No
Gnb4	P29387	P29387	GBB4_MOUSE	Gnb4	Guanine nucleotide-binding protein subunit beta-4	P29387	-1.86853	-0.159929	-1.01423	0.706494	0.0265278	TRUE	TRUE	Down
Gne	Q91WG8	Q91WG8	GLCNE_MOUSE	Gne	Bifunctional UDP-N-acetylglucosamine 2-epimerase/N-acetylmannosamine kinase	Q91WG8	-0.581148	0.203811	-0.188668	0.956308	0.290336	FALSE	FALSE	No
Gng12	Q9DAS9	Q9DAS9	GBG12_MOUSE	Gng12	Guanine nucleotide-binding protein G(I)/G(S)/G(O) subunit gamma-12	Q9DAS9	-0.271476	0.468336	0.0984301	0.971574	0.546164	FALSE	FALSE	No
Gng2	P63213	P63213	GBG2_MOUSE	Gng2	Guanine nucleotide-binding protein G(I)/G(S)/G(O) subunit gamma-2	P63213	-1.12873	1.98238	0.426824	0.970573	0.522605	FALSE	FALSE	No
Gnl1	P36916	P36916	GNL1_MOUSE	Gnl1	Guanine nucleotide-binding protein-like 1	P36916	-0.391228	0.944686	0.276729	0.962106	0.356856	FALSE	FALSE	No
Gnl2	Q99LH1	Q99LH1	NOG2_MOUSE	Gnl2	Nucleolar GTP-binding protein 2	Q99LH1	-1.33196	-0.469352	-0.900658	0.0400583	0.00183108	TRUE	TRUE	Down
Gnl3	Q8CI11	Q8CI11	GNL3_MOUSE	Gnl3	Guanine nucleotide-binding protein-like 3	Q8CI11	-1.50701	0.600612	-0.453197	0.959405	0.329054	FALSE	FALSE	No
Gnmt	Q9QXF8	Q9QXF8	GNMT_MOUSE	Gnmt	Glycine N-methyltransferase	Q9QXF8	0.218046	0.943004	0.580525	0.271449	0.00712607	TRUE	TRUE	Up
Gnpat	P98192	P98192	GNPAT_MOUSE	Gnpat	Dihydroxyacetone phosphate acyltransferase	P98192	0.011549	0.893138	0.452344	0.815586	0.0457081	FALSE	FALSE	Up
Gnpda1	O88958	O88958	GNPI1_MOUSE	Gnpda1	Glucosamine-6-phosphate isomerase 1	O88958	0.0594195	1.32724	0.69333	0.775454	0.0363187	TRUE	TRUE	Up
Gnpda2	Q9CRC9	Q9CRC9	GNPI2_MOUSE	Gnpda2	Glucosamine-6-phosphate isomerase 2	Q9CRC9	-0.543728	0.900188	0.17823	0.972056	0.563735	FALSE	FALSE	No
Gnpnat1	Q9JK38	Q9JK38	GNA1_MOUSE	Gnpnat1	Glucosamine 6-phosphate N-acetyltransferase	Q9JK38	-0.980275	0.65923	-0.160522	0.974834	0.654825	FALSE	FALSE	No
Gns	Q8BFR4	Q8BFR4	GNS_MOUSE	Gns	N-acetylglucosamine-6-sulfatase	Q8BFR4	0.0756416	0.885885	0.480763	0.706899	0.0265712	TRUE	TRUE	Up
Golga1	Q9CW79	Q9CW79	GOGA1_MOUSE	Golga1	Golgin subfamily A member 1	Q9CW79	-0.37715	1.05027	0.336561	0.957177	0.298842	FALSE	FALSE	No
Golga2	Q921M4	Q921M4	GOGA2_MOUSE	Golga2	Golgin subfamily A member 2	Q921M4	-0.26755	0.58826	0.160355	0.965047	0.401814	FALSE	FALSE	No
Golga3	P55937	P55937	GOGA3_MOUSE	Golga3	Golgin subfamily A member 3	P55937	-0.562871	0.78124	0.109185	0.976171	0.710015	FALSE	FALSE	No
Golga4	Q91VW5	Q91VW5	GOGA4_MOUSE	Golga4	Golgin subfamily A member 4	Q91VW5	-0.348964	1.05617	0.353605	0.954053	0.270181	FALSE	FALSE	No
Golga5	Q9QYE6	Q9QYE6	GOGA5_MOUSE	Golga5	Golgin subfamily A member 5	Q9QYE6	-0.521024	0.788799	0.133888	0.974468	0.640918	FALSE	FALSE	No
Golga7	Q91W53	Q91W53	GOGA7_MOUSE	Golga7	Golgin subfamily A member 7	Q91W53	-0.193431	0.61327	0.20992	0.949945	0.246552	FALSE	FALSE	No
Golim4	Q8BXA1	Q8BXA1	GOLI4_MOUSE	Golim4	Golgi integral membrane protein 4	Q8BXA1	-0.203999	0.694584	0.245293	0.949344	0.235366	FALSE	FALSE	No
Golph3	Q9CRA5	Q9CRA5	GOLP3_MOUSE	Golph3	Golgi phosphoprotein 3	Q9CRA5	-1.17935	0.126861	-0.526247	0.901765	0.0977255	FALSE	FALSE	No
Golt1a	Q9DCQ3	Q9DCQ3	GOT1A_MOUSE	Golt1a	Vesicle transport protein GOT1A	Q9DCQ3	-2.20669	0.748793	-0.728947	0.955072	0.278967	FALSE	FALSE	No
Gopc	Q8BH60	Q8BH60	GOPC_MOUSE	Gopc	Golgi-associated PDZ and coiled-coil motif-containing protein	Q8BH60	-0.442176	0.372539	-0.0348186	0.978828	0.84429	FALSE	FALSE	No
Gorasp2	Q99JX3	Q99JX3	GORS2_MOUSE	Gorasp2	Golgi reassembly-stacking protein 2	Q99JX3	-0.484322	0.327299	-0.0785114	0.974932	0.658643	FALSE	FALSE	No
Gosr1	O88630	O88630	GOSR1_MOUSE	Gosr1	Golgi SNAP receptor complex member 1	O88630	-0.488538	0.978893	0.245178	0.967729	0.452188	FALSE	FALSE	No
Gosr2	O35166	O35166	GOSR2_MOUSE	Gosr2	Golgi SNAP receptor complex member 2	O35166	-0.484882	1.05015	0.282633	0.965498	0.409593	FALSE	FALSE	No
Got1	P05201	P05201	AATC_MOUSE	Got1	Aspartate aminotransferase, cytoplasmic	P05201	-0.357191	1.45249	0.54765	0.941665	0.193529	FALSE	FALSE	No
Got2	P05202	P05202	AATM_MOUSE	Got2	Aspartate aminotransferase, mitochondrial	P05202	-0.584331	0.110877	-0.236727	0.929501	0.14992	FALSE	FALSE	No
Gpaa1	Q9WTK3	Q9WTK3	GPAA1_MOUSE	Gpaa1	Glycosylphosphatidylinositol anchor attachment 1 protein	Q9WTK3	-0.301214	0.55792	0.128353	0.96982	0.499554	FALSE	FALSE	No
Gpam	Q61586	Q61586	GPAT1_MOUSE	Gpam	Glycerol-3-phosphate acyltransferase 1, mitochondrial	Q61586	-0.480185	0.678657	0.0992359	0.97583	0.695246	FALSE	FALSE	No
Gpat3	Q8C0N2	Q8C0N2	GPAT3_MOUSE	Gpat3	Glycerol-3-phosphate acyltransferase 3	Q8C0N2	-0.69926	2.086	0.69337	0.954608	0.274902	FALSE	FALSE	No
Gpat4	Q8K2C8	Q8K2C8	GPAT4_MOUSE	Gpat4	Glycerol-3-phosphate acyltransferase 4	Q8K2C8	0.457495	1.31278	0.885139	0.0438251	0.00192079	TRUE	TRUE	Up
Gpc4	P51655	P51655	GPC4_MOUSE	Gpc4	Glypican-4	P51655	-0.864247	0.843001	-0.0106233	0.980887	0.977152	FALSE	FALSE	No
Gpc6	Q9R087	Q9R087	GPC6_MOUSE	Gpc6	Glypican-6	Q9R087	-0.365588	0.766112	0.200262	0.966463	0.427133	FALSE	FALSE	No
Gpcpd1	Q8C0L9	Q8C0L9	GPCP1_MOUSE	Gpcpd1	Glycerophosphocholine phosphodiesterase GPCPD1	Q8C0L9	-0.125824	0.888882	0.381529	0.915095	0.11761	FALSE	FALSE	No
Gpd1	P13707	P13707	GPDA_MOUSE	Gpd1	Glycerol-3-phosphate dehydrogenase [NAD(+)], cytoplasmic	P13707	-0.212025	0.650406	0.21919	0.953532	0.265878	FALSE	FALSE	No
Gpd1l	Q3ULJ0	Q3ULJ0	GPD1L_MOUSE	Gpd1l	Glycerol-3-phosphate dehydrogenase 1-like protein	Q3ULJ0	-0.647497	0.311585	-0.167956	0.966704	0.431711	FALSE	FALSE	No
Gpd2	Q64521	Q64521	GPDM_MOUSE	Gpd2	Glycerol-3-phosphate dehydrogenase, mitochondrial	Q64521	-0.913122	-0.233783	-0.573453	0.19253	0.0055117	TRUE	TRUE	Down
Gphn	Q8BUV3	Q8BUV3	GEPH_MOUSE	Gphn	Gephyrin	Q8BUV3	-0.215389	0.690721	0.237666	0.951781	0.252291	FALSE	FALSE	No
Gpi	P06745	Cont_Q3ZBD7;P06745	G6PI_MOUSE	Gpi	Glucose-6-phosphate isomerase	Cont_Q3ZBD7	-0.582988	0.456875	-0.0630561	0.977661	0.780822	FALSE	FALSE	No
Gpihbp1	Q9D1N2	Q9D1N2	HDBP1_MOUSE	Gpihbp1	Glycosylphosphatidylinositol-anchored high density lipoprotein-binding protein 1	Q9D1N2	-0.0537262	1.67589	0.811083	0.857343	0.0619139	FALSE	FALSE	No
Gpkow	Q56A08	Q56A08	GPKOW_MOUSE	Gpkow	G-patch domain and KOW motifs-containing protein	Q56A08	-0.494892	0.494412	-0.000240172	0.981188	0.999108	FALSE	FALSE	No
Gpld1	O70362	O70362	PHLD_MOUSE	Gpld1	Phosphatidylinositol-glycan-specific phospholipase D	O70362	-0.181591	0.758422	0.288415	0.940457	0.188178	FALSE	FALSE	No
Gpr89	Q8BS95	Q8BS95	GPHR_MOUSE	Gpr89	Golgi pH regulator	Q8BS95	-1.02242	0.588141	-0.217137	0.971391	0.54098	FALSE	FALSE	No
Gprc5c	Q8K3J9	Q8K3J9	GPC5C_MOUSE	Gprc5c	G-protein coupled receptor family C group 5 member C	Q8K3J9	0.375605	2.32003	1.34782	0.44753	0.0150914	TRUE	TRUE	Up
Gprin3	Q8BWS5	Q8BWS5	GRIN3_MOUSE	Gprin3	G protein-regulated inducer of neurite outgrowth 3	Q8BWS5	-0.464493	1.56621	0.55086	0.949746	0.23801	FALSE	FALSE	No
Gps1	Q99LD4	Q99LD4	CSN1_MOUSE	Gps1	COP9 signalosome complex subunit 1	Q99LD4	-0.701971	0.456689	-0.122641	0.974153	0.629327	FALSE	FALSE	No
Gpt	Q8QZR5	Q8QZR5	ALAT1_MOUSE	Gpt	Alanine aminotransferase 1	Q8QZR5	-0.557064	0.532047	-0.0125087	0.980614	0.957844	FALSE	FALSE	No
Gpt2	Q8BGT5	Q8BGT5	ALAT2_MOUSE	Gpt2	Alanine aminotransferase 2	Q8BGT5	-0.0267238	0.882632	0.427954	0.855957	0.0612029	FALSE	FALSE	No
Gpx1	P11352	P11352	GPX1_MOUSE	Gpx1	Glutathione peroxidase 1	P11352	-0.48646	0.264831	-0.110814	0.970033	0.504833	FALSE	FALSE	No
Gpx3	P46412	P46412	GPX3_MOUSE	Gpx3	Glutathione peroxidase 3	P46412	-0.861283	0.544981	-0.158151	0.973561	0.608488	FALSE	FALSE	No
Gpx4	O70325	O70325	GPX4_MOUSE	Gpx4	Phospholipid hydroperoxide glutathione peroxidase	O70325	-0.24571	0.860252	0.307271	0.948182	0.22801	FALSE	FALSE	No
Gramd1c	Q8CI52	Q8CI52	ASTRC_MOUSE	Gramd1c	Protein Aster-C	Q8CI52	-0.482157	2.34673	0.932287	0.933324	0.161483	FALSE	FALSE	No
Grb14	Q9JLM9	Q9JLM9	GRB14_MOUSE	Grb14	Growth factor receptor-bound protein 14	Q9JLM9	-0.378077	0.279909	-0.0490843	0.97667	0.73253	FALSE	FALSE	No
Grb2	Q60631	Q60631	GRB2_MOUSE	Grb2	Growth factor receptor-bound protein 2	Q60631	-0.213957	0.996059	0.391051	0.935431	0.168597	FALSE	FALSE	No
Grb7	Q03160	Q03160	GRB7_MOUSE	Grb7	Growth factor receptor-bound protein 7	Q03160	-0.607581	0.324652	-0.141465	0.969555	0.493076	FALSE	FALSE	No
Grhpr	Q91Z53	Q91Z53	GRHPR_MOUSE	Grhpr	Glyoxylate reductase/hydroxypyruvate reductase	Q91Z53	-0.624417	0.667386	0.0214844	0.98034	0.938995	FALSE	FALSE	No
Gripap1	Q8VD04	Q8VD04	GRAP1_MOUSE	Gripap1	GRIP1-associated protein 1	Q8VD04	-0.425396	0.793309	0.183956	0.969646	0.495287	FALSE	FALSE	No
Grk2	Q99MK8	Q3UYH7;Q99MK8	ARBK1_MOUSE	Grk2	Beta-adrenergic receptor kinase 1	Q3UYH7	-0.498142	0.250507	-0.123818	0.967938	0.456581	FALSE	FALSE	No
Grm2	Q14BI2	Q14BI2;Q9QYS2	GRM2_MOUSE	Grm2	Metabotropic glutamate receptor 2	Q14BI2	-1.03276	0.237601	-0.397581	0.93863	0.180589	FALSE	FALSE	No
Grn	P28798	P28798	GRN_MOUSE	Grn	Progranulin	P28798	-0.339842	1.89176	0.77596	0.926838	0.142747	FALSE	FALSE	No
Grpel1	Q99LP6	Q99LP6	GRPE1_MOUSE	Grpel1	GrpE protein homolog 1, mitochondrial	Q99LP6	-0.0918884	0.937626	0.422869	0.897406	0.0925572	FALSE	FALSE	No
Grsf1	Q8C5Q4	Q8C5Q4	GRSF1_MOUSE	Grsf1	G-rich sequence factor 1	Q8C5Q4	-0.853412	0.692289	-0.0805615	0.978231	0.810834	FALSE	FALSE	No
Grtp1	Q9D3N8	Q9D3N8	GRTP1_MOUSE	Grtp1	Growth hormone-regulated TBC protein 1	Q9D3N8	-1.06304	0.0661565	-0.498439	0.865506	0.0735808	FALSE	FALSE	No
Grwd1	Q810D6	Q810D6	GRWD1_MOUSE	Grwd1	Glutamate-rich WD repeat-containing protein 1	Q810D6	-0.159466	0.618359	0.229447	0.943782	0.203616	FALSE	FALSE	No
Gsdmd	Q9D8T2	Q9D8T2	GSDMD_MOUSE	Gsdmd	Gasdermin-D	Q9D8T2	-1.14541	-0.253395	-0.699402	0.305636	0.00788073	TRUE	TRUE	Down
Gsk3a	Q2NL51	Q2NL51	GSK3A_MOUSE	Gsk3a	Glycogen synthase kinase-3 alpha	Q2NL51	-0.462906	1.40116	0.469127	0.95405	0.270151	FALSE	FALSE	No
Gsk3b	Q9WV60	Q2NL51;Q9WV60	GSK3B_MOUSE	Gsk3b	Glycogen synthase kinase-3 beta	Q2NL51	-0.181897	0.814193	0.316148	0.93727	0.175303	FALSE	FALSE	No
Gsn	P13020	Cont_Q3SX14;P13020	GELS_MOUSE	Gsn	Gelsolin	Cont_Q3SX14	-0.455996	0.20396	-0.126018	0.96454	0.393381	FALSE	FALSE	No
Gspt1	Q8R050	Q8R050	ERF3A_MOUSE	Gspt1	Eukaryotic peptide chain release factor GTP-binding subunit ERF3A	Q8R050	-0.516777	0.201963	-0.157407	0.960168	0.331829	FALSE	FALSE	No
Gsr	P47791	P47791	GSHR_MOUSE	Gsr	Glutathione reductase, mitochondrial	P47791	0.290595	1.02791	0.659252	0.125283	0.00413204	TRUE	TRUE	Up
Gss	P51855	P51855	GSHB_MOUSE	Gss	Glutathione synthetase	P51855	-0.331565	0.520639	0.0945369	0.9737	0.613272	FALSE	FALSE	No
Gsta2	P10648	P10648;P13745	GSTA2_MOUSE	Gsta2	Glutathione S-transferase A2	P10648	3.22413	4.47229	3.84821	2.31727e-13	2.48346e-06	TRUE	TRUE	Up
Gsta3	P30115	P30115	GSTA3_MOUSE	Gsta3	Glutathione S-transferase A3	P30115	-0.0858935	1.20067	0.55739	0.883654	0.0792295	FALSE	FALSE	No
Gsta4	P24472	P24472	GSTA4_MOUSE	Gsta4	Glutathione S-transferase A4	P24472	0.945642	1.89284	1.41924	0.000147507	0.00023186	TRUE	TRUE	Up
Gstk1	Q9DCM2	Q9DCM2	GSTK1_MOUSE	Gstk1	Glutathione S-transferase kappa 1	Q9DCM2	-0.0674567	0.816404	0.374473	0.889742	0.0846425	FALSE	FALSE	No
Gstm1	P10649	P10649	GSTM1_MOUSE	Gstm1	Glutathione S-transferase Mu 1	P10649	1.28413	2.2688	1.77646	8.12079e-07	7.48917e-05	TRUE	TRUE	Up
Gstm2	P15626	P15626;Q8R5I6	GSTM2_MOUSE	Gstm2	Glutathione S-transferase Mu 2	P15626	0.940174	2.10641	1.52329	0.00244161	0.000520757	TRUE	TRUE	Up
Gstm3	P19639	P19639	GSTM3_MOUSE	Gstm3	Glutathione S-transferase Mu 3	P19639	4.10411	4.98051	4.54231	2.31727e-13	8.25691e-08	TRUE	TRUE	Up
Gstm4	Q8R5I6	Q8R5I6	GSTM4_MOUSE	Gstm4	Glutathione S-transferase Mu 4	Q8R5I6	0.734524	1.83025	1.28239	0.0119695	0.000975119	TRUE	TRUE	Up
Gstm5	P48774	P48774	GSTM5_MOUSE	Gstm5	Glutathione S-transferase Mu 5	P48774	-1.39724	0.553258	-0.421989	0.960614	0.337306	FALSE	FALSE	No
Gstm6	O35660	O35660	GSTM6_MOUSE	Gstm6	Glutathione S-transferase Mu 6	O35660	0.641615	1.44953	1.04557	0.00281007	0.000549347	TRUE	TRUE	Up
Gstm7	Q80W21	Q80W21	GSTM7_MOUSE	Gstm7	Glutathione S-transferase Mu 7	Q80W21	-0.573867	1.11387	0.27	0.968595	0.470827	FALSE	FALSE	No
Gsto1	O09131	O09131	GSTO1_MOUSE	Gsto1	Glutathione S-transferase omega-1	O09131	-0.286941	0.707308	0.210183	0.961426	0.347714	FALSE	FALSE	No
Gstp1	P19157	P19157;P46425	GSTP1_MOUSE	Gstp1	Glutathione S-transferase P 1	P19157	-1.74193	-0.514579	-1.12825	0.107363	0.00358647	TRUE	TRUE	Down
Gstt1	Q64471	Q64471	GSTT1_MOUSE	Gstt1	Glutathione S-transferase theta-1	Q64471	-0.0855175	0.780419	0.347451	0.902644	0.0988355	FALSE	FALSE	No
Gstt2	Q61133	Q61133	GSTT2_MOUSE	Gstt2	Glutathione S-transferase theta-2	Q61133	0.202361	1.2814	0.741879	0.521651	0.0143679	TRUE	TRUE	Up
Gstt3	Q99L20	Q99L20	GSTT3_MOUSE	Gstt3	Glutathione S-transferase theta-3	Q99L20	0.822698	2.2697	1.5462	0.0311473	0.00161463	TRUE	TRUE	Up
Gstz1	Q9WVL0	Q9WVL0	MAAI_MOUSE	Gstz1	Maleylacetoacetate isomerase	Q9WVL0	-0.785553	0.463235	-0.161159	0.971978	0.557948	FALSE	FALSE	No
Gtf2a1	Q99PM3	Q99PM3	TF2AA_MOUSE	Gtf2a1	Transcription initiation factor IIA subunit 1	Q99PM3	-1.09166	1.0084	-0.0416303	0.980166	0.927323	FALSE	FALSE	No
Gtf2b	P62915	P62915	TF2B_MOUSE	Gtf2b	Transcription initiation factor IIB	P62915	-0.272764	0.871202	0.299219	0.951942	0.253485	FALSE	FALSE	No
Gtf2e1	Q9D0D5	Q9D0D5	T2EA_MOUSE	Gtf2e1	General transcription factor IIE subunit 1	Q9D0D5	-0.939209	0.807654	-0.0657774	0.979139	0.862565	FALSE	FALSE	No
Gtf2e2	Q9D902	Q9D902	T2EB_MOUSE	Gtf2e2	General transcription factor IIE subunit 2	Q9D902	-0.489786	0.768437	0.139325	0.973718	0.6139	FALSE	FALSE	No
Gtf2f1	Q3THK3	Q3THK3	T2FA_MOUSE	Gtf2f1	General transcription factor IIF subunit 1	Q3THK3	-0.899418	1.48341	0.291993	0.972617	0.577481	FALSE	FALSE	No
Gtf2f2	Q8R0A0	Q8R0A0	T2FB_MOUSE	Gtf2f2	General transcription factor IIF subunit 2	Q8R0A0	-0.491641	0.21945	-0.136096	0.964477	0.39235	FALSE	FALSE	No
Gtf2h2	Q9JIB4	Q9JIB4	TF2H2_MOUSE	Gtf2h2	General transcription factor IIH subunit 2	Q9JIB4	-1.14492	0.510768	-0.317074	0.96446	0.392078	FALSE	FALSE	No
Gtf2h4	O70422	O70422	TF2H4_MOUSE	Gtf2h4	General transcription factor IIH subunit 4	O70422	-0.559734	0.457264	-0.0512348	0.978215	0.811303	FALSE	FALSE	No
Gtf2i	Q9ESZ8	Q9ESZ8	GTF2I_MOUSE	Gtf2i	General transcription factor II-I	Q9ESZ8	-0.324534	0.416037	0.0457519	0.977583	0.776833	FALSE	FALSE	No
Gtf3c1	Q8K284	Q8K284	TF3C1_MOUSE	Gtf3c1	General transcription factor 3C polypeptide 1	Q8K284	-0.978612	0.605964	-0.186324	0.973088	0.592609	FALSE	FALSE	No
Gtf3c5	Q8R2T8	Q8R2T8	TF3C5_MOUSE	Gtf3c5	General transcription factor 3C polypeptide 5	Q8R2T8	-0.334498	0.339542	0.00252161	0.981013	0.986262	FALSE	FALSE	No
Gtpbp1	O08582	O08582	GTPB1_MOUSE	Gtpbp1	GTP-binding protein 1	O08582	-0.782281	0.14986	-0.316211	0.929963	0.151232	FALSE	FALSE	No
Gtpbp4	Q99ME9	Q99ME9	GTPB4_MOUSE	Gtpbp4	GTP-binding protein 4	Q99ME9	-0.438936	0.302765	-0.0680853	0.975338	0.674808	FALSE	FALSE	No
Gtpbp6	Q3U6U5	Q3U6U5	GTPB6_MOUSE	Gtpbp6	Putative GTP-binding protein 6	Q3U6U5	-1.50366	1.08382	-0.20992	0.976179	0.710362	FALSE	FALSE	No
Gucy1a1	Q9ERL9	Q9ERL9	GCYA1_MOUSE	Gucy1a1	Guanylate cyclase soluble subunit alpha-1	Q9ERL9	-0.725788	0.586445	-0.0696711	0.978167	0.807385	FALSE	FALSE	No
Gucy1b1	O54865	O54865	GCYB1_MOUSE	Gucy1b1	Guanylate cyclase soluble subunit beta-1	O54865	-1.21371	0.524368	-0.34467	0.963464	0.376454	FALSE	FALSE	No
Guf1	Q8C3X4	Q8C3X4	GUF1_MOUSE	Guf1	Translation factor Guf1, mitochondrial	Q8C3X4	-0.168362	0.657486	0.244562	0.94347	0.202068	FALSE	FALSE	No
Guk1	Q64520	Q64520	KGUA_MOUSE	Guk1	Guanylate kinase	Q64520	-0.668788	0.346269	-0.16126	0.968727	0.473789	FALSE	FALSE	No
Gulo	P58710	P58710	GGLO_MOUSE	Gulo	L-gulonolactone oxidase	P58710	-0.642785	0.524249	-0.059268	0.978317	0.815569	FALSE	FALSE	No
Gusb	P12265	P12265	BGLR_MOUSE	Gusb	Beta-glucuronidase	P12265	-1.07306	0.299181	-0.386938	0.947162	0.22189	FALSE	FALSE	No
Gvin1	Q80SU7	Q80SU7	GVIN1_MOUSE	Gvin1	Interferon-induced very large GTPase 1	Q80SU7	-1.08689	0.589795	-0.248547	0.96995	0.502777	FALSE	FALSE	No
Gyg1	Q9R062	Q9R062	GLYG_MOUSE	Gyg1	Glycogenin-1	Q9R062	-0.134956	0.831086	0.348065	0.921876	0.130985	FALSE	FALSE	No
Gys1	Q9Z1E4	Q9Z1E4	GYS1_MOUSE	Gys1	Glycogen [starch] synthase, muscle	Q9Z1E4	-0.264473	0.584335	0.159931	0.9649	0.399334	FALSE	FALSE	No
Gys2	Q8VCB3	Q8VCB3	GYS2_MOUSE	Gys2	Glycogen [starch] synthase, liver	Q8VCB3	-1.26965	0.34753	-0.461059	0.946375	0.217371	FALSE	FALSE	No
H1-0	P10922	P10922	H10_MOUSE	H1-0	Histone H1.0	P10922	-0.931504	1.49964	0.284067	0.973157	0.59489	FALSE	FALSE	No
H1-2	P15864;P43277	P15864;P43277	H12_MOUSE;H13_MOUSE	H1-2;H1-3	Histone H1.2	P15864	-0.536374	1.68955	0.576589	0.952493	0.25766	FALSE	FALSE	No
H1-4	P43274	P43274	H14_MOUSE	H1-4	Histone H1.4	P43274	-0.808801	1.27463	0.232915	0.973622	0.610575	FALSE	FALSE	No
H2-Ab1	P14483	P14483	HB2A_MOUSE	H2-Ab1	H-2 class II histocompatibility antigen, A beta chain	P14483	-0.69198	0.971661	0.139841	0.975953	0.70052	FALSE	FALSE	No
H2-D1	P01899	P01897;P01899	HA11_MOUSE	H2-D1	H-2 class I histocompatibility antigen, D-B alpha chain	P01897	-0.463188	0.466246	0.00152864	0.981118	0.99396	FALSE	FALSE	No
H2-K1	P01901	P01901;P01902;P03991;P04223;P14428	HA1B_MOUSE	H2-K1	H-2 class I histocompatibility antigen, K-B alpha chain	P01901	-0.784588	0.368165	-0.208211	0.965975	0.418097	FALSE	FALSE	No
H2-Q10	P01898	P01897;P01898	HA10_MOUSE	H2-Q10	H-2 class I histocompatibility antigen, Q10 alpha chain	P01897	0.252916	1.0779	0.665406	0.260017	0.0068827	TRUE	TRUE	Up
H2ac20	Q64523;Q6GSS7	C0HKE1;C0HKE2;C0HKE3;C0HKE4;C0HKE5;C0HKE6;C0HKE7;C0HKE8;C0HKE9;Q64523;Q6GSS7;Q8BFU2;Q8CGP5;Q8CGP6;Q8CGP7;Q8R1M2	H2A2A_MOUSE;H2A2C_MOUSE	H2ac20;Hist2h2aa2	Histone H2A type 2-C	C0HKE1	-2.45932	1.04812	-0.705603	0.963031	0.370008	FALSE	FALSE	No
H2az1	P0C0S6;Q3THW5	P0C0S6;Q3THW5	H2AV_MOUSE;H2AZ_MOUSE	H2az1;H2az2	Histone H2A.Z	P0C0S6	-1.19109	0.578326	-0.306384	0.966959	0.436656	FALSE	FALSE	No
H2bc12	P10853;P10854;Q64475;Q64478;Q64525;Q6ZWY9;Q8CGP1;Q8CGP2	P10853;P10854;P70696;Q64475;Q64478;Q64525;Q6ZWY9;Q8CGP1;Q8CGP2	H2B1B_MOUSE;H2B1C_MOUSE;H2B1F_MOUSE;H2B1H_MOUSE;H2B1K_MOUSE;H2B1M_MOUSE;H2B1P_MOUSE;H2B2B_MOUSE	H2bc12;H2bc14;H2bc15;H2bc3;H2bc8;H2bc9;Hist1h2bp;Hist2h2bb	Histone H2B type 1-F/J/L	P10853	-0.492999	0.277124	-0.107938	0.970832	0.525575	FALSE	FALSE	No
H3-3b	P02301;P68433;P84228;P84244	P02301;P68433;P84228;P84244	H31_MOUSE;H32_MOUSE;H33_MOUSE;H3C_MOUSE	H3-3b;H3-5;H3c11;H3c15	Histone H3.3C	P02301	-2.05177	0.172488	-0.939642	0.890497	0.0853641	FALSE	FALSE	No
H4c16	P62806	P62806	H4_MOUSE	H4c16	Histone H4	P62806	-2.5503	0.704352	-0.922973	0.946759	0.219552	FALSE	FALSE	No
H6pd	Q8CFX1	Q8CFX1	G6PE_MOUSE	H6pd	GDH/6PGL endoplasmic bifunctional protein	Q8CFX1	-0.47673	0.374974	-0.050878	0.977723	0.783982	FALSE	FALSE	No
Haao	Q78JT3	Q78JT3	3HAO_MOUSE	Haao	3-hydroxyanthranilate 3,4-dioxygenase	Q78JT3	-0.335198	0.419652	0.0422266	0.977979	0.797328	FALSE	FALSE	No
Habp2	Q8K0D2	Q8K0D2	HABP2_MOUSE	Habp2	Hyaluronan-binding protein 2	Q8K0D2	-0.319307	1.01748	0.349086	0.952035	0.254181	FALSE	FALSE	No
Habp4	Q9JKS5	Q9JKS5	HABP4_MOUSE	Habp4	Intracellular hyaluronan-binding protein 4	Q9JKS5	-0.25787	1.6157	0.678918	0.921023	0.129146	FALSE	FALSE	No
Hacd2	Q9D3B1	Q9D3B1	HACD2_MOUSE	Hacd2	Very-long-chain (3R)-3-hydroxyacyl-CoA dehydratase 2	Q9D3B1	-1.82405	0.843118	-0.490467	0.96553	0.410152	FALSE	FALSE	No
Hacd3	Q8K2C9	Q8K2C9	HACD3_MOUSE	Hacd3	Very-long-chain (3R)-3-hydroxyacyl-CoA dehydratase 3	Q8K2C9	-0.524575	0.5611	0.0182623	0.98033	0.9383	FALSE	FALSE	No
Hacl1	Q9QXE0	Q9QXE0	HACL1_MOUSE	Hacl1	2-hydroxyacyl-CoA lyase 1	Q9QXE0	0.476147	1.26863	0.872389	0.0222896	0.00137145	TRUE	TRUE	Up
Hadh	Q61425	Q61425	HCDH_MOUSE	Hadh	Hydroxyacyl-coenzyme A dehydrogenase, mitochondrial	Q61425	-1.29041	1.71826	0.213927	0.976925	0.744507	FALSE	FALSE	No
Hadha	Q8BMS1	Q8BMS1	ECHA_MOUSE	Hadha	Trifunctional enzyme subunit alpha, mitochondrial	Q8BMS1	-0.596693	0.135247	-0.230723	0.937941	0.177876	FALSE	FALSE	No
Hadhb	Q99JY0	Q99JY0	ECHB_MOUSE	Hadhb	Trifunctional enzyme subunit beta, mitochondrial	Q99JY0	-0.933427	-0.0873841	-0.510406	0.690168	0.0248732	TRUE	TRUE	Down
Hagh	Q99KB8	Q99KB8	GLO2_MOUSE	Hagh	Hydroxyacylglutathione hydrolase, mitochondrial	Q99KB8	-0.629777	0.237387	-0.196195	0.958914	0.317241	FALSE	FALSE	No
Hal	P35492	P35492	HUTH_MOUSE	Hal	Histidine ammonia-lyase	P35492	-0.657475	0.702854	0.0226898	0.980338	0.938818	FALSE	FALSE	No
Hao1	Q9WU19	Q9WU19	HAOX1_MOUSE	Hao1	2-Hydroxyacid oxidase 1	Q9WU19	-1.33785	0.359281	-0.489285	0.945553	0.21283	FALSE	FALSE	No
Hars1	Q61035	Q61035;Q99KK9	HARS1_MOUSE	Hars1	Histidine--tRNA ligase, cytoplasmic	Q61035	-0.300384	0.361551	0.0305838	0.978611	0.831885	FALSE	FALSE	No
Hars2	Q99KK9	Q99KK9	SYHM_MOUSE	Hars2	Histidine--tRNA ligase, mitochondrial	Q99KK9	-0.405731	0.320967	-0.0423823	0.977819	0.788948	FALSE	FALSE	No
Hax1	O35387	O35387	HAX1_MOUSE	Hax1	HCLS1-associated protein X-1	O35387	-0.895725	-0.116298	-0.506012	0.603597	0.0183932	TRUE	TRUE	Down
Hba	P01942	P01942	HBA_MOUSE	Hba	Hemoglobin subunit alpha	P01942	-0.251927	1.16089	0.45448	0.935912	0.170305	FALSE	FALSE	No
[truncated: 3,320 more rows]
