# Supplementary material for: Integrated single-cell transcriptomics and proteomics elucidate the molecular mechanisms and detoxification strategy of rifampicin-induced hepatotoxicity
Source: Int J Biol Sci. 2026 Jan 1;22(1):481–99. doi: 10.7150/ijbs.109757 (PMC12681935; doi:10.7150/ijbs.109757)
Supplement: Supplementary file 2 — Supplementary tables. [file ijbsv22p0481s2.zip › Supplementary_materials_tables/Supplementary_materialsS3.xlsx]

## Sheet: Table S3
Table S3 Function enrichment of shared genes (mRNA and proteins)
GO	ID	Description	GeneRatio	BgRatio	pvalue	p.adjust	qvalue	geneID	Count
GO:0006631	GO:0006631	fatty acid metabolic process	17/50	446/28814	7.65019e-19	8.70591e-16	5.21018e-16	Cyp4a10/Gstp1/Cyp2b10/Acot1/Cyp2c29/Acot3/Cyp2a5/Ces2a/Cd36/Abcd2/Por/Ces1d/Acacb/Acsl5/Gstm4/Aldh3a2/Acsm3	17
GO:0006790	GO:0006790	sulfur compound metabolic process	14/50	328/28814	3.01465e-16	1.71534e-13	1.02657e-13	Gstp1/Gstm3/Dcn/Acot1/Gsta2/Acot3/Gstm1/Ces1d/Ugdh/Acacb/Acsl5/Gstm4/Acsm3/Gstt3	14
GO:0071466	GO:0071466	cellular response to xenobiotic stimulus	11/50	180/28814	1.25554e-14	3.0429e-12	1.82107e-12	Gstp1/Cyp2b10/Gstm3/Cyp2c29/Fmo2/Gsta2/Cyp3a11/Cyp2a5/Cyp3a16/Gstm1/Gstm4	11
GO:0001676	GO:0001676	long-chain fatty acid metabolic process	10/50	124/28814	1.33695e-14	3.0429e-12	1.82107e-12	Cyp4a10/Gstp1/Cyp2b10/Acot1/Cyp2c29/Acot3/Cyp2a5/Cd36/Acsl5/Gstm4	10
GO:0006805	GO:0006805	xenobiotic metabolic process	10/50	124/28814	1.33695e-14	3.0429e-12	1.82107e-12	Gstp1/Cyp2b10/Cyp2c29/Fmo2/Gsta2/Cyp3a11/Cyp2a5/Cyp3a16/Gstm1/Gstm4	10
GO:0009410	GO:0009410	response to xenobiotic stimulus	11/50	325/28814	8.01603e-12	1.52037e-09	9.0989e-10	Gstp1/Cyp2b10/Gstm3/Cyp2c29/Fmo2/Gsta2/Cyp3a11/Cyp2a5/Cyp3a16/Gstm1/Gstm4	11
GO:0046394	GO:0046394	carboxylic acid biosynthetic process	9/50	295/28814	1.89777e-09	2.78065e-07	1.66412e-07	Cyp4a10/Gstp1/Pklr/Abcd2/Ces1d/Ugdh/Acacb/Gstm4/Acsm3	9
GO:0016053	GO:0016053	organic acid biosynthetic process	9/50	296/28814	1.95476e-09	2.78065e-07	1.66412e-07	Cyp4a10/Gstp1/Pklr/Abcd2/Ces1d/Ugdh/Acacb/Gstm4/Acsm3	9
GO:0033559	GO:0033559	unsaturated fatty acid metabolic process	7/50	133/28814	3.22308e-09	4.0754e-07	2.43898e-07	Cyp4a10/Gstp1/Cyp2b10/Cyp2c29/Cyp2a5/Ces2a/Abcd2	7
GO:0006749	GO:0006749	glutathione metabolic process	6/50	81/28814	5.88402e-09	6.69602e-07	4.00733e-07	Gstp1/Gstm3/Gsta2/Gstm1/Gstm4/Gstt3	6
GO:0006637	GO:0006637	acyl-CoA metabolic process	6/50	88/28814	9.73569e-09	9.23268e-07	5.52543e-07	Acot1/Acot3/Ces1d/Acacb/Acsl5/Acsm3	6
GO:0035383	GO:0035383	thioester metabolic process	6/50	88/28814	9.73569e-09	9.23268e-07	5.52543e-07	Acot1/Acot3/Ces1d/Acacb/Acsl5/Acsm3	6
GO:0009259	GO:0009259	ribonucleotide metabolic process	9/50	364/28814	1.17855e-08	1.03168e-06	6.17426e-07	Acot1/Pklr/Acot3/Upp2/Ces1d/Entpd5/Acacb/Acsl5/Acsm3	9
GO:0019693	GO:0019693	ribose phosphate metabolic process	9/50	376/28814	1.55881e-08	1.26709e-06	7.5831e-07	Acot1/Pklr/Acot3/Upp2/Ces1d/Entpd5/Acacb/Acsl5/Acsm3	9
GO:0072521	GO:0072521	purine-containing compound metabolic process	9/50	392/28814	2.23066e-08	1.69233e-06	1.0128e-06	Acot1/Pklr/Acot3/Ces1d/Ttr/Entpd5/Acacb/Acsl5/Acsm3	9
GO:0033865	GO:0033865	nucleoside bisphosphate metabolic process	6/50	110/28814	3.73846e-08	2.36353e-06	1.41449e-06	Acot1/Acot3/Ces1d/Acacb/Acsl5/Acsm3	6
GO:0033875	GO:0033875	ribonucleoside bisphosphate metabolic process	6/50	110/28814	3.73846e-08	2.36353e-06	1.41449e-06	Acot1/Acot3/Ces1d/Acacb/Acsl5/Acsm3	6
GO:0034032	GO:0034032	purine nucleoside bisphosphate metabolic process	6/50	110/28814	3.73846e-08	2.36353e-06	1.41449e-06	Acot1/Acot3/Ces1d/Acacb/Acsl5/Acsm3	6
GO:0035634	GO:0035634	response to stilbenoid	4/50	22/28814	5.73332e-08	3.43396e-06	2.0551e-06	Hsd3b5/Gsta2/Cyp2a5/Cd36	4
GO:0009117	GO:0009117	nucleotide metabolic process	9/50	447/28814	6.85105e-08	3.68096e-06	2.20293e-06	Acot1/Pklr/Acot3/Upp2/Ces1d/Entpd5/Acacb/Acsl5/Acsm3	9
GO:0072330	GO:0072330	monocarboxylic acid biosynthetic process	7/50	208/28814	7.08798e-08	3.68096e-06	2.20293e-06	Gstp1/Pklr/Abcd2/Ces1d/Acacb/Gstm4/Acsm3	7
GO:0010876	GO:0010876	lipid localization	9/50	449/28814	7.1161e-08	3.68096e-06	2.20293e-06	Slco1a4/Abcc4/Pltp/Cd36/Abcc3/Abcd2/Ces1d/Acacb/Acsl5	9
GO:0006753	GO:0006753	nucleoside phosphate metabolic process	9/50	455/28814	7.96573e-08	3.94131e-06	2.35873e-06	Acot1/Pklr/Acot3/Upp2/Ces1d/Entpd5/Acacb/Acsl5/Acsm3	9
GO:0009150	GO:0009150	purine ribonucleotide metabolic process	8/50	345/28814	1.34973e-07	6.39998e-06	3.83016e-06	Acot1/Pklr/Acot3/Ces1d/Entpd5/Acacb/Acsl5/Acsm3	8
GO:0042178	GO:0042178	xenobiotic catabolic process	4/50	28/28814	1.59253e-07	7.24918e-06	4.33838e-06	Cyp2b10/Gsta2/Gstm1/Gstm4	4
GO:0006690	GO:0006690	icosanoid metabolic process	6/50	142/28814	1.71241e-07	7.49511e-06	4.48556e-06	Cyp4a10/Gstp1/Cyp2b10/Cyp2c29/Cyp2a5/Ces2a	6
GO:0006163	GO:0006163	purine nucleotide metabolic process	8/50	369/28814	2.2524e-07	9.49347e-06	5.6815e-06	Acot1/Pklr/Acot3/Ces1d/Entpd5/Acacb/Acsl5/Acsm3	8
GO:0006869	GO:0006869	lipid transport	8/50	390/28814	3.42658e-07	1.39266e-05	8.33457e-06	Slco1a4/Abcc4/Pltp/Cd36/Abcc3/Abcd2/Ces1d/Acsl5	8
GO:0120254	GO:0120254	olefinic compound metabolic process	6/50	162/28814	3.72727e-07	1.46263e-05	8.75334e-06	Cyp4a10/Gstp1/Cyp2b10/Cyp2c29/Cyp2a5/Ttr	6
GO:0062013	GO:0062013	positive regulation of small molecule metabolic process	6/50	168/28814	4.61542e-07	1.75078e-05	1.04778e-05	Cd36/Abcd2/Por/Ces1d/Entpd5/Acsl5	6
GO:0006575	GO:0006575	cellular modified amino acid metabolic process	6/50	203/28814	1.3939e-06	5.11698e-05	3.06233e-05	Gstp1/Gstm3/Gsta2/Gstm1/Gstm4/Gstt3	6
GO:0019395	GO:0019395	fatty acid oxidation	5/50	113/28814	1.56166e-06	5.55365e-05	3.32366e-05	Cd36/Abcd2/Por/Acacb/Acsl5	5
GO:0008202	GO:0008202	steroid metabolic process	7/50	338/28814	1.86072e-06	6.41665e-05	3.84014e-05	Cyp2b10/Hsd3b5/Cyp3a11/Cyp3a25/Cyp3a16/Por/Ces1d	7
GO:0034440	GO:0034440	lipid oxidation	5/50	121/28814	2.18881e-06	7.32607e-05	4.38439e-05	Cd36/Abcd2/Por/Acacb/Acsl5	5
GO:0015718	GO:0015718	monocarboxylic acid transport	5/50	124/28814	2.46936e-06	8.02894e-05	4.80504e-05	Slco1a4/Abcc4/Cd36/Abcc3/Ces1d	5
GO:1902001	GO:1902001	fatty acid transmembrane transport	3/50	16/28814	2.70969e-06	8.56564e-05	5.12623e-05	Cd36/Abcd2/Acsl5	3
GO:0062012	GO:0062012	regulation of small molecule metabolic process	7/50	371/28814	3.43971e-06	0.000105794	6.33141e-05	Cd36/Abcd2/Por/Ces1d/Entpd5/Acacb/Acsl5	7
GO:0019216	GO:0019216	regulation of lipid metabolic process	7/50	382/28814	4.16677e-06	0.000124784	7.46787e-05	Thrsp/Cd36/Abcd2/Por/Ces1d/Acacb/Acsl5	7
GO:0070989	GO:0070989	oxidative demethylation	3/50	19/28814	4.67156e-06	0.000136314	8.1579e-05	Cyp3a11/Cyp3a25/Cyp3a16	3
GO:0070988	GO:0070988	demethylation	4/50	67/28814	5.67203e-06	0.000161369	9.65737e-05	Cyp3a11/Cyp3a25/Cyp3a16/Por	4
GO:0006633	GO:0006633	fatty acid biosynthetic process	5/50	153/28814	6.90771e-06	0.000191731	0.000114744	Gstp1/Abcd2/Acacb/Gstm4/Acsm3	5
GO:0031998	GO:0031998	regulation of fatty acid beta-oxidation	3/50	23/28814	8.49635e-06	0.000230211	0.000137773	Abcd2/Acacb/Acsl5	3
GO:0019369	GO:0019369	arachidonic acid metabolic process	4/50	78/28814	1.04086e-05	0.000275464	0.000164855	Cyp4a10/Cyp2b10/Cyp2c29/Cyp2a5	4
GO:0045834	GO:0045834	positive regulation of lipid metabolic process	5/50	185/28814	1.73244e-05	0.000448073	0.000268156	Cd36/Abcd2/Por/Ces1d/Acsl5	5
GO:0015849	GO:0015849	organic acid transport	6/50	321/28814	1.91909e-05	0.000485316	0.000290444	Slco1a4/Abcc4/Cd36/Abcc3/Abcd2/Acsl5	6
GO:0044272	GO:0044272	sulfur compound biosynthetic process	4/50	93/28814	2.09014e-05	0.000517059	0.000309441	Gstp1/Ugdh/Acacb/Acsl5	4
GO:0015721	GO:0015721	bile acid and bile salt transport	3/50	31/28814	2.13548e-05	0.000517059	0.000309441	Slco1a4/Abcc4/Abcc3	3
GO:0046890	GO:0046890	regulation of lipid biosynthetic process	5/50	203/28814	2.70539e-05	0.000641402	0.000383857	Thrsp/Abcd2/Por/Ces1d/Acsl5	5
GO:0009062	GO:0009062	fatty acid catabolic process	4/50	101/28814	2.89317e-05	0.000671923	0.000402122	Abcd2/Ces1d/Acacb/Acsl5	4
GO:0000038	GO:0000038	very long-chain fatty acid metabolic process	3/50	35/28814	3.09423e-05	0.000704246	0.000421466	Acot1/Acot3/Abcd2	3
GO:0019373	GO:0019373	epoxygenase P450 pathway	3/50	36/28814	3.3714e-05	0.000752284	0.000450215	Cyp2b10/Cyp2c29/Cyp2a5	3
GO:0030258	GO:0030258	lipid modification	5/50	216/28814	3.63902e-05	0.000796385	0.000476608	Cd36/Abcd2/Por/Acacb/Acsl5	5
GO:0046320	GO:0046320	regulation of fatty acid oxidation	3/50	41/28814	5.00283e-05	0.00107419	0.000642866	Abcd2/Acacb/Acsl5	3
GO:0042180	GO:0042180	cellular ketone metabolic process	5/50	236/28814	5.54257e-05	0.00116805	0.000699034	Cyp2b10/Abcd2/Ces1d/Acacb/Acsl5	5
GO:0072329	GO:0072329	monocarboxylic acid catabolic process	4/50	122/28814	6.05953e-05	0.00125377	0.000750338	Abcd2/Ces1d/Acacb/Acsl5	4
GO:0015850	GO:0015850	organic hydroxy compound transport	5/50	255/28814	7.98944e-05	0.00162357	0.000971648	Slco1a4/Abcc4/Cd36/Abcc3/Ces1d	5
GO:0090207	GO:0090207	regulation of triglyceride metabolic process	3/50	51/28814	9.6547e-05	0.00192755	0.00115357	Thrsp/Cd36/Acsl5	3
GO:0010883	GO:0010883	regulation of lipid storage	3/50	54/28814	0.000114574	0.00224801	0.00134536	Cd36/Ces1d/Acacb	3
GO:0006639	GO:0006639	acylglycerol metabolic process	4/50	147/28814	0.000124777	0.00240672	0.00144034	Thrsp/Cd36/Ces1d/Acsl5	4
GO:0006638	GO:0006638	neutral lipid metabolic process	4/50	149/28814	0.000131446	0.00249309	0.00149203	Thrsp/Cd36/Ces1d/Acsl5	4
GO:0046942	GO:0046942	carboxylic acid transport	5/50	289/28814	0.000143597	0.00267159	0.00159885	Slco1a4/Abcc4/Cd36/Abcc3/Ces1d	5
GO:0010565	GO:0010565	regulation of cellular ketone metabolic process	4/50	153/28814	0.000145553	0.00267159	0.00159885	Abcd2/Ces1d/Acacb/Acsl5	4
GO:0015911	GO:0015911	long-chain fatty acid import across plasma membrane	2/50	12/28814	0.000192617	0.00342497	0.00204972	Cd36/Acsl5	2
GO:0032000	GO:0032000	positive regulation of fatty acid beta-oxidation	2/50	12/28814	0.000192617	0.00342497	0.00204972	Abcd2/Acsl5	2
GO:1905952	GO:1905952	regulation of lipid localization	4/50	167/28814	0.000203624	0.00356499	0.00213352	Cd36/Ces1d/Acacb/Acsl5	4
GO:0015909	GO:0015909	long-chain fatty acid transport	3/50	66/28814	0.0002083	0.00359159	0.00214944	Cd36/Abcd2/Acsl5	3
GO:0009226	GO:0009226	nucleotide-sugar biosynthetic process	2/50	13/28814	0.000227386	0.00369968	0.00221412	Uap1l1/Ugdh	2
GO:1904181	GO:1904181	positive regulation of membrane depolarization	2/50	13/28814	0.000227386	0.00369968	0.00221412	Dcn/Ank3	2
GO:0050994	GO:0050994	regulation of lipid catabolic process	3/50	68/28814	0.000227572	0.00369968	0.00221412	Abcd2/Acacb/Acsl5	3
GO:0097006	GO:0097006	regulation of plasma lipoprotein particle levels	3/50	68/28814	0.000227572	0.00369968	0.00221412	Pltp/Cd36/Ces1d	3
GO:0009100	GO:0009100	glycoprotein metabolic process	5/50	332/28814	0.000272935	0.00437465	0.00261808	Dcn/Ces2a/Dpy19l1/Entpd5/Ugdh	5
GO:0044282	GO:0044282	small molecule catabolic process	5/50	334/28814	0.000280578	0.00443469	0.002654	Abcd2/Upp2/Ces1d/Acacb/Acsl5	5
GO:0034112	GO:0034112	positive regulation of homotypic cell-cell adhesion	2/50	15/28814	0.000305417	0.00476116	0.00284939	Ank3/Lgals1	2
GO:0006635	GO:0006635	fatty acid beta-oxidation	3/50	76/28814	0.000316127	0.00486151	0.00290944	Abcd2/Acacb/Acsl5	3
GO:0015711	GO:0015711	organic anion transport	5/50	353/28814	0.000361567	0.00548617	0.00328328	Slco1a4/Abcc4/Cd36/Abcc3/Ces1d	5
GO:0090205	GO:0090205	positive regulation of cholesterol metabolic process	2/50	18/28814	0.000443558	0.00664169	0.00397482	Por/Ces1d	2
GO:0044539	GO:0044539	long-chain fatty acid import into cell	2/50	19/28814	0.000495191	0.00731854	0.00437989	Cd36/Acsl5	2
GO:0019915	GO:0019915	lipid storage	3/50	90/28814	0.000519348	0.00757716	0.00453466	Cd36/Ces1d/Acacb	3
GO:0140354	GO:0140354	lipid import into cell	2/50	20/28814	0.000549603	0.00791706	0.00473808	Cd36/Acsl5	2
GO:0046395	GO:0046395	carboxylic acid catabolic process	4/50	219/28814	0.000568551	0.00808764	0.00484017	Abcd2/Ces1d/Acacb/Acsl5	4
GO:0016054	GO:0016054	organic acid catabolic process	4/50	221/28814	0.000588257	0.00826465	0.0049461	Abcd2/Ces1d/Acacb/Acsl5	4
GO:0046321	GO:0046321	positive regulation of fatty acid oxidation	2/50	21/28814	0.000606782	0.00842096	0.00503964	Abcd2/Acsl5	2
GO:0044242	GO:0044242	cellular lipid catabolic process	4/50	224/28814	0.00061872	0.00848318	0.00507688	Abcd2/Ces1d/Acacb/Acsl5	4
GO:0015908	GO:0015908	fatty acid transport	3/50	98/28814	0.000665856	0.00872102	0.00521922	Cd36/Abcd2/Acsl5	3
GO:0010885	GO:0010885	regulation of cholesterol storage	2/50	22/28814	0.000666721	0.00872102	0.00521922	Cd36/Ces1d	2
GO:0042759	GO:0042759	long-chain fatty acid biosynthetic process	2/50	22/28814	0.000666721	0.00872102	0.00521922	Gstp1/Gstm4	2
GO:0071404	GO:0071404	cellular response to low-density lipoprotein particle stimulus	2/50	22/28814	0.000666721	0.00872102	0.00521922	Cd36/Ces1d	2
GO:1905954	GO:1905954	positive regulation of lipid localization	3/50	99/28814	0.000685828	0.00886901	0.00530779	Cd36/Acacb/Acsl5	3
GO:0019217	GO:0019217	regulation of fatty acid metabolic process	3/50	102/28814	0.000748028	0.00956467	0.00572411	Abcd2/Acacb/Acsl5	3
GO:0010866	GO:0010866	regulation of triglyceride biosynthetic process	2/50	24/28814	0.000794837	0.00993983	0.00594864	Thrsp/Acsl5	2
GO:0010878	GO:0010878	cholesterol storage	2/50	24/28814	0.000794837	0.00993983	0.00594864	Cd36/Ces1d	2
GO:0046889	GO:0046889	positive regulation of lipid biosynthetic process	3/50	107/28814	0.000859472	0.0104478	0.00625262	Abcd2/Por/Acsl5	3
GO:0010884	GO:0010884	positive regulation of lipid storage	2/50	25/28814	0.000862996	0.0104478	0.00625262	Cd36/Acacb	2
GO:0051791	GO:0051791	medium-chain fatty acid metabolic process	2/50	25/28814	0.000862996	0.0104478	0.00625262	Cyp4a10/Ces1d	2
GO:0035384	GO:0035384	thioester biosynthetic process	2/50	26/28814	0.000933877	0.0110703	0.0066252	Acacb/Acsl5	2
GO:0071616	GO:0071616	acyl-CoA biosynthetic process	2/50	26/28814	0.000933877	0.0110703	0.0066252	Acacb/Acsl5	2
GO:0006641	GO:0006641	triglyceride metabolic process	3/50	112/28814	0.000980942	0.0115084	0.00688735	Thrsp/Cd36/Acsl5	3
GO:0030204	GO:0030204	chondroitin sulfate metabolic process	2/50	27/28814	0.00100747	0.011699	0.00700143	Dcn/Ugdh	2
GO:1904706	GO:1904706	negative regulation of vascular associated smooth muscle cell proliferation	2/50	28/28814	0.00108377	0.0124578	0.00745557	Gstp1/Gna12	2
GO:0009225	GO:0009225	nucleotide-sugar metabolic process	2/50	30/28814	0.00124443	0.0137491	0.00822838	Uap1l1/Ugdh	2
GO:0014912	GO:0014912	negative regulation of smooth muscle cell migration	2/50	30/28814	0.00124443	0.0137491	0.00822838	Gstp1/Gna12	2
GO:0043651	GO:0043651	linoleic acid metabolic process	2/50	30/28814	0.00124443	0.0137491	0.00822838	Cyp4a10/Gstp1	2
GO:0090208	GO:0090208	positive regulation of triglyceride metabolic process	2/50	30/28814	0.00124443	0.0137491	0.00822838	Cd36/Acsl5	2
GO:0009101	GO:0009101	glycoprotein biosynthetic process	4/50	272/28814	0.00127169	0.0139152	0.00832777	Ces2a/Dpy19l1/Entpd5/Ugdh	4
GO:0010875	GO:0010875	positive regulation of cholesterol efflux	2/50	32/28814	0.0014158	0.0153445	0.00918317	Pltp/Ces1d	2
GO:0050996	GO:0050996	positive regulation of lipid catabolic process	2/50	33/28814	0.00150547	0.0161625	0.00967269	Abcd2/Acsl5	2
GO:0050654	GO:0050654	chondroitin sulfate proteoglycan metabolic process	2/50	34/28814	0.00159779	0.0166815	0.00998331	Dcn/Ugdh	2
GO:0055094	GO:0055094	response to lipoprotein particle	2/50	34/28814	0.00159779	0.0166815	0.00998331	Cd36/Ces1d	2
GO:0090322	GO:0090322	regulation of superoxide metabolic process	2/50	34/28814	0.00159779	0.0166815	0.00998331	Gstp1/Cd36	2
GO:0006820	GO:0006820	anion transport	5/50	498/28814	0.00168815	0.0173545	0.0103861	Slco1a4/Abcc4/Cd36/Abcc3/Ces1d	5
GO:0042908	GO:0042908	xenobiotic transport	2/50	35/28814	0.00169275	0.0173545	0.0103861	Abcc4/Abcc3	2
GO:0010038	GO:0010038	response to metal ion	4/50	295/28814	0.00171189	0.0173941	0.0104097	Pklr/Serpina1e/Ank3/Cyp2a5	4
GO:1905039	GO:1905039	carboxylic acid transmembrane transport	3/50	138/28814	0.00178698	0.0175639	0.0105114	Cd36/Abcd2/Acsl5	3
GO:0033866	GO:0033866	nucleoside bisphosphate biosynthetic process	2/50	36/28814	0.00179034	0.0175639	0.0105114	Acacb/Acsl5	2
GO:0034030	GO:0034030	ribonucleoside bisphosphate biosynthetic process	2/50	36/28814	0.00179034	0.0175639	0.0105114	Acacb/Acsl5	2
GO:0034033	GO:0034033	purine nucleoside bisphosphate biosynthetic process	2/50	36/28814	0.00179034	0.0175639	0.0105114	Acacb/Acsl5	2
GO:1903825	GO:1903825	organic acid transmembrane transport	3/50	139/28814	0.00182418	0.0177428	0.0106185	Cd36/Abcd2/Acsl5	3
GO:0071402	GO:0071402	cellular response to lipoprotein particle stimulus	2/50	37/28814	0.00189055	0.0182326	0.0109116	Cd36/Ces1d	2
GO:0019432	GO:0019432	triglyceride biosynthetic process	2/50	39/28814	0.0020988	0.0200709	0.0120117	Thrsp/Acsl5	2
GO:0034110	GO:0034110	regulation of homotypic cell-cell adhesion	2/50	40/28814	0.00220682	0.0209281	0.0125247	Ank3/Lgals1	2
GO:0009152	GO:0009152	purine ribonucleotide biosynthetic process	3/50	151/28814	0.00230875	0.0214409	0.0128316	Pklr/Acacb/Acsl5	3
GO:0071827	GO:0071827	plasma lipoprotein particle organization	2/50	41/28814	0.00231743	0.0214409	0.0128316	Pltp/Ces1d	2
GO:0090181	GO:0090181	regulation of cholesterol metabolic process	2/50	41/28814	0.00231743	0.0214409	0.0128316	Por/Ces1d	2
GO:0016042	GO:0016042	lipid catabolic process	4/50	329/28814	0.00254203	0.023182	0.0138736	Abcd2/Ces1d/Acacb/Acsl5	4
GO:0010874	GO:0010874	regulation of cholesterol efflux	2/50	43/28814	0.00254636	0.023182	0.0138736	Pltp/Ces1d	2
GO:2000377	GO:2000377	regulation of reactive oxygen species metabolic process	3/50	160/28814	0.0027199	0.0245655	0.0147016	Gstp1/Cd36/Abcd2	3
GO:0045940	GO:0045940	positive regulation of steroid metabolic process	2/50	45/28814	0.00278552	0.024573	0.0147061	Por/Ces1d	2
GO:0071825	GO:0071825	protein-lipid complex subunit organization	2/50	45/28814	0.00278552	0.024573	0.0147061	Pltp/Ces1d	2
GO:0097009	GO:0097009	energy homeostasis	2/50	45/28814	0.00278552	0.024573	0.0147061	Cd36/Acacb	2
GO:0009260	GO:0009260	ribonucleotide biosynthetic process	3/50	163/28814	0.00286633	0.0250914	0.0150163	Pklr/Acacb/Acsl5	3
GO:0051235	GO:0051235	maintenance of location	4/50	342/28814	0.00292183	0.025382	0.0151902	Ank3/Cd36/Ces1d/Acacb	4
GO:0006066	GO:0006066	alcohol metabolic process	4/50	345/28814	0.0030147	0.0259903	0.0155543	Por/Ces1d/Ttr/Aldh3a2	4
GO:0006164	GO:0006164	purine nucleotide biosynthetic process	3/50	168/28814	0.00312103	0.0267047	0.0159818	Pklr/Acacb/Acsl5	3
GO:0045923	GO:0045923	positive regulation of fatty acid metabolic process	2/50	48/28814	0.00316329	0.0267521	0.0160102	Abcd2/Acsl5	2
GO:0006694	GO:0006694	steroid biosynthetic process	3/50	169/28814	0.00317358	0.0267521	0.0160102	Hsd3b5/Por/Ces1d	3
GO:0046390	GO:0046390	ribose phosphate biosynthetic process	3/50	172/28814	0.0033345	0.0279019	0.0166983	Pklr/Acacb/Acsl5	3
GO:0003254	GO:0003254	regulation of membrane depolarization	2/50	50/28814	0.00342773	0.028063	0.0167947	Dcn/Ank3	2
GO:0043618	GO:0043618	regulation of transcription from RNA polymerase II promoter in response to stress	2/50	50/28814	0.00342773	0.028063	0.0167947	Cd36/Ces1d	2
GO:1903426	GO:1903426	regulation of reactive oxygen species biosynthetic process	2/50	50/28814	0.00342773	0.028063	0.0167947	Cd36/Abcd2	2
GO:0072522	GO:0072522	purine-containing compound biosynthetic process	3/50	175/28814	0.00350035	0.0284528	0.017028	Pklr/Acacb/Acsl5	3
GO:0046460	GO:0046460	neutral lipid biosynthetic process	2/50	52/28814	0.00370215	0.0296693	0.017756	Thrsp/Acsl5	2
GO:0046463	GO:0046463	acylglycerol biosynthetic process	2/50	52/28814	0.00370215	0.0296693	0.017756	Thrsp/Acsl5	2
GO:0006692	GO:0006692	prostanoid metabolic process	2/50	54/28814	0.00398649	0.0315043	0.0188542	Gstp1/Ces2a	2
GO:0006693	GO:0006693	prostaglandin metabolic process	2/50	54/28814	0.00398649	0.0315043	0.0188542	Gstp1/Ces2a	2
GO:0032680	GO:0032680	regulation of tumor necrosis factor production	3/50	185/28814	0.00408935	0.0320944	0.0192073	Gstp1/Ltf/Cd36	3
GO:0043620	GO:0043620	regulation of DNA-templated transcription in response to stress	2/50	55/28814	0.00413235	0.0322097	0.0192764	Cd36/Ces1d	2
GO:0010951	GO:0010951	negative regulation of endopeptidase activity	3/50	187/28814	0.00421394	0.0324003	0.0193904	Serpina1e/Ltf/Por	3
GO:1903555	GO:1903555	regulation of tumor necrosis factor superfamily cytokine production	3/50	188/28814	0.00427709	0.0324003	0.0193904	Gstp1/Ltf/Cd36	3
GO:0046486	GO:0046486	glycerolipid metabolic process	4/50	381/28814	0.00429146	0.0324003	0.0193904	Thrsp/Cd36/Ces1d/Acsl5	4
GO:0006486	GO:0006486	protein glycosylation	3/50	190/28814	0.00440511	0.0324003	0.0193904	Ces2a/Dpy19l1/Entpd5	3
GO:0043413	GO:0043413	macromolecule glycosylation	3/50	190/28814	0.00440511	0.0324003	0.0193904	Ces2a/Dpy19l1/Entpd5	3
GO:0006695	GO:0006695	cholesterol biosynthetic process	2/50	57/28814	0.00443144	0.0324003	0.0193904	Por/Ces1d	2
GO:0019748	GO:0019748	secondary metabolic process	2/50	57/28814	0.00443144	0.0324003	0.0193904	Fmo2/Cyp2a5	2
GO:1902653	GO:1902653	secondary alcohol biosynthetic process	2/50	57/28814	0.00443144	0.0324003	0.0193904	Por/Ces1d	2
GO:0000302	GO:0000302	response to reactive oxygen species	3/50	191/28814	0.00446999	0.0324003	0.0193904	Gstp1/Cd36/Aldh3a2	3
GO:0032640	GO:0032640	tumor necrosis factor production	3/50	191/28814	0.00446999	0.0324003	0.0193904	Gstp1/Ltf/Cd36	3
GO:0043122	GO:0043122	regulation of I-kappaB kinase/NF-kappaB signaling	3/50	191/28814	0.00446999	0.0324003	0.0193904	Gstp1/Ltf/Cd36	3
GO:0071706	GO:0071706	tumor necrosis factor superfamily cytokine production	3/50	194/28814	0.0046681	0.0336221	0.0201216	Gstp1/Ltf/Cd36	3
GO:0016101	GO:0016101	diterpenoid metabolic process	2/50	60/28814	0.00489831	0.0348392	0.0208501	Ttr/Aldh3a2	2
GO:0071715	GO:0071715	icosanoid transport	2/50	60/28814	0.00489831	0.0348392	0.0208501	Abcc4/Abcc3	2
GO:0006109	GO:0006109	regulation of carbohydrate metabolic process	3/50	198/28814	0.00494042	0.0349205	0.0208987	Cd36/Entpd5/Acacb	3
GO:1903409	GO:1903409	reactive oxygen species biosynthetic process	2/50	61/28814	0.00505877	0.0355363	0.0212672	Cd36/Abcd2	2
GO:0016126	GO:0016126	sterol biosynthetic process	2/50	63/28814	0.00538688	0.037609	0.0225077	Por/Ces1d	2
GO:0033344	GO:0033344	cholesterol efflux	2/50	64/28814	0.00555452	0.0383093	0.0229268	Pltp/Ces1d	2
GO:1904705	GO:1904705	regulation of vascular associated smooth muscle cell proliferation	2/50	64/28814	0.00555452	0.0383093	0.0229268	Gstp1/Gna12	2
GO:1901264	GO:1901264	carbohydrate derivative transport	2/50	65/28814	0.00572453	0.0392441	0.0234862	Abcc4/Pltp	2
GO:0045776	GO:0045776	negative regulation of blood pressure	2/50	66/28814	0.00589691	0.0399446	0.0239054	Cd36/Scpep1	2
GO:0098900	GO:0098900	regulation of action potential	2/50	66/28814	0.00589691	0.0399446	0.0239054	Ank3/Cd36	2
GO:0006721	GO:0006721	terpenoid metabolic process	2/50	67/28814	0.00607166	0.0404067	0.024182	Ttr/Aldh3a2	2
GO:0043903	GO:0043903	regulation of biological process involved in symbiotic interaction	2/50	67/28814	0.00607166	0.0404067	0.024182	Ltf/Lgals1	2
GO:1990874	GO:1990874	vascular associated smooth muscle cell proliferation	2/50	67/28814	0.00607166	0.0404067	0.024182	Gstp1/Gna12	2
GO:0009165	GO:0009165	nucleotide biosynthetic process	3/50	215/28814	0.00620404	0.0408104	0.0244236	Pklr/Acacb/Acsl5	3
GO:0070085	GO:0070085	glycosylation	3/50	215/28814	0.00620404	0.0408104	0.0244236	Ces2a/Dpy19l1/Entpd5	3
GO:0006801	GO:0006801	superoxide metabolic process	2/50	68/28814	0.00624875	0.0408683	0.0244582	Gstp1/Cd36	2
GO:0008217	GO:0008217	regulation of blood pressure	3/50	220/28814	0.00660907	0.0424979	0.0254335	Cd36/Gna12/Scpep1	3
GO:1901293	GO:1901293	nucleoside phosphate biosynthetic process	3/50	220/28814	0.00660907	0.0424979	0.0254335	Pklr/Acacb/Acsl5	3
GO:0048662	GO:0048662	negative regulation of smooth muscle cell proliferation	2/50	70/28814	0.00660996	0.0424979	0.0254335	Gstp1/Gna12	2
GO:0042445	GO:0042445	hormone metabolic process	3/50	222/28814	0.0067754	0.0431935	0.0258498	Hsd3b5/Por/Ttr	3
GO:0034121	GO:0034121	regulation of toll-like receptor signaling pathway	2/50	71/28814	0.00679406	0.0431935	0.0258498	Ltf/Cd36	2
GO:0006091	GO:0006091	generation of precursor metabolites and energy	4/50	436/28814	0.00687928	0.0434924	0.0260286	Pklr/Cd36/Por/Entpd5	4
GO:0006006	GO:0006006	glucose metabolic process	3/50	226/28814	0.00711551	0.0447373	0.0267737	Onecut1/Cd36/Acacb	3
GO:0010810	GO:0010810	regulation of cell-substrate adhesion	3/50	227/28814	0.0072021	0.0450329	0.0269506	Onecut1/Cd36/Lgals1	3
GO:1903510	GO:1903510	mucopolysaccharide metabolic process	2/50	74/28814	0.00736022	0.0456261	0.0273056	Dcn/Ugdh	2
GO:0007249	GO:0007249	I-kappaB kinase/NF-kappaB signaling	3/50	229/28814	0.00737715	0.0456261	0.0273056	Gstp1/Ltf/Cd36	3
GO:0030301	GO:0030301	cholesterol transport	2/50	75/28814	0.00755354	0.0459747	0.0275142	Cd36/Ces1d	2
GO:1901292	GO:1901292	nucleoside phosphate catabolic process	2/50	75/28814	0.00755354	0.0459747	0.0275142	Upp2/Entpd5	2
GO:0097305	GO:0097305	response to alcohol	3/50	231/28814	0.00755472	0.0459747	0.0275142	Hsd3b5/Serpina1e/Ces1d	3
GO:1901617	GO:1901617	organic hydroxy compound biosynthetic process	3/50	234/28814	0.0078258	0.0473711	0.0283499	Pltp/Por/Ces1d	3
GO:0006029	GO:0006029	proteoglycan metabolic process	2/50	77/28814	0.00794703	0.0478504	0.0286368	Dcn/Ugdh	2
GO:2000379	GO:2000379	positive regulation of reactive oxygen species metabolic process	2/50	78/28814	0.00814719	0.0487974	0.0292035	Gstp1/Cd36	2
GO:0031331	GO:0031331	positive regulation of cellular catabolic process	4/50	461/28814	0.00833738	0.0496751	0.0297288	Dcn/Abcd2/Entpd5/Acsl5	4
