# Supplementary material for: Integrated single-cell transcriptomics and proteomics elucidate the molecular mechanisms and detoxification strategy of rifampicin-induced hepatotoxicity
Source: Int J Biol Sci. 2026 Jan 1;22(1):481–99. doi: 10.7150/ijbs.109757 (PMC12681935; doi:10.7150/ijbs.109757)
Supplement: Supplementary file 2 — Supplementary tables. [file ijbsv22p0481s2.zip › Supplementary_materials_tables/Supplementary_materialsS6.xlsx]

## Sheet: Table S7
Table S7 Cell type markers in liver
	p_val	avg_log2FC	pct.1	pct.2	p_val_adj	Celltype	gene
Ptprb	0	4.0177	0.96	0.183	0	Endo	Ptprb
Stab2	0	3.71104	0.893	0.182	0	Endo	Stab2
Plpp3	0	3.62912	0.929	0.183	0	Endo	Plpp3
Ehd3	0	3.60065	0.949	0.19	0	Endo	Ehd3
Kdr	0	3.57413	0.929	0.13	0	Endo	Kdr
Igfbp7	0	3.52564	0.945	0.158	0	Endo	Igfbp7
Aqp1	0	3.52126	0.933	0.152	0	Endo	Aqp1
Dnase1l3	0	3.49889	0.932	0.194	0	Endo	Dnase1l3
Clec4g	0	3.43096	0.931	0.144	0	Endo	Clec4g
Selenop	0	3.40712	0.99	0.578	0	Endo	Selenop
Bmp2	0	3.33502	0.904	0.106	0	Endo	Bmp2
Adam23	0	3.311	0.853	0.103	0	Endo	Adam23
F8	0	3.31053	0.904	0.1	0	Endo	F8
Meis2	0	3.27323	0.873	0.086	0	Endo	Meis2
Eng	0	3.21952	0.909	0.114	0	Endo	Eng
Rasal2	0	3.21546	0.874	0.163	0	Endo	Rasal2
Fcgr2b	0	3.20321	0.905	0.253	0	Endo	Fcgr2b
Gpihbp1	0	3.20132	0.899	0.108	0	Endo	Gpihbp1
Plpp1	0	3.18602	0.876	0.12	0	Endo	Plpp1
Adgrf5	0	3.14525	0.91	0.1	0	Endo	Adgrf5
Nrp1	0	3.13882	0.906	0.198	0	Endo	Nrp1
Fbxl7	0	3.09613	0.809	0.068	0	Endo	Fbxl7
Adgrl4	0	3.02375	0.875	0.086	0	Endo	Adgrl4
Sema6a	0	3.00519	0.853	0.076	0	Endo	Sema6a
Gpr182	0	2.99935	0.891	0.096	0	Endo	Gpr182
Prkg1	0	2.99263	0.801	0.076	0	Endo	Prkg1
Tspan7	0	2.95793	0.881	0.09	0	Endo	Tspan7
Flt1	0	2.92719	0.878	0.093	0	Endo	Flt1
Sparc	0	2.91853	0.877	0.086	0	Endo	Sparc
Timp3	0	2.88394	0.838	0.081	0	Endo	Timp3
Stox2	0	2.86788	0.776	0.061	0	Endo	Stox2
Cemip2	0	2.86417	0.872	0.166	0	Endo	Cemip2
Dlc1	0	2.84767	0.883	0.161	0	Endo	Dlc1
Cyyr1	0	2.84246	0.85	0.069	0	Endo	Cyyr1
Lifr	0	2.83143	0.885	0.158	0	Endo	Lifr
Stab1	0	2.80267	0.868	0.131	0	Endo	Stab1
Cavin2	0	2.78002	0.863	0.083	0	Endo	Cavin2
Ldb2	0	2.76356	0.788	0.061	0	Endo	Ldb2
Fabp4	0	2.75881	0.751	0.094	0	Endo	Fabp4
Il6st	0	2.73307	0.9	0.248	0	Endo	Il6st
Egfl7	0	2.73085	0.879	0.09	0	Endo	Egfl7
Plekhg1	0	2.69837	0.826	0.088	0	Endo	Plekhg1
Oit3	0	2.69734	0.846	0.073	0	Endo	Oit3
Maf	0	2.67919	0.964	0.405	0	Endo	Maf
Plxnc1	0	2.65731	0.886	0.216	0	Endo	Plxnc1
Nfib	0	2.63591	0.86	0.091	0	Endo	Nfib
Prex2	0	2.61875	0.826	0.065	0	Endo	Prex2
Prickle1	0	2.59054	0.769	0.063	0	Endo	Prickle1
Rapgef5	0	2.58031	0.845	0.154	0	Endo	Rapgef5
Tinagl1	0	2.56924	0.843	0.08	0	Endo	Tinagl1
Tshz2	0	2.54959	0.806	0.072	0	Endo	Tshz2
Adgrl2	0	2.5482	0.82	0.08	0	Endo	Adgrl2
Psd3	0	2.53365	0.846	0.264	0	Endo	Psd3
Nr2f2	0	2.52061	0.83	0.071	0	Endo	Nr2f2
Igfbp4	0	2.51903	0.898	0.171	0	Endo	Igfbp4
B3galt1	0	2.50535	0.733	0.055	0	Endo	B3galt1
Flt4	0	2.49512	0.826	0.073	0	Endo	Flt4
Mrc1	0	2.46405	0.924	0.286	0	Endo	Mrc1
Clec14a	0	2.45327	0.814	0.064	0	Endo	Clec14a
Pard3b	0	2.40505	0.782	0.099	0	Endo	Pard3b
Calcrl	0	2.40074	0.861	0.193	0	Endo	Calcrl
Myo10	0	2.38225	0.836	0.147	0	Endo	Myo10
Snrk	0	2.38048	0.87	0.234	0	Endo	Snrk
Itga1	0	2.37855	0.846	0.129	0	Endo	Itga1
Bmpr2	0	2.37195	0.854	0.207	0	Endo	Bmpr2
Cyp4b1	0	2.37063	0.798	0.071	0	Endo	Cyp4b1
Tek	0	2.36978	0.805	0.06	0	Endo	Tek
Slc43a3	0	2.35955	0.798	0.073	0	Endo	Slc43a3
Pakap.1	0	2.3575	0.835	0.114	0	Endo	Pakap.1
Epas1	0	2.35556	0.852	0.115	0	Endo	Epas1
Hecw2	0	2.34655	0.796	0.093	0	Endo	Hecw2
Apbb2	0	2.34605	0.792	0.075	0	Endo	Apbb2
Gng11	0	2.33159	0.812	0.07	0	Endo	Gng11
Lyve1	0	2.30477	0.622	0.05	0	Endo	Lyve1
Pcdh17	0	2.29932	0.696	0.049	0	Endo	Pcdh17
Plcb4	0	2.28275	0.798	0.091	0	Endo	Plcb4
Cd300lg	0	2.27608	0.804	0.074	0	Endo	Cd300lg
Iigp1	0	2.27552	0.657	0.15	0	Endo	Iigp1
Tm4sf1	0	2.27105	0.758	0.058	0	Endo	Tm4sf1
Nrp2	0	2.26608	0.801	0.073	0	Endo	Nrp2
Dab2	0	2.24615	0.837	0.156	0	Endo	Dab2
Acer2	0	2.22378	0.747	0.069	0	Endo	Acer2
Plxnd1	0	2.22083	0.808	0.106	0	Endo	Plxnd1
Ctsl	0	2.21943	0.887	0.322	0	Endo	Ctsl
Palld	0	2.21174	0.744	0.085	0	Endo	Palld
Sptbn1	0	2.208	0.915	0.424	0	Endo	Sptbn1
Fam167b	0	2.20228	0.761	0.057	0	Endo	Fam167b
Bmp6	0	2.19864	0.696	0.052	0	Endo	Bmp6
Fam124a	0	2.19138	0.793	0.057	0	Endo	Fam124a
Lrmda	0	2.19127	0.857	0.345	0	Endo	Lrmda
Hspg2	0	2.18562	0.791	0.061	0	Endo	Hspg2
Magi1	0	2.17364	0.751	0.066	0	Endo	Magi1
Ramp2	0	2.16903	0.768	0.054	0	Endo	Ramp2
Ntn4	0	2.16486	0.659	0.049	0	Endo	Ntn4
Mir99ahg	0	2.16347	0.69	0.057	0	Endo	Mir99ahg
Cdh13	0	2.16344	0.423	0.029	0	Endo	Cdh13
Dpp4	0	2.15582	0.845	0.236	0	Endo	Dpp4
Arhgef12	0	2.14749	0.846	0.181	0	Endo	Arhgef12
Rasgrp3	0	2.14718	0.829	0.176	0	Endo	Rasgrp3
Sh3rf1	0	2.14499	0.76	0.109	0	Endo	Sh3rf1
Msrb3	0	2.14452	0.78	0.063	0	Endo	Msrb3
Mmrn2	0	2.14101	0.764	0.049	0	Endo	Mmrn2
Cldn5	0	2.13584	0.744	0.055	0	Endo	Cldn5
Gata4	0	2.13476	0.712	0.048	0	Endo	Gata4
Gatm	0	2.12264	0.825	0.181	0	Endo	Gatm
Ralgapa2	0	2.12161	0.828	0.352	0	Endo	Ralgapa2
Col4a1	0	2.11982	0.753	0.053	0	Endo	Col4a1
Shroom2	0	2.11401	0.697	0.044	0	Endo	Shroom2
Phldb2	0	2.08692	0.778	0.067	0	Endo	Phldb2
Car8	0	2.06463	0.72	0.058	0	Endo	Car8
Arhgap23	0	2.06459	0.775	0.089	0	Endo	Arhgap23
Cd59a	0	2.06034	0.762	0.057	0	Endo	Cd59a
Nav1	0	2.04428	0.785	0.119	0	Endo	Nav1
Elk3	0	2.03357	0.829	0.205	0	Endo	Elk3
F2r	0	2.01632	0.759	0.095	0	Endo	F2r
Bgn	0	2.01034	0.725	0.054	0	Endo	Bgn
Mgll	0	2.00196	0.755	0.073	0	Endo	Mgll
Esam	0	1.99968	0.758	0.055	0	Endo	Esam
Fgd5	0	1.99653	0.749	0.044	0	Endo	Fgd5
Lhfpl2	0	1.98572	0.733	0.054	0	Endo	Lhfpl2
Ltbp4	0	1.9793	0.659	0.053	0	Endo	Ltbp4
Amotl1	0	1.95888	0.745	0.05	0	Endo	Amotl1
Wwtr1	0	1.95492	0.727	0.052	0	Endo	Wwtr1
Tjp1	0	1.94738	0.747	0.054	0	Endo	Tjp1
Degs1	0	1.9369	0.813	0.268	0	Endo	Degs1
Fkbp1a	0	1.93557	0.839	0.265	0	Endo	Fkbp1a
Tpbgl	0	1.93474	0.711	0.047	0	Endo	Tpbgl
Jam2	0	1.92282	0.631	0.042	0	Endo	Jam2
Fam171a1	0	1.90942	0.712	0.043	0	Endo	Fam171a1
Tgfbr3	0	1.9072	0.754	0.084	0	Endo	Tgfbr3
Aass	0	1.90529	0.704	0.067	0	Endo	Aass
Ppfia2	0	1.89778	0.606	0.035	0	Endo	Ppfia2
Arhgap29	0	1.89499	0.739	0.066	0	Endo	Arhgap29
Auts2	0	1.89183	0.638	0.063	0	Endo	Auts2
Sash1	0	1.87275	0.837	0.197	0	Endo	Sash1
Nfia	0	1.87205	0.819	0.229	0	Endo	Nfia
Crim1	0	1.87185	0.828	0.249	0	Endo	Crim1
Tfpi	0	1.86724	0.719	0.075	0	Endo	Tfpi
Cdh5	0	1.86699	0.848	0.2	0	Endo	Cdh5
Pros1	0	1.85966	0.761	0.115	0	Endo	Pros1
Ifitm2	0	1.85932	0.937	0.407	0	Endo	Ifitm2
Dusp3	0	1.85341	0.828	0.236	0	Endo	Dusp3
Plxna2	0	1.84538	0.695	0.043	0	Endo	Plxna2
Cmtm8	0	1.84487	0.727	0.065	0	Endo	Cmtm8
Pde2a	0	1.83073	0.837	0.235	0	Endo	Pde2a
Tmtc2	0	1.82658	0.638	0.072	0	Endo	Tmtc2
Slco2a1	0	1.82244	0.651	0.059	0	Endo	Slco2a1
Tcf7l1	0	1.81922	0.683	0.059	0	Endo	Tcf7l1
Kit	0	1.81519	0.578	0.053	0	Endo	Kit
Cd36	0	1.8031	0.789	0.206	0	Endo	Cd36
Raph1	0	1.79799	0.739	0.132	0	Endo	Raph1
Cyp26b1	0	1.79672	0.499	0.037	0	Endo	Cyp26b1
Ctdspl	0	1.7918	0.682	0.048	0	Endo	Ctdspl
Myct1	0	1.79035	0.702	0.045	0	Endo	Myct1
Dock1	0	1.78668	0.76	0.139	0	Endo	Dock1
Tcim	0	1.7801	0.662	0.056	0	Endo	Tcim
App	0	1.77927	0.879	0.308	0	Endo	App
Tanc1	0	1.77813	0.74	0.123	0	Endo	Tanc1
Npr1	0	1.77697	0.713	0.046	0	Endo	Npr1
Fermt2	0	1.77507	0.713	0.055	0	Endo	Fermt2
Erg	0	1.76975	0.707	0.055	0	Endo	Erg
Robo4	0	1.75607	0.681	0.041	0	Endo	Robo4
Rbms1	0	1.74707	0.886	0.574	0	Endo	Rbms1
Galnt18	0	1.73881	0.616	0.032	0	Endo	Galnt18
Col13a1	0	1.73217	0.644	0.038	0	Endo	Col13a1
Ptk2	0	1.72181	0.74	0.141	0	Endo	Ptk2
S100a16	0	1.7209	0.693	0.052	0	Endo	S100a16
Rhoj	0	1.71816	0.645	0.042	0	Endo	Rhoj
Nedd4	0	1.71787	0.789	0.162	0	Endo	Nedd4
Btnl9	0	1.71688	0.608	0.034	0	Endo	Btnl9
Tmem204	0	1.71254	0.691	0.051	0	Endo	Tmem204
Lama4	0	1.70658	0.597	0.038	0	Endo	Lama4
Mylip	0	1.70455	0.854	0.441	0	Endo	Mylip
9530026P05Rik	0	1.70286	0.575	0.037	0	Endo	9530026P05Rik
Stard8	0	1.7006	0.702	0.085	0	Endo	Stard8
Shank3	0	1.70014	0.649	0.035	0	Endo	Shank3
Exoc3l2	0	1.6949	0.667	0.046	0	Endo	Exoc3l2
Klf7	0	1.69119	0.823	0.319	0	Endo	Klf7
Nostrin	0	1.68359	0.657	0.061	0	Endo	Nostrin
Cnksr3	0	1.68351	0.694	0.132	0	Endo	Cnksr3
Cd55	0	1.68115	0.887	0.395	0	Endo	Cd55
Arhgef15	0	1.67813	0.68	0.042	0	Endo	Arhgef15
Fcgrt	0	1.67412	0.804	0.213	0	Endo	Fcgrt
Arhgap31	0	1.65969	0.813	0.257	0	Endo	Arhgap31
Tnfaip1	0	1.65911	0.699	0.1	0	Endo	Tnfaip1
Tcn2	0	1.65668	0.784	0.236	0	Endo	Tcn2
Lrrc58	0	1.65365	0.774	0.229	0	Endo	Lrrc58
Wnt2	0	1.64177	0.536	0.032	0	Endo	Wnt2
Rasip1	0	1.64125	0.694	0.058	0	Endo	Rasip1
Vamp5	0	1.64082	0.719	0.126	0	Endo	Vamp5
4931406P16Rik	0	1.6362	0.775	0.222	0	Endo	4931406P16Rik
Gm4951	0	1.63514	0.595	0.115	0	Endo	Gm4951
Srgap1	0	1.63478	0.614	0.036	0	Endo	Srgap1
Sh3bp5	0	1.63414	0.87	0.405	0	Endo	Sh3bp5
Syne1	0	1.63019	0.744	0.189	0	Endo	Syne1
Nckap1	0	1.62998	0.675	0.058	0	Endo	Nckap1
Zfpm2	0	1.62783	0.511	0.032	0	Endo	Zfpm2
Emcn	0	1.62014	0.64	0.038	0	Endo	Emcn
Sbf2	0	1.61698	0.783	0.212	0	Endo	Sbf2
Myo6	0	1.61226	0.684	0.091	0	Endo	Myo6
Ica1	0	1.60876	0.621	0.038	0	Endo	Ica1
Nbea	0	1.60791	0.626	0.046	0	Endo	Nbea
Sgk1	0	1.60687	0.758	0.238	0	Endo	Sgk1
Rbpms	0	1.6063	0.784	0.222	0	Endo	Rbpms
Zbtb46	0	1.59767	0.65	0.069	0	Endo	Zbtb46
Gja1	0	1.59406	0.52	0.032	0	Endo	Gja1
Mb21d2	0	1.59307	0.619	0.038	0	Endo	Mb21d2
Cd93	0	1.58525	0.672	0.08	0	Endo	Cd93
Gas6	0	1.57524	0.622	0.059	0	Endo	Gas6
Ptprk	0	1.57014	0.591	0.044	0	Endo	Ptprk
Slc29a1	0	1.56691	0.758	0.174	0	Endo	Slc29a1
Nid1	0	1.5642	0.645	0.045	0	Endo	Nid1
Adamts1	0	1.56203	0.447	0.031	0	Endo	Adamts1
Mt1	0	1.56014	0.732	0.212	0	Endo	Mt1
Col4a2	0	1.55173	0.624	0.04	0	Endo	Col4a2
Ephb4	0	1.55045	0.646	0.036	0	Endo	Ephb4
Fmnl2	0	1.55004	0.827	0.252	0	Endo	Fmnl2
Ptprg	0	1.54784	0.604	0.041	0	Endo	Ptprg
Man2a1	0	1.54644	0.867	0.485	0	Endo	Man2a1
Atrnl1	0	1.53878	0.782	0.28	0	Endo	Atrnl1
Ushbp1	0	1.53668	0.646	0.039	0	Endo	Ushbp1
Sntb1	0	1.53612	0.698	0.161	0	Endo	Sntb1
Dhrs3	0	1.53377	0.711	0.137	0	Endo	Dhrs3
Rgl1	0	1.5323	0.816	0.233	0	Endo	Rgl1
Kitl	0	1.53103	0.575	0.065	0	Endo	Kitl
Yes1	0	1.52635	0.636	0.07	0	Endo	Yes1
Luzp1	0	1.51601	0.717	0.186	0	Endo	Luzp1
Slc9a3r2	0	1.50913	0.605	0.043	0	Endo	Slc9a3r2
Ndrg1	0	1.50243	0.655	0.092	0	Endo	Ndrg1
Tie1	0	1.50014	0.63	0.037	0	Endo	Tie1
Ece1	0	1.49155	0.713	0.151	0	Endo	Ece1
Tacc1	0	1.48647	0.841	0.442	0	Endo	Tacc1
Rbfox2	0	1.48341	0.614	0.054	0	Endo	Rbfox2
Jak1	0	1.48213	0.925	0.769	0	Endo	Jak1
Arap3	0	1.48117	0.678	0.083	0	Endo	Arap3
Chst15	0	1.47813	0.686	0.131	0	Endo	Chst15
Akap12	0	1.47806	0.583	0.061	0	Endo	Akap12
St3gal4	0	1.47028	0.803	0.328	0	Endo	St3gal4
Smad6	0	1.46579	0.555	0.066	0	Endo	Smad6
Clic4	0	1.46417	0.839	0.387	0	Endo	Clic4
Ccnd1	0	1.46304	0.646	0.147	0	Endo	Ccnd1
Tmcc3	0	1.45828	0.811	0.289	0	Endo	Tmcc3
Slc39a8	0	1.44949	0.591	0.051	0	Endo	Slc39a8
Podxl	0	1.44629	0.587	0.033	0	Endo	Podxl
Numb	0	1.4439	0.791	0.35	0	Endo	Numb
Tns1	0	1.43455	0.661	0.085	0	Endo	Tns1
Znrf1	0	1.43448	0.762	0.276	0	Endo	Znrf1
Sgpp1	0	1.42851	0.7	0.184	0	Endo	Sgpp1
Lamp2	0	1.42792	0.887	0.514	0	Endo	Lamp2
Tspan9	0	1.42073	0.623	0.072	0	Endo	Tspan9
Ccdc80	0	1.42024	0.593	0.036	0	Endo	Ccdc80
Hmcn1	0	1.41997	0.45	0.026	0	Endo	Hmcn1
Amotl2	0	1.41376	0.592	0.039	0	Endo	Amotl2
Txnip	0	1.40778	0.874	0.522	0	Endo	Txnip
Adarb1	0	1.40413	0.575	0.045	0	Endo	Adarb1
Arl15	0	1.4018	0.809	0.418	0	Endo	Arl15
Cpd	0	1.40008	0.687	0.125	0	Endo	Cpd
Cd38	0	1.39877	0.829	0.32	0	Endo	Cd38
Masp1	0	1.39851	0.578	0.034	0	Endo	Masp1
Arhgef7	0	1.39735	0.637	0.133	0	Endo	Arhgef7
Bace2	0	1.39674	0.58	0.03	0	Endo	Bace2
Csgalnact1	0	1.39065	0.522	0.03	0	Endo	Csgalnact1
Cdc42bpa	0	1.38835	0.582	0.042	0	Endo	Cdc42bpa
Dmd	0	1.38781	0.544	0.041	0	Endo	Dmd
Cpne8	0	1.38085	0.56	0.05	0	Endo	Cpne8
Pla2r1	0	1.37667	0.527	0.027	0	Endo	Pla2r1
Ttc28	0	1.36911	0.688	0.172	0	Endo	Ttc28
Nxn	0	1.36675	0.576	0.098	0	Endo	Nxn
Ctnnd1	0	1.36218	0.773	0.19	0	Endo	Ctnnd1
Id3	0	1.35963	0.812	0.298	0	Endo	Id3
Pdgfd	0	1.35502	0.485	0.031	0	Endo	Pdgfd
Sox18	0	1.3542	0.554	0.03	0	Endo	Sox18
Mmp14	0	1.35273	0.609	0.069	0	Endo	Mmp14
Xiap	0	1.35125	0.814	0.411	0	Endo	Xiap
Plxna4	0	1.34847	0.561	0.063	0	Endo	Plxna4
Hivep3	0	1.33976	0.646	0.154	0	Endo	Hivep3
Golga7	0	1.33566	0.69	0.191	0	Endo	Golga7
Dcbld1	0	1.33449	0.527	0.051	0	Endo	Dcbld1
Tcf4	0	1.33432	0.883	0.453	0	Endo	Tcf4
Zfp503	0	1.3327	0.519	0.033	0	Endo	Zfp503
Kcnb1	0	1.33217	0.526	0.042	0	Endo	Kcnb1
Shroom4	0	1.33016	0.496	0.028	0	Endo	Shroom4
Calm2	0	1.32776	0.897	0.684	0	Endo	Calm2
Ago3	0	1.32754	0.703	0.242	0	Endo	Ago3
Robo1	0	1.32435	0.415	0.024	0	Endo	Robo1
Rora	0	1.31805	0.728	0.196	0	Endo	Rora
Ap1b1	0	1.31466	0.702	0.207	0	Endo	Ap1b1
Enpep	0	1.31315	0.543	0.032	0	Endo	Enpep
Slfn5	0	1.31004	0.721	0.231	0	Endo	Slfn5
Emilin1	0	1.30861	0.567	0.045	0	Endo	Emilin1
Itga9	0	1.30399	0.783	0.193	0	Endo	Itga9
Fam222b	0	1.3005	0.64	0.162	0	Endo	Fam222b
Ccdc152	0	1.3005	0.455	0.054	0	Endo	Ccdc152
Agpat5	0	1.29963	0.667	0.197	0	Endo	Agpat5
Trim69	0	1.29102	0.336	0.046	0	Endo	Trim69
Zcchc14	0	1.28695	0.569	0.052	0	Endo	Zcchc14
Flnb	0	1.28094	0.699	0.183	0	Endo	Flnb
Schip1	0	1.2804	0.501	0.032	0	Endo	Schip1
Ppp1r2	0	1.27745	0.791	0.373	0	Endo	Ppp1r2
Notch1	0	1.2691	0.704	0.208	0	Endo	Notch1
Wwc2	0	1.26843	0.645	0.137	0	Endo	Wwc2
F11r	0	1.26531	0.604	0.094	0	Endo	F11r
Oip5os1	0	1.26521	0.727	0.271	0	Endo	Oip5os1
Rfk	0	1.26434	0.636	0.161	0	Endo	Rfk
Afap1l1	0	1.26269	0.535	0.026	0	Endo	Afap1l1
Mertk	0	1.2603	0.783	0.182	0	Endo	Mertk
Efnb2	0	1.25087	0.447	0.04	0	Endo	Efnb2
Pecam1	0	1.25007	0.845	0.426	0	Endo	Pecam1
Plscr4	0	1.24821	0.51	0.038	0	Endo	Plscr4
Abi1	0	1.24694	0.816	0.654	0	Endo	Abi1
Pcdh12	0	1.24479	0.532	0.028	0	Endo	Pcdh12
Mcc	0	1.24291	0.512	0.041	0	Endo	Mcc
Meis1	0	1.24268	0.5	0.07	0	Endo	Meis1
Hipk2	0	1.24214	0.732	0.3	0	Endo	Hipk2
Hyal2	0	1.24154	0.548	0.049	0	Endo	Hyal2
Dpysl3	0	1.23972	0.488	0.026	0	Endo	Dpysl3
Peak1	0	1.23971	0.838	0.403	0	Endo	Peak1
Fgd6	0	1.23507	0.627	0.124	0	Endo	Fgd6
Epn2	0	1.23319	0.536	0.051	0	Endo	Epn2
Ctnna1	0	1.23163	0.766	0.287	0	Endo	Ctnna1
Cxcl9	0	1.2307	0.399	0.047	0	Endo	Cxcl9
Cd47	0	1.23055	0.891	0.669	0	Endo	Cd47
Fzd4	0	1.23034	0.525	0.03	0	Endo	Fzd4
Epb41l2	0	1.22484	0.821	0.428	0	Endo	Epb41l2
Dpy19l4	0	1.21571	0.576	0.102	0	Endo	Dpy19l4
Crip2	0	1.21553	0.608	0.094	0	Endo	Crip2
S100a13	0	1.21418	0.718	0.295	0	Endo	S100a13
Adgrg3	0	1.21383	0.546	0.047	0	Endo	Adgrg3
Tmem106a	0	1.2115	0.635	0.135	0	Endo	Tmem106a
Oxr1	0	1.21067	0.703	0.282	0	Endo	Oxr1
Id4	0	1.21041	0.46	0.026	0	Endo	Id4
Enpp6	0	1.20914	0.332	0.022	0	Endo	Enpp6
Rcn1	0	1.20582	0.54	0.06	0	Endo	Rcn1
Aplp2	0	1.19301	0.784	0.369	0	Endo	Aplp2
Itm2b	0	1.19252	0.954	0.777	0	Endo	Itm2b
Fnbp1l	0	1.19187	0.547	0.068	0	Endo	Fnbp1l
Mxd4	0	1.19032	0.716	0.267	0	Endo	Mxd4
Spats2	0	1.18438	0.52	0.055	0	Endo	Spats2
Pde4d	0	1.18407	0.608	0.18	0	Endo	Pde4d
Osmr	0	1.17435	0.47	0.024	0	Endo	Osmr
Rarb	0	1.17188	0.427	0.027	0	Endo	Rarb
Cadps2	0	1.17181	0.447	0.029	0	Endo	Cadps2
Srgap2	0	1.16693	0.765	0.346	0	Endo	Srgap2
Il1r1	0	1.16637	0.443	0.032	0	Endo	Il1r1
Pttg1ip	0	1.16593	0.64	0.169	0	Endo	Pttg1ip
Fabp5	0	1.16551	0.538	0.106	0	Endo	Fabp5
Reep3	0	1.16446	0.757	0.325	0	Endo	Reep3
She	0	1.16427	0.506	0.033	0	Endo	She
Pea15a	0	1.15697	0.641	0.173	0	Endo	Pea15a
Dse	0	1.15347	0.699	0.201	0	Endo	Dse
Itga8	0	1.15275	0.426	0.03	0	Endo	Itga8
Dock4	0	1.14886	0.765	0.257	0	Endo	Dock4
Hes1	0	1.14704	0.556	0.174	0	Endo	Hes1
Cald1	0	1.1469	0.564	0.07	0	Endo	Cald1
Hgf	0	1.14525	0.398	0.065	0	Endo	Hgf
Tceal9	0	1.14522	0.623	0.181	0	Endo	Tceal9
Klf9	0	1.14442	0.61	0.165	0	Endo	Klf9
Cav2	0	1.14404	0.5	0.032	0	Endo	Cav2
Plk2	0	1.14156	0.538	0.127	0	Endo	Plk2
Tmem30a	0	1.13954	0.763	0.362	0	Endo	Tmem30a
Pxdn	0	1.13735	0.492	0.025	0	Endo	Pxdn
Lima1	0	1.13502	0.593	0.118	0	Endo	Lima1
Lrrc32	0	1.13291	0.481	0.029	0	Endo	Lrrc32
Ube2e2	0	1.1285	0.39	0.041	0	Endo	Ube2e2
Mtch1	0	1.12714	0.675	0.246	0	Endo	Mtch1
Ttc7b	0	1.12614	0.657	0.189	0	Endo	Ttc7b
2210408I21Rik	0	1.12594	0.412	0.066	0	Endo	2210408I21Rik
Actn4	0	1.1239	0.743	0.338	0	Endo	Actn4
Prkch	0	1.11913	0.821	0.381	0	Endo	Prkch
Plvap	0	1.11859	0.403	0.026	0	Endo	Plvap
Snx13	0	1.11403	0.674	0.245	0	Endo	Snx13
Sypl	0	1.11321	0.716	0.28	0	Endo	Sypl
Sema3f	0	1.11315	0.487	0.029	0	Endo	Sema3f
Kdelr2	0	1.1115	0.631	0.188	0	Endo	Kdelr2
Cdc42bpb	0	1.10615	0.547	0.092	0	Endo	Cdc42bpb
Fer	0	1.10106	0.57	0.109	0	Endo	Fer
Clec1a	0	1.10086	0.47	0.047	0	Endo	Clec1a
Nucb1	0	1.0958	0.661	0.224	0	Endo	Nucb1
Efnb1	0	1.09458	0.394	0.044	0	Endo	Efnb1
Olfm1	0	1.09325	0.412	0.059	0	Endo	Olfm1
Dysf	0	1.08792	0.552	0.095	0	Endo	Dysf
Mtss1	0	1.08773	0.802	0.376	0	Endo	Mtss1
C5ar2	0	1.08733	0.516	0.072	0	Endo	C5ar2
Slc38a6	0	1.08618	0.575	0.14	0	Endo	Slc38a6
Atp2b4	0	1.08503	0.648	0.146	0	Endo	Atp2b4
Ptprm	0	1.08501	0.768	0.169	0	Endo	Ptprm
Mir100hg	0	1.08372	0.385	0.02	0	Endo	Mir100hg
Bnip2	0	1.07613	0.677	0.261	0	Endo	Bnip2
Nr5a2	0	1.07195	0.448	0.032	0	Endo	Nr5a2
Asah2	0	1.07032	0.499	0.067	0	Endo	Asah2
Tnfsf10	0	1.06972	0.499	0.062	0	Endo	Tnfsf10
Ralb	0	1.06883	0.595	0.15	0	Endo	Ralb
Hs3st3b1	0	1.06809	0.549	0.114	0	Endo	Hs3st3b1
Ppfibp1	0	1.06623	0.512	0.072	0	Endo	Ppfibp1
Laptm4a	0	1.0657	0.789	0.417	0	Endo	Laptm4a
C1qtnf1	0	1.06543	0.459	0.023	0	Endo	C1qtnf1
Ccnd2	0	1.06506	0.734	0.29	0	Endo	Ccnd2
Cdh4	0	1.06427	0.392	0.02	0	Endo	Cdh4
Asb4	0	1.06395	0.264	0.017	0	Endo	Asb4
Tshz3	0	1.06219	0.493	0.06	0	Endo	Tshz3
Stk3	0	1.06018	0.617	0.191	0	Endo	Stk3
Zfp652	0	1.06015	0.719	0.307	0	Endo	Zfp652
Cd81	0	1.05605	0.819	0.334	0	Endo	Cd81
Samd12	0	1.05578	0.304	0.021	0	Endo	Samd12
Wls	0	1.0551	0.604	0.16	0	Endo	Wls
Bst2	0	1.05194	0.805	0.314	0	Endo	Bst2
Dab2ip	0	1.05015	0.494	0.044	0	Endo	Dab2ip
Hdac7	0	1.04801	0.63	0.17	0	Endo	Hdac7
Cyb5r3	0	1.04363	0.635	0.193	0	Endo	Cyb5r3
Ctla2a	0	1.04321	0.567	0.11	0	Endo	Ctla2a
Rhoc	0	1.04312	0.493	0.071	0	Endo	Rhoc
Anapc15	0	1.0418	0.545	0.142	0	Endo	Anapc15
Magi3	0	1.04166	0.632	0.197	0	Endo	Magi3
Ap2a2	0	1.03964	0.691	0.268	0	Endo	Ap2a2
Pik3r3	0	1.03936	0.373	0.05	0	Endo	Pik3r3
H1f0	0	1.03926	0.478	0.081	0	Endo	H1f0
Fmo1	0	1.03901	0.467	0.034	0	Endo	Fmo1
Csrp2	0	1.03856	0.487	0.069	0	Endo	Csrp2
Ecscr	0	1.03825	0.449	0.024	0	Endo	Ecscr
Hmbox1	0	1.03754	0.649	0.229	0	Endo	Hmbox1
Slc44a1	0	1.03426	0.586	0.147	0	Endo	Slc44a1
Smco4	0	1.03364	0.471	0.057	0	Endo	Smco4
Myo7a	0	1.03063	0.508	0.069	0	Endo	Myo7a
Anxa5	0	1.02978	0.768	0.314	0	Endo	Anxa5
Jcad	0	1.02769	0.429	0.025	0	Endo	Jcad
Klhl5	0	1.02753	0.573	0.147	0	Endo	Klhl5
Dgkh	0	1.02532	0.622	0.155	0	Endo	Dgkh
Gm17167	0	1.02525	0.408	0.019	0	Endo	Gm17167
Creb3l2	0	1.02257	0.536	0.108	0	Endo	Creb3l2
Plcb1	0	1.01886	0.359	0.064	0	Endo	Plcb1
Dock9	0	1.01741	0.584	0.125	0	Endo	Dock9
Tspan18	0	1.01722	0.422	0.022	0	Endo	Tspan18
Snx24	0	1.01551	0.629	0.152	0	Endo	Snx24
Sptan1	0	1.01463	0.758	0.421	0	Endo	Sptan1
Pam	0	1.01397	0.54	0.101	0	Endo	Pam
Map4k5	0	1.0117	0.569	0.139	0	Endo	Map4k5
Itgb1	0	1.01116	0.802	0.405	0	Endo	Itgb1
Lpar6	0	1.00615	0.515	0.118	0	Endo	Lpar6
Lrrc8a	0	1.00596	0.532	0.123	0	Endo	Lrrc8a
Agap1	0	1.00558	0.552	0.115	0	Endo	Agap1
Ophn1	0	1.00383	0.46	0.066	0	Endo	Ophn1
Calu	0	1.00297	0.604	0.18	0	Endo	Calu
Rgs7bp	0	1.00211	0.383	0.024	0	Endo	Rgs7bp
Serinc3	0	1.00193	0.939	0.845	0	Endo	Serinc3
Chst2	0	1.00169	0.411	0.027	0	Endo	Chst2
Tle1	0	1.00081	0.546	0.148	0	Endo	Tle1
Ppic	0	1.00022	0.444	0.027	0	Endo	Ppic
Ston1	0	0.997369	0.448	0.033	0	Endo	Ston1
Ccdc85b	0	0.996971	0.511	0.107	0	Endo	Ccdc85b
Map4	0	0.996241	0.719	0.33	0	Endo	Map4
Slc16a2	0	0.994028	0.428	0.033	0	Endo	Slc16a2
Tns3	0	0.993797	0.615	0.199	0	Endo	Tns3
Ttll7	0	0.988515	0.418	0.021	0	Endo	Ttll7
Lrrc8c	0	0.986958	0.745	0.36	0	Endo	Lrrc8c
Pdlim1	0	0.982093	0.588	0.157	0	Endo	Pdlim1
Tead1	0	0.981467	0.427	0.029	0	Endo	Tead1
Dock6	0	0.97784	0.463	0.04	0	Endo	Dock6
Slc43a2	0	0.977732	0.668	0.277	0	Endo	Slc43a2
Msr1	0	0.975413	0.494	0.191	0	Endo	Msr1
Cnn3	0	0.972762	0.593	0.15	0	Endo	Cnn3
Xdh	0	0.971671	0.65	0.227	0	Endo	Xdh
Acvr1	0	0.967793	0.465	0.063	0	Endo	Acvr1
Rapgef2	0	0.96633	0.777	0.423	0	Endo	Rapgef2
Rin2	0	0.962911	0.588	0.163	0	Endo	Rin2
Enox2	0	0.962444	0.634	0.257	0	Endo	Enox2
Gpr155	0	0.962433	0.452	0.077	0	Endo	Gpr155
Pnp	0	0.961749	0.635	0.268	0	Endo	Pnp
Ctnnb1	0	0.961688	0.743	0.409	0	Endo	Ctnnb1
Tpp1	0	0.961317	0.637	0.209	0	Endo	Tpp1
Mt2	0	0.960542	0.388	0.044	0	Endo	Mt2
Adamts9	0	0.959575	0.252	0.019	0	Endo	Adamts9
Klhl3	0	0.956302	0.432	0.036	0	Endo	Klhl3
Itsn1	0	0.954339	0.698	0.234	0	Endo	Itsn1
Gja4	0	0.953979	0.353	0.019	0	Endo	Gja4
Zfhx3	0	0.953396	0.652	0.213	0	Endo	Zfhx3
Unc45b	0	0.952994	0.404	0.022	0	Endo	Unc45b
Dll4	0	0.952683	0.404	0.029	0	Endo	Dll4
Asap1	0	0.951454	0.804	0.495	0	Endo	Asap1
Rnd3	0	0.951034	0.4	0.077	0	Endo	Rnd3
Tmcc2	0	0.947442	0.393	0.029	0	Endo	Tmcc2
Pls3	0	0.947387	0.427	0.041	0	Endo	Pls3
Flywch1	0	0.947375	0.442	0.059	0	Endo	Flywch1
Serpinb6a	0	0.947302	0.715	0.23	0	Endo	Serpinb6a
Tmem140	0	0.946149	0.512	0.109	0	Endo	Tmem140
Bok	0	0.945893	0.384	0.022	0	Endo	Bok
Cpne2	0	0.943558	0.515	0.092	0	Endo	Cpne2
Sntb2	0	0.94352	0.6	0.17	0	Endo	Sntb2
Gkap1	0	0.942246	0.443	0.062	0	Endo	Gkap1
Cbfa2t3	0	0.94142	0.543	0.152	0	Endo	Cbfa2t3
Hsp90b1	0	0.941048	0.839	0.586	0	Endo	Hsp90b1
Filip1	0	0.939336	0.39	0.021	0	Endo	Filip1
Qk	0	0.939109	0.857	0.617	0	Endo	Qk
Clec1b	0	0.935896	0.672	0.179	0	Endo	Clec1b
Ddah2	0	0.935003	0.412	0.032	0	Endo	Ddah2
Exoc6	0	0.934128	0.685	0.341	0	Endo	Exoc6
Fat4	0	0.932833	0.399	0.019	0	Endo	Fat4
Myo18a	0	0.930915	0.536	0.148	0	Endo	Myo18a
Arhgap32	0	0.926046	0.442	0.058	0	Endo	Arhgap32
Icam2	0	0.925088	0.489	0.1	0	Endo	Icam2
Eva1b	0	0.924999	0.478	0.084	0	Endo	Eva1b
Kank3	0	0.92408	0.42	0.029	0	Endo	Kank3
Scarb2	0	0.922748	0.719	0.354	0	Endo	Scarb2
Pde1c	0	0.922479	0.348	0.048	0	Endo	Pde1c
Ghr	0	0.921289	0.355	0.054	0	Endo	Ghr
Fkbp9	0	0.918973	0.435	0.038	0	Endo	Fkbp9
Nr3c2	0	0.918653	0.399	0.075	0	Endo	Nr3c2
Dapk2	0	0.917893	0.404	0.044	0	Endo	Dapk2
Cdc42ep2	0	0.917866	0.472	0.073	0	Endo	Cdc42ep2
Fam219a	0	0.917398	0.528	0.125	0	Endo	Fam219a
Fam3c	0	0.916424	0.578	0.184	0	Endo	Fam3c
Nfe2l1	0	0.916362	0.563	0.194	0	Endo	Nfe2l1
Serpinh1	0	0.916005	0.405	0.03	0	Endo	Serpinh1
Ipo11	0	0.915593	0.509	0.128	0	Endo	Ipo11
Jun	0	0.915545	0.621	0.451	0	Endo	Jun
Nqo2	0	0.915466	0.441	0.06	0	Endo	Nqo2
Mid2	0	0.91526	0.397	0.029	0	Endo	Mid2
Fscn1	0	0.914426	0.405	0.025	0	Endo	Fscn1
Etl4	0	0.911457	0.349	0.028	0	Endo	Etl4
Fam174b	0	0.911236	0.393	0.024	0	Endo	Fam174b
Mcam	0	0.911213	0.413	0.026	0	Endo	Mcam
Zfp366	0	0.909966	0.432	0.064	0	Endo	Zfp366
Oaz2	0	0.909541	0.518	0.13	0	Endo	Oaz2
Plet1os	0	0.90685	0.379	0.022	0	Endo	Plet1os
Arrb1	0	0.906492	0.516	0.117	0	Endo	Arrb1
Akr1b8	0	0.903749	0.377	0.021	0	Endo	Akr1b8
Sh3d19	0	0.903256	0.409	0.043	0	Endo	Sh3d19
Grb10	0	0.901112	0.371	0.021	0	Endo	Grb10
Sh3tc1	0	0.900763	0.435	0.061	0	Endo	Sh3tc1
S100a1	0	0.900005	0.477	0.096	0	Endo	S100a1
Tmem88	0	0.899452	0.447	0.067	0	Endo	Tmem88
Cyp2d22	0	0.897218	0.402	0.034	0	Endo	Cyp2d22
Tmem64	0	0.896846	0.63	0.207	0	Endo	Tmem64
Fcho2	0	0.895982	0.79	0.485	0	Endo	Fcho2
Mdfic	0	0.895206	0.588	0.179	0	Endo	Mdfic
Nfic	0	0.895193	0.529	0.147	0	Endo	Nfic
Limch1	0	0.892754	0.339	0.017	0	Endo	Limch1
Eid1	0	0.892138	0.538	0.185	0	Endo	Eid1
Gna12	0	0.892085	0.563	0.163	0	Endo	Gna12
Tns2	0	0.89037	0.416	0.026	0	Endo	Tns2
Khdrbs3	0	0.88718	0.336	0.022	0	Endo	Khdrbs3
Prrg1	0	0.886301	0.355	0.033	0	Endo	Prrg1
Ywhab	0	0.881003	0.758	0.43	0	Endo	Ywhab
Kcnq1	0	0.880942	0.4	0.036	0	Endo	Kcnq1
Egr1	0	0.880547	0.524	0.315	0	Endo	Egr1
Zhx3	0	0.879502	0.455	0.085	0	Endo	Zhx3
Rab12	0	0.875688	0.529	0.144	0	Endo	Rab12
Prkar1a	0	0.87398	0.729	0.403	0	Endo	Prkar1a
Mtus1	0	0.872048	0.546	0.134	0	Endo	Mtus1
Ypel2	0	0.871972	0.445	0.091	0	Endo	Ypel2
Smad1	0	0.869044	0.53	0.148	0	Endo	Smad1
Gm35533	0	0.866946	0.29	0.013	0	Endo	Gm35533
Mgat1	0	0.866613	0.548	0.175	0	Endo	Mgat1
Bicd2	0	0.866606	0.455	0.089	0	Endo	Bicd2
Prkce	0	0.866394	0.822	0.512	0	Endo	Prkce
Daam1	0	0.865794	0.526	0.145	0	Endo	Daam1
Gimap4	0	0.865653	0.73	0.294	0	Endo	Gimap4
Cfh	0	0.864059	0.502	0.18	0	Endo	Cfh
Dnajb14	0	0.863944	0.42	0.155	0	Endo	Dnajb14
Dstn	0	0.863582	0.628	0.225	0	Endo	Dstn
Inpp5a	0	0.863567	0.718	0.321	0	Endo	Inpp5a
Sptlc2	0	0.863563	0.659	0.303	0	Endo	Sptlc2
Tjp2	0	0.862829	0.426	0.057	0	Endo	Tjp2
Mbd1	0	0.862078	0.373	0.116	0	Endo	Mbd1
Abcc4	0	0.861671	0.518	0.17	0	Endo	Abcc4
Lrp6	0	0.861413	0.599	0.225	0	Endo	Lrp6
Vcl	0	0.857273	0.604	0.208	0	Endo	Vcl
Thra	0	0.857243	0.446	0.076	0	Endo	Thra
Yap1	0	0.856971	0.357	0.024	0	Endo	Yap1
Taok2	0	0.854575	0.522	0.142	0	Endo	Taok2
Kctd12b	0	0.854226	0.377	0.035	0	Endo	Kctd12b
Thbd	0	0.852184	0.339	0.045	0	Endo	Thbd
Wasl	0	0.851049	0.57	0.191	0	Endo	Wasl
Zeb1	0	0.85016	0.831	0.477	0	Endo	Zeb1
Macf1	0	0.847307	0.894	0.772	0	Endo	Macf1
Rnf213	0	0.845224	0.622	0.333	0	Endo	Rnf213
Rpn1	0	0.843326	0.591	0.226	0	Endo	Rpn1
Prkn	0	0.841688	0.401	0.107	0	Endo	Prkn
Phactr2	0	0.84137	0.626	0.203	0	Endo	Phactr2
Bcar1	0	0.840297	0.393	0.022	0	Endo	Bcar1
Nova2	0	0.837608	0.371	0.016	0	Endo	Nova2
2024-09-10	0	0.836623	0.408	0.057	0	Endo	2024-09-10
Rerg	0	0.836382	0.292	0.015	0	Endo	Rerg
Mxra7	0	0.836012	0.375	0.023	0	Endo	Mxra7
Capn2	0	0.834965	0.461	0.102	0	Endo	Capn2
Ptpn12	0	0.83376	0.712	0.327	0	Endo	Ptpn12
Smagp	0	0.833689	0.495	0.121	0	Endo	Smagp
Stx2	0	0.828434	0.415	0.063	0	Endo	Stx2
Scarf1	0	0.826712	0.409	0.043	0	Endo	Scarf1
Npl	0	0.826509	0.366	0.026	0	Endo	Npl
Il1a	0	0.826141	0.426	0.09	0	Endo	Il1a
Rhob	0	0.824994	0.622	0.3	0	Endo	Rhob
Cd151	0	0.824591	0.401	0.045	0	Endo	Cd151
Apold1	0	0.81804	0.309	0.018	0	Endo	Apold1
Mid1	0	0.817925	0.334	0.077	0	Endo	Mid1
Ripply3	0	0.817259	0.369	0.023	0	Endo	Ripply3
Pdk4	0	0.816577	0.308	0.016	0	Endo	Pdk4
Rab5c	0	0.815927	0.691	0.358	0	Endo	Rab5c
Gng12	0	0.814729	0.633	0.242	0	Endo	Gng12
Coro2b	0	0.81471	0.372	0.019	0	Endo	Coro2b
Insr	0	0.814667	0.481	0.279	0	Endo	Insr
Exoc6b	0	0.814209	0.654	0.305	0	Endo	Exoc6b
Cavin1	0	0.813334	0.369	0.024	0	Endo	Cavin1
Pik3c2b	0	0.812429	0.462	0.089	0	Endo	Pik3c2b
Uaca	0	0.810657	0.338	0.021	0	Endo	Uaca
Rapgef3	0	0.808702	0.368	0.018	0	Endo	Rapgef3
Gm15675	0	0.808461	0.537	0.166	0	Endo	Gm15675
Ap2s1	0	0.807572	0.616	0.277	0	Endo	Ap2s1
2510009E07Rik	0	0.807314	0.491	0.11	0	Endo	2510009E07Rik
Eml1	0	0.806801	0.369	0.029	0	Endo	Eml1
Mapk12	0	0.805815	0.372	0.026	0	Endo	Mapk12
Rsu1	0	0.80569	0.609	0.251	0	Endo	Rsu1
Lrp5	0	0.804599	0.466	0.106	0	Endo	Lrp5
Dnajc3	0	0.803825	0.693	0.365	0	Endo	Dnajc3
Hdgfl3	0	0.801294	0.37	0.038	0	Endo	Hdgfl3
Gab1	0	0.798895	0.387	0.066	0	Endo	Gab1
Mfge8	0	0.797191	0.397	0.038	0	Endo	Mfge8
Mib1	0	0.796876	0.655	0.29	0	Endo	Mib1
Pde10a	0	0.795711	0.343	0.025	0	Endo	Pde10a
1700025G04Rik	0	0.795549	0.459	0.122	0	Endo	1700025G04Rik
Parva	0	0.794032	0.356	0.026	0	Endo	Parva
Fam135a	0	0.79343	0.35	0.038	0	Endo	Fam135a
Zcchc24	0	0.79334	0.484	0.13	0	Endo	Zcchc24
Dpagt1	0	0.79097	0.392	0.052	0	Endo	Dpagt1
Cracr2b	0	0.789467	0.374	0.037	0	Endo	Cracr2b
Ryk	0	0.78831	0.392	0.042	0	Endo	Ryk
Armcx1	0	0.788079	0.341	0.019	0	Endo	Armcx1
4930402H24Rik	0	0.787096	0.478	0.123	0	Endo	4930402H24Rik
Serpina3g	0	0.784801	0.433	0.105	0	Endo	Serpina3g
Atrx	0	0.783401	0.816	0.58	0	Endo	Atrx
Nbeal1	0	0.782805	0.586	0.239	0	Endo	Nbeal1
Bcas3	0	0.780805	0.734	0.44	0	Endo	Bcas3
Cmtm3	0	0.778746	0.451	0.11	0	Endo	Cmtm3
Nhsl2	0	0.778588	0.397	0.055	0	Endo	Nhsl2
Vav3	0	0.778431	0.738	0.378	0	Endo	Vav3
Ccm2l	0	0.777169	0.359	0.02	0	Endo	Ccm2l
Stxbp1	0	0.777151	0.391	0.055	0	Endo	Stxbp1
Mcfd2	0	0.776619	0.49	0.137	0	Endo	Mcfd2
Spry4	0	0.776217	0.341	0.019	0	Endo	Spry4
Myzap	0	0.775662	0.355	0.041	0	Endo	Myzap
Add3	0	0.772944	0.789	0.462	0	Endo	Add3
Dnmbp	0	0.770609	0.415	0.078	0	Endo	Dnmbp
Abi2	0	0.76811	0.396	0.066	0	Endo	Abi2
Lepr	0	0.766934	0.366	0.048	0	Endo	Lepr
Cdc42ep1	0	0.766812	0.362	0.023	0	Endo	Cdc42ep1
Dip2c	0	0.766622	0.595	0.195	0	Endo	Dip2c
Tmem47	0	0.764271	0.339	0.017	0	Endo	Tmem47
Gm16083	0	0.763954	0.309	0.051	0	Endo	Gm16083
Ro60	0	0.762475	0.366	0.051	0	Endo	Ro60
Rnf144a	0	0.757132	0.554	0.174	0	Endo	Rnf144a
Wdr59	0	0.756974	0.379	0.058	0	Endo	Wdr59
Ifitm3	0	0.756251	0.878	0.402	0	Endo	Ifitm3
Cxcl16	0	0.755597	0.585	0.163	0	Endo	Cxcl16
Rac1	0	0.755473	0.786	0.504	0	Endo	Rac1
Ints6	0	0.750659	0.554	0.419	0	Endo	Ints6
Pdia3	0	0.750595	0.698	0.407	0	Endo	Pdia3
Sncaip	0	0.75003	0.283	0.013	0	Endo	Sncaip
Ets2	0	0.74948	0.737	0.296	0	Endo	Ets2
Zfp521	0	0.746697	0.265	0.027	0	Endo	Zfp521
Aopep	0	0.744508	0.703	0.31	0	Endo	Aopep
Prickle2	0	0.74382	0.309	0.015	0	Endo	Prickle2
Slc2a13	0	0.743413	0.273	0.015	0	Endo	Slc2a13
Gm12216	0	0.742776	0.38	0.12	0	Endo	Gm12216
Hlx	0	0.742089	0.372	0.068	0	Endo	Hlx
Tsc22d1	0	0.740361	0.46	0.147	0	Endo	Tsc22d1
Arl4a	0	0.740177	0.432	0.129	0	Endo	Arl4a
Cyth3	0	0.740169	0.463	0.132	0	Endo	Cyth3
Smim10l1	0	0.738298	0.412	0.099	0	Endo	Smim10l1
Npdc1	0	0.738284	0.338	0.018	0	Endo	Npdc1
Pgm2	0	0.737972	0.387	0.086	0	Endo	Pgm2
Efna1	0	0.737055	0.33	0.018	0	Endo	Efna1
Fas	0	0.735627	0.476	0.108	0	Endo	Fas
Tbc1d4	0	0.734827	0.443	0.099	0	Endo	Tbc1d4
Spats2l	0	0.733525	0.313	0.02	0	Endo	Spats2l
Rarg	0	0.731961	0.372	0.057	0	Endo	Rarg
Tspan12	0	0.730623	0.348	0.027	0	Endo	Tspan12
Gnb4	0	0.730591	0.343	0.039	0	Endo	Gnb4
Afdn	0	0.726724	0.423	0.096	0	Endo	Afdn
Stim2	0	0.726072	0.674	0.337	0	Endo	Stim2
Thsd1	0	0.72586	0.321	0.019	0	Endo	Thsd1
Gm46565	0	0.725601	0.27	0.015	0	Endo	Gm46565
Fyn	0	0.725545	0.87	0.599	0	Endo	Fyn
Stard9	0	0.725148	0.445	0.119	0	Endo	Stard9
Glul	0	0.724321	0.658	0.293	0	Endo	Glul
Trio	0	0.723431	0.56	0.22	0	Endo	Trio
Map4k3	0	0.721663	0.502	0.172	0	Endo	Map4k3
Cdkn1c	0	0.719921	0.28	0.021	0	Endo	Cdkn1c
Impad1	0	0.719673	0.437	0.12	0	Endo	Impad1
Sorbs1	0	0.719524	0.506	0.142	0	Endo	Sorbs1
Gm10605	0	0.719118	0.311	0.017	0	Endo	Gm10605
Tprgl	0	0.718245	0.561	0.252	0	Endo	Tprgl
Cntln	0	0.717819	0.367	0.073	0	Endo	Cntln
Pkd2	0	0.716908	0.339	0.036	0	Endo	Pkd2
Xkr6	0	0.716836	0.301	0.031	0	Endo	Xkr6
Mxra8	0	0.716589	0.322	0.018	0	Endo	Mxra8
Hbegf	0	0.71584	0.343	0.089	0	Endo	Hbegf
Acer3	0	0.715061	0.666	0.309	0	Endo	Acer3
Fut11	0	0.714633	0.385	0.071	0	Endo	Fut11
Frmd4a	0	0.714113	0.474	0.144	0	Endo	Frmd4a
Fign	0	0.712367	0.256	0.018	0	Endo	Fign
Tbl1x	0	0.711603	0.671	0.349	0	Endo	Tbl1x
Prelp	0	0.710786	0.287	0.016	0	Endo	Prelp
Apaf1	0	0.709539	0.531	0.221	0	Endo	Apaf1
Gna11	0	0.709351	0.392	0.078	0	Endo	Gna11
Gnaq	0	0.70912	0.786	0.452	0	Endo	Gnaq
Calml4	0	0.708917	0.292	0.019	0	Endo	Calml4
Mcu	0	0.70727	0.606	0.265	0	Endo	Mcu
Pja2	0	0.707225	0.466	0.147	0	Endo	Pja2
Nectin2	0	0.706391	0.347	0.035	0	Endo	Nectin2
Slk	0	0.706258	0.649	0.323	0	Endo	Slk
A830082K12Rik	0	0.704861	0.273	0.013	0	Endo	A830082K12Rik
Gpatch2	0	0.704645	0.439	0.13	0	Endo	Gpatch2
Ahr	0	0.704637	0.425	0.109	0	Endo	Ahr
Fbxl17	0	0.703414	0.777	0.535	0	Endo	Fbxl17
Fam20a	0	0.701549	0.312	0.022	0	Endo	Fam20a
Cttnbp2nl	0	0.700523	0.428	0.109	0	Endo	Cttnbp2nl
Msantd4	0	0.700228	0.371	0.069	0	Endo	Msantd4
Xpc	0	0.698766	0.385	0.083	0	Endo	Xpc
Fus	0	0.697209	0.823	0.725	0	Endo	Fus
Parvb	0	0.696601	0.423	0.088	0	Endo	Parvb
Nos3	0	0.696008	0.316	0.016	0	Endo	Nos3
Dync1i2	0	0.695839	0.649	0.381	0	Endo	Dync1i2
Abcg2	0	0.694926	0.313	0.054	0	Endo	Abcg2
Eps15	0	0.690658	0.661	0.351	0	Endo	Eps15
Exoc5	0	0.690454	0.603	0.301	0	Endo	Exoc5
Adipor1	0	0.689167	0.711	0.373	0	Endo	Adipor1
Mgat4b	0	0.689117	0.386	0.079	0	Endo	Mgat4b
Zfp532	0	0.688645	0.341	0.053	0	Endo	Zfp532
Ptgs1	0	0.68858	0.576	0.171	0	Endo	Ptgs1
Fndc3b	0	0.68789	0.681	0.295	0	Endo	Fndc3b
Pear1	0	0.687482	0.386	0.059	0	Endo	Pear1
Lman1	0	0.686387	0.436	0.124	0	Endo	Lman1
Mprip	0	0.685394	0.549	0.214	0	Endo	Mprip
Sh3tc2	0	0.68423	0.286	0.013	0	Endo	Sh3tc2
Sox7	0	0.683974	0.303	0.014	0	Endo	Sox7
Prr5l	0	0.683469	0.395	0.099	0	Endo	Prr5l
Mapk3	0	0.683363	0.483	0.169	0	Endo	Mapk3
Cuedc1	0	0.68297	0.352	0.044	0	Endo	Cuedc1
Tnfrsf1a	0	0.682147	0.588	0.233	0	Endo	Tnfrsf1a
Igf1r	0	0.681905	0.661	0.21	0	Endo	Igf1r
P2ry1	0	0.680502	0.303	0.018	0	Endo	P2ry1
Sorbs3	0	0.680123	0.318	0.022	0	Endo	Sorbs3
Upp2	0	0.67881	0.301	0.052	0	Endo	Upp2
Clip1	0	0.678782	0.573	0.246	0	Endo	Clip1
Ctdsp2	0	0.677962	0.537	0.223	0	Endo	Ctdsp2
Ifi204	0	0.675738	0.596	0.206	0	Endo	Ifi204
Strn4	0	0.675427	0.416	0.132	0	Endo	Strn4
Ifi44	0	0.673973	0.288	0.041	0	Endo	Ifi44
Gpx4	0	0.673817	0.748	0.464	0	Endo	Gpx4
Hook3	0	0.670777	0.584	0.273	0	Endo	Hook3
Tuba1b	0	0.670356	0.678	0.389	0	Endo	Tuba1b
Rras	0	0.668957	0.406	0.111	0	Endo	Rras
Sgms1	0	0.668502	0.769	0.469	0	Endo	Sgms1
Fez2	0	0.668458	0.384	0.086	0	Endo	Fez2
Klhl4	0	0.668321	0.296	0.021	0	Endo	Klhl4
Slc26a10	0	0.667508	0.288	0.037	0	Endo	Slc26a10
Gpr146	0	0.666178	0.371	0.083	0	Endo	Gpr146
St6galnac3	0	0.665809	0.755	0.304	0	Endo	St6galnac3
Pitpnm2	0	0.665146	0.401	0.081	0	Endo	Pitpnm2
Klf4	0	0.66439	0.53	0.318	0	Endo	Klf4
Rgs3	0	0.664204	0.448	0.119	0	Endo	Rgs3
Vat1	0	0.663823	0.392	0.082	0	Endo	Vat1
Ifi207	0	0.663766	0.566	0.237	0	Endo	Ifi207
Fmn1	0	0.662663	0.388	0.102	0	Endo	Fmn1
Slc7a7	0	0.6609	0.395	0.103	0	Endo	Slc7a7
Tal1	0	0.66076	0.301	0.016	0	Endo	Tal1
Acap2	0	0.658684	0.713	0.435	0	Endo	Acap2
Tspan2	0	0.656695	0.378	0.069	0	Endo	Tspan2
Mesd	0	0.655723	0.379	0.089	0	Endo	Mesd
Large1	0	0.655377	0.5	0.164	0	Endo	Large1
Hmgb1	0	0.655038	0.849	0.669	0	Endo	Hmgb1
Fam43a	0	0.652732	0.491	0.181	0	Endo	Fam43a
Bik	0	0.652537	0.298	0.02	0	Endo	Bik
Tulp4	0	0.65145	0.57	0.257	0	Endo	Tulp4
Tbx2	0	0.651192	0.293	0.016	0	Endo	Tbx2
Ccser2	0	0.65095	0.497	0.181	0	Endo	Ccser2
Gstm2	0	0.649446	0.305	0.024	0	Endo	Gstm2
4930503L19Rik	0	0.648134	0.327	0.05	0	Endo	4930503L19Rik
Apc	0	0.647782	0.685	0.393	0	Endo	Apc
Serpina3f	0	0.646559	0.278	0.037	0	Endo	Serpina3f
Bag3	0	0.64607	0.364	0.097	0	Endo	Bag3
Hip1	0	0.645915	0.614	0.264	0	Endo	Hip1
St5	0	0.645313	0.287	0.024	0	Endo	St5
Ybx1	0	0.644242	0.842	0.655	0	Endo	Ybx1
Evi5	0	0.643844	0.495	0.179	0	Endo	Evi5
Sox17	0	0.643451	0.286	0.013	0	Endo	Sox17
Gm13889	0	0.642119	0.261	0.013	0	Endo	Gm13889
Dnajc10	0	0.641085	0.403	0.121	0	Endo	Dnajc10
Tspan4	0	0.641064	0.381	0.078	0	Endo	Tspan4
Gabarapl1	0	0.640078	0.463	0.13	0	Endo	Gabarapl1
Mest	0	0.63973	0.265	0.015	0	Endo	Mest
Slc31a2	0	0.638062	0.372	0.088	0	Endo	Slc31a2
Ldlrad4	0	0.637076	0.581	0.251	0	Endo	Ldlrad4
Mtss2	0	0.636579	0.279	0.018	0	Endo	Mtss2
Sav1	0	0.635264	0.422	0.134	0	Endo	Sav1
Ccnyl1	0	0.633958	0.388	0.162	0	Endo	Ccnyl1
Cds2	0	0.633785	0.528	0.208	0	Endo	Cds2
Mndal	0	0.633556	0.773	0.557	0	Endo	Mndal
Hdac1	0	0.633363	0.593	0.31	0	Endo	Hdac1
Agfg2	0	0.632758	0.352	0.07	0	Endo	Agfg2
2024-09-11	0	0.632044	0.606	0.284	0	Endo	2024-09-11
Dock7	0	0.631259	0.39	0.112	0	Endo	Dock7
Ppp2r5e	0	0.631192	0.621	0.332	0	Endo	Ppp2r5e
1110038F14Rik	0	0.63062	0.388	0.117	0	Endo	1110038F14Rik
Gas7	0	0.630181	0.4	0.115	0	Endo	Gas7
Selenof	0	0.629165	0.613	0.329	0	Endo	Selenof
Mfsd5	0	0.6281	0.383	0.102	0	Endo	Mfsd5
Cltc	0	0.627877	0.846	0.635	0	Endo	Cltc
Zfp462	0	0.625874	0.256	0.015	0	Endo	Zfp462
Dynll2	0	0.625538	0.459	0.171	0	Endo	Dynll2
Pura	0	0.625004	0.603	0.313	0	Endo	Pura
Tmem132e	0	0.623158	0.285	0.012	0	Endo	Tmem132e
Kctd10	0	0.622768	0.407	0.138	0	Endo	Kctd10
Chst7	0	0.622319	0.283	0.018	0	Endo	Chst7
Adgrg1	0	0.621895	0.282	0.018	0	Endo	Adgrg1
Tmem44	0	0.621793	0.271	0.012	0	Endo	Tmem44
Plod1	0	0.62162	0.448	0.122	0	Endo	Plod1
Hoxb5	0	0.621451	0.274	0.014	0	Endo	Hoxb5
Cxcl10	0	0.620228	0.295	0.101	0	Endo	Cxcl10
Vamp3	0	0.620221	0.405	0.133	0	Endo	Vamp3
Bcl6b	0	0.620132	0.252	0.014	0	Endo	Bcl6b
Ckap4	0	0.619863	0.406	0.108	0	Endo	Ckap4
Tmbim1	0	0.619633	0.34	0.062	0	Endo	Tmbim1
Laptm4b	0	0.61958	0.272	0.048	0	Endo	Laptm4b
Tgoln1	0	0.619479	0.643	0.346	0	Endo	Tgoln1
Pitpnc1	0	0.617166	0.863	0.6	0	Endo	Pitpnc1
Trim56	0	0.615803	0.424	0.142	0	Endo	Trim56
Trpc3	0	0.615245	0.25	0.01	0	Endo	Trpc3
Slc39a1	0	0.612917	0.491	0.179	0	Endo	Slc39a1
Fundc2	0	0.612456	0.416	0.156	0	Endo	Fundc2
Gse1	0	0.612415	0.488	0.25	0	Endo	Gse1
Farp1	0	0.611953	0.357	0.068	0	Endo	Farp1
Tpm1	0	0.611646	0.361	0.09	0	Endo	Tpm1
Dmwd	0	0.611358	0.329	0.052	0	Endo	Dmwd
Man1c1	0	0.610243	0.404	0.13	0	Endo	Man1c1
Adgra2	0	0.608539	0.284	0.018	0	Endo	Adgra2
Gmpr	0	0.607825	0.263	0.015	0	Endo	Gmpr
Fam189a2	0	0.6076	0.271	0.013	0	Endo	Fam189a2
Gas2l1	0	0.607225	0.302	0.036	0	Endo	Gas2l1
Arhgap35	0	0.606546	0.454	0.15	0	Endo	Arhgap35
Ltbr	0	0.606409	0.378	0.086	0	Endo	Ltbr
Mapre1	0	0.606136	0.618	0.373	0	Endo	Mapre1
Mpdz	0	0.603497	0.263	0.016	0	Endo	Mpdz
Lars2	0	0.602864	0.846	0.687	0	Endo	Lars2
Cfdp1	0	0.602546	0.512	0.245	0	Endo	Cfdp1
Tm9sf3	0	0.602295	0.722	0.474	0	Endo	Tm9sf3
Ripor1	0	0.601414	0.355	0.081	0	Endo	Ripor1
Cyb5a	0	0.600765	0.726	0.322	0	Endo	Cyb5a
Irf1	0	0.600456	0.59	0.389	0	Endo	Irf1
Camk1	0	0.600189	0.36	0.078	0	Endo	Camk1
Rab3il1	0	0.599795	0.33	0.056	0	Endo	Rab3il1
Rab13	0	0.599044	0.271	0.026	0	Endo	Rab13
Canx	0	0.598843	0.767	0.505	0	Endo	Canx
Parp14	0	0.59873	0.556	0.291	0	Endo	Parp14
Slc25a4	0	0.598685	0.448	0.189	0	Endo	Slc25a4
Ada	0	0.598256	0.282	0.035	0	Endo	Ada
Polg2	0	0.597742	0.396	0.21	0	Endo	Polg2
B3gnt3	0	0.597633	0.289	0.019	0	Endo	B3gnt3
Hoxa5	0	0.59721	0.252	0.017	0	Endo	Hoxa5
Ces2g	0	0.596566	0.274	0.015	0	Endo	Ces2g
Ndst1	0	0.595736	0.502	0.199	0	Endo	Ndst1
Ifi203	0	0.59422	0.694	0.456	0	Endo	Ifi203
Rps6ka2	0	0.593908	0.308	0.046	0	Endo	Rps6ka2
Gm42418	0	0.593516	1	1	0	Endo	Gm42418
Rab11a	0	0.592117	0.589	0.302	0	Endo	Rab11a
Qsox1	0	0.592093	0.368	0.089	0	Endo	Qsox1
Scamp1	0	0.58944	0.338	0.066	0	Endo	Scamp1
Zmiz1	0	0.588462	0.696	0.433	0	Endo	Zmiz1
Nfix	0	0.58788	0.387	0.101	0	Endo	Nfix
Pggt1b	0	0.586768	0.414	0.149	0	Endo	Pggt1b
Dennd6a	0	0.585569	0.554	0.262	0	Endo	Dennd6a
Slf2	0	0.585439	0.527	0.249	0	Endo	Slf2
Psen2	0	0.585111	0.484	0.187	0	Endo	Psen2
Gm12840	0	0.583052	0.369	0.11	0	Endo	Gm12840
Tpst2	0	0.582997	0.569	0.271	0	Endo	Tpst2
Iqsec2	0	0.582721	0.287	0.054	0	Endo	Iqsec2
Tmem109	0	0.581419	0.39	0.109	0	Endo	Tmem109
Calr	0	0.580556	0.776	0.576	0	Endo	Calr
Lbp	0	0.580133	0.282	0.031	0	Endo	Lbp
Acadsb	0	0.580122	0.356	0.084	0	Endo	Acadsb
Tspan15	0	0.578375	0.373	0.08	0	Endo	Tspan15
Tmem256	0	0.577903	0.482	0.203	0	Endo	Tmem256
Camta1	0	0.57776	0.485	0.215	0	Endo	Camta1
Pbx1	0	0.57304	0.622	0.187	0	Endo	Pbx1
Clec2d	0	0.57252	0.595	0.334	0	Endo	Clec2d
Gnb1	0	0.571416	0.818	0.619	0	Endo	Gnb1
Crk	0	0.570409	0.641	0.369	0	Endo	Crk
Tmem59	0	0.569875	0.672	0.41	0	Endo	Tmem59
Rbbp9	0	0.569739	0.276	0.032	0	Endo	Rbbp9
Nenf	0	0.569501	0.4	0.129	0	Endo	Nenf
Camsap2	0	0.568985	0.419	0.147	0	Endo	Camsap2
Rnase4	0	0.568574	0.317	0.066	0	Endo	Rnase4
C2cd2	0	0.568526	0.333	0.072	0	Endo	C2cd2
Rcbtb1	0	0.565314	0.362	0.098	0	Endo	Rcbtb1
Tnfsf12	0	0.561937	0.305	0.059	0	Endo	Tnfsf12
Ptpn14	0	0.56192	0.276	0.027	0	Endo	Ptpn14
Armcx3	0	0.561326	0.319	0.077	0	Endo	Armcx3
Arl4d	0	0.560997	0.304	0.063	0	Endo	Arl4d
Il13ra1	0	0.56067	0.48	0.165	0	Endo	Il13ra1
Ap2m1	0	0.560072	0.507	0.242	0	Endo	Ap2m1
Lamp1	0	0.559062	0.828	0.46	0	Endo	Lamp1
Fmnl3	0	0.558606	0.404	0.119	0	Endo	Fmnl3
Tmem164	0	0.557138	0.642	0.362	0	Endo	Tmem164
Hras	0	0.55472	0.337	0.099	0	Endo	Hras
Vps35	0	0.553873	0.505	0.236	0	Endo	Vps35
Cflar	0	0.553529	0.66	0.352	0	Endo	Cflar
Cebpd	0	0.553419	0.384	0.135	0	Endo	Cebpd
Marcks	0	0.552576	0.804	0.392	0	Endo	Marcks
Nt5c3	0	0.550892	0.378	0.145	0	Endo	Nt5c3
Tlnrd1	0	0.549819	0.321	0.065	0	Endo	Tlnrd1
Rcn3	0	0.548715	0.259	0.03	0	Endo	Rcn3
Cdr2l	0	0.548476	0.251	0.012	0	Endo	Cdr2l
Ankrd50	0	0.547433	0.299	0.056	0	Endo	Ankrd50
Serinc1	0	0.546338	0.571	0.306	0	Endo	Serinc1
Pdia6	0	0.545697	0.533	0.288	0	Endo	Pdia6
Adam15	0	0.545597	0.289	0.05	0	Endo	Adam15
Twf1	0	0.545169	0.422	0.147	0	Endo	Twf1
Cnrip1	0	0.54491	0.255	0.032	0	Endo	Cnrip1
Rnf130	0	0.543204	0.675	0.388	0	Endo	Rnf130
Helz	0	0.542428	0.606	0.328	0	Endo	Helz
Klc1	0	0.540091	0.402	0.147	0	Endo	Klc1
Lpcat1	0	0.539982	0.358	0.097	0	Endo	Lpcat1
Stxbp5	0	0.539919	0.466	0.186	0	Endo	Stxbp5
Crtap	0	0.539186	0.292	0.04	0	Endo	Crtap
Stard4	0	0.537821	0.36	0.102	0	Endo	Stard4
Cers4	0	0.537796	0.416	0.131	0	Endo	Cers4
Plcg1	0	0.537565	0.333	0.073	0	Endo	Plcg1
Peli2	0	0.536795	0.295	0.054	0	Endo	Peli2
Tom1l2	0	0.535381	0.443	0.179	0	Endo	Tom1l2
Irgm1	0	0.534766	0.343	0.118	0	Endo	Irgm1
Dync1h1	0	0.534629	0.624	0.367	0	Endo	Dync1h1
Clta	0	0.533678	0.792	0.61	0	Endo	Clta
Camk2n1	0	0.532978	0.309	0.059	0	Endo	Camk2n1
Pcbp1	0	0.532515	0.695	0.464	0	Endo	Pcbp1
Ift43	0	0.532416	0.254	0.028	0	Endo	Ift43
Mgmt	0	0.532273	0.294	0.074	0	Endo	Mgmt
Grasp	0	0.53203	0.379	0.104	0	Endo	Grasp
6430548M08Rik	0	0.531459	0.374	0.109	0	Endo	6430548M08Rik
Slc25a37	0	0.53144	0.364	0.109	0	Endo	Slc25a37
Dpysl2	0	0.531214	0.43	0.168	0	Endo	Dpysl2
Zfp715	0	0.530792	0.308	0.07	0	Endo	Zfp715
Ly96	0	0.530047	0.362	0.111	0	Endo	Ly96
Ifi27	0	0.52842	0.427	0.17	0	Endo	Ifi27
Ybx3	0	0.528372	0.468	0.2	0	Endo	Ybx3
Wipi1	0	0.527886	0.264	0.031	0	Endo	Wipi1
Spred2	0	0.527627	0.455	0.178	0	Endo	Spred2
Slc9a1	0	0.527525	0.484	0.225	0	Endo	Slc9a1
Rell1	0	0.526901	0.643	0.346	0	Endo	Rell1
Tbc1d22a	0	0.526755	0.52	0.262	0	Endo	Tbc1d22a
Wars	0	0.526472	0.324	0.095	0	Endo	Wars
Prkacb	0	0.525105	0.513	0.248	0	Endo	Prkacb
Atxn7l3b	0	0.525087	0.545	0.285	0	Endo	Atxn7l3b
2210408F21Rik	0	0.524766	0.263	0.07	0	Endo	2210408F21Rik
Efcab14	0	0.523569	0.435	0.175	0	Endo	Efcab14
Spred1	0	0.523332	0.415	0.153	0	Endo	Spred1
Ehbp1	0	0.521564	0.305	0.076	0	Endo	Ehbp1
Zfp704	0	0.520381	0.261	0.045	0	Endo	Zfp704
Ext2	0	0.518496	0.391	0.129	0	Endo	Ext2
Atpif1	0	0.518343	0.608	0.329	0	Endo	Atpif1
Trp53i11	0	0.517235	0.391	0.155	0	Endo	Trp53i11
Cbx6	0	0.516137	0.284	0.052	0	Endo	Cbx6
Rab27a	0	0.51561	0.429	0.15	0	Endo	Rab27a
Slc38a10	0	0.515089	0.41	0.156	0	Endo	Slc38a10
2900026A02Rik	0	0.514748	0.284	0.038	0	Endo	2900026A02Rik
Slc9a9	0	0.514561	0.769	0.474	0	Endo	Slc9a9
Clock	0	0.514545	0.463	0.202	0	Endo	Clock
Card10	0	0.514114	0.261	0.024	0	Endo	Card10
Vps13c	0	0.513007	0.43	0.185	0	Endo	Vps13c
Gnas	0	0.512952	0.891	0.761	0	Endo	Gnas
Sema6b	0	0.512793	0.259	0.023	0	Endo	Sema6b
Tubb5	0	0.512658	0.663	0.417	0	Endo	Tubb5
Leprot	0	0.512593	0.477	0.192	0	Endo	Leprot
Nras	0	0.512213	0.485	0.233	0	Endo	Nras
Ube2r2	0	0.512197	0.571	0.314	0	Endo	Ube2r2
Stx12	0	0.512046	0.431	0.172	0	Endo	Stx12
Ivns1abp	0	0.511159	0.572	0.344	0	Endo	Ivns1abp
Emc7	0	0.510719	0.454	0.208	0	Endo	Emc7
2900097C17Rik	0	0.51059	0.532	0.256	0	Endo	2900097C17Rik
Fam102b	0	0.510569	0.396	0.145	0	Endo	Fam102b
Itpripl2	0	0.510429	0.398	0.134	0	Endo	Itpripl2
Strn3	0	0.510253	0.764	0.558	0	Endo	Strn3
Stk25	0	0.508981	0.328	0.088	0	Endo	Stk25
Smarca2	0	0.50884	0.655	0.408	0	Endo	Smarca2
Trim35	0	0.508331	0.399	0.146	0	Endo	Trim35
Rtl8a	0	0.506892	0.265	0.043	0	Endo	Rtl8a
Rilpl1	0	0.505194	0.256	0.037	0	Endo	Rilpl1
Rhobtb1	0	0.505155	0.31	0.075	0	Endo	Rhobtb1
Tax1bp3	0	0.502363	0.293	0.075	0	Endo	Tax1bp3
Id1	0	0.50184	0.378	0.124	0	Endo	Id1
Myo1d	0	0.50119	0.352	0.07	0	Endo	Myo1d
Tfec	0	0.499771	0.339	0.097	0	Endo	Tfec
Lpp	0	0.498522	0.785	0.56	0	Endo	Lpp
B230219D22Rik	0	0.498431	0.51	0.272	0	Endo	B230219D22Rik
Txndc12	0	0.497984	0.305	0.073	0	Endo	Txndc12
Pde7b	0	0.49764	0.591	0.223	0	Endo	Pde7b
Gphn	0	0.496867	0.893	0.769	0	Endo	Gphn
Trim47	0	0.496604	0.275	0.051	0	Endo	Trim47
Gcc2	0	0.494167	0.393	0.164	0	Endo	Gcc2
Dag1	0	0.49391	0.46	0.178	0	Endo	Dag1
Mef2a	0	0.493519	0.813	0.603	0	Endo	Mef2a
Imp3	0	0.493027	0.44	0.216	0	Endo	Imp3
Prrc2b	0	0.492176	0.606	0.332	0	Endo	Prrc2b
Ankrd40	0	0.491316	0.355	0.128	0	Endo	Ankrd40
Sbno2	0	0.490563	0.449	0.242	0	Endo	Sbno2
Sptssa	0	0.489648	0.468	0.234	0	Endo	Sptssa
Tmco1	0	0.489521	0.472	0.23	0	Endo	Tmco1
Slc36a4	0	0.488264	0.274	0.056	0	Endo	Slc36a4
Ppm1f	0	0.488233	0.254	0.035	0	Endo	Ppm1f
H2-T23	0	0.488212	0.704	0.497	0	Endo	H2-T23
Atp6v0a2	0	0.488158	0.391	0.143	0	Endo	Atp6v0a2
Kat2b	0	0.488119	0.567	0.3	0	Endo	Kat2b
Dynlt3	0	0.48556	0.361	0.137	0	Endo	Dynlt3
Zbtb38	0	0.485112	0.412	0.149	0	Endo	Zbtb38
Kdelr1	0	0.484845	0.452	0.208	0	Endo	Kdelr1
Erc1	0	0.483518	0.4	0.142	0	Endo	Erc1
Atp6v0a1	0	0.482884	0.465	0.192	0	Endo	Atp6v0a1
Spns2	0	0.482392	0.274	0.048	0	Endo	Spns2
Nck1	0	0.48196	0.542	0.282	0	Endo	Nck1
Asap2	0	0.48195	0.278	0.052	0	Endo	Asap2
Myo1c	0	0.481926	0.507	0.248	0	Endo	Myo1c
Nf1	0	0.481311	0.56	0.313	0	Endo	Nf1
Cebpg	0	0.48066	0.473	0.224	0	Endo	Cebpg
Anp32a	0	0.480427	0.635	0.423	0	Endo	Anp32a
Ncoa3	0	0.479927	0.699	0.482	0	Endo	Ncoa3
Renbp	0	0.47991	0.345	0.103	0	Endo	Renbp
Cdkn1a	0	0.479506	0.326	0.163	0	Endo	Cdkn1a
Sod1	0	0.478548	0.736	0.445	0	Endo	Sod1
Plscr3	0	0.478484	0.261	0.05	0	Endo	Plscr3
Cenpb	0	0.478049	0.38	0.154	0	Endo	Cenpb
Ptpn9	0	0.477826	0.374	0.147	0	Endo	Ptpn9
Cdk4	0	0.477087	0.337	0.12	0	Endo	Cdk4
P4ha1	0	0.476855	0.497	0.295	0	Endo	P4ha1
Il3ra	0	0.476263	0.271	0.057	0	Endo	Il3ra
Gnai2	0	0.474535	0.839	0.7	0	Endo	Gnai2
Sel1l	0	0.474184	0.435	0.186	0	Endo	Sel1l
Kcnk6	0	0.473839	0.276	0.062	0	Endo	Kcnk6
Cttn	0	0.473793	0.266	0.046	0	Endo	Cttn
Tmem106b	0	0.47359	0.389	0.148	0	Endo	Tmem106b
Rbms2	0	0.473529	0.338	0.123	0	Endo	Rbms2
Uqcrb	0	0.472932	0.63	0.384	0	Endo	Uqcrb
Gbp7	0	0.472585	0.383	0.156	0	Endo	Gbp7
Slc35b3	0	0.471442	0.33	0.109	0	Endo	Slc35b3
Ssr3	0	0.469767	0.559	0.309	0	Endo	Ssr3
Anxa3	0	0.469479	0.367	0.115	0	Endo	Anxa3
mt-Nd4l	0	0.46903	0.729	0.513	0	Endo	mt-Nd4l
Chmp5	0	0.468785	0.47	0.235	0	Endo	Chmp5
Ier5l	0	0.468497	0.269	0.059	0	Endo	Ier5l
Nipsnap2	0	0.468469	0.341	0.122	0	Endo	Nipsnap2
2024-03-02	0	0.468384	0.403	0.175	0	Endo	2024-03-02
Ttc3	0	0.467437	0.515	0.254	0	Endo	Ttc3
Sema4c	0	0.467057	0.265	0.056	0	Endo	Sema4c
Dusp6	0	0.466244	0.413	0.157	0	Endo	Dusp6
Hmg20b	0	0.466227	0.345	0.128	0	Endo	Hmg20b
Sec63	0	0.466186	0.625	0.399	0	Endo	Sec63
Lgals3bp	0	0.466126	0.536	0.216	0	Endo	Lgals3bp
Maged1	0	0.46574	0.254	0.033	0	Endo	Maged1
Slf1	0	0.465685	0.348	0.13	0	Endo	Slf1
Snx2	0	0.464159	0.746	0.493	0	Endo	Snx2
Pdlim5	0	0.463637	0.675	0.436	0	Endo	Pdlim5
Arhgef11	0	0.463571	0.396	0.163	0	Endo	Arhgef11
Golga3	0	0.462154	0.321	0.104	0	Endo	Golga3
Ssh1	0	0.461809	0.37	0.132	0	Endo	Ssh1
Heg1	0	0.46145	0.692	0.373	0	Endo	Heg1
Ccdc47	0	0.461424	0.388	0.174	0	Endo	Ccdc47
Slmap	0	0.461259	0.604	0.359	0	Endo	Slmap
Rnf7	0	0.461168	0.406	0.195	0	Endo	Rnf7
Wdr11	0	0.460763	0.294	0.082	0	Endo	Wdr11
Calm1	0	0.460673	0.885	0.776	0	Endo	Calm1
Bnip3l	0	0.460235	0.618	0.397	0	Endo	Bnip3l
Cnih1	0	0.458791	0.332	0.116	0	Endo	Cnih1
Ctif	0	0.458678	0.254	0.048	0	Endo	Ctif
Appl2	0	0.458351	0.295	0.078	0	Endo	Appl2
Cd2ap	0	0.458273	0.644	0.391	0	Endo	Cd2ap
Sirt2	0	0.457082	0.44	0.201	0	Endo	Sirt2
Coro1c	0	0.456871	0.51	0.264	0	Endo	Coro1c
Metap2	0	0.456094	0.536	0.306	0	Endo	Metap2
Pbx3	0	0.453993	0.339	0.139	0	Endo	Pbx3
Mark3	0	0.45253	0.54	0.299	0	Endo	Mark3
Nde1	0	0.452365	0.298	0.086	0	Endo	Nde1
Slco3a1	0	0.451781	0.417	0.175	0	Endo	Slco3a1
Dipk2a	0	0.451477	0.316	0.102	0	Endo	Dipk2a
Fbxo30	0	0.451125	0.283	0.089	0	Endo	Fbxo30
Lnx2	0	0.450933	0.401	0.148	0	Endo	Lnx2
Rpn2	0	0.450922	0.521	0.272	0	Endo	Rpn2
Csnk1e	0	0.450837	0.375	0.146	0	Endo	Csnk1e
Tpm4	0	0.449897	0.688	0.459	0	Endo	Tpm4
Hipk3	0	0.449582	0.497	0.259	0	Endo	Hipk3
Lrch1	0	0.44952	0.708	0.491	0	Endo	Lrch1
Utp11	0	0.44915	0.364	0.147	0	Endo	Utp11
Fam76a	0	0.447168	0.383	0.159	0	Endo	Fam76a
Eea1	0	0.445334	0.533	0.274	0	Endo	Eea1
Phactr4	0	0.44441	0.369	0.151	0	Endo	Phactr4
Zbtb20	0	0.444358	0.862	0.737	0	Endo	Zbtb20
Pim3	0	0.444149	0.338	0.123	0	Endo	Pim3
Ptpra	0	0.443947	0.545	0.3	0	Endo	Ptpra
Srpr	0	0.442069	0.441	0.218	0	Endo	Srpr
Ptms	0	0.441201	0.604	0.296	0	Endo	Ptms
Ralbp1	0	0.438728	0.527	0.311	0	Endo	Ralbp1
Tmem87b	0	0.438655	0.37	0.15	0	Endo	Tmem87b
Sec62	0	0.436572	0.714	0.525	0	Endo	Sec62
Purb	0	0.436464	0.632	0.424	0	Endo	Purb
Qser1	0	0.436327	0.291	0.085	0	Endo	Qser1
Atp1a1	0	0.436019	0.687	0.425	0	Endo	Atp1a1
Marcksl1	0	0.435601	0.616	0.275	0	Endo	Marcksl1
Spint2	0	0.435539	0.305	0.098	0	Endo	Spint2
Tsen34	0	0.43461	0.359	0.129	0	Endo	Tsen34
Taok1	0	0.434457	0.699	0.484	0	Endo	Taok1
Vdac3	0	0.433933	0.422	0.21	0	Endo	Vdac3
Crybg3	0	0.433564	0.34	0.134	0	Endo	Crybg3
Arhgap5	0	0.431572	0.406	0.181	0	Endo	Arhgap5
Hnrnpll	0	0.43122	0.348	0.123	0	Endo	Hnrnpll
mt-Nd4	0	0.430776	0.96	0.927	0	Endo	mt-Nd4
Gadd45g	0	0.430773	0.278	0.098	0	Endo	Gadd45g
Rab18	0	0.428575	0.43	0.203	0	Endo	Rab18
G3bp2	0	0.426879	0.611	0.398	0	Endo	G3bp2
Cmss1	0	0.426651	0.939	0.889	0	Endo	Cmss1
Ddx3x	0	0.423823	0.749	0.61	0	Endo	Ddx3x
Polk	0	0.423558	0.264	0.063	0	Endo	Polk
Bsg	0	0.423387	0.57	0.314	0	Endo	Bsg
Map7d1	0	0.421881	0.433	0.213	0	Endo	Map7d1
Scarb1	0	0.421529	0.377	0.149	0	Endo	Scarb1
Pcnx	0	0.421352	0.453	0.22	0	Endo	Pcnx
Ndufa5	0	0.420579	0.447	0.223	0	Endo	Ndufa5
Cox16	0	0.420224	0.507	0.322	0	Endo	Cox16
Egln1	0	0.420114	0.327	0.13	0	Endo	Egln1
Pink1	0	0.419844	0.338	0.146	0	Endo	Pink1
Smc6	0	0.418778	0.618	0.371	0	Endo	Smc6
Rbm18	0	0.41825	0.278	0.087	0	Endo	Rbm18
Ktn1	0	0.417534	0.515	0.277	0	Endo	Ktn1
Add1	0	0.417478	0.525	0.286	0	Endo	Add1
Gosr2	0	0.417158	0.354	0.155	0	Endo	Gosr2
Cyp20a1	0	0.417079	0.264	0.07	0	Endo	Cyp20a1
Clec9a	0	0.416456	0.261	0.082	0	Endo	Clec9a
Rab31	0	0.416006	0.443	0.19	0	Endo	Rab31
Phc3	0	0.415874	0.451	0.227	0	Endo	Phc3
Dst	0	0.415087	0.355	0.119	0	Endo	Dst
Rabgap1	0	0.415029	0.476	0.244	0	Endo	Rabgap1
Mat2a	0	0.414708	0.671	0.487	0	Endo	Mat2a
Snx8	0	0.413839	0.542	0.262	0	Endo	Snx8
Hpcal1	0	0.413641	0.59	0.305	0	Endo	Hpcal1
Sumo3	0	0.413573	0.454	0.228	0	Endo	Sumo3
Atraid	0	0.413442	0.374	0.166	0	Endo	Atraid
Nus1	0	0.413397	0.383	0.176	0	Endo	Nus1
Samd4	0	0.411274	0.308	0.099	0	Endo	Samd4
Ksr1	0	0.410042	0.389	0.149	0	Endo	Ksr1
Mrtfb	0	0.409937	0.335	0.128	0	Endo	Mrtfb
Limk2	0	0.409855	0.317	0.11	0	Endo	Limk2
Anxa7	0	0.409066	0.379	0.17	0	Endo	Anxa7
Tpm3	0	0.408947	0.794	0.67	0	Endo	Tpm3
Sult1a1	0	0.40892	0.3	0.086	0	Endo	Sult1a1
Dennd5b	0	0.408532	0.489	0.2	0	Endo	Dennd5b
Dync1li2	0	0.407266	0.297	0.108	0	Endo	Dync1li2
Inppl1	0	0.406563	0.267	0.071	0	Endo	Inppl1
Rasa1	0	0.406362	0.548	0.32	0	Endo	Rasa1
Rsad2	0	0.406335	0.345	0.112	0	Endo	Rsad2
Vapb	0	0.405962	0.393	0.177	0	Endo	Vapb
C330007P06Rik	0	0.405868	0.328	0.127	0	Endo	C330007P06Rik
Tmem241	0	0.405377	0.317	0.109	0	Endo	Tmem241
Ocrl	0	0.405265	0.266	0.079	0	Endo	Ocrl
Ggh	0	0.405084	0.33	0.118	0	Endo	Ggh
Dpp8	0	0.404757	0.421	0.215	0	Endo	Dpp8
Gnpda1	0	0.404684	0.324	0.113	0	Endo	Gnpda1
Rcn2	0	0.404239	0.373	0.166	0	Endo	Rcn2
Fam53a	0	0.404037	0.271	0.083	0	Endo	Fam53a
Vezf1	0	0.403197	0.454	0.239	0	Endo	Vezf1
Ankrd28	0	0.402712	0.392	0.178	0	Endo	Ankrd28
Hnrnpk	0	0.402682	0.78	0.629	0	Endo	Hnrnpk
Mrfap1	0	0.402446	0.547	0.337	0	Endo	Mrfap1
Bcl2l1	0	0.402432	0.331	0.112	0	Endo	Bcl2l1
Cdk8	0	0.402286	0.819	0.686	0	Endo	Cdk8
Brd3	0	0.402033	0.349	0.147	0	Endo	Brd3
Naa20	0	0.400622	0.309	0.119	0	Endo	Naa20
Capns1	0	0.397834	0.59	0.367	0	Endo	Capns1
Zfpm1	0	0.397439	0.251	0.063	0	Endo	Zfpm1
Arhgap1	0	0.39715	0.312	0.114	0	Endo	Arhgap1
Smc1a	0	0.397038	0.494	0.29	0	Endo	Smc1a
Csf1	0	0.396487	0.334	0.056	0	Endo	Csf1
Mmd	0	0.39643	0.373	0.14	0	Endo	Mmd
Zscan26	0	0.396155	0.297	0.109	0	Endo	Zscan26
Nagk	0	0.395138	0.271	0.088	0	Endo	Nagk
Ndufa8	0	0.394369	0.389	0.212	0	Endo	Ndufa8
Rreb1	0	0.39273	0.62	0.362	0	Endo	Rreb1
Gbp4	0	0.392278	0.283	0.101	0	Endo	Gbp4
Tubb4b	0	0.392216	0.44	0.239	0	Endo	Tubb4b
Rnf19a	0	0.39167	0.449	0.208	0	Endo	Rnf19a
Dlgap4	0	0.389583	0.391	0.193	0	Endo	Dlgap4
Tmem63a	0	0.388764	0.29	0.095	0	Endo	Tmem63a
Dram2	0	0.388666	0.454	0.216	0	Endo	Dram2
Ddx17	0	0.388662	0.649	0.451	0	Endo	Ddx17
Adcy4	0	0.388374	0.282	0.073	0	Endo	Adcy4
Rnf185	0	0.388209	0.368	0.156	0	Endo	Rnf185
Gmfb	0	0.387598	0.438	0.231	0	Endo	Gmfb
Pcmtd1	0	0.387552	0.655	0.394	0	Endo	Pcmtd1
Agtrap	0	0.387211	0.311	0.116	0	Endo	Agtrap
Sft2d2	0	0.387	0.355	0.151	0	Endo	Sft2d2
Rere	0	0.386936	0.725	0.512	0	Endo	Rere
Tmem205	0	0.386188	0.32	0.102	0	Endo	Tmem205
Tmem234	0	0.385934	0.531	0.335	0	Endo	Tmem234
Eif4enif1	0	0.385452	0.344	0.153	0	Endo	Eif4enif1
Znfx1	0	0.385342	0.389	0.172	0	Endo	Znfx1
Nod1	0	0.385021	0.375	0.158	0	Endo	Nod1
Smim15	0	0.384919	0.347	0.153	0	Endo	Smim15
Casd1	0	0.384707	0.317	0.123	0	Endo	Casd1
Ski	0	0.384347	0.54	0.303	0	Endo	Ski
Knop1	0	0.383999	0.29	0.114	0	Endo	Knop1
Sec31a	0	0.38346	0.426	0.214	0	Endo	Sec31a
Rap2a	0	0.382978	0.272	0.091	0	Endo	Rap2a
Rab28	0	0.3827	0.327	0.144	0	Endo	Rab28
Cmtm6	0	0.382652	0.436	0.223	0	Endo	Cmtm6
Ncstn	0	0.382473	0.383	0.174	0	Endo	Ncstn
Cpne3	0	0.381357	0.408	0.2	0	Endo	Cpne3
Vps29	0	0.380712	0.403	0.208	0	Endo	Vps29
Mark4	0	0.379701	0.28	0.095	0	Endo	Mark4
Ripk1	0	0.379343	0.431	0.252	0	Endo	Ripk1
Drap1	0	0.378895	0.533	0.332	0	Endo	Drap1
Gaa	0	0.378272	0.27	0.08	0	Endo	Gaa
Tbc1d9b	0	0.378052	0.357	0.149	0	Endo	Tbc1d9b
Anks1	0	0.377385	0.499	0.262	0	Endo	Anks1
Tagln2	0	0.377213	0.664	0.405	0	Endo	Tagln2
Slc31a1	0	0.376848	0.357	0.171	0	Endo	Slc31a1
Cep83	0	0.376809	0.353	0.163	0	Endo	Cep83
Chmp2b	0	0.376384	0.325	0.137	0	Endo	Chmp2b
Rab6a	0	0.376333	0.481	0.267	0	Endo	Rab6a
Mink1	0	0.376326	0.307	0.126	0	Endo	Mink1
Enpp4	0	0.375758	0.271	0.085	0	Endo	Enpp4
H2afz	0	0.374931	0.786	0.582	0	Endo	H2afz
Tasor	0	0.374829	0.588	0.38	0	Endo	Tasor
Dhx57	0	0.374111	0.318	0.119	0	Endo	Dhx57
Mafg	0	0.373941	0.37	0.17	0	Endo	Mafg
Ufl1	0	0.373498	0.301	0.121	0	Endo	Ufl1
Tmem9b	0	0.372824	0.319	0.127	0	Endo	Tmem9b
Mtmr2	0	0.372137	0.305	0.116	0	Endo	Mtmr2
Cdipt	0	0.371608	0.37	0.175	0	Endo	Cdipt
Lasp1	0	0.371487	0.501	0.269	0	Endo	Lasp1
Akr1a1	0	0.371395	0.673	0.407	0	Endo	Akr1a1
Psmd1	0	0.371041	0.433	0.223	0	Endo	Psmd1
Rgl2	0	0.370882	0.302	0.109	0	Endo	Rgl2
P4hb	0	0.370335	0.573	0.346	0	Endo	P4hb
Ctso	0	0.369535	0.362	0.163	0	Endo	Ctso
Spindoc	0	0.369498	0.252	0.086	0	Endo	Spindoc
Fnip2	0	0.368538	0.412	0.155	0	Endo	Fnip2
Gimap8	0	0.367885	0.456	0.209	0	Endo	Gimap8
Tollip	0	0.367177	0.307	0.115	0	Endo	Tollip
Map3k7	0	0.366597	0.39	0.188	0	Endo	Map3k7
Slc17a5	0	0.365829	0.256	0.081	0	Endo	Slc17a5
Aida	0	0.363695	0.355	0.166	0	Endo	Aida
Secisbp2l	0	0.363325	0.385	0.193	0	Endo	Secisbp2l
Piezo1	0	0.362531	0.367	0.162	0	Endo	Piezo1
Lgals9	0	0.362333	0.524	0.286	0	Endo	Lgals9
Cox6a1	0	0.360162	0.624	0.434	0	Endo	Cox6a1
Ddb1	0	0.360007	0.402	0.201	0	Endo	Ddb1
Tmx3	0	0.359747	0.456	0.249	0	Endo	Tmx3
Golim4	0	0.359415	0.267	0.104	0	Endo	Golim4
Atp2c1	0	0.359407	0.484	0.271	0	Endo	Atp2c1
Fam114a2	0	0.358737	0.327	0.153	0	Endo	Fam114a2
Ssr1	0	0.358129	0.462	0.262	0	Endo	Ssr1
Ets1	0	0.357866	0.885	0.619	0	Endo	Ets1
B2m	0	0.357371	0.966	0.934	0	Endo	B2m
Blmh	0	0.356935	0.345	0.151	0	Endo	Blmh
2024-09-09	0	0.35594	0.45	0.24	0	Endo	2024-09-09
Plekha3	0	0.355805	0.283	0.112	0	Endo	Plekha3
Gm34455	0	0.355704	0.323	0.145	0	Endo	Gm34455
Snx3	0	0.35489	0.666	0.474	0	Endo	Snx3
Hpgd	0	0.353947	0.616	0.262	0	Endo	Hpgd
Glmp	0	0.353872	0.362	0.168	0	Endo	Glmp
Vwa5a	0	0.353635	0.298	0.115	0	Endo	Vwa5a
Pbrm1	0	0.35353	0.619	0.428	0	Endo	Pbrm1
Akt1	0	0.353421	0.384	0.2	0	Endo	Akt1
Socs3	0	0.353314	0.288	0.149	0	Endo	Socs3
Ntng2	0	0.353041	0.265	0.074	0	Endo	Ntng2
Dnmt3a	0	0.352237	0.472	0.255	0	Endo	Dnmt3a
Pced1b	0	0.351097	0.423	0.219	0	Endo	Pced1b
Gpat4	0	0.351015	0.316	0.126	0	Endo	Gpat4
Pcnp	0	0.350974	0.484	0.298	0	Endo	Pcnp
Sema6d	0	0.35071	0.461	0.141	0	Endo	Sema6d
Zdhhc17	0	0.349206	0.337	0.15	0	Endo	Zdhhc17
Ndufa4	0	0.349061	0.712	0.51	0	Endo	Ndufa4
Sdf4	0	0.347971	0.548	0.352	0	Endo	Sdf4
Vps8	0	0.347673	0.358	0.164	0	Endo	Vps8
Wdfy3	0	0.347583	0.669	0.239	0	Endo	Wdfy3
Ppp2r3a	0	0.346742	0.279	0.102	0	Endo	Ppp2r3a
Tet3	0	0.346388	0.569	0.354	0	Endo	Tet3
Herc2	0	0.3462	0.506	0.312	0	Endo	Herc2
Cnpy2	0	0.345847	0.311	0.138	0	Endo	Cnpy2
Vezt	0	0.345566	0.282	0.107	0	Endo	Vezt
Pnrc2	0	0.345531	0.361	0.18	0	Endo	Pnrc2
Fis1	0	0.345323	0.54	0.369	0	Endo	Fis1
Fyttd1	0	0.345289	0.377	0.186	0	Endo	Fyttd1
Ifit2	0	0.345248	0.251	0.084	0	Endo	Ifit2
Emc2	0	0.34396	0.333	0.161	0	Endo	Emc2
Casp4	0	0.343239	0.434	0.229	0	Endo	Casp4
Abcc5	0	0.342652	0.318	0.133	0	Endo	Abcc5
Inpp5b	0	0.342603	0.259	0.093	0	Endo	Inpp5b
Serf2	0	0.341936	0.859	0.751	0	Endo	Serf2
Ginm1	0	0.341922	0.268	0.096	0	Endo	Ginm1
Galnt1	0	0.341851	0.556	0.357	0	Endo	Galnt1
2024-03-02	0	0.341786	0.463	0.266	0	Endo	2024-03-02
Smad7	0	0.341256	0.558	0.364	0	Endo	Smad7
Dph6	0	0.340623	0.296	0.129	0	Endo	Dph6
Hprt	0	0.340514	0.481	0.291	0	Endo	Hprt
Dusp7	0	0.340422	0.258	0.092	0	Endo	Dusp7
Ift20	0	0.339984	0.351	0.178	0	Endo	Ift20
Zmym4	0	0.339815	0.424	0.222	0	Endo	Zmym4
Mosmo	0	0.338624	0.348	0.144	0	Endo	Mosmo
Rab3gap2	0	0.338516	0.355	0.158	0	Endo	Rab3gap2
Emc3	0	0.337903	0.352	0.17	0	Endo	Emc3
Pgrmc2	0	0.337729	0.251	0.091	0	Endo	Pgrmc2
Zbtb4	0	0.337551	0.383	0.179	0	Endo	Zbtb4
Prkd3	0	0.33612	0.429	0.205	0	Endo	Prkd3
Arl1	0	0.336057	0.326	0.158	0	Endo	Arl1
Gle1	0	0.33604	0.274	0.105	0	Endo	Gle1
Tmed7	0	0.335269	0.429	0.23	0	Endo	Tmed7
Map3k3	0	0.335074	0.6	0.397	0	Endo	Map3k3
Tut7	0	0.334995	0.685	0.546	0	Endo	Tut7
Ckap5	0	0.334926	0.323	0.151	0	Endo	Ckap5
Smim11	0	0.334675	0.324	0.161	0	Endo	Smim11
Prkd2	0	0.334039	0.395	0.194	0	Endo	Prkd2
Cpeb4	0	0.333466	0.533	0.331	0	Endo	Cpeb4
S1pr1	0	0.332536	0.497	0.226	0	Endo	S1pr1
Zkscan3	0	0.331664	0.321	0.145	0	Endo	Zkscan3
Zmpste24	0	0.331544	0.273	0.107	0	Endo	Zmpste24
Pigk	0	0.331362	0.304	0.129	0	Endo	Pigk
St7l	0	0.331077	0.265	0.108	0	Endo	St7l
Nek9	0	0.330757	0.385	0.201	0	Endo	Nek9
Afg1l	0	0.330551	0.327	0.14	0	Endo	Afg1l
Arl8b	0	0.329808	0.448	0.252	0	Endo	Arl8b
Gsk3b	0	0.329504	0.701	0.513	0	Endo	Gsk3b
Dennd3	0	0.329471	0.306	0.1	0	Endo	Dennd3
Pank3	0	0.329068	0.348	0.17	0	Endo	Pank3
Commd10	0	0.328729	0.31	0.141	0	Endo	Commd10
Lamtor1	0	0.327353	0.435	0.252	0	Endo	Lamtor1
Triobp	0	0.326593	0.261	0.104	0	Endo	Triobp
Tmem184b	0	0.325191	0.306	0.124	0	Endo	Tmem184b
Gcn1	0	0.324931	0.313	0.135	0	Endo	Gcn1
H2-Q4	0	0.324893	0.557	0.359	0	Endo	H2-Q4
Uhmk1	0	0.324794	0.365	0.188	0	Endo	Uhmk1
Uqcr11	0	0.324772	0.59	0.366	0	Endo	Uqcr11
Eif4h	0	0.324437	0.537	0.358	0	Endo	Eif4h
Atp5j	0	0.323101	0.629	0.441	0	Endo	Atp5j
Xpot	0	0.322832	0.288	0.114	0	Endo	Xpot
Manba	0	0.322769	0.299	0.125	0	Endo	Manba
Ids	0	0.322352	0.264	0.109	0	Endo	Ids
Fgfr2	0	0.321828	0.425	0.228	0	Endo	Fgfr2
Csnk1a1	0	0.320929	0.768	0.628	0	Endo	Csnk1a1
Zfp609	0	0.320679	0.355	0.174	0	Endo	Zfp609
Dhrs7	0	0.32041	0.342	0.151	0	Endo	Dhrs7
Sipa1	0	0.320316	0.456	0.264	0	Endo	Sipa1
Iqgap2	0	0.320133	0.652	0.394	0	Endo	Iqgap2
Rnpepl1	0	0.32006	0.306	0.137	0	Endo	Rnpepl1
Rrbp1	0	0.319674	0.739	0.528	0	Endo	Rrbp1
Dennd5a	0	0.319498	0.592	0.366	0	Endo	Dennd5a
Strn	0	0.319205	0.343	0.163	0	Endo	Strn
1810037I17Rik	0	0.318994	0.493	0.32	0	Endo	1810037I17Rik
Tm9sf2	0	0.318461	0.6	0.393	0	Endo	Tm9sf2
Trappc5	0	0.318079	0.306	0.141	0	Endo	Trappc5
Rassf3	0	0.317574	0.656	0.437	0	Endo	Rassf3
Eif4g2	0	0.317503	0.752	0.621	0	Endo	Eif4g2
Calm3	0	0.316883	0.449	0.284	0	Endo	Calm3
Fam120a	0	0.316719	0.573	0.369	0	Endo	Fam120a
Hnrnpa0	0	0.316039	0.61	0.44	0	Endo	Hnrnpa0
Aldh2	0	0.315718	0.691	0.407	0	Endo	Aldh2
Herc6	0	0.31509	0.297	0.145	0	Endo	Herc6
Tmem230	0	0.314694	0.266	0.128	0	Endo	Tmem230
Lmtk2	0	0.314335	0.449	0.229	0	Endo	Lmtk2
Odr4	0	0.314	0.263	0.115	0	Endo	Odr4
Pnkd	0	0.313428	0.261	0.102	0	Endo	Pnkd
Slc50a1	0	0.31333	0.324	0.164	0	Endo	Slc50a1
Gtf2i	0	0.313314	0.438	0.227	0	Endo	Gtf2i
Mindy1	0	0.313053	0.295	0.111	0	Endo	Mindy1
Csrp1	0	0.312926	0.38	0.175	0	Endo	Csrp1
Cldnd1	0	0.312311	0.289	0.138	0	Endo	Cldnd1
Cuta	0	0.311892	0.364	0.204	0	Endo	Cuta
Prxl2c	0	0.311299	0.314	0.146	0	Endo	Prxl2c
Cfl2	0	0.310995	0.253	0.098	0	Endo	Cfl2
Rcan1	0	0.310723	0.299	0.109	0	Endo	Rcan1
Casp8	0	0.310587	0.463	0.277	0	Endo	Casp8
Btrc	0	0.310424	0.332	0.159	0	Endo	Btrc
Atp5h	0	0.309075	0.752	0.583	0	Endo	Atp5h
Gnb2	0	0.308761	0.69	0.495	0	Endo	Gnb2
St3gal3	0	0.308714	0.318	0.149	0	Endo	St3gal3
Gatad1	0	0.308411	0.313	0.159	0	Endo	Gatad1
Acvr2a	0	0.307864	0.287	0.118	0	Endo	Acvr2a
Copa	0	0.307759	0.541	0.348	0	Endo	Copa
Vcpip1	0	0.307351	0.45	0.284	0	Endo	Vcpip1
Bach1	0	0.306737	0.456	0.251	0	Endo	Bach1
Plekho1	0	0.306573	0.402	0.223	0	Endo	Plekho1
Pitpna	0	0.306507	0.746	0.594	0	Endo	Pitpna
Washc3	0	0.30626	0.269	0.123	0	Endo	Washc3
Tex264	0	0.305771	0.263	0.099	0	Endo	Tex264
Synj2bp	0	0.305703	0.408	0.224	0	Endo	Synj2bp
Pxn	0	0.3057	0.534	0.32	0	Endo	Pxn
Cbx5	0	0.305261	0.301	0.135	0	Endo	Cbx5
Kbtbd2	0	0.304734	0.342	0.169	0	Endo	Kbtbd2
Ppp1r12c	0	0.303617	0.373	0.197	0	Endo	Ppp1r12c
Smap2	0	0.30344	0.669	0.48	0	Endo	Smap2
Ei24	0	0.303234	0.266	0.104	0	Endo	Ei24
Smurf2	0	0.303128	0.637	0.429	0	Endo	Smurf2
Ndufc2	0	0.302668	0.441	0.263	0	Endo	Ndufc2
Phf2	0	0.301661	0.297	0.139	0	Endo	Phf2
Bcor	0	0.301508	0.33	0.179	0	Endo	Bcor
Pon2	0	0.300341	0.378	0.201	0	Endo	Pon2
Ctdsp1	0	0.300305	0.317	0.154	0	Endo	Ctdsp1
Ezh1	0	0.299801	0.315	0.15	0	Endo	Ezh1
Sugt1	0	0.299745	0.424	0.262	0	Endo	Sugt1
Pkn2	0	0.29934	0.548	0.355	0	Endo	Pkn2
Mtmr12	0	0.299061	0.406	0.206	0	Endo	Mtmr12
Zfp710	0	0.298065	0.462	0.258	0	Endo	Zfp710
Rab40c	0	0.297905	0.266	0.106	0	Endo	Rab40c
Trip12	0	0.297626	0.722	0.565	0	Endo	Trip12
Dctn1	0	0.29756	0.302	0.142	0	Endo	Dctn1
Ilk	0	0.297522	0.321	0.156	0	Endo	Ilk
Kif13a	0	0.297285	0.26	0.111	0	Endo	Kif13a
Cbx3	0	0.296971	0.49	0.318	0	Endo	Cbx3
Pgrmc1	0	0.296883	0.37	0.181	0	Endo	Pgrmc1
Chchd2	0	0.296063	0.854	0.744	0	Endo	Chchd2
Sbds	0	0.295929	0.449	0.28	0	Endo	Sbds
Abl1	0	0.295373	0.403	0.212	0	Endo	Abl1
Cul4a	0	0.29362	0.3	0.128	0	Endo	Cul4a
Abhd16a	0	0.292798	0.282	0.121	0	Endo	Abhd16a
Lamtor3	0	0.292779	0.317	0.158	0	Endo	Lamtor3
Ubash3b	0	0.292694	0.474	0.249	0	Endo	Ubash3b
Ice1	0	0.292305	0.273	0.116	0	Endo	Ice1
Hmg20a	0	0.291888	0.439	0.24	0	Endo	Hmg20a
Trim24	0	0.291716	0.396	0.214	0	Endo	Trim24
Lmo2	0	0.291705	0.428	0.239	0	Endo	Lmo2
Dstyk	0	0.290724	0.258	0.102	0	Endo	Dstyk
Rnf14	0	0.290503	0.296	0.14	0	Endo	Rnf14
Tspan14	0	0.29032	0.529	0.307	0	Endo	Tspan14
Nisch	0	0.289998	0.493	0.297	0	Endo	Nisch
Irgm2	0	0.288886	0.251	0.103	0	Endo	Irgm2
Ndufc1	0	0.288809	0.426	0.258	0	Endo	Ndufc1
Tspan31	0	0.28849	0.293	0.129	0	Endo	Tspan31
Sec14l1	0	0.288116	0.337	0.162	0	Endo	Sec14l1
Atp6ap1	0	0.28778	0.475	0.271	0	Endo	Atp6ap1
Elf1	0	0.28719	0.811	0.691	0	Endo	Elf1
Rpa1	0	0.286673	0.284	0.142	0	Endo	Rpa1
Celf1	0	0.286509	0.677	0.497	0	Endo	Celf1
Mapk9	0	0.286428	0.279	0.128	0	Endo	Mapk9
Trappc3	0	0.284838	0.268	0.124	0	Endo	Trappc3
Golgb1	0	0.284723	0.384	0.218	0	Endo	Golgb1
Frrs1	0	0.284181	0.291	0.137	0	Endo	Frrs1
Atp1b3	0	0.283447	0.721	0.486	0	Endo	Atp1b3
Ldb1	0	0.283361	0.335	0.167	0	Endo	Ldb1
Mrpl17	0	0.282449	0.257	0.113	0	Endo	Mrpl17
Krcc1	0	0.282293	0.379	0.227	0	Endo	Krcc1
Sar1a	0	0.282006	0.368	0.212	0	Endo	Sar1a
Wsb2	0	0.280999	0.258	0.109	0	Endo	Wsb2
Marf1	0	0.279913	0.371	0.212	0	Endo	Marf1
H2-T22	0	0.279454	0.395	0.234	0	Endo	H2-T22
Ndufb4	0	0.279412	0.424	0.269	0	Endo	Ndufb4
Fyco1	0	0.278477	0.297	0.138	0	Endo	Fyco1
Sh3gl1	0	0.277785	0.29	0.14	0	Endo	Sh3gl1
Kctd20	0	0.277412	0.312	0.15	0	Endo	Kctd20
Stub1	0	0.277308	0.313	0.156	0	Endo	Stub1
Ceacam1	0	0.27703	0.268	0.103	0	Endo	Ceacam1
Polr2m	0	0.276816	0.358	0.207	0	Endo	Polr2m
2610507B11Rik	0	0.276558	0.407	0.23	0	Endo	2610507B11Rik
Cdc27	0	0.276347	0.387	0.219	0	Endo	Cdc27
Grap	0	0.276077	0.373	0.194	0	Endo	Grap
Atxn1	0	0.275897	0.687	0.36	0	Endo	Atxn1
Chmp2a	0	0.275742	0.476	0.311	0	Endo	Chmp2a
Rtp4	0	0.274932	0.348	0.161	0	Endo	Rtp4
Sp1	0	0.274854	0.462	0.284	0	Endo	Sp1
Sh3glb1	0	0.274819	0.753	0.582	0	Endo	Sh3glb1
Snx6	0	0.274613	0.421	0.256	0	Endo	Snx6
Psmd3	0	0.27401	0.257	0.113	0	Endo	Psmd3
4833439L19Rik	0	0.273786	0.272	0.125	0	Endo	4833439L19Rik
Maml3	0	0.273633	0.604	0.371	0	Endo	Maml3
Rab22a	0	0.273225	0.351	0.196	0	Endo	Rab22a
Eif2ak2	0	0.272203	0.28	0.137	0	Endo	Eif2ak2
Atg4b	0	0.271832	0.276	0.124	0	Endo	Atg4b
Pfdn1	0	0.271495	0.332	0.189	0	Endo	Pfdn1
S100a10	0	0.271319	0.646	0.423	0	Endo	S100a10
Ggta1	0	0.270849	0.366	0.182	0	Endo	Ggta1
Gtf2a2	0	0.270765	0.351	0.205	0	Endo	Gtf2a2
Spopl	0	0.270245	0.307	0.159	0	Endo	Spopl
Itga5	0	0.270167	0.286	0.105	0	Endo	Itga5
Paics	0	0.269716	0.301	0.147	0	Endo	Paics
Sptlc1	0	0.269372	0.275	0.123	0	Endo	Sptlc1
Ndfip2	0	0.269364	0.395	0.219	0	Endo	Ndfip2
Fam117b	0	0.269345	0.693	0.485	0	Endo	Fam117b
Hfe	0	0.269135	0.353	0.141	0	Endo	Hfe
Map3k11	0	0.268639	0.256	0.114	0	Endo	Map3k11
Zswim6	0	0.268504	0.797	0.679	0	Endo	Zswim6
Stk39	0	0.268454	0.334	0.131	0	Endo	Stk39
Ube2d1	0	0.267987	0.338	0.179	0	Endo	Ube2d1
Ddx50	0	0.267521	0.497	0.327	0	Endo	Ddx50
Zwint	0	0.267482	0.266	0.12	0	Endo	Zwint
Tmed3	0	0.265022	0.278	0.139	0	Endo	Tmed3
Sec24d	0	0.264973	0.277	0.122	0	Endo	Sec24d
Rsrp1	0	0.264449	0.75	0.606	0	Endo	Rsrp1
Ccdc186	0	0.264333	0.306	0.156	0	Endo	Ccdc186
Itfg1	0	0.264119	0.356	0.187	0	Endo	Itfg1
Morrbid	0	0.264041	0.373	0.166	0	Endo	Morrbid
Ganab	0	0.263481	0.293	0.143	0	Endo	Ganab
Txndc17	0	0.263336	0.415	0.257	0	Endo	Txndc17
Pomp	0	0.263138	0.615	0.422	0	Endo	Pomp
Cnep1r1	0	0.262989	0.256	0.115	0	Endo	Cnep1r1
Csnk1g2	0	0.262873	0.372	0.219	0	Endo	Csnk1g2
Socs5	0	0.262705	0.284	0.125	0	Endo	Socs5
Chmp3	0	0.262299	0.411	0.254	0	Endo	Chmp3
4921524J17Rik	0	0.261909	0.295	0.149	0	Endo	4921524J17Rik
Dgkz	0	0.261884	0.414	0.242	0	Endo	Dgkz
Myl12a	0	0.261831	0.63	0.456	0	Endo	Myl12a
Atp11c	0	0.261118	0.568	0.382	0	Endo	Atp11c
Osbpl11	0	0.261022	0.338	0.174	0	Endo	Osbpl11
Tmem51	0	0.260809	0.319	0.139	0	Endo	Tmem51
Rad21	0	0.260533	0.518	0.342	0	Endo	Rad21
Dpf2	0	0.260105	0.281	0.141	0	Endo	Dpf2
Atp6v1d	0	0.260008	0.404	0.246	0	Endo	Atp6v1d
Inpp5k	0	0.259928	0.307	0.157	0	Endo	Inpp5k
Mcrip1	0	0.258729	0.324	0.178	0	Endo	Mcrip1
Eif4ebp2	0	0.258683	0.5	0.331	0	Endo	Eif4ebp2
Tgm2	0	0.258349	0.534	0.232	0	Endo	Tgm2
Fam160b1	0	0.258222	0.265	0.118	0	Endo	Fam160b1
Ltn1	0	0.257811	0.286	0.14	0	Endo	Ltn1
Arl6ip1	0	0.257284	0.709	0.55	0	Endo	Arl6ip1
Ubn1	0	0.257216	0.586	0.407	0	Endo	Ubn1
Mydgf	0	0.256863	0.269	0.139	0	Endo	Mydgf
Flcn	0	0.256632	0.253	0.109	0	Endo	Flcn
Nbr1	0	0.255922	0.394	0.223	0	Endo	Nbr1
Mfsd1	0	0.255421	0.365	0.187	0	Endo	Mfsd1
Hsbp1	0	0.253614	0.401	0.245	0	Endo	Hsbp1
Tmf1	0	0.253376	0.368	0.222	0	Endo	Tmf1
Tmed10	0	0.253353	0.691	0.505	0	Endo	Tmed10
Agmo	0	0.253011	0.253	0.117	0	Endo	Agmo
Alkbh5	0	0.252366	0.428	0.272	0	Endo	Alkbh5
Dcaf8	0	0.252306	0.427	0.259	0	Endo	Dcaf8
Clptm1	0	0.251771	0.347	0.19	0	Endo	Clptm1
Dynlrb1	0	0.25164	0.425	0.271	0	Endo	Dynlrb1
Frmd4b	0	0.251585	0.66	0.228	0	Endo	Frmd4b
Srek1	0	0.250927	0.452	0.292	0	Endo	Srek1
Gm19951	2.73226e-307	0.368436	0.478	0.325	6.36152e-303	Endo	Gm19951
Pcbp2	2.5109e-304	0.279273	0.804	0.698	5.84613e-300	Endo	Pcbp2
Tuba1a	1.03777e-302	0.274138	0.319	0.186	2.41624e-298	Endo	Tuba1a
Ly6a	2.32274e-297	0.551372	0.392	0.258	5.40803e-293	Endo	Ly6a
Ppia	1.59123e-295	0.255468	0.909	0.804	3.70486e-291	Endo	Ppia
Rlim	1.35145e-291	0.321243	0.487	0.344	3.14657e-287	Endo	Rlim
Hspa1b	2.53138e-285	0.28195	0.384	0.246	5.89381e-281	Endo	Hspa1b
mt-Atp8	2.35474e-280	0.265584	0.544	0.384	5.48254e-276	Endo	mt-Atp8
Rabac1	1.2659e-278	0.277078	0.62	0.46	2.94739e-274	Endo	Rabac1
Tomm7	2.02536e-221	0.25743	0.625	0.469	4.71564e-217	Endo	Tomm7
Taf13	2.59461e-221	0.327492	0.285	0.182	6.04104e-217	Endo	Taf13
Ppp1r10	7.42967e-210	0.322491	0.474	0.365	1.72985e-205	Endo	Ppp1r10
Selenow	4.59051e-201	0.279171	0.607	0.462	1.06881e-196	Endo	Selenow
Tpt1	5.15141e-197	0.256085	0.984	0.942	1.1994e-192	Endo	Tpt1
Ppp1r15a	1.20265e-41	0.253304	0.541	0.499	2.80013e-37	Endo	Ppp1r15a
Fabp1	0	5.7031	0.988	0.314	0	Hep	Fabp1
Mat1a	0	4.94531	0.909	0.097	0	Hep	Mat1a
Aldob	0	4.78566	0.925	0.133	0	Hep	Aldob
Gstm1	0	4.72952	0.9	0.264	0	Hep	Gstm1
Bhmt	0	4.72431	0.859	0.079	0	Hep	Bhmt
Apoa2	0	4.67586	0.961	0.411	0	Hep	Apoa2
Car3	0	4.66241	0.849	0.083	0	Hep	Car3
Gsta3	0	4.64095	0.886	0.077	0	Hep	Gsta3
Akr1c6	0	4.58347	0.868	0.068	0	Hep	Akr1c6
Serpina1e	0	4.43714	0.662	0.162	0	Hep	Serpina1e
Ttr	0	4.4034	0.894	0.256	0	Hep	Ttr
Dbi	0	4.2892	0.941	0.463	0	Hep	Dbi
Serpina1c	0	4.27943	0.857	0.217	0	Hep	Serpina1c
Gnmt	0	4.23573	0.839	0.101	0	Hep	Gnmt
Scp2	0	4.22258	0.983	0.556	0	Hep	Scp2
Cat	0	4.12748	0.922	0.339	0	Hep	Cat
Phyh	0	4.11697	0.871	0.171	0	Hep	Phyh
Ass1	0	4.06403	0.793	0.111	0	Hep	Ass1
Hmgcs2	0	4.0461	0.833	0.062	0	Hep	Hmgcs2
Cdo1	0	4.03708	0.833	0.082	0	Hep	Cdo1
Acaa1b	0	4.03467	0.723	0.052	0	Hep	Acaa1b
Serpina1a	0	4.02986	0.789	0.129	0	Hep	Serpina1a
Pck1	0	4.02957	0.752	0.079	0	Hep	Pck1
Apoc3	0	4.00995	0.803	0.14	0	Hep	Apoc3
Serpina1b	0	3.9842	0.802	0.155	0	Hep	Serpina1b
Rbp4	0	3.96183	0.769	0.149	0	Hep	Rbp4
Hpd	0	3.91711	0.794	0.06	0	Hep	Hpd
Rgn	0	3.89952	0.705	0.033	0	Hep	Rgn
Ttc36	0	3.85871	0.762	0.063	0	Hep	Ttc36
Chchd10	0	3.85157	0.796	0.144	0	Hep	Chchd10
Uox	0	3.75606	0.757	0.061	0	Hep	Uox
Mup3	0	3.75224	0.812	0.293	0	Hep	Mup3
Mup20	0	3.69007	0.709	0.219	0	Hep	Mup20
Aldh1a1	0	3.6794	0.73	0.049	0	Hep	Aldh1a1
Apoc1	0	3.65104	0.931	0.428	0	Hep	Apoc1
Rida	0	3.64915	0.694	0.086	0	Hep	Rida
Trf	0	3.62013	0.908	0.383	0	Hep	Trf
Arg1	0	3.56834	0.68	0.05	0	Hep	Arg1
Mgst1	0	3.56267	0.794	0.226	0	Hep	Mgst1
Tdo2	0	3.55826	0.725	0.064	0	Hep	Tdo2
Adh1	0	3.52166	0.72	0.045	0	Hep	Adh1
Ndrg2	0	3.51964	0.735	0.052	0	Hep	Ndrg2
Wfdc21	0	3.45376	0.722	0.139	0	Hep	Wfdc21
Apoa1	0	3.44839	0.747	0.23	0	Hep	Apoa1
Fbp1	0	3.44604	0.691	0.045	0	Hep	Fbp1
Sephs2	0	3.44122	0.753	0.111	0	Hep	Sephs2
Sord	0	3.42764	0.785	0.183	0	Hep	Sord
Cyb5a1	0	3.42685	0.865	0.498	0	Hep	Cyb5a
Alb	0	3.40041	0.938	0.558	0	Hep	Alb
Stard10	0	3.39551	0.722	0.077	0	Hep	Stard10
Acox1	0	3.37253	0.812	0.343	0	Hep	Acox1
Gstp1	0	3.32068	0.592	0.134	0	Hep	Gstp1
Ddt	0	3.28097	0.686	0.129	0	Hep	Ddt
Sult2a8	0	3.27453	0.638	0.035	0	Hep	Sult2a8
Otc	0	3.2728	0.65	0.033	0	Hep	Otc
Acaa2	0	3.21074	0.753	0.212	0	Hep	Acaa2
Gc	0	3.17831	0.734	0.169	0	Hep	Gc
Apoc4	0	3.16344	0.636	0.08	0	Hep	Apoc4
Tat	0	3.14801	0.618	0.04	0	Hep	Tat
Gstm3	0	3.14726	0.347	0.018	0	Hep	Gstm3
Aldh1l1	0	3.10204	0.597	0.042	0	Hep	Aldh1l1
Cyp2e1	0	3.06767	0.557	0.147	0	Hep	Cyp2e1
Hamp	0	3.04745	0.479	0.07	0	Hep	Hamp
Inmt	0	3.03204	0.594	0.034	0	Hep	Inmt
Ahsg	0	3.02097	0.648	0.112	0	Hep	Ahsg
Cth	0	2.98318	0.552	0.033	0	Hep	Cth
Pah	0	2.97524	0.596	0.031	0	Hep	Pah
Fmo5	0	2.92615	0.623	0.105	0	Hep	Fmo5
Ephx2	0	2.88653	0.584	0.024	0	Hep	Ephx2
Crot	0	2.84754	0.634	0.164	0	Hep	Crot
Serpina3k	0	2.82814	0.666	0.189	0	Hep	Serpina3k
Serpina1d	0	2.82544	0.566	0.078	0	Hep	Serpina1d
Orm1	0	2.76736	0.555	0.088	0	Hep	Orm1
Urah	0	2.7551	0.508	0.023	0	Hep	Urah
Errfi1	0	2.74923	0.649	0.183	0	Hep	Errfi1
Gcdh	0	2.68277	0.533	0.046	0	Hep	Gcdh
Pcbd1	0	2.67837	0.518	0.018	0	Hep	Pcbd1
Asl	0	2.65003	0.516	0.079	0	Hep	Asl
Aldh21	0	2.64566	0.83	0.529	0	Hep	Aldh2
Comt	0	2.59836	0.608	0.188	0	Hep	Comt
Thrsp	0	2.589	0.49	0.061	0	Hep	Thrsp
Nudt7	0	2.57324	0.467	0.043	0	Hep	Nudt7
Hgd	0	2.57035	0.509	0.029	0	Hep	Hgd
Aox3	0	2.5465	0.439	0.021	0	Hep	Aox3
Prdx6	0	2.53716	0.677	0.27	0	Hep	Prdx6
Fah	0	2.52909	0.512	0.029	0	Hep	Fah
Ttpa	0	2.4724	0.484	0.041	0	Hep	Ttpa
Gstz1	0	2.46536	0.507	0.054	0	Hep	Gstz1
Hpx	0	2.45284	0.538	0.15	0	Hep	Hpx
Hal	0	2.4443	0.337	0.024	0	Hep	Hal
Gpx1	0	2.44301	0.9	0.579	0	Hep	Gpx1
Adh5	0	2.44238	0.567	0.166	0	Hep	Adh5
Hnf4a	0	2.40086	0.434	0.014	0	Hep	Hnf4a
Fgb	0	2.38964	0.506	0.132	0	Hep	Fgb
Glyat	0	2.38267	0.457	0.014	0	Hep	Glyat
Fgg	0	2.38033	0.509	0.122	0	Hep	Fgg
Pank1	0	2.36187	0.479	0.081	0	Hep	Pank1
Aldh7a1	0	2.33612	0.488	0.08	0	Hep	Aldh7a1
Cps1	0	2.31356	0.46	0.093	0	Hep	Cps1
Sec14l2	0	2.31262	0.446	0.012	0	Hep	Sec14l2
Adk	0	2.30793	0.626	0.221	0	Hep	Adk
Hp	0	2.30168	0.584	0.177	0	Hep	Hp
Slc25a47	0	2.29896	0.454	0.049	0	Hep	Slc25a47
Selenbp1	0	2.2763	0.432	0.028	0	Hep	Selenbp1
Akr1c14	0	2.27107	0.414	0.014	0	Hep	Akr1c14
Agxt	0	2.27037	0.431	0.014	0	Hep	Agxt
Lap3	0	2.2661	0.486	0.09	0	Hep	Lap3
Tkfc	0	2.25689	0.397	0.03	0	Hep	Tkfc
Tst	0	2.23096	0.446	0.03	0	Hep	Tst
Upb1	0	2.2122	0.453	0.035	0	Hep	Upb1
Prdx1	0	2.20864	0.861	0.702	0	Hep	Prdx1
Gamt	0	2.20392	0.432	0.058	0	Hep	Gamt
Cbs	0	2.20216	0.403	0.013	0	Hep	Cbs
Gpt2	0	2.18292	0.414	0.027	0	Hep	Gpt2
Grhpr	0	2.18028	0.443	0.036	0	Hep	Grhpr
Hacl1	0	2.16529	0.399	0.054	0	Hep	Hacl1
Dpyd	0	2.14382	0.424	0.05	0	Hep	Dpyd
Angptl3	0	2.14099	0.398	0.027	0	Hep	Angptl3
Acat3	0	2.12919	0.394	0.011	0	Hep	Acat3
Dpys	0	2.10741	0.39	0.013	0	Hep	Dpys
Me1	0	2.10711	0.375	0.015	0	Hep	Me1
Fxyd1	0	2.09981	0.387	0.02	0	Hep	Fxyd1
Hebp1	0	2.07685	0.434	0.077	0	Hep	Hebp1
Fdx1	0	2.07642	0.443	0.1	0	Hep	Fdx1
Ak3	0	2.07004	0.443	0.101	0	Hep	Ak3
Ftl1	0	2.05359	0.96	0.898	0	Hep	Ftl1
Nrn1	0	2.00803	0.372	0.014	0	Hep	Nrn1
Sult1d1	0	1.99315	0.353	0.011	0	Hep	Sult1d1
Pecr	0	1.98158	0.375	0.017	0	Hep	Pecr
Asgr1	0	1.98032	0.388	0.027	0	Hep	Asgr1
Pipox	0	1.97994	0.359	0.011	0	Hep	Pipox
Ppa1	0	1.95675	0.397	0.081	0	Hep	Ppa1
Aldh8a1	0	1.95396	0.38	0.021	0	Hep	Aldh8a1
Slc25a13	0	1.95237	0.373	0.039	0	Hep	Slc25a13
Atf5	0	1.95201	0.364	0.037	0	Hep	Atf5
Apoh	0	1.93085	0.389	0.073	0	Hep	Apoh
Krt8	0	1.91891	0.353	0.014	0	Hep	Krt8
Acadvl	0	1.91751	0.391	0.075	0	Hep	Acadvl
Slc25a15	0	1.91449	0.342	0.034	0	Hep	Slc25a15
Mettl26	0	1.90376	0.393	0.069	0	Hep	Mettl26
Baat	0	1.89857	0.355	0.011	0	Hep	Baat
Haao	0	1.88212	0.4	0.066	0	Hep	Haao
Azgp1	0	1.87604	0.361	0.038	0	Hep	Azgp1
Hao1	0	1.85328	0.346	0.012	0	Hep	Hao1
Selenbp2	0	1.83935	0.275	0.008	0	Hep	Selenbp2
Uroc1	0	1.82572	0.301	0.01	0	Hep	Uroc1
Akr1d1	0	1.80171	0.325	0.011	0	Hep	Akr1d1
Reep6	0	1.79618	0.334	0.018	0	Hep	Reep6
Nipsnap1	0	1.79363	0.348	0.028	0	Hep	Nipsnap1
Bhmt2	0	1.78035	0.328	0.01	0	Hep	Bhmt2
Nat8f2	0	1.76473	0.308	0.015	0	Hep	Nat8f2
Akr7a5	0	1.75196	0.376	0.071	0	Hep	Akr7a5
Cmbl	0	1.75177	0.334	0.025	0	Hep	Cmbl
Bphl	0	1.74977	0.356	0.055	0	Hep	Bphl
Pbld1	0	1.74573	0.307	0.015	0	Hep	Pbld1
Ahcy	0	1.73549	0.33	0.026	0	Hep	Ahcy
Gpd1	0	1.7331	0.301	0.012	0	Hep	Gpd1
0610005C13Rik	0	1.72075	0.305	0.015	0	Hep	0610005C13Rik
Tmem56	0	1.72	0.285	0.024	0	Hep	Tmem56
Gstt1	0	1.69926	0.308	0.013	0	Hep	Gstt1
Krt18	0	1.67045	0.313	0.013	0	Hep	Krt18
Papss2	0	1.65904	0.301	0.034	0	Hep	Papss2
1810008I18Rik	0	1.64502	0.269	0.006	0	Hep	1810008I18Rik
Akr1c19	0	1.63999	0.29	0.021	0	Hep	Akr1c19
Aldh1a7	0	1.63721	0.294	0.009	0	Hep	Aldh1a7
Amdhd1	0	1.62117	0.3	0.01	0	Hep	Amdhd1
Tcea3	0	1.60293	0.294	0.011	0	Hep	Tcea3
C9	0	1.5909	0.264	0.027	0	Hep	C9
9130016M20Rik	0	1.56703	0.255	0.007	0	Hep	9130016M20Rik
Myo1b	0	1.55637	0.261	0.022	0	Hep	Myo1b
Agmat	0	1.53675	0.266	0.006	0	Hep	Agmat
Rarres2	0	1.5201	0.267	0.028	0	Hep	Rarres2
Amacr	0	1.50207	0.277	0.035	0	Hep	Amacr
Akr1c13	0	1.49758	0.286	0.038	0	Hep	Akr1c13
C8g	0	1.49611	0.276	0.028	0	Hep	C8g
Ehhadh	0	1.48874	0.258	0.034	0	Hep	Ehhadh
Pxmp2	0	1.47578	0.282	0.024	0	Hep	Pxmp2
Shmt1	0	1.42654	0.257	0.025	0	Hep	Shmt1
Akr1c12	0	1.41705	0.25	0.009	0	Hep	Akr1c12
Bdh1	0	1.3959	0.251	0.012	0	Hep	Bdh1
Itih2	0	1.36891	0.25	0.022	0	Hep	Itih2
Dhrs4	2.9209e-305	1.74674	0.358	0.068	6.80074e-301	Hep	Dhrs4
Fdps	1.33616e-302	1.90902	0.374	0.074	3.11097e-298	Hep	Fdps
Apoc2	5.61177e-302	1.72792	0.331	0.057	1.30659e-297	Hep	Apoc2
Csad	4.32225e-300	2.54336	0.437	0.106	1.00635e-295	Hep	Csad
Scd1	7.20496e-298	2.83427	0.716	0.33	1.67753e-293	Hep	Scd1
Gclm	5.34293e-297	2.30727	0.549	0.174	1.24399e-292	Hep	Gclm
Pcyt2	1.58034e-295	1.81803	0.377	0.077	3.6795e-291	Hep	Pcyt2
C3	3.65302e-292	2.34012	0.542	0.163	8.50533e-288	Hep	C3
Hist1h2bc	7.72617e-291	2.13275	0.509	0.147	1.79888e-286	Hep	Hist1h2bc
H2-Q10	1.47006e-290	1.90076	0.421	0.095	3.42275e-286	Hep	H2-Q10
Mup7	2.90724e-288	2.06312	0.336	0.062	6.76893e-284	Hep	Mup7
Mup11	1.88075e-284	2.60096	0.41	0.094	4.37894e-280	Hep	Mup11
Fgl1	1.15332e-275	1.48024	0.251	0.036	2.68528e-271	Hep	Fgl1
Qdpr	9.69301e-275	2.26895	0.509	0.157	2.25682e-270	Hep	Qdpr
Hagh	1.51771e-269	2.03711	0.447	0.12	3.53368e-265	Hep	Hagh
Fth1	8.74237e-268	1.76849	0.942	0.899	2.03549e-263	Hep	Fth1
Idi1	2.66241e-267	1.98708	0.356	0.075	6.19889e-263	Hep	Idi1
Etfb	8.43425e-267	2.49894	0.624	0.27	1.96375e-262	Hep	Etfb
Hspd1	2.97491e-263	2.49074	0.653	0.302	6.92648e-259	Hep	Hspd1
Decr1	1.64652e-261	1.71664	0.343	0.071	3.83359e-257	Hep	Decr1
Chchd21	1.36617e-254	1.94857	0.84	0.793	3.18086e-250	Hep	Chchd2
Fasn	1.0973e-253	1.59463	0.267	0.044	2.55485e-249	Hep	Fasn
Abhd14b	2.93284e-253	1.59664	0.329	0.067	6.82853e-249	Hep	Abhd14b
Mdh1	3.11144e-253	2.3375	0.616	0.267	7.24437e-249	Hep	Mdh1
Bnip3	1.59617e-249	1.75195	0.368	0.084	3.71636e-245	Hep	Bnip3
Hadh	2.25275e-249	2.11061	0.472	0.144	5.24509e-245	Hep	Hadh
Acadm	5.72597e-239	2.19056	0.51	0.177	1.33318e-234	Hep	Acadm
Traf5	1.87146e-233	2.50123	0.515	0.185	4.35732e-229	Hep	Traf5
Kyat3	1.06736e-232	1.85008	0.356	0.084	2.48512e-228	Hep	Kyat3
Pygl	5.42684e-232	1.85076	0.396	0.101	1.26353e-227	Hep	Pygl
Etfa	1.05838e-223	2.20994	0.567	0.238	2.46424e-219	Hep	Etfa
Saa1	1.48301e-221	2.52549	0.383	0.1	3.45289e-217	Hep	Saa1
Ang	1.59119e-220	1.57653	0.275	0.053	3.70478e-216	Hep	Ang
Deptor	8.16312e-216	1.70311	0.321	0.072	1.90062e-211	Hep	Deptor
Mthfd1	1.15091e-215	1.50827	0.263	0.049	2.67965e-211	Hep	Mthfd1
Igf1	1.70593e-212	1.66205	0.445	0.128	3.97192e-208	Hep	Igf1
Gchfr	2.14088e-211	1.97128	0.408	0.12	4.98461e-207	Hep	Gchfr
Atp5b	8.03489e-209	2.14534	0.752	0.59	1.87076e-204	Hep	Atp5b
Gapdh	8.66884e-209	2.10144	0.764	0.628	2.01837e-204	Hep	Gapdh
Got2	3.61412e-207	2.1294	0.497	0.186	8.41476e-203	Hep	Got2
Cisd1	1.07523e-204	1.90895	0.413	0.127	2.50346e-200	Hep	Cisd1
Acad11	4.15618e-204	1.55544	0.29	0.062	9.67682e-200	Hep	Acad11
Msrb1	1.18225e-203	1.71413	0.585	0.241	2.75263e-199	Hep	Msrb1
Pnpo	4.98802e-202	1.36412	0.252	0.048	1.16136e-197	Hep	Pnpo
Echs1	1.59809e-200	1.96464	0.444	0.149	3.72082e-196	Hep	Echs1
Lactb2	3.86103e-200	1.76336	0.382	0.107	8.98964e-196	Hep	Lactb2
Eef1a1	7.83585e-200	0.974056	0.958	0.939	1.82442e-195	Hep	Eef1a1
Atp5a1	6.943e-198	2.02905	0.745	0.602	1.61654e-193	Hep	Atp5a1
Aldh6a1	3.5864e-196	1.84942	0.368	0.102	8.35021e-192	Hep	Aldh6a1
Aldh4a1	3.01571e-192	1.56457	0.279	0.06	7.02148e-188	Hep	Aldh4a1
Ambp	1.71278e-190	1.663	0.353	0.093	3.98787e-186	Hep	Ambp
Gcsh	1.43009e-189	1.24958	0.251	0.05	3.32967e-185	Hep	Gcsh
Glo1	5.40364e-189	2.03686	0.495	0.199	1.25813e-184	Hep	Glo1
Glud1	3.96516e-188	2.13424	0.723	0.544	9.23207e-184	Hep	Glud1
Dcxr	9.87556e-187	1.35036	0.279	0.062	2.29933e-182	Hep	Dcxr
Acads	4.46799e-186	1.54712	0.315	0.078	1.04028e-181	Hep	Acads
Mif	8.35546e-185	2.22048	0.554	0.262	1.9454e-180	Hep	Mif
Ptms1	8.09959e-184	2.04167	0.672	0.431	1.88583e-179	Hep	Ptms
Nit2	4.08222e-183	1.39622	0.289	0.068	9.50463e-179	Hep	Nit2
Suclg1	2.34578e-182	2.08761	0.478	0.19	5.46169e-178	Hep	Suclg1
Slc25a1	1.07784e-181	1.56315	0.322	0.083	2.50953e-177	Hep	Slc25a1
Ugp2	5.92933e-178	2.15464	0.57	0.285	1.38053e-173	Hep	Ugp2
Kmo	3.97413e-177	1.3215	0.281	0.064	9.25298e-173	Hep	Kmo
4931406C07Rik	4.15481e-177	1.97744	0.419	0.144	9.67365e-173	Hep	4931406C07Rik
Saa2	1.00108e-174	2.2845	0.289	0.07	2.33082e-170	Hep	Saa2
Coq8a	2.4665e-173	1.34761	0.251	0.053	5.74276e-169	Hep	Coq8a
Sod11	1.67441e-172	1.95315	0.721	0.573	3.89854e-168	Hep	Sod1
Eci1	3.30109e-172	1.53998	0.325	0.088	7.68592e-168	Hep	Eci1
Uqcrq	9.47693e-172	2.57477	0.663	0.47	2.20651e-167	Hep	Uqcrq
Ces1c	1.54126e-170	1.39031	0.264	0.058	3.5885e-166	Hep	Ces1c
Tprkb	2.42396e-168	1.50674	0.275	0.065	5.64371e-164	Hep	Tprkb
Alas1	7.71371e-167	1.9921	0.359	0.11	1.79598e-162	Hep	Alas1
Hmgcs1	1.61018e-164	2.12064	0.451	0.177	3.74897e-160	Hep	Hmgcs1
Ccs	3.941e-163	1.68715	0.363	0.115	9.17582e-159	Hep	Ccs
Ebpl	4.52189e-162	1.31172	0.252	0.057	1.05283e-157	Hep	Ebpl
Hsd17b4	7.23049e-160	1.91105	0.461	0.186	1.68347e-155	Hep	Hsd17b4
Vtn	1.07867e-159	1.43299	0.284	0.071	2.51147e-155	Hep	Vtn
Cyp3a11	6.29122e-158	2.26017	0.6	0.327	1.46478e-153	Hep	Cyp3a11
Esd	5.04048e-156	2.04818	0.548	0.289	1.17357e-151	Hep	Esd
Acat1	3.68776e-155	1.93482	0.483	0.216	8.58621e-151	Hep	Acat1
Sult1a11	8.94898e-154	1.79355	0.445	0.178	2.08359e-149	Hep	Sult1a1
Ndufa41	1.27951e-152	2.0092	0.703	0.599	2.97909e-148	Hep	Ndufa4
Hspa9	4.50937e-150	2.11589	0.571	0.325	1.04992e-145	Hep	Hspa9
Idh1	1.12272e-148	1.90037	0.502	0.236	2.61403e-144	Hep	Idh1
Uqcrfs1	1.61308e-148	1.93118	0.485	0.224	3.75572e-144	Hep	Uqcrfs1
Hibadh	3.16316e-144	1.9217	0.517	0.26	7.36478e-140	Hep	Hibadh
Rps2	8.40856e-144	1.1743	0.845	0.828	1.95777e-139	Hep	Rps2
Cyp2c29	3.83607e-141	1.63321	0.28	0.076	8.93152e-137	Hep	Cyp2c29
Cebpa	1.30205e-140	1.54228	0.316	0.096	3.03157e-136	Hep	Cebpa
Hspe1	3.27097e-140	2.00309	0.628	0.432	7.61581e-136	Hep	Hspe1
Ech1	1.03127e-139	1.85886	0.455	0.203	2.40112e-135	Hep	Ech1
Chpt1	2.35015e-139	1.68917	0.365	0.128	5.47184e-135	Hep	Chpt1
Nadk2	4.08102e-139	1.59715	0.333	0.106	9.50185e-135	Hep	Nadk2
Mpc1	5.59978e-134	2.00046	0.556	0.329	1.3038e-129	Hep	Mpc1
Tpi1	1.59042e-128	1.80724	0.444	0.203	3.70298e-124	Hep	Tpi1
Khk	8.01498e-127	1.66363	0.406	0.169	1.86613e-122	Hep	Khk
Cluh	4.97692e-125	1.35818	0.262	0.073	1.15878e-120	Hep	Cluh
Hint2	9.02076e-125	1.76263	0.396	0.164	2.1003e-120	Hep	Hint2
Glrx5	1.62469e-124	1.72404	0.401	0.168	3.78276e-120	Hep	Glrx5
Tuba4a	1.01262e-121	1.47527	0.334	0.116	2.35768e-117	Hep	Tuba4a
Rcl1	1.25163e-121	1.19019	0.255	0.071	2.91416e-117	Hep	Rcl1
Serpinc1	4.51724e-121	1.32242	0.275	0.081	1.05175e-116	Hep	Serpinc1
Gabarapl11	5.9941e-118	1.96178	0.503	0.276	1.39561e-113	Hep	Gabarapl1
Kng1	2.57492e-117	1.53655	0.307	0.1	5.99519e-113	Hep	Kng1
Hint1	9.62747e-115	1.85015	0.634	0.52	2.24156e-110	Hep	Hint1
Iah1	2.21951e-114	1.45983	0.326	0.118	5.16769e-110	Hep	Iah1
Ak2	4.1e-112	1.67362	0.407	0.183	9.54602e-108	Hep	Ak2
Slc25a39	1.45936e-111	1.68008	0.427	0.206	3.39783e-107	Hep	Slc25a39
Mpc2	1.78663e-108	1.90149	0.491	0.287	4.15981e-104	Hep	Mpc2
Sod2	1.90295e-105	1.69301	0.495	0.283	4.43064e-101	Hep	Sod2
Cox7c	7.67733e-105	1.64616	0.688	0.674	1.78751e-100	Hep	Cox7c
Atp5f1	2.25031e-104	1.73532	0.608	0.485	5.2394e-100	Hep	Atp5f1
Cox6c	3.21188e-100	1.81649	0.673	0.653	7.47823e-96	Hep	Cox6c
Pgm1	6.32702e-100	1.3404	0.251	0.079	1.47312e-95	Hep	Pgm1
Bckdha	6.38874e-100	1.4786	0.341	0.139	1.48749e-95	Hep	Bckdha
Atp5d	1.8534e-99	1.79471	0.574	0.43	4.31527e-95	Hep	Atp5d
Cyb5b	2.52418e-99	1.7753	0.488	0.283	5.87705e-95	Hep	Cyb5b
Eif1	3.94958e-99	0.915559	0.813	0.87	9.1958e-95	Hep	Eif1
Rpl36al	1.00514e-98	1.53328	0.69	0.653	2.34027e-94	Hep	Rpl36al
Nme2	1.4038e-98	1.63837	0.648	0.579	3.26847e-94	Hep	Nme2
Fh1	6.71395e-98	1.35364	0.292	0.106	1.56321e-93	Hep	Fh1
Alad	1.70991e-97	1.40552	0.3	0.111	3.98119e-93	Hep	Alad
Atp5g3	2.86797e-97	1.784	0.576	0.434	6.67751e-93	Hep	Atp5g3
Nit1	3.06608e-97	1.33516	0.25	0.08	7.13874e-93	Hep	Nit1
Eci2	8.01141e-97	1.53778	0.346	0.147	1.8653e-92	Hep	Eci2
Atp5j1	2.56754e-96	1.72653	0.614	0.524	5.978e-92	Hep	Atp5j
Mrpl12	1.77259e-94	1.48419	0.348	0.151	4.12713e-90	Hep	Mrpl12
Clpx	2.8106e-94	1.6189	0.376	0.173	6.54391e-90	Hep	Clpx
Cox7b	2.23734e-93	1.96224	0.553	0.404	5.20919e-89	Hep	Cox7b
Park7	3.1558e-92	1.7171	0.499	0.319	7.34766e-88	Hep	Park7
Hmgcl	6.92838e-92	1.68682	0.405	0.204	1.61314e-87	Hep	Hmgcl
Cox5a	5.2438e-90	1.64802	0.602	0.499	1.22091e-85	Hep	Cox5a
Atp5g1	5.41598e-90	2.0789	0.509	0.346	1.261e-85	Hep	Atp5g1
Acaa1a	1.38732e-88	1.64434	0.388	0.192	3.23009e-84	Hep	Acaa1a
Prdx5	5.51499e-88	1.36101	0.54	0.349	1.28405e-83	Hep	Prdx5
Prdx3	1.06528e-84	1.23258	0.257	0.091	2.48028e-80	Hep	Prdx3
Ugdh	1.84372e-83	1.38207	0.279	0.107	4.29274e-79	Hep	Ugdh
Abat	1.27814e-82	1.37955	0.289	0.114	2.9759e-78	Hep	Abat
Nudt4	8.74487e-82	1.3343	0.348	0.159	2.03607e-77	Hep	Nudt4
Grpel1	1.1767e-81	1.48055	0.365	0.179	2.7397e-77	Hep	Grpel1
Rapgef4	4.17719e-79	1.21426	0.261	0.094	9.72575e-75	Hep	Rapgef4
Ndufa6	2.97005e-78	1.78073	0.564	0.47	6.91516e-74	Hep	Ndufa6
Apob	9.382e-78	1.46005	0.275	0.106	2.18441e-73	Hep	Apob
Abcd3	6.85736e-77	1.49319	0.319	0.143	1.5966e-72	Hep	Abcd3
Pgk1	1.20566e-76	1.59698	0.455	0.283	2.80713e-72	Hep	Pgk1
Aco1	1.43843e-73	1.31718	0.252	0.095	3.3491e-69	Hep	Aco1
Cox4i1	5.03236e-73	1.17477	0.701	0.772	1.17168e-68	Hep	Cox4i1
Spr	7.2638e-73	1.18567	0.267	0.107	1.69123e-68	Hep	Spr
Cald11	6.25558e-72	1.6054	0.465	0.288	1.45649e-67	Hep	Cald1
Sqor	9.57521e-72	1.34793	0.29	0.124	2.2294e-67	Hep	Sqor
Atp5h1	5.39202e-71	1.40696	0.646	0.659	1.25542e-66	Hep	Atp5h
Rps27l	5.43039e-71	1.73944	0.529	0.419	1.26436e-66	Hep	Rps27l
Tle5	8.89255e-70	1.55011	0.57	0.497	2.07045e-65	Hep	Tle5
Ddah1	6.29579e-69	1.41735	0.333	0.164	1.46585e-64	Hep	Ddah1
Upp21	4.76267e-68	1.42825	0.332	0.161	1.10889e-63	Hep	Upp2
Uqcrb1	1.94691e-67	1.5926	0.566	0.493	4.53298e-63	Hep	Uqcrb
Cox8a	2.03149e-66	1.42651	0.653	0.682	4.72991e-62	Hep	Cox8a
Uqcr111	4.71234e-66	1.84494	0.54	0.465	1.09717e-61	Hep	Uqcr11
Oaz1	1.16952e-65	1.20283	0.671	0.72	2.72299e-61	Hep	Oaz1
Oat	6.99674e-65	3.10861	0.366	0.21	1.62905e-60	Hep	Oat
Dap	2.52275e-64	1.38857	0.348	0.183	5.87372e-60	Hep	Dap
Slc25a5	4.81777e-64	1.47342	0.572	0.515	1.12172e-59	Hep	Slc25a5
Sdhd	7.40078e-64	1.35451	0.343	0.181	1.72312e-59	Hep	Sdhd
Ndufv1	1.15003e-63	1.37062	0.311	0.15	2.67762e-59	Hep	Ndufv1
Hsd17b10	1.27432e-63	1.37651	0.291	0.135	2.967e-59	Hep	Hsd17b10
Apoe	1.69709e-63	0.522863	0.907	0.854	3.95133e-59	Hep	Apoe
Txn1	6.00808e-63	1.21581	0.615	0.554	1.39886e-58	Hep	Txn1
Hspa8	2.20111e-62	0.844722	0.773	0.835	5.12484e-58	Hep	Hspa8
Hsp90ab1	3.65162e-61	0.760636	0.79	0.853	8.50207e-57	Hep	Hsp90ab1
Bola3	3.98824e-60	1.3671	0.283	0.133	9.28583e-56	Hep	Bola3
Suclg2	4.73019e-59	1.52775	0.421	0.268	1.10133e-54	Hep	Suclg2
Acbd5	2.06921e-57	1.43045	0.44	0.291	4.81774e-53	Hep	Acbd5
Gm424181	2.8076e-56	0.259998	1	1	6.53694e-52	Hep	Gm42418
Ethe1	1.20116e-54	1.21673	0.265	0.124	2.79666e-50	Hep	Ethe1
Ndufa10	3.77849e-52	1.43211	0.381	0.237	8.79745e-48	Hep	Ndufa10
Ndufs6	6.86386e-52	1.49769	0.445	0.328	1.59811e-47	Hep	Ndufs6
Ndufb9	9.64372e-52	1.57598	0.485	0.397	2.24535e-47	Hep	Ndufb9
Ppia1	2.29504e-51	0.750141	0.768	0.852	5.34353e-47	Hep	Ppia
Ndufab1	1.63166e-50	1.52249	0.395	0.265	3.79899e-46	Hep	Ndufab1
Atp5c1	1.41492e-49	1.50232	0.509	0.444	3.29435e-45	Hep	Atp5c1
Mt11	2.28519e-49	1.78015	0.542	0.443	5.32062e-45	Hep	Mt1
Cmss11	3.69589e-49	0.685373	0.838	0.912	8.60514e-45	Hep	Cmss1
Cyb5r31	3.81632e-49	1.32446	0.499	0.389	8.88554e-45	Hep	Cyb5r3
Cyc1	5.79108e-49	1.26691	0.321	0.181	1.34834e-44	Hep	Cyc1
Atp5j2	1.11463e-48	1.50731	0.556	0.539	2.5952e-44	Hep	Atp5j2
Dcaf11	3.23256e-48	1.18204	0.272	0.137	7.52638e-44	Hep	Dcaf11
Ndufb2	8.99245e-48	1.38604	0.362	0.229	2.09371e-43	Hep	Ndufb2
Atp5k	3.73936e-47	1.66407	0.516	0.464	8.70635e-43	Hep	Atp5k
Atp5o	2.15459e-45	1.51157	0.455	0.365	5.01653e-41	Hep	Atp5o
Ndufs5	4.15336e-45	1.4805	0.437	0.337	9.67027e-41	Hep	Ndufs5
Plin2	4.5039e-45	1.2206	0.447	0.317	1.04864e-40	Hep	Plin2
Mpp6	5.48897e-45	1.03368	0.258	0.125	1.278e-40	Hep	Mpp6
Cox5b	1.67383e-44	1.42383	0.526	0.491	3.89717e-40	Hep	Cox5b
Atp5mpl	1.98295e-44	1.51994	0.517	0.471	4.6169e-40	Hep	Atp5mpl
Ndufs3	2.22343e-44	1.28683	0.349	0.22	5.17681e-40	Hep	Ndufs3
Pgrmc11	5.16462e-44	1.53011	0.387	0.264	1.20248e-39	Hep	Pgrmc1
Tmem2051	2.15952e-42	1.41718	0.325	0.198	5.02802e-38	Hep	Tmem205
Ndufb10	4.05528e-41	1.4668	0.435	0.34	9.44191e-37	Hep	Ndufb10
Mocs2	8.14544e-41	1.19273	0.255	0.133	1.8965e-36	Hep	Mocs2
Acsl1	1.03114e-40	1.19049	0.251	0.127	2.40081e-36	Hep	Acsl1
Eef2	1.25279e-39	0.868755	0.706	0.794	2.91688e-35	Hep	Eef2
Uqcr10	1.36959e-39	1.51196	0.483	0.433	3.18883e-35	Hep	Uqcr10
Atp5md	2.2732e-39	1.57245	0.495	0.457	5.29269e-35	Hep	Atp5md
Gpx41	5.83684e-39	1.29911	0.571	0.591	1.35899e-34	Hep	Gpx4
Pebp1	1.03644e-38	1.3385	0.404	0.3	2.41315e-34	Hep	Pebp1
Cox7a2	4.10541e-38	1.40745	0.543	0.556	9.55863e-34	Hep	Cox7a2
Eno1	2.10728e-36	1.19253	0.31	0.19	4.90638e-32	Hep	Eno1
Aldh3a2	2.31976e-36	1.57853	0.251	0.139	5.40111e-32	Hep	Aldh3a2
Ghr1	2.71829e-36	1.04118	0.314	0.187	6.32899e-32	Hep	Ghr
Larp1b	7.18832e-36	1.17008	0.307	0.185	1.67366e-31	Hep	Larp1b
Bet1	1.50732e-35	1.14344	0.256	0.143	3.50948e-31	Hep	Bet1
Ndufa81	3.19212e-35	1.25972	0.389	0.29	7.43221e-31	Hep	Ndufa8
Ldha	5.34954e-35	1.28431	0.483	0.428	1.24553e-30	Hep	Ldha
Sdhb	1.48831e-34	1.2441	0.343	0.237	3.46523e-30	Hep	Sdhb
Rdx	3.86959e-33	1.44579	0.454	0.379	9.00956e-29	Hep	Rdx
Atp5l	7.78576e-33	1.20478	0.583	0.674	1.81276e-28	Hep	Atp5l
Uqcrh	1.00678e-32	1.17114	0.596	0.686	2.34409e-28	Hep	Uqcrh
Vdac1	2.10884e-32	1.27638	0.343	0.24	4.91002e-28	Hep	Vdac1
Rnase41	2.78767e-32	1.27715	0.288	0.177	6.49053e-28	Hep	Rnase4
Got1	3.86732e-32	1.32224	0.33	0.223	9.00429e-28	Hep	Got1
Psen21	4.60531e-32	1.2371	0.404	0.319	1.07225e-27	Hep	Psen2
Cycs	6.32337e-32	1.35842	0.405	0.33	1.47227e-27	Hep	Cycs
Lgals91	4.44829e-31	1.24693	0.452	0.392	1.0357e-26	Hep	Lgals9
Msra	5.09203e-31	0.966558	0.334	0.219	1.18558e-26	Hep	Msra
Fkbp4	5.69141e-30	1.05406	0.272	0.164	1.32513e-25	Hep	Fkbp4
Psma4	6.03374e-30	1.29293	0.412	0.333	1.40484e-25	Hep	Psma4
Rxra	1.02468e-29	1.36347	0.311	0.206	2.38576e-25	Hep	Rxra
Cox6b1	2.00023e-29	1.33658	0.537	0.587	4.65713e-25	Hep	Cox6b1
Insig2	2.53906e-29	1.28997	0.277	0.174	5.91169e-25	Hep	Insig2
Nme1	3.91526e-29	1.22128	0.355	0.266	9.1159e-25	Hep	Nme1
Sdhc	1.54154e-28	1.08753	0.325	0.227	3.58916e-24	Hep	Sdhc
Ndufb6	1.54991e-28	1.15933	0.325	0.23	3.60866e-24	Hep	Ndufb6
Pgam1	1.95044e-28	1.14026	0.336	0.24	4.54122e-24	Hep	Pgam1
Hdgf	2.31713e-28	1.20043	0.387	0.305	5.39497e-24	Hep	Hdgf
Camk2n11	2.67869e-28	1.08193	0.274	0.169	6.23678e-24	Hep	Camk2n1
Gch1	6.28541e-28	1.11752	0.395	0.297	1.46343e-23	Hep	Gch1
Acadl	4.07599e-27	1.26351	0.352	0.264	9.49012e-23	Hep	Acadl
Atp5e	4.0933e-27	1.29387	0.57	0.664	9.53043e-23	Hep	Atp5e
Ndufa51	6.02755e-27	1.25786	0.392	0.322	1.4034e-22	Hep	Ndufa5
Psmb5	9.08717e-27	1.24897	0.351	0.268	2.11577e-22	Hep	Psmb5
Glul1	9.29897e-27	1.37402	0.221	0.46	2.16508e-22	Hep	Glul
Mrpl51	1.13888e-26	1.08651	0.293	0.199	2.65165e-22	Hep	Mrpl51
Phb2	1.81332e-26	1.10156	0.321	0.227	4.22196e-22	Hep	Phb2
Blvrb	2.90273e-26	1.28906	0.404	0.329	6.75843e-22	Hep	Blvrb
Timm8b	3.4295e-26	1.0169	0.25	0.153	7.98489e-22	Hep	Timm8b
Timm13	2.40684e-25	1.18767	0.361	0.286	5.60385e-21	Hep	Timm13
Gclc	2.96124e-25	1.148	0.392	0.31	6.89466e-21	Hep	Gclc
Ndufs2	4.53653e-25	1.13243	0.348	0.267	1.05624e-20	Hep	Ndufs2
Slc25a3	7.46628e-25	1.00519	0.567	0.637	1.73837e-20	Hep	Slc25a3
Hdlbp	2.049e-24	1.21355	0.449	0.412	4.77068e-20	Hep	Hdlbp
Ndufv3	3.19676e-24	1.2472	0.348	0.277	7.44302e-20	Hep	Ndufv3
Larp4b	5.26895e-24	0.30348	0.241	0.471	1.22677e-19	Hep	Larp4b
Rpl11	6.3573e-24	0.399416	0.765	0.852	1.48017e-19	Hep	Rpl11
Emc6	9.83115e-24	1.02833	0.253	0.163	2.28899e-19	Hep	Emc6
St13	1.11499e-23	1.18717	0.479	0.47	2.59604e-19	Hep	St13
Swi5	1.3476e-23	1.19653	0.401	0.348	3.13763e-19	Hep	Swi5
C1qbp	3.98018e-23	0.955211	0.251	0.161	9.26705e-19	Hep	C1qbp
Mdh2	2.95845e-22	1.19652	0.37	0.306	6.88816e-18	Hep	Mdh2
Ei241	3.90378e-22	1.07658	0.263	0.176	9.08916e-18	Hep	Ei24
Ndufc11	1.29176e-21	1.28902	0.384	0.333	3.0076e-17	Hep	Ndufc1
Txnl1	3.90957e-21	1.11068	0.359	0.294	9.10266e-17	Hep	Txnl1
S100a11	4.79565e-21	1.16266	0.338	0.265	1.11657e-16	Hep	S100a1
Paics1	1.92499e-20	1.06162	0.295	0.215	4.48196e-16	Hep	Paics
Larp1	2.84162e-20	0.287351	0.197	0.387	6.61615e-16	Hep	Larp1
Rpl28	3.16846e-20	0.470693	0.755	0.86	7.37713e-16	Hep	Rpl28
Rpl7a	3.38505e-20	0.690694	0.646	0.775	7.88142e-16	Hep	Rpl7a
Eif5	5.01466e-20	1.08338	0.552	0.62	1.16756e-15	Hep	Eif5
Psma7	6.87895e-20	1.1335	0.488	0.496	1.60163e-15	Hep	Psma7
Fkbp8	2.02472e-19	1.11671	0.351	0.289	4.71415e-15	Hep	Fkbp8
Eif5a	2.77564e-19	1.09726	0.474	0.483	6.46253e-15	Hep	Eif5a
Psmb7	2.9228e-19	1.11784	0.335	0.268	6.80516e-15	Hep	Psmb7
[truncated: 9,737 more rows]
