# Supplementary material for: Integrated single-cell transcriptomics and proteomics elucidate the molecular mechanisms and detoxification strategy of rifampicin-induced hepatotoxicity
Source: Int J Biol Sci. 2026 Jan 1;22(1):481–99. doi: 10.7150/ijbs.109757 (PMC12681935; doi:10.7150/ijbs.109757)
Supplement: Supplementary file 2 — Supplementary tables. [file ijbsv22p0481s2.zip › Supplementary_materials_tables/Supplementary_materialsS7.xlsx]

## Sheet: Table S7
Table S7 Biological process enrichment of DEGs in Hep (Ctrl vs. RIF)
ID	Description	GeneRatio	BgRatio	pvalue	p.adjust	qvalue	geneID	Count
GO:0006631	fatty acid metabolic process	117/2005	446/28814	3.90622e-37	2.34764e-33	1.27918e-33	Gstp1/Nudt7/Acaa1b/Cyp2c29/Cyb5a/Insig2/Apoa1/Lpin1/Gpx4/Cyp2a5/Fasn/Acly/Apoc3/C3/Cyp4a14/Hacl1/Hnf4a/Crot/Aacs/Mid1ip1/Cyp2c70/Aldh3a2/Crat/Acot1/Acox1/Fabp1/Cyp2d9/Lpin2/Gstm4/Echdc3/Scp2/Cyp2c55/Cyp4a12a/Hsd17b10/Abcd3/Insig1/Cyp2b10/Ppara/Nr4a3/Ces1g/Srebf1/Acaa2/Acaca/Scd1/Etfbkmt/Fabp5/Ech1/Acot3/Tuba8/Ces2c/Hpgd/Cyp1a2/Angptl3/Dgat2/Etfa/Apoa5/Elovl5/Echs1/Cyp4f14/Pdk4/Ces2a/Acaa1a/Eci1/C…	117
GO:0008202	steroid metabolic process	91/2005	338/28814	4.85469e-30	1.45883e-26	7.94891e-27	Cyp3a11/Acaa1b/Insig2/Apoa1/Gc/Serpina12/Hsd3b5/Apoc3/Apoe/Saa1/Pctp/Egr1/Stard4/Hdlbp/Fgl1/Sult2a8/Cbr1/Cyp3a25/Fdps/Scp2/Sc5d/Hsd17b10/Abcd3/Insig1/Cyp2b10/Comt/Atp1a1/Apof/Ces1g/Srebf1/Amacr/Scd1/Rdh16f2/Fdft1/Cyp1a2/Angptl3/Ifng/Prox1/Dgat2/Apoa5/Atp8b1/Rora/Kit/Acaa1a/Igf1/Cyp8b1/Fmo5/Akr1d1/Cyp7b1/Cyp51/Akr1c19/Agt/Cyp3a59/G6pc/Hsd11b1/Apon/Apob/Apoc1/Ldlr/Slc27a2/Mttp/Hmgcr/Abcg1/Spp1/Ephx…	91
GO:0062012	regulation of small molecule metabolic process	95/2005	371/28814	1.87055e-29	3.74733e-26	2.04185e-26	Insig2/Apoa1/Serpina12/Apoc3/Apoe/Hnf4a/Mup1/Egr1/Mid1ip1/Zbtb20/Stard4/Gck/Eno1/Fabp1/Fgl1/Fdps/Scp2/Ppp1r3b/Insig1/Comt/Ppara/Ak4/Nr4a3/Ces1g/Srebf1/Ddb1/Rdh16f2/Etfbkmt/Fabp5/Cda/Pfkfb2/Hif1a/Ifng/Prox1/Dgat2/Clybl/Apoa5/Rora/Elovl5/Kit/Pdk4/Mlxipl/Igf1/Fmo5/Igfbp4/Lpgat1/Agt/Gnmt/Stat3/Il1b/Tcf7l2/Apob/Prkce/Apoc1/Ldlr/Hmgb1/Dbi/Abcg1/Arpp19/Ephx2/Thrb/Apc/Foxo1/Ppp4r3b/Apoc2/Dnajc30/App/Bcl2…	95
GO:0006790	sulfur compound metabolic process	88/2005	328/28814	5.73328e-29	8.61425e-26	4.69374e-26	Gstm3/Gstm1/Gstp1/Nudt7/Bhmt/Mat1a/Cth/Gsta1/Gstm2/Gpx4/Gsta2/Fasn/Acly/Ugdh/Mgst1/Hmgcl/Gstt3/Hnf4a/Gsta4/Keg1/Gstt2/Acot1/Cbs/Gstm4/Hbb-bt/Sult2a8/Sult2a7/Scp2/Glyat/Hs3st3b1/Comt/Gsta3/Acaa2/Gss/Acaca/Mthfd1/Acot3/Idh1/Suclg2/Cdo1/Nfe2l2/Pipox/Dgat2/Sult1d1/Papss2/Mtr/Pdk4/Gstt1/Cps1/Lias/Gstp2/Gnmt/Hs2st1/Gsr/Pdhb/Ehhadh/Oxsm/Cs/Iba57/Nat8f2/Dcn/Sp1/Ogdh/Mpc1/Pmvk/Gsto1/Amd1/Hmgcs2/Dse/Suclg1…	88
GO:0044282	small molecule catabolic process	87/2005	334/28814	1.19771e-27	1.43965e-24	7.84439e-25	Nudt7/Acaa1b/Mat1a/Oat/Lpin1/Uox/Aldob/Adh1/Hacl1/Apoe/Tkfc/Hmgcl/Got1/Crot/Crat/Eno1/Acox1/Cbs/Glud1/Fabp1/Lpin2/Ppat/Sult2a8/Cbr1/Scp2/Hsd17b10/Abcd3/Hpd/Acaa2/Etfbkmt/Tuba8/Cda/Pfkfb2/Cdo1/Afmid/Pipox/Etfa/Akr1a1/Echs1/Cyp4f14/Mccc2/Acaa1a/Eci1/Aldh1l1/Ldha/Aldh6a1/Aldh4a1/Akr1d1/Pah/Pfkl/Nagk/Gpi1/Eci2/Slc27a2/Ehhadh/Phyh/Galk1/Dbi/Hao1/Arg1/Auh/Hadha/Qprt/Hadh/Pnp/Ftcd/Echdc2/Urah/Hsd17b6/So…	87
GO:0019693	ribose phosphate metabolic process	88/2005	376/28814	2.11908e-24	1.89547e-21	1.0328e-21	Nudt7/Uox/Fasn/Acly/Aldob/Pygl/Tkfc/Hmgcl/Hnf4a/Keg1/Crot/Zbtb20/Gck/Eno1/Acot1/Atp5b/Atp5k/Ppat/Pklr/Sult2a8/Scp2/Glyat/Ppara/Atp5c1/Ak4/Acaa2/Acaca/Mthfd1/Acot3/Cda/Paics/Pfkfb2/Hif1a/Suclg2/Atp5g2/Pipox/Ifng/Dgat2/Rora/Papss2/Mccc2/Pdk4/Mlxipl/Igf1/Dpys/Pfkl/Stat3/Gpi1/Ak2/Pdhb/Ehhadh/Pank3/Hmgcr/Mfn1/Galk1/Oxsm/Cs/Ogdh/Pnp/Pkm/Cad/Nme6/Dnajc30/App/Hk2/Prps1/Mpc1/Pmvk/Bcl2l1/Hmgcs2/Urah/Suclg1…	88
GO:0046395	carboxylic acid catabolic process	65/2005	219/28814	2.2077e-24	1.89547e-21	1.0328e-21	Nudt7/Acaa1b/Mat1a/Oat/Lpin1/Hacl1/Hmgcl/Got1/Crot/Crat/Acox1/Cbs/Glud1/Fabp1/Lpin2/Ppat/Sult2a8/Scp2/Hsd17b10/Abcd3/Hpd/Acaa2/Etfbkmt/Tuba8/Cdo1/Afmid/Pipox/Etfa/Akr1a1/Echs1/Cyp4f14/Mccc2/Acaa1a/Eci1/Aldh1l1/Aldh6a1/Aldh4a1/Akr1d1/Pah/Nagk/Eci2/Slc27a2/Ehhadh/Phyh/Dbi/Hao1/Arg1/Auh/Hadha/Qprt/Hadh/Ftcd/Echdc2/Mlycd/Hadhb/Lonp2/Adhfe1/Acat1/Ddah1/Ahcy/Pck1/Gstz1/Plin5/Acadm/Gcat	65
GO:0009259	ribonucleotide metabolic process	86/2005	364/28814	3.58025e-24	2.32541e-21	1.26707e-21	Nudt7/Uox/Fasn/Acly/Aldob/Tkfc/Hmgcl/Hnf4a/Keg1/Crot/Zbtb20/Gck/Eno1/Acot1/Atp5b/Atp5k/Ppat/Pklr/Sult2a8/Scp2/Glyat/Ppara/Atp5c1/Ak4/Acaa2/Acaca/Mthfd1/Acot3/Cda/Paics/Pfkfb2/Hif1a/Suclg2/Atp5g2/Pipox/Ifng/Dgat2/Rora/Papss2/Mccc2/Pdk4/Mlxipl/Igf1/Dpys/Pfkl/Stat3/Gpi1/Ak2/Pdhb/Ehhadh/Pank3/Hmgcr/Mfn1/Galk1/Oxsm/Cs/Ogdh/Pnp/Pkm/Cad/Nme6/Dnajc30/App/Hk2/Mpc1/Pmvk/Bcl2l1/Hmgcs2/Urah/Suclg1/Opa1/Mlycd…	86
GO:0016054	organic acid catabolic process	65/2005	221/28814	3.86746e-24	2.32541e-21	1.26707e-21	Nudt7/Acaa1b/Mat1a/Oat/Lpin1/Hacl1/Hmgcl/Got1/Crot/Crat/Acox1/Cbs/Glud1/Fabp1/Lpin2/Ppat/Sult2a8/Scp2/Hsd17b10/Abcd3/Hpd/Acaa2/Etfbkmt/Tuba8/Cdo1/Afmid/Pipox/Etfa/Akr1a1/Echs1/Cyp4f14/Mccc2/Acaa1a/Eci1/Aldh1l1/Aldh6a1/Aldh4a1/Akr1d1/Pah/Nagk/Eci2/Slc27a2/Ehhadh/Phyh/Dbi/Hao1/Arg1/Auh/Hadha/Qprt/Hadh/Ftcd/Echdc2/Mlycd/Hadhb/Lonp2/Adhfe1/Acat1/Ddah1/Ahcy/Pck1/Gstz1/Plin5/Acadm/Gcat	65
GO:0009117	nucleotide metabolic process	97/2005	447/28814	3.86923e-24	2.32541e-21	1.26707e-21	Nudt7/Uox/Fasn/Acly/Aldob/Tkfc/Hmgcl/Hnf4a/Keg1/Crot/Zbtb20/Gck/Eno1/Acot1/Atp5b/Atp5k/Ppat/Pklr/Sult2a8/Scp2/Glyat/Ppara/Atp5c1/Ak4/Acaa2/Acaca/Mthfd1/Acot3/Cda/Paics/Pfkfb2/Hif1a/Suclg2/Atp5g2/Pipox/Ifng/Dgat2/Rora/Idh2/Papss2/Mccc2/Oasl2/Pdk4/Mlxipl/Igf1/Dpys/Pfkl/Stat3/Gpi1/Kars/Ak2/Pdhb/Ehhadh/Pank3/Hmgcr/Mfn1/Rrm1/Galk1/Oxsm/Cs/Qprt/Oga/Ogdh/Pnp/Pkm/Cad/Aspdh/Nme6/Dnajc30/App/Hk2/Prps1/Mpc1…	97
GO:0072521	purine-containing compound metabolic process	89/2005	392/28814	1.11035e-23	6.06654e-21	3.30554e-21	Nudt7/Ttr/Uox/Fasn/Acly/Aldob/Tkfc/Hmgcl/Hnf4a/Keg1/Crot/Zbtb20/Gck/Eno1/Acot1/Atp5b/Atp5k/Ppat/Pklr/Sult2a8/Scp2/Glyat/Ppara/Atp5c1/Ak4/Acaa2/Acaca/Mthfd1/Acot3/Paics/Pfkfb2/Hif1a/Suclg2/Atp5g2/Pipox/Ifng/Dgat2/Rora/Papss2/Mccc2/Oasl2/Pdk4/Mlxipl/Igf1/Pfkl/Gnmt/Stat3/Gpi1/Ak2/Pdhb/Ehhadh/Pank3/Hmgcr/Mfn1/Galk1/Oxsm/Cs/Oga/Ogdh/Pnp/Pkm/Nme6/Dnajc30/App/Hk2/Prps1/Mpc1/Pmvk/Bcl2l1/Hmgcs2/Urah/Suclg…	89
GO:0006753	nucleoside phosphate metabolic process	97/2005	455/28814	1.54702e-23	7.74801e-21	4.22175e-21	Nudt7/Uox/Fasn/Acly/Aldob/Tkfc/Hmgcl/Hnf4a/Keg1/Crot/Zbtb20/Gck/Eno1/Acot1/Atp5b/Atp5k/Ppat/Pklr/Sult2a8/Scp2/Glyat/Ppara/Atp5c1/Ak4/Acaa2/Acaca/Mthfd1/Acot3/Cda/Paics/Pfkfb2/Hif1a/Suclg2/Atp5g2/Pipox/Ifng/Dgat2/Rora/Idh2/Papss2/Mccc2/Oasl2/Pdk4/Mlxipl/Igf1/Dpys/Pfkl/Stat3/Gpi1/Kars/Ak2/Pdhb/Ehhadh/Pank3/Hmgcr/Mfn1/Rrm1/Galk1/Oxsm/Cs/Qprt/Oga/Ogdh/Pnp/Pkm/Cad/Aspdh/Nme6/Dnajc30/App/Hk2/Prps1/Mpc1…	97
GO:0009150	purine ribonucleotide metabolic process	82/2005	345/28814	2.74325e-23	1.21513e-20	6.62104e-21	Nudt7/Uox/Fasn/Acly/Aldob/Tkfc/Hmgcl/Hnf4a/Keg1/Crot/Zbtb20/Gck/Eno1/Acot1/Atp5b/Atp5k/Ppat/Pklr/Sult2a8/Scp2/Glyat/Ppara/Atp5c1/Ak4/Acaa2/Acaca/Mthfd1/Acot3/Paics/Pfkfb2/Hif1a/Suclg2/Atp5g2/Pipox/Ifng/Dgat2/Rora/Papss2/Mccc2/Pdk4/Mlxipl/Igf1/Pfkl/Stat3/Gpi1/Ak2/Pdhb/Ehhadh/Pank3/Hmgcr/Mfn1/Galk1/Oxsm/Cs/Ogdh/Pnp/Pkm/Nme6/Dnajc30/App/Hk2/Mpc1/Pmvk/Bcl2l1/Hmgcs2/Urah/Suclg1/Opa1/Mlycd/Mvd/Papss1/Z…	82
GO:0019216	regulation of lipid metabolic process	87/2005	382/28814	2.83059e-23	1.21513e-20	6.62104e-21	Insig2/Apoa1/Lpin1/Thrsp/Serpina12/Apoc3/C3/Apoe/Hnf4a/Mup1/Egr1/Mid1ip1/Zbtb20/Stard4/Fabp1/Angptl8/Nr1d2/Fdps/Scp2/Insig1/Ppara/Atp1a1/Nr4a3/Ces1g/Apoh/Srebf1/Scd1/Rdh16f2/Etfbkmt/Fabp5/F2/Idh1/Angptl3/Ifng/Prox1/Dgat2/Apoa5/Rora/Elovl5/Kit/Id2/Pdk4/Mlxipl/Samd8/Igf1/Fmo5/Flt1/Lpgat1/Agt/Il1b/Tcf7l2/Apob/Prkce/Apoc1/Ldlr/Arf1/Dbi/Abcg1/Creb1/Ephx2/Thrb/Fgfr3/Mtmr4/Apoc2/App/Rest/Foxa2/Fgf1/Mlyc…	87
GO:0006163	purine nucleotide metabolic process	85/2005	369/28814	4.0556e-23	1.62495e-20	8.85402e-21	Nudt7/Uox/Fasn/Acly/Aldob/Tkfc/Hmgcl/Hnf4a/Keg1/Crot/Zbtb20/Gck/Eno1/Acot1/Atp5b/Atp5k/Ppat/Pklr/Sult2a8/Scp2/Glyat/Ppara/Atp5c1/Ak4/Acaa2/Acaca/Mthfd1/Acot3/Paics/Pfkfb2/Hif1a/Suclg2/Atp5g2/Pipox/Ifng/Dgat2/Rora/Papss2/Mccc2/Oasl2/Pdk4/Mlxipl/Igf1/Pfkl/Stat3/Gpi1/Ak2/Pdhb/Ehhadh/Pank3/Hmgcr/Mfn1/Galk1/Oxsm/Cs/Oga/Ogdh/Pnp/Pkm/Nme6/Dnajc30/App/Hk2/Prps1/Mpc1/Pmvk/Bcl2l1/Hmgcs2/Urah/Suclg1/Opa1/Ml…	85
GO:0046394	carboxylic acid biosynthetic process	74/2005	295/28814	1.22515e-22	4.37592e-20	2.38436e-20	Gstp1/Bhmt/Cth/Insig2/Apoa1/Ass1/Fasn/Acly/Apoc3/Cyp4a14/Ugdh/Hnf4a/Got1/Mid1ip1/Stard4/Aldh1a1/Cbs/Sephs2/Gstm4/Asl/Pklr/Rbp1/Cyp4a12a/Hsd17b10/Abcd3/Insig1/Ces1g/Srebf1/Amacr/Acaca/Scd1/Rdh16f2/Mthfd1/Fabp5/Prox1/Apoa5/Akr1a1/Elovl5/Mtr/Pdk4/Cyp4a10/Srr/Ldha/Mlxipl/Cyp8b1/Akr1d1/Pah/Cyp2c23/Cyp7b1/Lias/Gstp2/Lpgat1/Agt/Il1b/Prxl2b/Apoc1/Per2/Slc27a2/Oxsm/Gatm/Pkm/Cad/Tecr/Apoc2/Gsto1/Asns/Mlycd…	74
GO:0006091	generation of precursor metabolites and energy	93/2005	436/28814	1.23778e-22	4.37592e-20	2.38436e-20	Apoc3/Aldob/Adh1/Pygl/Tkfc/Hmgcl/Ndufa4/Crot/Mup1/Zbtb20/Gck/Eno1/Acox1/Atp5b/Atp5k/Pklr/Ppp1r3b/Bloc1s1/Ppara/Atp5c1/Ak4/Nr4a3/Gys2/Cox17/Etfbkmt/Chchd2/Pfkfb2/Hif1a/Cisd1/Rb1cc1/Idh1/Suclg2/Cyp1a2/Ifng/Etfa/Idh2/Gadd45gip1/Cox7a1/Pum2/Ndufv1/Aldh1l1/Ldha/Mlxipl/Igf1/Coq10b/Ireb2/Coq9/Pfkl/Gnmt/Stat3/Gpi1/G6pc/Hsd11b1/Tcf7l2/Sco2/Pdhb/Per2/Cox5a/Hmgb1/Slc25a22/Galk1/Cs/Enox2/Sdhb/Ogdh/Pkm/Etfrf1…	93
GO:0016053	organic acid biosynthetic process	74/2005	296/28814	1.5248e-22	5.09113e-20	2.77406e-20	Gstp1/Bhmt/Cth/Insig2/Apoa1/Ass1/Fasn/Acly/Apoc3/Cyp4a14/Ugdh/Hnf4a/Got1/Mid1ip1/Stard4/Aldh1a1/Cbs/Sephs2/Gstm4/Asl/Pklr/Rbp1/Cyp4a12a/Hsd17b10/Abcd3/Insig1/Ces1g/Srebf1/Amacr/Acaca/Scd1/Rdh16f2/Mthfd1/Fabp5/Prox1/Apoa5/Akr1a1/Elovl5/Mtr/Pdk4/Cyp4a10/Srr/Ldha/Mlxipl/Cyp8b1/Akr1d1/Pah/Cyp2c23/Cyp7b1/Lias/Gstp2/Lpgat1/Agt/Il1b/Prxl2b/Apoc1/Per2/Slc27a2/Oxsm/Gatm/Pkm/Cad/Tecr/Apoc2/Gsto1/Asns/Mlycd…	74
GO:0006066	alcohol metabolic process	79/2005	345/28814	2.08516e-21	6.59568e-19	3.59386e-19	Insig2/Apoa1/Ttr/Serpina12/Apoc3/Adh1/Apoe/Saa1/Tkfc/Got1/Pctp/Gch1/Aldh3a2/Aldh1a1/Hdlbp/Fgl1/Sult2a8/Fdps/Scp2/Sc5d/Rbp1/Insig1/Apof/Ces1g/Srebf1/Rdh16f2/Fdft1/Idh1/Cyp1a2/Angptl3/Dgat2/Retsat/Apoa5/Akr1a1/Idh2/Fmo5/Akr1d1/Cyp7b1/Inppl1/Cyp51/Abhd4/Apon/Apob/Apoc1/Ldlr/Mttp/Hmgcr/Galk1/Abcg1/Hao1/Ephx2/Thrb/Sqle/Ipmk/App/Pmvk/Akr1c6/Nsdhl/Hmgcs2/Rest/Coq3/Sord/Fgf1/Mvd/P2ry1/Chka/Nfkb1/Gpd1/Lss…	79
GO:0030522	intracellular receptor signaling pathway	61/2005	220/28814	2.79108e-21	8.38719e-19	4.57002e-19	Tkfc/Dnaja1/Nedd4/Calr/Ddx17/Rnf125/Fkbp4/Fabp5/Rxra/Rora/Pum2/Hspa1b/Igf1/Flt1/Ubr5/Cyp7b1/Ifih1/Stat3/Mavs/Safb2/Ankrd17/Hspa1a/Kmt2d/Kank2/Mn1/Klf9/Tmf1/Pim1/Thrb/Ywhah/Ddrgk1/Vps11/Strn3/Stard10/Zc3hav1/Asxl2/Ddx58/Actn4/Carm1/Rnf6/Ddx5/Erbin/Uba5/C1qbp/Zbtb7a/Ufsp2/Oasl1/Yap1/Ncoa2/Ppargc1b/Ube3a/Plin5/Cry1/Ep300/Nr3c2/Ncor2/Zmiz1/Rxrg/Trim24/Hdac1/Nr3c1	61
GO:0031331	positive regulation of cellular catabolic process	93/2005	461/28814	7.36554e-21	2.10795e-18	1.14858e-18	Apoa1/Apoe/Zbtb20/Gck/Fabp1/Hsp90aa1/Xbp1/Herpud1/Hamp/Ulk1/Trp53inp2/Apoh/Zfp36/Hif1a/Rb1cc1/Hnrnpu/Zfp36l2/Ifng/Apoa5/Pik3c2a/Rnf144b/Hspa1b/Mlxipl/Igf1/Rock1/Rida/Cop1/Celf1/Il1b/Hspa1a/Ldlr/Hmgb1/Tnrc6b/Chfr/Rnf31/Trp53inp1/Trib1/Zswim8/Clu/Casp3/Foxo1/Ddrgk1/Vps11/Dcn/Rnf217/Zc3hav1/Ptpn1/Ulk2/Apoc2/App/Rock2/Sumo2/Samd4b/Cnot6l/Tmem59/Mapk3/Mlh1/Nrd1/Tut7/Slc25a5/Nprl2/Prickle1/Depdc5/Trim1…	93
GO:0016042	lipid catabolic process	75/2005	329/28814	2.86439e-20	7.82499e-18	4.26369e-18	Nudt7/Acaa1b/Apoa1/Lpin1/Apoc3/Hacl1/Apoe/Crot/Crat/Acox1/Fabp1/Lpin2/Sult2a8/Cbr1/Scp2/Hsd17b10/Abcd3/Ces1g/Apoh/Acaa2/Amacr/Etfbkmt/Tuba8/Idh1/Cyp1a2/Angptl3/Etfa/Apoa5/Echs1/Cyp4f14/Acaa1a/Eci1/Cps1/Akr1d1/Gm2a/Iah1/Abhd4/Il1b/Hsd11b1/Pnpla7/Apob/Prkce/Aoah/Apoc1/Ldlr/Eci2/Slc27a2/Ehhadh/Phyh/Dbi/Nceh1/Spp1/Hao1/Inpp5f/Auh/Hadha/Ywhah/Hadh/Apoc2/Echdc2/Hsd17b6/Gpihbp1/Mlycd/Hadhb/Lonp2/Mgll/Ac…	75
GO:0019318	hexose metabolic process	64/2005	257/28814	1.37996e-19	3.60589e-17	1.96478e-17	Serpina12/Aldob/Tkfc/Hnf4a/Mup1/Gck/Eno1/Fgl1/Pik3r1/Onecut1/Ppp1r3b/Ppara/Ddb1/Fabp5/Pfkfb2/Hif1a/Dgat2/Rora/Pdk4/Ldha/Igf1/Pmm1/Car5a/Inppl1/Mapk14/Igfbp4/Pfkl/Gnmt/Gpi1/G6pc/Tcf7l2/Slc39a14/Pdhb/Per2/Hmgb1/Man2a1/Galk1/Arpp19/Foxo1/Ppp4r3b/Pkm/Hk2/Fuom/Sord/Kat2b/Usp7/Foxa2/Kbtbd2/Mlycd/Ppp1r3c/Gale/Zmpste24/Il6/Gpd1/Pdk2/Pck1/Ncoa2/Stk11/Cry1/Ep300/Gpd2/Acadm/Gpld1/Nr3c1	64
GO:0046890	regulation of lipid biosynthetic process	56/2005	203/28814	1.54493e-19	3.86875e-17	2.10801e-17	Insig2/Apoa1/Lpin1/Thrsp/Serpina12/Apoc3/C3/Apoe/Hnf4a/Mup1/Egr1/Mid1ip1/Zbtb20/Stard4/Fdps/Scp2/Insig1/Ppara/Atp1a1/Ces1g/Srebf1/Rdh16f2/Fabp5/Idh1/Ifng/Prox1/Dgat2/Apoa5/Elovl5/Pdk4/Mlxipl/Samd8/Igf1/Lpgat1/Agt/Il1b/Tcf7l2/Apob/Apoc1/Ldlr/Dbi/Abcg1/Creb1/Apoc2/Rest/Fgf1/Nfkb1/Hsd17b13/Pck1/Plin5/Stk11/Abca3/Cyp7a1/Rdh16/Gpld1/Nr3c1	56
GO:0005996	monosaccharide metabolic process	66/2005	273/28814	2.01638e-19	4.84737e-17	2.64124e-17	Serpina12/Aldob/Tkfc/Hnf4a/Mup1/Gck/Eno1/Fgl1/Pik3r1/Onecut1/Ppp1r3b/Ppara/Ddb1/Fabp5/Pfkfb2/Hif1a/Dgat2/Akr1a1/Rora/Pdk4/Ldha/Igf1/Pmm1/Car5a/Inppl1/Mapk14/Igfbp4/Pfkl/Gnmt/Gpi1/G6pc/Tcf7l2/Slc39a14/Pdhb/Per2/Hmgb1/Man2a1/Galk1/Arpp19/Foxo1/Ppp4r3b/Pkm/Hk2/Fuom/Gsto1/Sord/Kat2b/Usp7/Foxa2/Kbtbd2/Mlycd/Ppp1r3c/Gale/Zmpste24/Il6/Gpd1/Pdk2/Pck1/Ncoa2/Stk11/Cry1/Ep300/Gpd2/Acadm/Gpld1/Nr3c1	66
GO:0006520	cellular amino acid metabolic process	64/2005	259/28814	2.12347e-19	4.90849e-17	2.67455e-17	Bhmt/Mat1a/Cth/Oat/Ass1/Hmgcl/Hnf4a/Keg1/Got1/Tars/Aldh1a1/Cbs/Glud1/Sephs2/Eprs/Ppat/Asl/Gpt2/Hsd17b10/Glyat/Comt/Hpd/Cars/Mthfd1/Dars/Cdo1/Afmid/Pipox/Etfa/Aars/Mtr/Mccc2/Srr/Cps1/Aldh6a1/Aldh4a1/Pah/Dpys/Nars/Gnmt/Fpgs/Nit2/Kars/Gm4952/Arg1/Apc/Auh/Iars/Cad/Ftcd/Asns/Lars2/Slc16a2/Gamt/Adhfe1/Odc1/Acat1/Ddah1/Ahcy/Hars/Gstz1/Kyat1/Nox4/Gcat	64
GO:0062013	positive regulation of small molecule metabolic process	50/2005	168/28814	3.89573e-19	8.6716e-17	4.72499e-17	Apoa1/Hnf4a/Mup1/Mid1ip1/Zbtb20/Stard4/Gck/Eno1/Fabp1/Fdps/Scp2/Comt/Ppara/Nr4a3/Ces1g/Srebf1/Ddb1/Rdh16f2/Hif1a/Ifng/Dgat2/Clybl/Apoa5/Elovl5/Mlxipl/Igf1/Lpgat1/Agt/Stat3/Il1b/Tcf7l2/Prkce/Hmgb1/Abcg1/Arpp19/Foxo1/Ppp4r3b/Apoc2/App/Bcl2l1/Kat2b/Fgf1/Mlycd/P2ry1/Gpd1/Plin5/Stk11/Cyp7a1/Rdh16/Gpld1	50
GO:0043434	response to peptide hormone	77/2005	359/28814	4.1373e-19	8.88042e-17	4.83877e-17	Serpina1e/Serpina1c/Serpina3k/Ahsg/Serpina1a/Insig2/Lpin1/Serpina12/Apoc3/Aldob/Serpina1b/Egr1/Gck/Serpina1d/Lpin2/Pik3r1/Xbp1/Eprs/Echdc3/Pklr/Serpina3m/Insig1/Csrp3/Ppara/Nr4a3/Srebf1/Fer/Cdo1/Nfe2l2/Osbpl8/Cacybp/Stat2/Pdk4/Eif4ebp2/Igf1/Rock1/Inppl1/Mapk14/Agt/Stat3/Il1b/Smarcc1/Slc39a14/Foxo4/Hnrnpk/Ctnnb1/Creb1/Apc/Hadha/Foxo1/Gatm/Sp1/Pkm/Vps13c/Ptpn1/Rock2/Jak1/Opa1/Kat2b/Kbtbd2/Ptprf/Il1…	77
GO:0006979	response to oxidative stress	76/2005	409/28814	3.06225e-15	2.9684e-13	1.61743e-13	Gstp1/Gpx4/Apoe/Mgst1/Hba-a1/Gch1/Aldh3a2/Aldh1a1/Fabp1/Egfr/Xbp1/Hsph1/Epas1/Nr4a3/Fer/Srxn1/Aldh2/Chchd2/Hif1a/Idh1/Nfe2l2/Ambp/Txnip/Ripk1/Lcn2/Pnkp/Cd38/Vnn1/Lias/Selenok/Prdx1/Selenos/Gsr/P4hb/Net1/Als2/Trp53inp1/Prdx4/Ctnnb1/Arnt/Hnrnpm/Neil1/Casp3/Foxo1/Sp1/Usp25/Aqp1/App/Pdcd10/Glrx/Prnp/Mapk3/Rcan2/Rest/Aif1/Bnip3/Ptprk/Ppp1r15b/Cst3/Nfkb1/Il6/Sfpq/Lig1/Pdk2/Ppargc1b/Chuk/Naprt/Bcl2/Slc8…	76
GO:0071466	cellular response to xenobiotic stimulus	51/2005	180/28814	1.82106e-18	3.64819e-16	1.98783e-16	Gstm3/Gstm1/Cyp3a11/Gstp1/Acaa1b/Cyp2c29/Gsta1/Gstm2/Gsta2/Cyp2a5/Hnf4a/Gsta4/Cyp2c70/Cyp2d9/Gstm4/Sult2a8/Cbr1/Cyp2c55/Cyp2b10/Gsta3/Cyp1a2/Nfe2l2/Rora/Gstt1/Acaa1a/Fmo5/Cyp2g1/Cyp2c23/Mylk/Gstp2/Il1b/Fmo2/Cyp2c38/Nceh1/Cyp2u1/Cyp2c50/Rap2a/Ehmt2/Gsto1/Prnp/Pcna/Fmo3/Rest/Ahr/Cyp2d10/Cryz/Cyp2c39/Cyp2c37/Cyp2d26/Akr1c13/Gpld1	51
GO:0072330	monocarboxylic acid biosynthetic process	55/2005	208/28814	2.69104e-18	5.21715e-16	2.84273e-16	Gstp1/Insig2/Apoa1/Fasn/Acly/Apoc3/Hnf4a/Mid1ip1/Stard4/Aldh1a1/Gstm4/Pklr/Rbp1/Hsd17b10/Abcd3/Insig1/Ces1g/Srebf1/Amacr/Acaca/Scd1/Rdh16f2/Fabp5/Prox1/Apoa5/Elovl5/Pdk4/Srr/Ldha/Mlxipl/Cyp8b1/Akr1d1/Cyp7b1/Lias/Gstp2/Lpgat1/Agt/Il1b/Prxl2b/Apoc1/Per2/Slc27a2/Oxsm/Gatm/Pkm/Tecr/Apoc2/Mlycd/Gamt/Mgll/Qk/Decr2/Cyp7a1/Rdh16/Degs1	55
GO:1901652	response to peptide	83/2005	420/28814	3.49879e-18	6.48133e-16	3.53155e-16	Serpina1e/Serpina1c/Serpina3k/Ahsg/Serpina1a/Insig2/Lpin1/Serpina12/Apoc3/Aldob/Serpina1b/Egr1/Gck/Serpina1d/Lpin2/Pik3r1/Xbp1/Eprs/Echdc3/Pklr/Serpina3m/Insig1/Csrp3/Ppara/Nr4a3/Srebf1/Fer/Cdo1/Nfe2l2/Osbpl8/Cacybp/Stat2/Pdk4/Eif4ebp2/Igf1/Rock1/Inppl1/Mapk14/Agt/Stat3/Il1b/Irf5/Smarcc1/Slc39a14/Foxo4/Hnrnpk/Ctnnb1/Creb1/Apc/Hadha/Foxo1/Gatm/Vim/Sp1/Pkm/Vps13c/Ptpn1/App/Rock2/Serpinf1/Prnp/Erbin…	83
GO:0030258	lipid modification	56/2005	216/28814	3.5588e-18	6.48133e-16	3.53155e-16	Acaa1b/Apoa1/Hacl1/Apoe/Crot/Crat/Stard4/Acox1/Fabp1/Scp2/Hsd17b10/Abcd3/Ppara/Nr4a3/Acaa2/Scd1/Etfbkmt/Tuba8/Dgat2/Etfa/Apoa5/Echs1/Pdk4/Acaa1a/Eci1/Inppl1/Mapk14/Cyp4v3/Agt/Eci2/Slc27a2/Ehhadh/Phyh/Dbi/Abcg1/Hao1/Ephx2/Inpp5f/Auh/Hadha/Hadh/Mtmr4/Echdc2/Mlycd/Hadhb/Lonp2/Dgka/B3galt1/Acat1/Synj1/Plin5/Plpp1/Pten/Adipor2/Mtmr3/Acadm	56
GO:0006575	cellular modified amino acid metabolic process	54/2005	203/28814	4.07981e-18	7.21167e-16	3.9295e-16	Gstm3/Gstm1/Gstp1/Bhmt/Cth/Gsta1/Gstm2/Gpx4/Gsta2/Ass1/Mgst1/Gstt3/Gsta4/Gstt2/Crot/Gch1/Crat/Gstm4/Hbb-bt/Asl/Sult2a8/Gsta3/Gss/Mthfd1/Idh1/Nfe2l2/Pipox/Mtr/Gstt1/Aldh1l1/Vnn1/Gstp2/Gnmt/Fpgs/Gsr/Gatm/Nat8f2/Serinc1/Tmlhe/Gsto1/Slc16a2/Gamt/Dmgdh/Atic/Gstk1/Ckb/Nat8f1/Ahcy/Gstz1/Kyat1/Chac2/Bbox1/Gstm6/Acadm	54
GO:0044242	cellular lipid catabolic process	57/2005	224/28814	4.5777e-18	7.86056e-16	4.28307e-16	Nudt7/Acaa1b/Apoa1/Lpin1/Apoc3/Hacl1/Crot/Crat/Acox1/Fabp1/Lpin2/Scp2/Hsd17b10/Abcd3/Apoh/Acaa2/Amacr/Etfbkmt/Tuba8/Idh1/Angptl3/Etfa/Apoa5/Echs1/Acaa1a/Eci1/Cps1/Gm2a/Pnpla7/Apob/Aoah/Apoc1/Ldlr/Eci2/Slc27a2/Ehhadh/Phyh/Dbi/Hao1/Inpp5f/Auh/Hadha/Hadh/Apoc2/Echdc2/Gpihbp1/Mlycd/Hadhb/Lonp2/Mgll/Acat1/Pck1/Plin5/Smpd1/Acadm/Gpld1/Plcg2	57
GO:0006805	xenobiotic metabolic process	41/2005	124/28814	8.89771e-18	1.48542e-15	8.0938e-16	Gstm1/Cyp3a11/Gstp1/Acaa1b/Cyp2c29/Gsta1/Gstm2/Gsta2/Cyp2a5/Hnf4a/Gsta4/Cyp2c70/Cyp2d9/Gstm4/Sult2a8/Cbr1/Cyp2c55/Cyp2b10/Gsta3/Cyp1a2/Rora/Gstt1/Acaa1a/Fmo5/Cyp2g1/Cyp2c23/Gstp2/Fmo2/Cyp2c38/Nceh1/Cyp2u1/Cyp2c50/Gsto1/Fmo3/Ahr/Cyp2d10/Cryz/Cyp2c39/Cyp2c37/Cyp2d26/Akr1c13	41
GO:0019395	fatty acid oxidation	39/2005	113/28814	1.02966e-17	1.67251e-15	9.11317e-16	Acaa1b/Hacl1/Crot/Crat/Acox1/Fabp1/Scp2/Hsd17b10/Abcd3/Ppara/Nr4a3/Acaa2/Etfbkmt/Tuba8/Dgat2/Etfa/Echs1/Pdk4/Acaa1a/Eci1/Mapk14/Cyp4v3/Eci2/Slc27a2/Ehhadh/Phyh/Dbi/Hao1/Auh/Hadha/Hadh/Echdc2/Mlycd/Hadhb/Lonp2/Acat1/Plin5/Adipor2/Acadm	39
GO:0008203	cholesterol metabolic process	44/2005	145/28814	2.29402e-17	3.62817e-15	1.97692e-15	Insig2/Apoa1/Serpina12/Apoc3/Apoe/Saa1/Pctp/Hdlbp/Fgl1/Sult2a8/Fdps/Scp2/Sc5d/Insig1/Apof/Ces1g/Srebf1/Fdft1/Angptl3/Dgat2/Apoa5/Fmo5/Akr1d1/Cyp7b1/Cyp51/Apon/Apob/Apoc1/Ldlr/Mttp/Hmgcr/Abcg1/Ephx2/Thrb/Sqle/App/Pmvk/Nsdhl/Hmgcs2/Fgf1/Mvd/Lss/Smpd1/Cyp7a1	44
GO:0033865	nucleoside bisphosphate metabolic process	38/2005	110/28814	2.59622e-17	3.78709e-15	2.06352e-15	Nudt7/Fasn/Acly/Hmgcl/Hnf4a/Keg1/Crot/Acot1/Sult2a8/Scp2/Glyat/Acaa2/Acaca/Acot3/Suclg2/Pipox/Dgat2/Papss2/Mccc2/Pdk4/Pdhb/Ehhadh/Pank3/Hmgcr/Oxsm/Cs/Ogdh/Mpc1/Pmvk/Hmgcs2/Suclg1/Mlycd/Mvd/Papss1/Acat1/Pdk2/Pdhx/Acnat1	38
GO:0033875	ribonucleoside bisphosphate metabolic process	38/2005	110/28814	2.59622e-17	3.78709e-15	2.06352e-15	Nudt7/Fasn/Acly/Hmgcl/Hnf4a/Keg1/Crot/Acot1/Sult2a8/Scp2/Glyat/Acaa2/Acaca/Acot3/Suclg2/Pipox/Dgat2/Papss2/Mccc2/Pdk4/Pdhb/Ehhadh/Pank3/Hmgcr/Oxsm/Cs/Ogdh/Mpc1/Pmvk/Hmgcs2/Suclg1/Mlycd/Mvd/Papss1/Acat1/Pdk2/Pdhx/Acnat1	38
GO:0034032	purine nucleoside bisphosphate metabolic process	38/2005	110/28814	2.59622e-17	3.78709e-15	2.06352e-15	Nudt7/Fasn/Acly/Hmgcl/Hnf4a/Keg1/Crot/Acot1/Sult2a8/Scp2/Glyat/Acaa2/Acaca/Acot3/Suclg2/Pipox/Dgat2/Papss2/Mccc2/Pdk4/Pdhb/Ehhadh/Pank3/Hmgcr/Oxsm/Cs/Ogdh/Mpc1/Pmvk/Hmgcs2/Suclg1/Mlycd/Mvd/Papss1/Acat1/Pdk2/Pdhx/Acnat1	38
GO:1902652	secondary alcohol metabolic process	46/2005	158/28814	2.64655e-17	3.78709e-15	2.06352e-15	Insig2/Apoa1/Serpina12/Apoc3/Apoe/Saa1/Pctp/Hdlbp/Fgl1/Sult2a8/Fdps/Scp2/Sc5d/Insig1/Apof/Ces1g/Srebf1/Fdft1/Idh1/Angptl3/Dgat2/Apoa5/Idh2/Fmo5/Akr1d1/Cyp7b1/Cyp51/Apon/Apob/Apoc1/Ldlr/Mttp/Hmgcr/Abcg1/Ephx2/Thrb/Sqle/App/Pmvk/Nsdhl/Hmgcs2/Fgf1/Mvd/Lss/Smpd1/Cyp7a1	46
GO:0072329	monocarboxylic acid catabolic process	40/2005	122/28814	3.11825e-17	4.3583e-15	2.37476e-15	Nudt7/Acaa1b/Lpin1/Hacl1/Crot/Crat/Acox1/Fabp1/Lpin2/Sult2a8/Scp2/Hsd17b10/Abcd3/Acaa2/Etfbkmt/Tuba8/Etfa/Akr1a1/Echs1/Cyp4f14/Acaa1a/Eci1/Akr1d1/Eci2/Slc27a2/Ehhadh/Phyh/Dbi/Hao1/Auh/Hadha/Hadh/Echdc2/Mlycd/Hadhb/Lonp2/Acat1/Pck1/Plin5/Acadm	40
GO:0006006	glucose metabolic process	56/2005	226/28814	3.29433e-17	4.49975e-15	2.45183e-15	Serpina12/Hnf4a/Mup1/Gck/Eno1/Fgl1/Pik3r1/Onecut1/Ppp1r3b/Ppara/Ddb1/Fabp5/Pfkfb2/Hif1a/Dgat2/Rora/Pdk4/Ldha/Igf1/Car5a/Inppl1/Mapk14/Igfbp4/Pfkl/Gnmt/Gpi1/G6pc/Tcf7l2/Slc39a14/Pdhb/Per2/Hmgb1/Arpp19/Foxo1/Ppp4r3b/Pkm/Hk2/Kat2b/Usp7/Foxa2/Kbtbd2/Mlycd/Ppp1r3c/Zmpste24/Il6/Gpd1/Pdk2/Pck1/Ncoa2/Stk11/Cry1/Ep300/Gpd2/Acadm/Gpld1/Nr3c1	56
GO:0016032	viral process	73/2005	355/28814	3.9622e-17	5.29174e-15	2.88337e-15	Ifitm3/Apoe/Lgals1/Ifitm2/Hspa8/Nedd4/Crp/Ppara/Ddb1/Csf1r/Zfp36/Pikfyve/Crebbp/Ddx6/Ifng/Prox1/Ppib/Pcbp1/Eea1/Adarb1/Ripk1/Oasl2/Ddx3x/Eif3l/Rsf1/N4bp1/Ifih1/Pkn2/Mavs/Resf1/Eif3b/Vps37b/Top2b/P4hb/Cul1/Mphosph8/Kpna2/Slpi/Bst2/Apcs/Trim28/Sp1/Zc3hav1/Ccnt2/Ifi27/Rock2/Slc20a2/Ly6e/Nr5a2/Ctdp1/Ddx5/Clec4g/Tasor/Ifitm1/Rest/Trim12c/Nrp1/Srpk1/Lrsam1/Oasl1/Vamp8/Mdfic/Pfn1/Bcl2/Trim11/Smpd1/Atg12…	73
GO:0048545	response to steroid hormone	56/2005	227/28814	4.08167e-17	5.3328e-15	2.90574e-15	Ass1/Hsd3b5/Adh1/Dnaja1/Pik3r1/Nedd4/Cbr1/Calr/Ddx17/Atp1a1/Fkbp4/Zfp36/Rxra/Idh1/Cdo1/Hnrnpu/Zfp36l2/Igf1/Ubr5/Cyp7b1/Safb2/Hmgb1/Kmt2d/Kank2/Klf9/Tmf1/Spp1/Ywhah/Ddrgk1/Vps11/Strn3/Aqp1/Carm1/Rnf6/Ddx5/Rest/Uba5/Hsd3b3/Zbtb7a/Ufsp2/Il6/Yap1/Pck1/Ncoa2/Ppargc1b/Sgk1/Ube3a/Bcl2/Cry1/Casp9/Ep300/Nr3c2/Ncor2/Zmiz1/Hdac1/Nr3c1	56
GO:0009062	fatty acid catabolic process	36/2005	101/28814	5.58242e-17	7.13837e-15	3.88957e-15	Nudt7/Acaa1b/Lpin1/Hacl1/Crot/Crat/Acox1/Fabp1/Lpin2/Scp2/Hsd17b10/Abcd3/Acaa2/Etfbkmt/Tuba8/Etfa/Echs1/Acaa1a/Eci1/Eci2/Slc27a2/Ehhadh/Phyh/Dbi/Hao1/Auh/Hadha/Hadh/Echdc2/Mlycd/Hadhb/Lonp2/Acat1/Pck1/Plin5/Acadm	36
GO:0042180	cellular ketone metabolic process	57/2005	236/28814	6.05408e-17	7.58021e-15	4.13032e-15	Insig2/Apoa1/Apoc3/Hnf4a/Egr1/Mid1ip1/Stard4/Nmt1/Fabp1/Cbr1/Scp2/Hsd17b10/Insig1/Cyp2b10/Comt/Ppara/Nr4a3/Ces1g/Srebf1/Rdh16f2/Etfbkmt/Fabp5/Afmid/Prox1/Dgat2/Apoa5/Akr1a1/Elovl5/Cyp4f14/Pdk4/Coq6/Mlxipl/Coq10b/Coq9/Lpgat1/Agt/Il1b/Prkce/Apoc1/Hmgcr/Dbi/Apc/Apoc2/Akr1c6/Hsd17b6/Rest/Coq3/Mlycd/Lonp2/Gpd1/Pdk2/Kyat1/Plin5/Aifm2/Ncor2/Cyp7a1/Rdh16	57
GO:0034440	lipid oxidation	39/2005	121/28814	1.49859e-16	1.83807e-14	1.00153e-14	Acaa1b/Hacl1/Crot/Crat/Acox1/Fabp1/Scp2/Hsd17b10/Abcd3/Ppara/Nr4a3/Acaa2/Etfbkmt/Tuba8/Dgat2/Etfa/Echs1/Pdk4/Acaa1a/Eci1/Mapk14/Cyp4v3/Eci2/Slc27a2/Ehhadh/Phyh/Dbi/Hao1/Auh/Hadha/Hadh/Echdc2/Mlycd/Hadhb/Lonp2/Acat1/Plin5/Adipor2/Acadm	39
GO:0016125	sterol metabolic process	44/2005	154/28814	2.81124e-16	3.37911e-14	1.84121e-14	Insig2/Apoa1/Serpina12/Apoc3/Apoe/Saa1/Pctp/Hdlbp/Fgl1/Sult2a8/Fdps/Scp2/Sc5d/Insig1/Apof/Ces1g/Srebf1/Fdft1/Angptl3/Dgat2/Apoa5/Fmo5/Akr1d1/Cyp7b1/Cyp51/Apon/Apob/Apoc1/Ldlr/Mttp/Hmgcr/Abcg1/Ephx2/Thrb/Sqle/App/Pmvk/Nsdhl/Hmgcs2/Fgf1/Mvd/Lss/Smpd1/Cyp7a1	44
GO:0006641	triglyceride metabolic process	37/2005	112/28814	3.60713e-16	4.25075e-14	2.31616e-14	Insig2/Apoa1/Lpin1/Thrsp/Serpina12/Apoc3/C3/Apoe/Lpin2/Insig1/Apof/Ces1g/Apoh/Srebf1/Scd1/Angptl3/Dgat2/Apoa5/Cps1/Lpgat1/G6pc/Tcf7l2/Apob/Apoc1/Ldlr/Sel1l/Mttp/Dbi/Thrb/Apoc2/Gpihbp1/Ptpn11/Pck1/Ccnc/Plin5/Il6st/Gpld1	37
GO:0046364	monosaccharide biosynthetic process	33/2005	90/28814	4.16309e-16	4.81157e-14	2.62174e-14	Serpina12/Hnf4a/Mup1/Gck/Ppara/Ddb1/Hif1a/Dgat2/Akr1a1/Car5a/Gnmt/Gpi1/G6pc/Tcf7l2/Slc39a14/Per2/Arpp19/Foxo1/Ppp4r3b/Gsto1/Sord/Kat2b/Usp7/Il6/Gpd1/Pdk2/Pck1/Stk11/Cry1/Ep300/Gpd2/Acadm/Nr3c1	33
GO:1901605	alpha-amino acid metabolic process	48/2005	184/28814	6.73729e-16	7.63983e-14	4.1628e-14	Bhmt/Mat1a/Cth/Oat/Ass1/Hmgcl/Hnf4a/Keg1/Got1/Cbs/Glud1/Sephs2/Ppat/Asl/Gpt2/Hsd17b10/Glyat/Comt/Hpd/Mthfd1/Cdo1/Afmid/Pipox/Mtr/Mccc2/Srr/Cps1/Aldh6a1/Aldh4a1/Pah/Gnmt/Fpgs/Nit2/Gm4952/Arg1/Apc/Cad/Asns/Gamt/Adhfe1/Odc1/Acat1/Ddah1/Ahcy/Gstz1/Kyat1/Nox4/Gcat	48
GO:0045834	positive regulation of lipid metabolic process	48/2005	185/28814	8.49172e-16	9.45097e-14	5.14966e-14	Apoa1/Apoc3/Apoe/Hnf4a/Mup1/Mid1ip1/Zbtb20/Stard4/Fabp1/Fdps/Scp2/Ppara/Nr4a3/Ces1g/Apoh/Srebf1/Scd1/Rdh16f2/F2/Angptl3/Ifng/Dgat2/Apoa5/Elovl5/Mlxipl/Igf1/Flt1/Lpgat1/Agt/Il1b/Tcf7l2/Prkce/Ldlr/Dbi/Abcg1/Creb1/Fgfr3/Apoc2/App/Fgf1/Mlycd/Hsd17b13/Plin5/Vav2/Cyp7a1/Rdh16/Gpld1/Tek	48
GO:0034248	regulation of cellular amide metabolic process	82/2005	453/28814	1.17007e-15	1.27857e-13	6.96666e-14	Apoe/Rpl38/Rplp1/Eprs/Calr/Larp4b/Dnajc3/S100a9/Coa3/Eif1/Lrpprc/Larp4/Zfp36/Mtg1/Rxra/Gspt1/Hnrnpu/Ddx6/Nfe2l2/Zfp36l2/Ifng/Eif4g1/Abce1/Aars/Pum2/Pdk4/Eif4ebp2/Ddx3x/Samd8/Igf1/Rock1/Rida/Ireb2/Celf1/Bcl3/Paip2b/Hsd11b1/Eif3b/Per2/Rpl22/Tnrc6b/Ang/Abcg1/Hbs1l/Gsap/Dapk3/Clu/Casp3/Vim/Eif5a/Sp1/Pkm/App/Rock2/Samd4b/Cnot6l/Usp16/Prnp/Mapk3/Mlh1/Tut7/Plxnb2/Syncrip/Ppp1r15b/C1qbp/Ptcd3/Mief1/Rnf13…	82
GO:0031647	regulation of protein stability	65/2005	313/28814	1.27397e-15	1.36724e-13	7.44986e-14	Apoa1/Hspa8/Hsp90aa1/Pik3r1/Xbp1/Calr/Ctnnd1/Srebf1/Usp2/Crebbp/Isoc2a/Ppib/Zfp207/Pex6/Lamp1/Hspa1b/Igf1/Cct8/Cct3/Ubr5/Tcp1/Ddost/Hypk/Hspa1a/Chfr/Usp3/Creb1/Pim1/Clu/Casp3/Ddrgk1/Lamp2/Per3/Rps7/Pdcd10/Prnp/Rpl11/Gtpbp4/Atp1b1/Cul3/Usp7/Gpihbp1/Usp9x/Aak1/Rnf139/Ctsh/Pfn1/Trim39/Lss/Tomm7/Bag3/Isoc2b/Usp33/Fbxw11/Bcl2/Cct6a/Ep300/Hcfc1/Ncor2/Pten/Usp4/Trim24/Flot2/Cct4/Bag5	65
GO:0019319	hexose biosynthetic process	31/2005	83/28814	1.76667e-15	1.86275e-13	1.01498e-13	Serpina12/Hnf4a/Mup1/Gck/Ppara/Ddb1/Hif1a/Dgat2/Car5a/Gnmt/Gpi1/G6pc/Tcf7l2/Slc39a14/Per2/Arpp19/Foxo1/Ppp4r3b/Sord/Kat2b/Usp7/Il6/Gpd1/Pdk2/Pck1/Stk11/Cry1/Ep300/Gpd2/Acadm/Nr3c1	31
GO:0046486	glycerolipid metabolic process	73/2005	381/28814	2.05827e-15	2.13279e-13	1.16212e-13	Insig2/Apoa1/Lpin1/Thrsp/Serpina12/Apoc3/C3/Apoe/Lpin2/Pik3r1/Gal3st1/Insig1/Apof/Ces1g/Apoh/Srebf1/Csf1r/Scd1/Fabp5/Pikfyve/Pigp/Angptl3/Dgat2/Apoa5/Pik3c2a/Ptpmt1/Cps1/Crls1/Inppl1/Lpgat1/Abhd4/G6pc/Pnpla7/Tcf7l2/Apob/Apoc1/Pisd/Ldlr/Chpt1/Ang/Sel1l/Mttp/Chkb/Pip5k1c/Dbi/Thrb/Inpp5f/Hadha/Smg1/Mtmr4/Serinc1/Apoc2/Etnk1/Gpihbp1/Pigk/Cish/Dgka/Ttc7/Chka/Mgll/Ptpn11/Gpd1/Synj1/Pck1/Ccnc/Plin5/Abca…	73
GO:0044262	cellular carbohydrate metabolic process	62/2005	293/28814	2.29743e-15	2.34027e-13	1.27517e-13	Serpina12/Pygl/Tkfc/Hnf4a/Got1/Mup1/Gck/Fgl1/Ppp1r3b/Ppara/Ddb1/Gys2/Pfkfb2/Hif1a/Rb1cc1/Idh1/Angptl3/Dgat2/Rora/Idh2/Pdk4/Igf1/Igfbp4/Gnmt/Stat3/G6pc/Hsd11b1/Hs2st1/Tcf7l2/Prkce/Aoah/Per2/Hmgb1/Galk1/Arpp19/Foxo1/Ppp4r3b/Hk2/Coq3/Sord/Kat2b/Usp7/Foxa2/Mlycd/P2ry1/Ppp1r3c/Ugp2/Zmpste24/Il6/B3gnt2/Synj1/Pdk2/Pck1/Ncoa2/Stk11/Cry1/Ep300/Pten/Il6st/Acadm/Gpld1/Nr3c1	62
GO:0042060	wound healing	72/2005	374/28814	2.47973e-15	2.48386e-13	1.35341e-13	Fgb/C9/C3/Apoe/Hnf4a/Fga/Fgg/Plg/Xbp1/Kng1/Crp/Serpinc1/S100a9/Ppara/Apoh/Myh9/F2/Serping1/Hif1a/Nfe2l2/Pros1/Hrg/F7/Papss2/Phldb2/Arhgap35/Cfh/Igf1/Mylk/Cpb2/F11r/Kng2/Klkb1/Prkce/Fn1/Hmgb1/Hmgcr/Epb41l4b/Pip5k1c/Dst/F11/Hgfac/Aqp1/F10/Emilin2/Pdcd10/C1galt1c1/Smad4/Rreb1/Serpina10/Foxa2/Fgf1/Txk/Ptpn6/P2ry1/Il6ra/F12/Vegfa/Sdc4/Il6/Yap1/Ptger4/Cd40lg/Cd9/Cflar/Eng/Smpd1/Hras/Pten/Adipor2/Mia3/M…	72
GO:1901361	organic cyclic compound catabolic process	84/2005	477/28814	2.73005e-15	2.68977e-13	1.46561e-13	Nudt7/Acaa1b/Traf5/Blvrb/Uox/Apoe/Pabpc4/Cbr1/Larp4b/Comt/Gsta3/Hpd/Lrpprc/Zfp36/Gspt1/Cda/Alkbh5/Cyp1a2/Hnrnpu/Afmid/Nfe2l2/Zfp36l2/Tent5a/Zhx2/Pum2/Acaa1a/Snd1/Aldh1l1/Aldh6a1/Hspa1b/Rock1/Rida/Akr1d1/Skiv2l/Celf1/Pah/Dpys/Tirap/Hsd11b1/Hspa1a/Fus/Tnrc6b/Rnaseh2c/Spp1/Ephx2/Hnrnpm/Zswim8/Casp3/Ywhah/Smg1/Qprt/Vim/Zc3hav1/Pnp/Pcid2/Mtpap/Traf2/Rock2/Samd4b/Cnot6l/Ddx5/Urah/Hsd17b6/Mlh1/Tut7/Dis3…	84
GO:0009410	response to xenobiotic stimulus	0.0359102	325/28814	8.92037e-19	1.84867e-16	1.00731e-16	Gstm3/Gstm1/Cyp3a11/Gstp1/Acaa1b/Cyp2c29/Gsta1/Gstm2/Gsta2/Cyp2a5/Mgst1/Hnf4a/Gsta4/Crot/Aacs/Cyp2c70/Aldh1a1/Cyp2d9/Gstm4/Xbp1/Sult2a8/Cbr1/Cyp2c55/Cyp2b10/Gsta3/Atp1a1/Cyp1a2/Nfe2l2/Rora/Gstt1/Acaa1a/Lcn2/Fmo5/Cd38/Cyp2g1/Cyp2c23/Mylk/Gstp2/Il1b/Fmo2/Cyp2c38/Nceh1/Creb1/Inhba/Hadha/Cyp2u1/Gata6/Cyp2c50/Hadh/Ptprm/Rap2a/Pnp/Ehmt2/Myo6/Akr1c6/Gsto1/Prnp/Pcna/Fmo3/Rest/Ei24/Ahr/Cyp2d10/Cryz/Cyp2c3…	72
GO:0006109	regulation of carbohydrate metabolic process	49/2005	198/28814	3.25947e-15	3.10943e-13	1.69427e-13	Serpina12/Hnf4a/Mup1/Zbtb20/Gck/Fgl1/Ppp1r3b/Ppara/Ddb1/Pfkfb2/Hif1a/Ifng/Dgat2/Rora/Pdk4/Mlxipl/Igf1/Cltc/Igfbp4/Gnmt/Stat3/Hsd11b1/Tcf7l2/Prkce/Hmgb1/Arpp19/Foxo1/Ppp4r3b/App/Kat2b/Usp7/Foxa2/Mlycd/P2ry1/Zbtb7a/Ppp1r3c/Zmpste24/Nfkb1/Il6/Ptger4/Gpd1/Pdk2/Ncoa2/Stk11/Cry1/Ep300/Acadm/Gpld1/Nr3c1	49
GO:0015980	energy derivation by oxidation of organic compounds	64/2005	312/28814	3.90782e-15	3.66969e-13	1.99954e-13	Apoc3/Pygl/Mup1/Gck/Atp5b/Atp5k/Ppp1r3b/Bloc1s1/Atp5c1/Ak4/Nr4a3/Gys2/Chchd2/Hif1a/Cisd1/Rb1cc1/Idh1/Suclg2/Cyp1a2/Ifng/Etfa/Idh2/Gadd45gip1/Cox7a1/Pum2/Ndufv1/Ldha/Mlxipl/Igf1/Coq10b/Ireb2/Coq9/Gnmt/G6pc/Tcf7l2/Sco2/Pdhb/Per2/Cox5a/Hmgb1/Slc25a22/Cs/Sdhb/Ogdh/Etfrf1/Dnajc30/Suclg1/Cox7c/Bnip3/Ndufs7/Ppp1r3c/Ugp2/Mtfr1/1700066M21Rik/Mrps36/Ndufs3/Dlst/Polg2/Gpd1/Ndufb8/Il6st/Acadm/Ndufs1/Mtfr1l	64
GO:0006094	gluconeogenesis	30/2005	80/28814	4.41514e-15	4.08231e-13	2.22437e-13	Serpina12/Hnf4a/Mup1/Gck/Ppara/Ddb1/Hif1a/Dgat2/Car5a/Gnmt/Gpi1/G6pc/Tcf7l2/Slc39a14/Per2/Arpp19/Foxo1/Ppp4r3b/Kat2b/Usp7/Il6/Gpd1/Pdk2/Pck1/Stk11/Cry1/Ep300/Gpd2/Acadm/Nr3c1	30
GO:0090407	organophosphate biosynthetic process	84/2005	482/28814	5.06119e-15	4.60875e-13	2.51122e-13	Apoa1/Lpin1/Fitm1/Idi1/Acly/Pygl/Eno1/Atp5b/Pik3r1/Atp5k/Ppat/Pklr/Fdps/Scp2/Ppara/Atp5c1/Ak4/Mthfd1/Fabp5/Cda/Paics/Pigp/Idh1/Atp5g2/Pik3c2a/Idh2/Papss2/Ptpmt1/Oasl2/Pdk4/Cps1/Samd8/Crls1/Inppl1/Lpgat1/Abhd4/Stat3/Kars/Pisd/Ak2/Pdhb/Chpt1/Pank3/Chkb/Rrm1/Pip5k1c/Smg1/Qprt/Ipmk/Pnp/Pkm/Cad/Aspdh/Serinc1/Nme6/Dnajc30/Etnk1/Prps1/Mpc1/Pmvk/Bcl2l1/Hmgcs2/Nampt/Pigk/Mlycd/Mvd/Papss1/Osbp/Cish/P2ry1/D…	84
GO:2001233	regulation of apoptotic signaling pathway	75/2005	406/28814	6.43991e-15	5.7767e-13	3.14762e-13	Gstp1/Cth/Fgb/Fga/Ubb/Dnaja1/Eno1/Fgg/S100a8/Xbp1/Herpud1/Hsph1/Deptor/S100a9/Aatf/Acaa2/Inca1/Hif1a/Rb1cc1/Nfe2l2/Ivns1abp/Slc9a3r1/Ptpmt1/Ripk1/Hspa1b/Ddx3x/Igf1/Vnn1/Gstp2/Agt/Dnm1l/Ghitm/Il1b/Selenos/G0s2/Hspa1a/P4hb/Trp53inp1/Hnrnpk/Ctnnb1/Inhba/Dapk3/Clu/Ing2/Rffl/Rps7/Traf2/Ptpn1/Bcl2l1/Rpl11/Opa1/Slc25a5/Igbp1/Ei24/Timp3/Nrp1/Psen2/Ikbkg/Vegfa/Ctnna1/Tgfbr1/Ndufs3/Gnai3/Ctsh/Yap1/Trim39/S…	75
GO:0006639	acylglycerol metabolic process	41/2005	147/28814	7.20638e-15	6.32283e-13	3.44519e-13	Insig2/Apoa1/Lpin1/Thrsp/Serpina12/Apoc3/C3/Apoe/Lpin2/Insig1/Apof/Ces1g/Apoh/Srebf1/Scd1/Angptl3/Dgat2/Apoa5/Cps1/Lpgat1/G6pc/Tcf7l2/Apob/Apoc1/Ldlr/Ang/Sel1l/Mttp/Dbi/Thrb/Apoc2/Gpihbp1/Dgka/Mgll/Ptpn11/Pck1/Ccnc/Plin5/Plpp1/Il6st/Gpld1	41
GO:0006635	fatty acid beta-oxidation	29/2005	76/28814	7.36147e-15	6.32283e-13	3.44519e-13	Acaa1b/Crot/Crat/Acox1/Fabp1/Scp2/Hsd17b10/Abcd3/Acaa2/Etfbkmt/Tuba8/Etfa/Echs1/Acaa1a/Eci1/Eci2/Slc27a2/Ehhadh/Dbi/Auh/Hadha/Hadh/Echdc2/Mlycd/Hadhb/Lonp2/Acat1/Plin5/Acadm	29
GO:1903311	regulation of mRNA metabolic process	63/2005	308/28814	7.36436e-15	6.32283e-13	3.44519e-13	Traf5/Hspa8/Pabpc4/Ddx17/Larp4b/Rbm39/Zfp36/Ctr9/Alkbh5/Hnrnpu/Zfp36l2/Tent5a/Adarb1/Pum2/Srsf4/Rock1/Rida/Celf1/Hnrnpa2b1/Tirap/Safb2/Iws1/Son/Hnrnpc/Fus/Tnrc6b/Hnrnpk/Snrpa/Hnrnpm/Celf2/Vim/Zc3hav1/Pcid2/Traf2/Tra2a/Rock2/Samd4b/Akr1c6/Cnot6l/Ddx5/Srsf9/Mlh1/Rest/Tut7/Rnf20/Syncrip/C1qbp/Zbtb7a/Srpk1/Carhsp1/Vegfa/Ythdc1/Mbnl2/Tob1/Srsf2/Cirbp/Ythdf3/Qk/Paip1/Larp1/Rbm15/Fastkd5/Cpsf6	63
GO:0051346	negative regulation of hydrolase activity	70/2005	366/28814	8.53055e-15	7.22093e-13	3.93455e-13	Serpina1e/Serpina1c/Serpina3k/Ahsg/Serpina1a/Apoa1/Lpin1/Serpina12/Apoc3/Itih4/Itih3/Serpina1b/Serpinb1c/Serpina1d/Fabp1/Herpud1/Angptl8/Serpina3m/Kng1/Vtn/Xiap/Serpinc1/Pzp/Itih2/Fetub/Mug2/Serping1/Angptl3/Hrg/Serpina11/Abce1/Ambp/Mug1/Hspa1b/Ddx3x/Igf1/Rock1/Rcc2/F11r/Kng2/Agt/Gpi1/Slc39a14/Apoc1/Wnk1/Neil1/Slpi/Apcs/Rffl/Pcid2/A2ml1/Aqp1/App/Rock2/Serpinf1/Igbp1/Serpina10/Cast/Ubxn1/Timp3/Bod…	70
GO:0006694	steroid biosynthetic process	44/2005	169/28814	1.16581e-14	9.52768e-13	5.19146e-13	Insig2/Apoa1/Hsd3b5/Apoe/Egr1/Stard4/Fdps/Scp2/Sc5d/Hsd17b10/Abcd3/Insig1/Atp1a1/Ces1g/Srebf1/Amacr/Fdft1/Ifng/Prox1/Apoa5/Igf1/Cyp8b1/Akr1d1/Cyp7b1/Cyp51/Hsd11b1/Apob/Slc27a2/Hmgcr/Abcg1/Sqle/Tecr/Pmvk/Akr1c6/Nsdhl/Hmgcs2/Rest/Fgf1/Mvd/Hsd3b3/Nfkb1/Lss/Cyp7a1/Nr3c1	44
GO:0006637	acyl-CoA metabolic process	31/2005	88/28814	1.17313e-14	9.52768e-13	5.19146e-13	Nudt7/Fasn/Acly/Hmgcl/Hnf4a/Keg1/Acot1/Scp2/Glyat/Acaa2/Acaca/Acot3/Suclg2/Pipox/Dgat2/Pdk4/Pdhb/Ehhadh/Oxsm/Cs/Ogdh/Mpc1/Pmvk/Hmgcs2/Suclg1/Mlycd/Mvd/Acat1/Pdk2/Pdhx/Acnat1	31
GO:0035383	thioester metabolic process	31/2005	88/28814	1.17313e-14	9.52768e-13	5.19146e-13	Nudt7/Fasn/Acly/Hmgcl/Hnf4a/Keg1/Acot1/Scp2/Glyat/Acaa2/Acaca/Acot3/Suclg2/Pipox/Dgat2/Pdk4/Pdhb/Ehhadh/Oxsm/Cs/Ogdh/Mpc1/Pmvk/Hmgcs2/Suclg1/Mlycd/Mvd/Acat1/Pdk2/Pdhx/Acnat1	31
GO:0006638	neutral lipid metabolic process	41/2005	149/28814	1.19829e-14	9.6023e-13	5.23211e-13	Insig2/Apoa1/Lpin1/Thrsp/Serpina12/Apoc3/C3/Apoe/Lpin2/Insig1/Apof/Ces1g/Apoh/Srebf1/Scd1/Angptl3/Dgat2/Apoa5/Cps1/Lpgat1/G6pc/Tcf7l2/Apob/Apoc1/Ldlr/Ang/Sel1l/Mttp/Dbi/Thrb/Apoc2/Gpihbp1/Dgka/Mgll/Ptpn11/Pck1/Ccnc/Plin5/Plpp1/Il6st/Gpld1	41
GO:2000112	regulation of cellular macromolecule biosynthetic process	83/2005	481/28814	1.30841e-14	1.03468e-12	5.63778e-13	Gck/Rpl38/Rplp1/Eprs/Calr/Ulk1/Larp4b/Ppp1r3b/Dnajc3/S100a9/Coa3/Eif1/Aatf/Lrpprc/Larp4/Zfp36/Mtg1/Rxra/Gspt1/Rb1cc1/Hnrnpu/Ddx6/Zfp36l2/Eif4g1/Abce1/Aars/Pum2/Eif4ebp2/Ddx3x/Igf1/Rock1/Rida/Ireb2/Celf1/Bcl3/Paip2b/Tcf7l2/Eif3b/Per2/Rpl22/Tnrc6b/Ang/Dbi/Ctnnb1/Hbs1l/Dapk3/Vim/Eif5a/Oga/Pkm/App/Rock2/Samd4b/Cnot6l/Usp16/Tmem59/Mapk3/Mlh1/Tut7/Plxnb2/Syncrip/Ppp1r15b/C1qbp/Ptcd3/Ppp1r3c/Mief1/Rnf13…	83
GO:0006914	autophagy	81/2005	464/28814	1.41557e-14	1.09072e-12	5.94312e-13	Gabarapl1/Iigp1/Hspa8/S100a8/Xbp1/Ulk1/S100a9/Trp53inp2/Srebf1/Pikfyve/Hif1a/Rb1cc1/Ifng/Eif4g1/Pik3c2a/Rock1/Atp6v0a1/Herc1/Cltc/Gopc/Stat3/Dnm1l/Hmgb1/Rnf31/Trp53inp1/Clu/Foxo1/Ddrgk1/Vps11/Rasip1/Dcn/Smg1/Lamp2/Mtmr4/Usp10/Sec22b/Vps13c/Ulk2/Ehmt2/Hk2/Nbr1/Tmem59/Mapk3/Slc25a5/Nampt/Nprl2/Depdc5/Uba5/Trim12c/Fnbp1l/Lgals8/Bnip3/Cd84/Ei24/Rab1b/Lrsam1/Retreg2/Ikbkg/Sqstm1/Zmpste24/Rnf152/Vamp8/…	81
GO:0061919	process utilizing autophagic mechanism	81/2005	464/28814	1.41557e-14	1.09072e-12	5.94312e-13	Gabarapl1/Iigp1/Hspa8/S100a8/Xbp1/Ulk1/S100a9/Trp53inp2/Srebf1/Pikfyve/Hif1a/Rb1cc1/Ifng/Eif4g1/Pik3c2a/Rock1/Atp6v0a1/Herc1/Cltc/Gopc/Stat3/Dnm1l/Hmgb1/Rnf31/Trp53inp1/Clu/Foxo1/Ddrgk1/Vps11/Rasip1/Dcn/Smg1/Lamp2/Mtmr4/Usp10/Sec22b/Vps13c/Ulk2/Ehmt2/Hk2/Nbr1/Tmem59/Mapk3/Slc25a5/Nampt/Nprl2/Depdc5/Uba5/Trim12c/Fnbp1l/Lgals8/Bnip3/Cd84/Ei24/Rab1b/Lrsam1/Retreg2/Ikbkg/Sqstm1/Zmpste24/Rnf152/Vamp8/…	81
GO:0071383	cellular response to steroid hormone stimulus	43/2005	166/28814	2.82628e-14	2.15012e-12	1.17156e-12	Dnaja1/Nedd4/Calr/Ddx17/Atp1a1/Fkbp4/Zfp36/Hnrnpu/Zfp36l2/Igf1/Ubr5/Cyp7b1/Safb2/Kmt2d/Kank2/Klf9/Tmf1/Ywhah/Ddrgk1/Vps11/Strn3/Aqp1/Carm1/Rnf6/Ddx5/Rest/Uba5/Zbtb7a/Ufsp2/Yap1/Pck1/Ncoa2/Ppargc1b/Sgk1/Ube3a/Cry1/Casp9/Ep300/Nr3c2/Ncor2/Zmiz1/Hdac1/Nr3c1	43
GO:0030518	intracellular steroid hormone receptor signaling pathway	34/2005	111/28814	7.02049e-14	5.27414e-12	2.87378e-12	Dnaja1/Nedd4/Calr/Ddx17/Fkbp4/Igf1/Ubr5/Cyp7b1/Safb2/Kmt2d/Kank2/Klf9/Tmf1/Ywhah/Ddrgk1/Vps11/Strn3/Carm1/Rnf6/Ddx5/Uba5/Zbtb7a/Ufsp2/Yap1/Ncoa2/Ppargc1b/Ube3a/Cry1/Ep300/Nr3c2/Ncor2/Zmiz1/Hdac1/Nr3c1	34
GO:0001667	ameboidal-type cell migration	78/2005	452/28814	8.2018e-14	6.08553e-12	3.31589e-12	Apoa1/Apoe/Atp5b/Calr/Apoh/Myh9/Fer/Hif1a/Nfe2l2/Hrg/Ifng/Prox1/Pik3c2a/Map4k4/Kit/Coro1c/Lcn2/Igf1/Rock1/Syne2/Rcc2/Agt/Gpi1/Sparc/Pkn2/Dpp4/Synj2bp/Prkce/Fn1/Clec14a/Hmgb1/Arid5b/Actr3/Kank2/Epb41l4b/Dcn/Spred1/Plxnd1/Ptprm/Sp1/Map2k3/Rffl/Aqp1/Rock2/Pdpk1/Kitl/Pdcd10/Nrp2/Serpinf1/Rreb1/Fgf1/Schip1/Lgals8/Tns1/C1qbp/Nrp1/Wasf2/Bmpr2/Vegfa/Ptpn11/Sdc4/Mcc/Tgfbr1/Mapre2/Ctsh/Sema6a/Pfn1/Ythdf3/S…	78
GO:0009755	hormone-mediated signaling pathway	42/2005	164/28814	8.58412e-14	6.29153e-12	3.42814e-12	Dnaja1/Nedd4/Calr/Nr1d2/Ddx17/Ppara/Fkbp4/Rxra/Igf1/Ubr5/Cyp7b1/Safb2/Kmt2d/Kank2/Klf9/Tmf1/Thrb/Ywhah/Ddrgk1/Vps11/Strn3/Nr5a2/Carm1/Rnf6/Ddx5/Uba5/Zbtb7a/Ufsp2/Ptpn11/Yap1/Ncoa2/Ppargc1b/Sgk1/Ube3a/Cry1/Ep300/Nr3c2/Ncor2/Zmiz1/Adipor2/Hdac1/Nr3c1	42
GO:0050792	regulation of viral process	43/2005	171/28814	8.69607e-14	6.29679e-12	3.431e-12	Ifitm3/Lgals1/Ifitm2/Ppara/Ddb1/Zfp36/Crebbp/Prox1/Adarb1/Oasl2/Ddx3x/Rsf1/N4bp1/Ifih1/Pkn2/Mavs/Resf1/Vps37b/Top2b/P4hb/Mphosph8/Kpna2/Slpi/Bst2/Apcs/Trim28/Zc3hav1/Ly6e/Nr5a2/Ddx5/Clec4g/Tasor/Ifitm1/Trim12c/Srpk1/Oasl1/Mdfic/Pfn1/Bcl2/Trim11/Atg12/Larp1/Trim26	43
GO:0043401	steroid hormone mediated signaling pathway	35/2005	118/28814	8.87105e-14	6.34703e-12	3.45838e-12	Dnaja1/Nedd4/Calr/Ddx17/Fkbp4/Igf1/Ubr5/Cyp7b1/Safb2/Kmt2d/Kank2/Klf9/Tmf1/Ywhah/Ddrgk1/Vps11/Strn3/Carm1/Rnf6/Ddx5/Uba5/Zbtb7a/Ufsp2/Yap1/Ncoa2/Ppargc1b/Sgk1/Ube3a/Cry1/Ep300/Nr3c2/Ncor2/Zmiz1/Hdac1/Nr3c1	35
GO:1903320	regulation of protein modification by small protein conjugation or removal	54/2005	254/28814	1.18186e-13	8.35643e-12	4.55326e-12	Ubb/Dnaja1/Egr1/Hsp90aa1/Arrdc3/Herpud1/Hamp/Epas1/Xiap/Ctr9/Hif1a/Ivns1abp/Wbp1l/Hspa1b/Ddx3x/Nsmce3/N4bp1/Tank/Ubr5/Hspa1a/Prkce/Per2/Chfr/Spsb4/Trib1/Ctnnb1/Arnt/Fgfr3/Rps7/Rwdd3/Rpl11/Cblb/Gtpbp4/Cul3/Prickle1/Rnf20/Ubxn1/Psen2/Fzr1/Sqstm1/Amer1/Tgfbr1/Ube3a/Ube2n/Wdr48/Cry1/Pten/Zmiz1/Ubqln1/Usp4/Birc3/Fbxo33/Cdk5rap3/Bag5	54
GO:0046889	positive regulation of lipid biosynthetic process	33/2005	107/28814	1.31081e-13	9.16039e-12	4.99133e-12	Apoa1/Apoc3/Apoe/Hnf4a/Mid1ip1/Zbtb20/Stard4/Fdps/Scp2/Ppara/Srebf1/Rdh16f2/Ifng/Dgat2/Apoa5/Elovl5/Mlxipl/Igf1/Lpgat1/Agt/Il1b/Tcf7l2/Ldlr/Dbi/Abcg1/Creb1/Apoc2/Fgf1/Hsd17b13/Plin5/Cyp7a1/Rdh16/Gpld1	33
GO:0010565	regulation of cellular ketone metabolic process	40/2005	153/28814	1.59799e-13	1.1039e-11	6.01495e-12	Insig2/Apoa1/Apoc3/Hnf4a/Egr1/Mid1ip1/Stard4/Fabp1/Insig1/Comt/Ppara/Nr4a3/Ces1g/Srebf1/Rdh16f2/Etfbkmt/Fabp5/Prox1/Dgat2/Apoa5/Elovl5/Pdk4/Mlxipl/Lpgat1/Agt/Il1b/Prkce/Apoc1/Dbi/Apc/Apoc2/Rest/Coq3/Mlycd/Lonp2/Pdk2/Plin5/Ncor2/Cyp7a1/Rdh16	40
GO:0045861	negative regulation of proteolysis	66/2005	358/28814	2.98028e-13	2.0354e-11	1.10905e-11	Serpina1e/Serpina1c/Serpina3k/Ahsg/Serpina1a/Serpina12/Itih4/Itih3/Serpina1b/Serpinb1c/Serpina1d/Fabp1/Pik3r1/Herpud1/Serpina3m/Kng1/Vtn/Xiap/Serpinc1/Pzp/Itih2/Fetub/Mug2/F2/Serping1/Hrg/Serpina11/Ambp/Mug1/Hspa1b/Ddx3x/Igf1/N4bp1/Cpb2/Kng2/Agt/Gpi1/Smarcc1/Ctsz/Slpi/Ddrgk1/Usp25/Rffl/Pcid2/A2ml1/Rps7/Aqp1/App/Serpinf1/Tmem59/Rpl11/Igbp1/Serpina10/Usp7/Cast/Ubxn1/Timp3/Psen2/Cst3/Vegfa/Il6/Trim3…	66
GO:0042176	regulation of protein catabolic process	70/2005	393/28814	3.24134e-13	2.18882e-11	1.19265e-11	Apoe/Ubb/Hsp90aa1/Egfr/Xbp1/Nedd4/Herpud1/Hamp/C4bp/Ddb1/Ifng/Rnf144b/Hspa1b/Psmd2/N4bp1/Cop1/Cyp51/Il1b/Smarcc1/Hspa1a/Ldlr/Chfr/Hmgcr/Tmf1/Trib1/Tiparp/Gga1/Apc/Clu/Foxo1/Ddrgk1/Vps11/Rnf217/Usp25/Rps7/Sec22b/App/Dedd/Sumo2/Rpl11/Cblb/Smad4/Nrd1/Ppp2ca/Usp7/Prickle1/Psme2/Ubxn1/Arih1/Timp3/Psen2/Odc1/Fzr1/Psmd1/Rnf139/Amer1/Trim39/Fbxl20/Smurf2/Ube3a/Psmd3/Anks1/Pacsin3/Pten/Ubqln1/Zyg11b/Cdk5r…	70
GO:0016051	carbohydrate biosynthetic process	46/2005	199/28814	3.28521e-13	2.19379e-11	1.19536e-11	Serpina12/Hnf4a/Got1/Mup1/Gck/Ppp1r3b/Ppara/Ddb1/Gys2/Hif1a/Dgat2/Akr1a1/Igf1/Car5a/Cltc/Gnmt/Gpi1/G6pc/Hs2st1/Tcf7l2/Slc39a14/Per2/Arpp19/Foxo1/Ppp4r3b/Gsto1/Sord/Kat2b/Usp7/P2ry1/Ppp1r3c/B3galt1/Ugp2/Nfkb1/Il6/B3gnt2/Ptger4/Gpd1/Pdk2/Pck1/Stk11/Cry1/Ep300/Gpd2/Acadm/Nr3c1	46
GO:0006749	glutathione metabolic process	28/2005	81/28814	3.84671e-13	2.54052e-11	1.38428e-11	Gstm3/Gstm1/Gstp1/Cth/Gsta1/Gstm2/Gpx4/Gsta2/Mgst1/Gstt3/Gsta4/Gstt2/Gstm4/Hbb-bt/Gsta3/Gss/Idh1/Nfe2l2/Gstt1/Gstp2/Gsr/Nat8f2/Gsto1/Gstk1/Nat8f1/Gstz1/Chac2/Gstm6	28
GO:0030099	myeloid cell differentiation	75/2005	439/28814	4.16165e-13	2.71864e-11	1.48134e-11	Trf/Fasn/Hba-a2/Hba-a1/Klf13/Pik3r1/Cebpb/Pabpc4/Epas1/Cebpg/Rbp1/Myh9/Csf1r/Klf10/Zfp36/Ctr9/Hif1a/Ifng/Ripk1/Kit/Id2/Mfhas1/Hspa1b/Hhex/Ireb2/Mapk14/Tirap/Stat3/Hspa1a/Hmgb1/Brd1/Exoc6/Trib1/Ctnnb1/Creb1/Tob2/Inhba/Ostm1/Apc/Casp3/Apcs/Sp1/Fgfr3/Hax1/Asxl2/Rps14/App/Kitl/Ikzf1/Ctnnbip1/Slc25a5/Ninj1/Uba5/Ptpn6/Wasf2/Zbtb7a/Psen2/Vegfa/Kmt2e/Ptpn11/Clec2d/Meis1/Tcirg1/Ppargc1b/Chuk/Meis2/Ncoa6/E…	75
GO:0046034	ATP metabolic process	54/2005	263/28814	5.21263e-13	3.36859e-11	1.83548e-11	Apoc3/Aldob/Tkfc/Zbtb20/Clpx/Gck/Eno1/Hspa8/Atp5b/Atp5k/Pklr/Ppara/Atp5c1/Ak4/Chchd2/Pfkfb2/Hif1a/Atp5g2/Ifng/Gadd45gip1/Cox7a1/Ndufv1/Ldha/Hspa1b/Mlxipl/Cfh/Igf1/Coq9/Pfkl/Stat3/Dnm1l/Gpi1/Hspa1a/Ak2/Cox5a/Galk1/Ogdh/Pkm/Dnajc30/App/Hk2/Bcl2l1/Atp1b1/Cox7c/Zbtb7a/Ndufs7/Gale/Parg/1700066M21Rik/Ndufs3/Gpd1/Ndufb8/Ep300/Ndufs1	54
GO:0010906	regulation of glucose metabolic process	36/2005	132/28814	6.54053e-13	4.17937e-11	2.27726e-11	Serpina12/Hnf4a/Mup1/Gck/Fgl1/Ppp1r3b/Ppara/Ddb1/Pfkfb2/Hif1a/Dgat2/Rora/Pdk4/Igf1/Igfbp4/Gnmt/Tcf7l2/Hmgb1/Arpp19/Foxo1/Ppp4r3b/Kat2b/Usp7/Foxa2/Mlycd/Ppp1r3c/Zmpste24/Il6/Pdk2/Ncoa2/Stk11/Cry1/Ep300/Acadm/Gpld1/Nr3c1	36
GO:0006090	pyruvate metabolic process	34/2005	119/28814	6.60632e-13	4.17937e-11	2.27726e-11	Aldob/Tkfc/Zbtb20/Gck/Eno1/Pklr/Ppara/Nr4a3/Pfkfb2/Hif1a/Ifng/Pdk4/Srr/Ldha/Mlxipl/Igf1/Pfkl/Stat3/Gpi1/Pdhb/Galk1/Ogdh/Pkm/App/Hk2/Mpc1/Zbtb7a/Gale/Gpd1/Pdk2/Pck1/Pdhx/Kyat1/Ep300	34
GO:0050817	coagulation	42/2005	175/28814	9.1438e-13	5.7244e-11	3.11912e-11	Fgb/C9/C3/Apoe/Hnf4a/Fga/Fgg/Plg/Kng1/Serpinc1/S100a9/Apoh/F2/Serping1/Nfe2l2/Pros1/Hrg/F7/Papss2/Cfh/Cpb2/F11r/Kng2/Klkb1/Fn1/Pip5k1c/F11/Hgfac/F10/Emilin2/C1galt1c1/Serpina10/Foxa2/Txk/Ptpn6/P2ry1/Il6ra/Psen2/F12/Il6/Cd40lg/Cd9	42
GO:0006417	regulation of translation	69/2005	395/28814	1.23665e-12	7.66215e-11	4.17496e-11	Rpl38/Rplp1/Eprs/Calr/Larp4b/Dnajc3/S100a9/Coa3/Eif1/Lrpprc/Larp4/Zfp36/Mtg1/Rxra/Gspt1/Hnrnpu/Ddx6/Zfp36l2/Eif4g1/Abce1/Aars/Pum2/Eif4ebp2/Ddx3x/Igf1/Rock1/Rida/Ireb2/Celf1/Bcl3/Paip2b/Eif3b/Per2/Rpl22/Tnrc6b/Ang/Hbs1l/Dapk3/Vim/Eif5a/Pkm/App/Rock2/Samd4b/Cnot6l/Usp16/Mapk3/Mlh1/Tut7/Plxnb2/Syncrip/Ppp1r15b/C1qbp/Ptcd3/Mief1/Rnf139/Eif2b5/Il6/Tob1/Mrps27/Sarnp/Cirbp/Ythdf3/Qk/Paip1/Rpl10/Rpl13a/…	69
GO:0071375	cellular response to peptide hormone stimulus	54/2005	269/28814	1.34103e-12	8.22406e-11	4.48114e-11	Ahsg/Insig2/Lpin1/Serpina12/Gck/Lpin2/Pik3r1/Xbp1/Eprs/Echdc3/Pklr/Insig1/Csrp3/Nr4a3/Srebf1/Fer/Nfe2l2/Osbpl8/Pdk4/Eif4ebp2/Igf1/Rock1/Inppl1/Agt/Stat3/Il1b/Smarcc1/Slc39a14/Foxo4/Hnrnpk/Ctnnb1/Apc/Foxo1/Sp1/Pkm/Ptpn1/Rock2/Jak1/Opa1/Kat2b/Ptprf/Il18/Sh2b2/Slc30a10/Mbd5/Ptpn11/Nfkb1/Pdk2/Pck1/Sgk1/Vamp2/Pten/Cyfip1/Gpld1	54
GO:0045333	cellular respiration	48/2005	223/28814	1.67213e-12	1.0151e-10	5.53109e-11	Apoc3/Mup1/Atp5b/Atp5k/Bloc1s1/Atp5c1/Ak4/Nr4a3/Chchd2/Hif1a/Cisd1/Idh1/Suclg2/Cyp1a2/Ifng/Etfa/Idh2/Gadd45gip1/Cox7a1/Pum2/Ndufv1/Mlxipl/Coq10b/Ireb2/Coq9/Sco2/Pdhb/Cox5a/Slc25a22/Cs/Sdhb/Ogdh/Etfrf1/Dnajc30/Suclg1/Cox7c/Bnip3/Ndufs7/Mtfr1/1700066M21Rik/Mrps36/Ndufs3/Dlst/Polg2/Gpd1/Ndufb8/Ndufs1/Mtfr1l	48
GO:0010631	epithelial cell migration	59/2005	313/28814	2.04828e-12	1.23102e-10	6.70758e-11	Apoa1/Apoe/Atp5b/Calr/Apoh/Myh9/Hif1a/Nfe2l2/Hrg/Ifng/Prox1/Pik3c2a/Map4k4/Kit/Coro1c/Lcn2/Igf1/Rock1/Agt/Gpi1/Sparc/Pkn2/Dpp4/Synj2bp/Prkce/Clec14a/Hmgb1/Kank2/Epb41l4b/Dcn/Spred1/Plxnd1/Ptprm/Sp1/Map2k3/Aqp1/Rock2/Pdpk1/Pdcd10/Serpinf1/Rreb1/Fgf1/Lgals8/Nrp1/Bmpr2/Vegfa/Ptpn11/Mcc/Tgfbr1/Mapre2/Ctsh/Pfn1/Stard13/Pten/Gpld1/Mia3/Tek/Macf1/Plcg2	59
GO:0019218	regulation of steroid metabolic process	33/2005	117/28814	2.13254e-12	1.26897e-10	6.91436e-11	Insig2/Apoa1/Serpina12/Apoe/Egr1/Stard4/Fdps/Scp2/Insig1/Atp1a1/Ces1g/Srebf1/Scd1/Ifng/Prox1/Dgat2/Apoa5/Rora/Kit/Igf1/Fmo5/Agt/Apob/Ldlr/Abcg1/Ephx2/Thrb/Rest/Foxa2/Fgf1/Nfkb1/Cyp7a1/Nr3c1	33
GO:0007596	blood coagulation	41/2005	172/28814	2.15669e-12	1.27075e-10	6.9241e-11	Fgb/C9/C3/Apoe/Hnf4a/Fga/Fgg/Plg/Kng1/Serpinc1/S100a9/Apoh/F2/Serping1/Nfe2l2/Pros1/Hrg/F7/Papss2/Cfh/Cpb2/F11r/Kng2/Klkb1/Fn1/Pip5k1c/F11/Hgfac/F10/Emilin2/C1galt1c1/Serpina10/Foxa2/Txk/Ptpn6/P2ry1/Il6ra/F12/Il6/Cd40lg/Cd9	41
GO:0010675	regulation of cellular carbohydrate metabolic process	40/2005	165/28814	2.2426e-12	1.30855e-10	7.13004e-11	Serpina12/Hnf4a/Mup1/Gck/Fgl1/Ppp1r3b/Ppara/Ddb1/Pfkfb2/Hif1a/Dgat2/Rora/Pdk4/Igf1/Igfbp4/Gnmt/Stat3/Hsd11b1/Tcf7l2/Prkce/Hmgb1/Arpp19/Foxo1/Ppp4r3b/Kat2b/Usp7/Foxa2/Mlycd/P2ry1/Ppp1r3c/Zmpste24/Il6/Pdk2/Ncoa2/Stk11/Cry1/Ep300/Acadm/Gpld1/Nr3c1	40
GO:0090132	epithelium migration	59/2005	315/28814	2.70358e-12	1.56236e-10	8.51298e-11	Apoa1/Apoe/Atp5b/Calr/Apoh/Myh9/Hif1a/Nfe2l2/Hrg/Ifng/Prox1/Pik3c2a/Map4k4/Kit/Coro1c/Lcn2/Igf1/Rock1/Agt/Gpi1/Sparc/Pkn2/Dpp4/Synj2bp/Prkce/Clec14a/Hmgb1/Kank2/Epb41l4b/Dcn/Spred1/Plxnd1/Ptprm/Sp1/Map2k3/Aqp1/Rock2/Pdpk1/Pdcd10/Serpinf1/Rreb1/Fgf1/Lgals8/Nrp1/Bmpr2/Vegfa/Ptpn11/Mcc/Tgfbr1/Mapre2/Ctsh/Pfn1/Stard13/Pten/Gpld1/Mia3/Tek/Macf1/Plcg2	59
GO:0048608	reproductive structure development	78/2005	484/28814	3.07177e-12	1.75822e-10	9.58023e-11	Ahsg/C3/Ubb/Plg/Egfr/Cebpb/Epas1/Hectd1/Hs6st1/Fkbp4/Rxra/Hif1a/Ccnd1/H3f3b/Pbrm1/Kit/Nipbl/Igf1/Cul7/Cyp7b1/Mapk14/Agt/Ttpa/Rtcb/Tcf7l2/Safb2/Zfx/Arid5b/Zfpm2/Jmjd1c/Prdx4/Tmf1/Hnrnpk/Ctnnb1/Arnt/Tiparp/Lgr4/Ash1l/Inhba/Apc/Rspo3/Trim28/Ing2/Sp1/Chd7/Arid4b/Dedd/Atrx/Kitl/Serpinf1/Bcl2l1/Nsdhl/Mapk3/Smad4/Schip1/Ptpn6/Bmpr2/Ahr/Vegfa/Setd2/Akap9/Ptpn11/Eif2b5/Tgfbr1/Ptger4/Dlg1/Abcb1a/Ube3a/Bcl2…	78
GO:0010563	negative regulation of phosphorus metabolic process	75/2005	457/28814	3.24138e-12	1.82062e-10	9.92024e-11	Gstp1/Lpin1/Apoe/Hnf4a/Dnaja1/Actb/Xbp1/Deptor/Nlrp12/Dnajc3/Ppara/Hspa4/Cep85/Inca1/Cda/Hnrnpu/Ifng/Cdkn2c/Eif4g1/Adarb1/Mfhas1/Ywhae/Coro1c/Mlxipl/Igf1/Rock1/Hhex/Inppl1/Gstp2/Agt/Stat3/Il1b/Apoc1/Wnk1/Hmgcr/Ibtk/Atxn1/Trib1/Arpp19/Gadd45b/Ppp4c/Inpp5f/Apc/Casp3/Rasip1/Spred1/Ppp4r3b/Dnajc10/Ptpn1/Dusp16/Rock2/Prnp/Cblb/Ppp2ca/Kat2b/Igbp1/Foxa2/Nprl2/Dynll1/Il18/Ppp1r15b/Ptpn6/Gpd1l/Bod1l/Psen2…	75
GO:0045936	negative regulation of phosphate metabolic process	75/2005	457/28814	3.24138e-12	1.82062e-10	9.92024e-11	Gstp1/Lpin1/Apoe/Hnf4a/Dnaja1/Actb/Xbp1/Deptor/Nlrp12/Dnajc3/Ppara/Hspa4/Cep85/Inca1/Cda/Hnrnpu/Ifng/Cdkn2c/Eif4g1/Adarb1/Mfhas1/Ywhae/Coro1c/Mlxipl/Igf1/Rock1/Hhex/Inppl1/Gstp2/Agt/Stat3/Il1b/Apoc1/Wnk1/Hmgcr/Ibtk/Atxn1/Trib1/Arpp19/Gadd45b/Ppp4c/Inpp5f/Apc/Casp3/Rasip1/Spred1/Ppp4r3b/Dnajc10/Ptpn1/Dusp16/Rock2/Prnp/Cblb/Ppp2ca/Kat2b/Igbp1/Foxa2/Nprl2/Dynll1/Il18/Ppp1r15b/Ptpn6/Gpd1l/Bod1l/Psen2…	75
GO:0090130	tissue migration	59/2005	317/28814	3.55814e-12	1.98004e-10	1.07889e-10	Apoa1/Apoe/Atp5b/Calr/Apoh/Myh9/Hif1a/Nfe2l2/Hrg/Ifng/Prox1/Pik3c2a/Map4k4/Kit/Coro1c/Lcn2/Igf1/Rock1/Agt/Gpi1/Sparc/Pkn2/Dpp4/Synj2bp/Prkce/Clec14a/Hmgb1/Kank2/Epb41l4b/Dcn/Spred1/Plxnd1/Ptprm/Sp1/Map2k3/Aqp1/Rock2/Pdpk1/Pdcd10/Serpinf1/Rreb1/Fgf1/Lgals8/Nrp1/Bmpr2/Vegfa/Ptpn11/Mcc/Tgfbr1/Mapre2/Ctsh/Pfn1/Stard13/Pten/Gpld1/Mia3/Tek/Macf1/Plcg2	59
GO:0007599	hemostasis	41/2005	175/28814	3.92883e-12	2.16626e-10	1.18036e-10	Fgb/C9/C3/Apoe/Hnf4a/Fga/Fgg/Plg/Kng1/Serpinc1/S100a9/Apoh/F2/Serping1/Nfe2l2/Pros1/Hrg/F7/Papss2/Cfh/Cpb2/F11r/Kng2/Klkb1/Fn1/Pip5k1c/F11/Hgfac/F10/Emilin2/C1galt1c1/Serpina10/Foxa2/Txk/Ptpn6/P2ry1/Il6ra/F12/Il6/Cd40lg/Cd9	41
GO:0006111	regulation of gluconeogenesis	22/2005	55/28814	4.24419e-12	2.31887e-10	1.26351e-10	Serpina12/Hnf4a/Mup1/Gck/Ppara/Ddb1/Hif1a/Dgat2/Gnmt/Tcf7l2/Arpp19/Foxo1/Ppp4r3b/Kat2b/Usp7/Il6/Pdk2/Stk11/Cry1/Ep300/Acadm/Nr3c1	22
GO:1903900	regulation of viral life cycle	37/2005	147/28814	4.44477e-12	2.40658e-10	1.3113e-10	Ifitm3/Lgals1/Ifitm2/Ppara/Ddb1/Prox1/Adarb1/Oasl2/Ddx3x/N4bp1/Ifih1/Pkn2/Mavs/Resf1/Vps37b/Top2b/P4hb/Mphosph8/Kpna2/Slpi/Bst2/Apcs/Trim28/Zc3hav1/Ly6e/Nr5a2/Ddx5/Clec4g/Tasor/Ifitm1/Trim12c/Srpk1/Oasl1/Bcl2/Trim11/Larp1/Trim26	37
GO:0061458	reproductive system development	78/2005	488/28814	4.68943e-12	2.49879e-10	1.36154e-10	Ahsg/C3/Ubb/Plg/Egfr/Cebpb/Epas1/Hectd1/Hs6st1/Fkbp4/Rxra/Hif1a/Ccnd1/H3f3b/Pbrm1/Kit/Nipbl/Igf1/Cul7/Cyp7b1/Mapk14/Agt/Ttpa/Rtcb/Tcf7l2/Safb2/Zfx/Arid5b/Zfpm2/Jmjd1c/Prdx4/Tmf1/Hnrnpk/Ctnnb1/Arnt/Tiparp/Lgr4/Ash1l/Inhba/Apc/Rspo3/Trim28/Ing2/Sp1/Chd7/Arid4b/Dedd/Atrx/Kitl/Serpinf1/Bcl2l1/Nsdhl/Mapk3/Smad4/Schip1/Ptpn6/Bmpr2/Ahr/Vegfa/Setd2/Akap9/Ptpn11/Eif2b5/Tgfbr1/Ptger4/Dlg1/Abcb1a/Ube3a/Bcl2…	78
GO:0019058	viral life cycle	52/2005	261/28814	4.69823e-12	2.49879e-10	1.36154e-10	Ifitm3/Apoe/Lgals1/Ifitm2/Hspa8/Nedd4/Ppara/Ddb1/Pikfyve/Ddx6/Prox1/Ppib/Pcbp1/Eea1/Adarb1/Oasl2/Ddx3x/N4bp1/Ifih1/Pkn2/Mavs/Resf1/Vps37b/Top2b/P4hb/Mphosph8/Kpna2/Slpi/Bst2/Apcs/Trim28/Zc3hav1/Ifi27/Rock2/Ly6e/Nr5a2/Ddx5/Clec4g/Tasor/Ifitm1/Trim12c/Nrp1/Srpk1/Lrsam1/Oasl1/Vamp8/Bcl2/Trim11/Smpd1/Larp1/Vps16/Trim26	52
GO:0010038	response to metal ion	56/2005	295/28814	5.53369e-12	2.91732e-10	1.5896e-10	Serpina1e/Trf/Serpina1c/Fgb/Ass1/Cyp2a5/Aldob/Serpina1b/Fga/Serpina1d/Fgg/Glud1/Egfr/Pklr/Hamp/Crp/Sec31a/Gss/Cyp1a2/Nfe2l2/Hrg/Aqp9/Tfr2/Id2/Ireb2/Mylk/Fus/Fn1/Cuta/Wnk1/Creb1/Gatm/Homer1/Calm1/Aqp1/App/Ppp3ca/Prnp/Mapk3/Ppp2ca/Sord/Foxa2/Bnip3/Cpne2/Cpne3/Slc30a10/Cp/Pde1c/Tcirg1/Chuk/Calm2/Bcl2/Smpd1/Gpld1/Abcb6/Plcg2	56
GO:0051090	regulation of DNA-binding transcription factor activity	72/2005	436/28814	6.50267e-12	3.38282e-10	1.84324e-10	Cth/Traf5/Hnf4a/Camk1d/Bhlhe40/Hes6/Nlrp12/Cebpg/Csrp3/Fer/Crebbp/Prox1/Ripk1/Kit/Id2/Hspa1b/Pura/Tirap/Stat3/Bcl3/Il1b/Mavs/Tcf7l2/Hspa1a/Arid5b/Lrrfip1/Rnf31/Med13/Erc1/Trib1/Ctnnb1/Pim1/Clu/Ddrgk1/Sri/Nlrp3/Mtpn/Traf2/Ddx58/App/Ppp3ca/Carm1/Prnp/Rwdd3/Erbin/Rpl11/Mapk3/Ctnnbip1/Usp7/Foxa2/Trim12c/Cd84/Il18/Zbtb7a/Ikbkg/Vegfa/Il6/Cd40lg/Ppargc1b/Chuk/Cflar/Ube2n/Ep300/Hcls1/Trim26/Tax1bp1/Prdx3…	72
GO:0150115	cell-substrate junction organization	30/2005	102/28814	6.52924e-12	3.38282e-10	1.84324e-10	Pik3r1/Peak1/Hrg/Map4k4/Phldb2/Coro1c/Rock1/Ston1/Rcc2/Fn1/Fmn1/S100a10/Dapk3/Dst/Dlc1/Pdpk1/Vcl/Ptprk/Tns1/Nrp1/Vegfa/Ptpn11/Sdc4/Mapre2/Thy1/Bcl2/Slk/Pten/Tek/Macf1	30
GO:0002262	myeloid cell homeostasis	44/2005	201/28814	7.67147e-12	3.94065e-10	2.14718e-10	Hba-a2/Hba-a1/Klf13/Hc/Hamp/Epas1/Cebpg/Mthfd1/Zfp36/Hif1a/Ifng/Kit/Id2/Mfhas1/Hspa1b/Cfh/Ireb2/Mapk14/Prdx1/Stat3/Gpi1/Hspa1a/Hmgb1/Brd1/Exoc6/Inhba/Casp3/Rps17/Sp1/Rps14/Kitl/Ikzf1/Slc25a5/Rps24/Uba5/Il18/Zbtb7a/Vegfa/Kmt2e/Il6/Hcls1/Zfpm1/Cdk5rap3/Sp3	44
GO:0097193	intrinsic apoptotic signaling pathway	0.0264339	308/28814	8.5964e-10	2.53799e-08	1.38291e-08	Ubb/Dnaja1/Eno1/S100a8/Pik3r1/Xbp1/Cebpb/Herpud1/Hsph1/S100a9/Aldh2/Hif1a/Nfe2l2/Ivns1abp/Slc9a3r1/Ptpmt1/Ddx3x/Vnn1/Selenok/Dnm1l/Bcl3/Selenos/P4hb/Hnrnpk/Clu/Fnip2/Casp3/Pnp/Dnajc10/Rps7/Ptpn1/Pdcd10/Ddx5/Bcl2l1/Rpl11/Mlh1/Opa1/Bnip3/Ei24/Ikbkg/Ndufs3/Sfpq/Pdk2/Bcl2/Stk11/Casp9/Hras/Ep300/Rrp8/Ubqln1/Zfp385b/Hdac1/Bag5	53
GO:0048732	gland development	76/2005	476/28814	9.29457e-12	4.69415e-10	2.55775e-10	Apoa1/Hp/Fasn/Hnf4a/Aacs/Onecut2/Egfr/Fgl1/Xbp1/Cebpb/Asl/Onecut1/Arhgap5/Sec63/Ctnnd1/Fkbp4/Scd1/Rxra/Hif1a/Ccnd1/Rb1cc1/Cdo1/Ifng/Prox1/Slc9a3r1/Arhgap35/Id2/Igf1/Hhex/Cyp7b1/Cpb2/Cela1/Tcf7l2/Arid5b/Orai1/Nfib/Foxa3/Man2a1/Ctnnb1/Creb1/Ash1l/Apc/Gata6/Plxnd1/Sp1/Pkm/Ly6e/Ikzf1/Serpinf1/Mapk3/Smad4/Cul3/Rreb1/Fgf1/Il18/Prkcsh/Nrp1/Psen2/Btbd7/Ahr/Vegfa/Usf2/Zmpste24/Il6/Tgfbr1/Pck1/Chuk/Cflar/U…	76
GO:0006695	cholesterol biosynthetic process	22/2005	57/28814	9.93916e-12	4.93672e-10	2.68993e-10	Insig2/Apoa1/Apoe/Fdps/Scp2/Sc5d/Insig1/Ces1g/Srebf1/Fdft1/Apoa5/Cyp51/Apob/Hmgcr/Abcg1/Pmvk/Nsdhl/Hmgcs2/Fgf1/Mvd/Lss/Cyp7a1	22
GO:1902653	secondary alcohol biosynthetic process	22/2005	57/28814	9.93916e-12	4.93672e-10	2.68993e-10	Insig2/Apoa1/Apoe/Fdps/Scp2/Sc5d/Insig1/Ces1g/Srebf1/Fdft1/Apoa5/Cyp51/Apob/Hmgcr/Abcg1/Pmvk/Nsdhl/Hmgcs2/Fgf1/Mvd/Lss/Cyp7a1	22
GO:0050821	protein stabilization	43/2005	195/28814	1.02357e-11	5.04233e-10	2.74747e-10	Apoa1/Hsp90aa1/Pik3r1/Calr/Ctnnd1/Usp2/Ppib/Zfp207/Pex6/Lamp1/Hspa1b/Igf1/Cct8/Cct3/Tcp1/Hypk/Hspa1a/Creb1/Pim1/Clu/Lamp2/Per3/Rps7/Pdcd10/Rpl11/Gtpbp4/Atp1b1/Usp7/Gpihbp1/Usp9x/Aak1/Pfn1/Trim39/Bag3/Usp33/Cct6a/Ep300/Hcfc1/Ncor2/Pten/Flot2/Cct4/Bag5	43
GO:1901617	organic hydroxy compound biosynthetic process	48/2005	234/28814	1.04268e-11	5.09471e-10	2.77601e-10	Insig2/Apoa1/Apoe/Got1/Gch1/Stard4/Fdps/Epas1/Scp2/Sc5d/Hsd17b10/Abcd3/Insig1/Ces1g/Srebf1/Amacr/Fdft1/Aldh2/Ifng/Prox1/Apoa5/Ldha/Cyp8b1/Akr1d1/Cyp7b1/Cyp51/Apob/Per2/Slc27a2/Hmgcr/Abcg1/Sqle/Ipmk/Pmvk/Nsdhl/Hmgcs2/Rest/Fgf1/Mvd/P2ry1/Nfkb1/Ddt/Lss/Pck1/Sptlc2/Cyp7a1/Sptssa/Plcg2	48
GO:0046777	protein autophosphorylation	49/2005	243/28814	1.22242e-11	5.92477e-10	3.2283e-10	Htatip2/Hspa8/Egfr/Ulk1/Nlrp12/Ctnnd1/Csf1r/Peak1/Fer/Riok2/Pikfyve/Taok1/Rb1cc1/Itk/Ripk1/Kit/Ddx3x/Flt1/Mapk14/Nek2/Clk3/Wnk1/Pim1/Dapk3/Smg1/Trim28/Rap2a/Fgfr3/Cad/Calm1/Ulk2/Zap70/Mapk3/Eef2k/Ppp2ca/Txk/Mark3/Vegfa/Aak1/Tgfbr1/Atg13/Thy1/Eng/Calm2/Stk11/Slk/Csnk1g3/Trim24/Tek	49
GO:0071496	cellular response to external stimulus	56/2005	301/28814	1.27277e-11	6.1195e-10	3.3344e-10	Alb/Gabarapl1/Got1/Mup1/Gck/Cbs/Xbp1/Hamp/Ulk1/Comt/Ppara/Atp1a1/Srebf1/Klf10/Rxra/Nfe2l2/Eif4g1/Pik3c2a/Arhgap35/Pdk4/Ldha/Ireb2/F11r/Tcf7l2/Slc38a3/Fcor/Foxa3/Kank2/Mn1/Rnase4/Ctnnb1/Pim1/Tle5/Foxo1/Lamp2/Aqp1/Ehmt2/Asns/Mapk3/Arhgdia/Foxa2/Nprl2/Depdc5/Usf2/Rnf152/Ptpn11/Ptger4/Pdk2/Bag3/Pck1/Usp33/Bcl2/Rrp8/Map1lc3b/Mtmr3/Trim24	56
GO:0016126	sterol biosynthetic process	23/2005	63/28814	1.30736e-11	6.23591e-10	3.39783e-10	Insig2/Apoa1/Apoe/Fdps/Scp2/Sc5d/Insig1/Ces1g/Srebf1/Fdft1/Apoa5/Cyp51/Apob/Hmgcr/Abcg1/Sqle/Pmvk/Nsdhl/Hmgcs2/Fgf1/Mvd/Lss/Cyp7a1	23
GO:0031396	regulation of protein ubiquitination	46/2005	220/28814	1.39874e-11	6.61922e-10	3.60669e-10	Ubb/Dnaja1/Hsp90aa1/Arrdc3/Herpud1/Hamp/Xiap/Ctr9/Ivns1abp/Wbp1l/Hspa1b/Ddx3x/Nsmce3/N4bp1/Ubr5/Hspa1a/Prkce/Per2/Chfr/Spsb4/Trib1/Fgfr3/Rps7/Rpl11/Cblb/Gtpbp4/Cul3/Prickle1/Rnf20/Ubxn1/Psen2/Fzr1/Sqstm1/Amer1/Tgfbr1/Ube3a/Ube2n/Wdr48/Cry1/Pten/Ubqln1/Usp4/Birc3/Fbxo33/Cdk5rap3/Bag5	46
GO:0042730	fibrinolysis	13/2005	19/28814	1.57596e-11	7.39961e-10	4.03191e-10	Fgb/Fga/Fgg/Plg/Apoh/F2/Serping1/Pros1/Hrg/Cpb2/Klkb1/F11/F12	13
GO:0061008	hepaticobiliary system development	34/2005	132/28814	1.62322e-11	7.56245e-10	4.12064e-10	Hp/Hnf4a/Aacs/Onecut2/Fgl1/Xbp1/Cebpb/Asl/Onecut1/Sec63/Ccnd1/Rb1cc1/Ifng/Prox1/Nipbl/Hhex/Cpb2/Foxa3/Man2a1/Gata6/Sp1/Pkm/Cul3/Fgf1/Il18/Prkcsh/Ahr/Zmpste24/Il6/Pck1/Cflar/Cdk5rap3/Acadm/Sp3	34
GO:0032868	response to insulin	49/2005	246/28814	1.94175e-11	8.90833e-10	4.85398e-10	Ahsg/Insig2/Lpin1/Serpina12/Egr1/Gck/Lpin2/Pik3r1/Xbp1/Eprs/Echdc3/Pklr/Insig1/Csrp3/Ppara/Srebf1/Fer/Osbpl8/Pdk4/Eif4ebp2/Inppl1/Mapk14/Agt/Il1b/Smarcc1/Slc39a14/Foxo4/Hnrnpk/Apc/Hadha/Foxo1/Sp1/Pkm/Vps13c/Ptpn1/Opa1/Kat2b/Kbtbd2/Ptprf/Sh2b2/Ptpn11/Pdk2/Pck1/Sgk1/Cry1/Vamp2/Pten/Cyfip1/Gpld1	49
GO:2001234	negative regulation of apoptotic signaling pathway	49/2005	246/28814	1.94175e-11	8.90833e-10	4.85398e-10	Gstp1/Cth/Fgb/Fga/Dnaja1/Eno1/Fgg/Xbp1/Herpud1/Hsph1/Aatf/Acaa2/Hif1a/Rb1cc1/Nfe2l2/Ivns1abp/Ripk1/Hspa1b/Ddx3x/Igf1/Vnn1/Gstp2/Ghitm/Il1b/Selenos/Hspa1a/Ctnnb1/Clu/Ing2/Rffl/Ptpn1/Bcl2l1/Opa1/Slc25a5/Igbp1/Nrp1/Psen2/Ikbkg/Vegfa/Ctnna1/Tgfbr1/Ndufs3/Gnai3/Yap1/Cflar/Bcl2/Eya3/Hdac1/Bag5	49
GO:0055088	lipid homeostasis	40/2005	176/28814	1.97613e-11	8.99737e-10	4.9025e-10	Apoa1/Apoc3/Apoe/Hnf4a/Got1/Zbtb20/Gck/Acox1/Xbp1/Angptl8/Nr1d2/Rbp1/Insig1/Ces1g/Acaca/Scd1/Angptl3/Dgat2/Apoa5/Rora/Mia2/Mlxipl/Ddx3x/Cyp7b1/Abhd4/G6pc/Apob/Ldlr/Mttp/Med13/Abcg1/Ephx2/Apoc2/Nr5a2/Apoc4/Gpihbp1/Il18/Usf2/Abca3/Cyp7a1	40
GO:1901653	cellular response to peptide	57/2005	313/28814	2.03503e-11	9.13228e-10	4.97601e-10	Ahsg/Insig2/Lpin1/Serpina12/Gck/Lpin2/Pik3r1/Xbp1/Eprs/Echdc3/Pklr/Insig1/Csrp3/Nr4a3/Srebf1/Fer/Nfe2l2/Osbpl8/Pdk4/Eif4ebp2/Igf1/Rock1/Inppl1/Agt/Stat3/Il1b/Smarcc1/Slc39a14/Foxo4/Hnrnpk/Ctnnb1/Apc/Foxo1/Vim/Sp1/Pkm/Ptpn1/App/Rock2/Prnp/Jak1/Opa1/Kat2b/Ptprf/Il18/Sh2b2/Slc30a10/Mbd5/Ptpn11/Nfkb1/Pdk2/Pck1/Sgk1/Vamp2/Pten/Cyfip1/Gpld1	57
GO:0033559	unsaturated fatty acid metabolic process	34/2005	133/28814	2.03615e-11	9.13228e-10	4.97601e-10	Gstp1/Cyp2c29/Gpx4/Cyp2a5/Cyp4a14/Cyp2c70/Acox1/Cyp2d9/Cyp2c55/Cyp4a12a/Cyp2b10/Scd1/Fabp5/Ces2c/Hpgd/Cyp4f14/Ces2a/Cyp4a10/Cyp2g1/Cyp2c23/Gstp2/Il1b/Prxl2b/Cyp2c38/Ephx2/Cyp2u1/Cyp2c50/Akr1c6/Mgll/Cyp2d10/Cyp2c39/Cyp2c37/Decr2/Cyp2d26	34
GO:0016052	carbohydrate catabolic process	35/2005	140/28814	2.05412e-11	9.14464e-10	4.98274e-10	Aldob/Pygl/Tkfc/Zbtb20/Gck/Eno1/Pklr/Ppp1r3b/Ppara/Pfkfb2/Hif1a/Rb1cc1/Ifng/Ldha/Mlxipl/Igf1/Gm2a/Pfkl/Stat3/Gpi1/G6pc/Hsd11b1/Aoah/Hmgb1/Galk1/Ogdh/Pkm/App/Hk2/Sord/Zbtb7a/Ppp1r3c/Gale/Gpd1/Ep300	35
GO:0043161	proteasome-mediated ubiquitin-dependent protein catabolic process	70/2005	430/28814	2.49341e-11	1.10187e-09	6.00386e-10	Hsp90b1/Nedd4/Herpud1/Calr/Hectd1/Ddb1/Nfe2l2/Psmb3/Kctd2/Rnf144b/Psma5/Hspa1b/Psmd2/N4bp1/Cop1/Canx/Smarcc1/Selenos/Amfr/Hspa1a/Cul1/Chfr/Spsb4/Trib1/Ctnnb1/Os9/Zswim8/Clu/Ddrgk1/Rnf217/Rnf103/Erlec1/Rffl/Psmd4/Dnajc10/Cd2ap/Ifi27/Sumo2/Ubr2/Tbx21/Rpl11/Fem1c/Cul3/Usp7/Prickle1/Sec61b/Derl2/Psmc1/Ubxn1/Arih1/Fbxw4/Psen2/Ascc3/Fzr1/Hectd3/Psmd1/Nemf/Ecpas/Pcnp/Trim39/Fbxl20/Smurf2/Fbxw11/Dnajb14/…	70
GO:0010876	lipid localization	72/2005	449/28814	2.661e-11	1.16102e-09	6.32616e-10	Apoa1/Fitm1/Apoc3/C3/Apoe/Crot/Mup1/Pctp/Stard4/Fabp1/Hdlbp/Eprs/Scp2/Rbp1/Crp/Abcd3/Ppara/Apom/Apof/Ces1g/Apoh/Fabp5/Angptl3/Aqp9/Dgat2/Apoa5/Atp8b1/Osbpl8/Slco1a1/Pitpnb/Cyp8b1/Gm2a/Fabp2/Gramd1c/Agt/Ttpa/Il1b/Lrp10/Slco1b2/Apob/Apoc1/Ldlr/Slc27a2/Mttp/Dbi/Abcg1/Tmf1/Spp1/Slc25a20/Sqle/Inhba/Stard10/Slc10a2/Slco2a1/Asxl2/Apoc2/Plin2/Gltpd2/Apoc4/Gpihbp1/Dennd5b/C2cd2l/Osbp/Stra6l/Atp8a1/Ptpn11/…	72
GO:0006084	acetyl-CoA metabolic process	17/2005	35/28814	2.66589e-11	1.16102e-09	6.32616e-10	Nudt7/Fasn/Acly/Acaa2/Acaca/Pipox/Pdk4/Pdhb/Cs/Mpc1/Pmvk/Hmgcs2/Mlycd/Mvd/Acat1/Pdk2/Pdhx	17
GO:0048511	rhythmic process	56/2005	307/28814	2.84883e-11	1.23176e-09	6.71164e-10	Alb/Ass1/Dbp/Hnf4a/Mup1/Egr1/Bhlhe40/Nr1d2/Ppara/Srebf1/Usp2/Ddb1/Klf10/Tef/Crebbp/Hnrnpu/Prox1/Zfhx3/Rora/Hlf/Id2/Igf1/Cyp7b1/Agt/Dnm1l/Per2/Mttp/Klf9/Spsb4/Creb1/Lgr4/Inhba/Enox2/Top1/Sp1/Per3/Rock2/Ddx5/Kat2b/Nampt/Usp7/Schip1/Usp9x/Ahr/Il6/Ptger4/Sfpq/Ahcy/Ncoa2/Ube3a/Fbxw11/Cry1/Ep300/Pten/Btbd9/Hdac1	56
GO:0019079	viral genome replication	33/2005	128/28814	3.12639e-11	1.33782e-09	7.28951e-10	Ifitm3/Ifitm2/Hspa8/Ppara/Ddb1/Prox1/Ppib/Pcbp1/Eea1/Adarb1/Oasl2/Ddx3x/N4bp1/Ifih1/Pkn2/Mavs/Resf1/Top2b/Mphosph8/Slpi/Bst2/Trim28/Zc3hav1/Ifi27/Rock2/Nr5a2/Ddx5/Tasor/Ifitm1/Srpk1/Oasl1/Bcl2/Larp1	33
GO:0050818	regulation of coagulation	24/2005	71/28814	3.13864e-11	1.33782e-09	7.28951e-10	Fgb/Apoe/Fga/Fgg/Plg/Kng1/Serpinc1/S100a9/Apoh/F2/Serping1/Nfe2l2/Pros1/Hrg/F7/Cpb2/Kng2/Klkb1/F11/Emilin2/Foxa2/Psen2/F12/Cd9	24
GO:0042593	glucose homeostasis	54/2005	291/28814	3.25872e-11	1.36128e-09	7.41735e-10	Apoc3/Pygl/Hnf4a/Mup1/Aacs/Zbtb20/Gck/Pik3r1/Xbp1/Csrp3/Fabp5/Hif1a/Ptpmt1/Pdk4/Mlxipl/Igf1/Kif5b/Dmxl2/Stat3/Gpi1/G6pc/Tcf7l2/Slc39a14/Prkce/Fcor/Foxa3/Hmgcr/Abcg1/Foxo1/Sri/Hk2/Ppp3ca/Smad4/Ppp2ca/Foxa2/Dynll1/C2cd2l/Osbp/Sh2b2/Mbd5/Pde1c/Ptpn11/Il6/Pdk2/Pck1/Ncoa6/Stk11/Bace2/Cry1/Ncor2/Cyp7a1/Adipor2/Nox4/Gpld1	54
GO:0019439	aromatic compound catabolic process	72/2005	451/28814	3.2838e-11	1.36128e-09	7.41735e-10	Nudt7/Acaa1b/Traf5/Blvrb/Uox/Pabpc4/Larp4b/Comt/Hpd/Lrpprc/Zfp36/Gspt1/Cda/Alkbh5/Hnrnpu/Afmid/Zfp36l2/Tent5a/Zhx2/Pum2/Acaa1a/Snd1/Aldh1l1/Hspa1b/Rock1/Rida/Skiv2l/Celf1/Pah/Dpys/Tirap/Hspa1a/Fus/Tnrc6b/Ugt2b35/Rnaseh2c/Ephx2/Hnrnpm/Zswim8/Casp3/Smg1/Vim/Zc3hav1/Pnp/Pcid2/Mtpap/Traf2/Rock2/Samd4b/Cnot6l/Ddx5/Urah/Mlh1/Tut7/Dis3l2/Mlycd/Syncrip/Carhsp1/Vegfa/Acat1/Il6/Tob1/Ahcy/Cirbp/Ythdf3/Qk/Pa…	72
GO:0006913	nucleocytoplasmic transport	59/2005	334/28814	3.28428e-11	1.36128e-09	7.41735e-10	Htatip2/Hnf4a/Hspa8/Pik3r1/Xbp1/Nedd4/Calr/Riok2/Thoc2/Alkbh5/Ifng/Abce1/Txnip/Ywhae/Hhex/Hnrnpa2b1/Ubr5/Mapk14/Agt/Stat3/Bcl3/Mavs/Tcf7l2/Iws1/Ncbp3/Atxn1/Lsg1/Kpna2/Trim28/Pcid2/Anp32a/Ifi27/Heatr3/Dusp16/Ppp3ca/Ddx5/Tnpo1/Ppp2ca/Xpo5/Prickle1/Nup153/Alyref/Ei24/Tnpo3/Sqstm1/Setd2/Ptpn11/Ythdc1/Nemf/Il6/Mdfic/Sarnp/Bag3/Sec13/Kpna4/Hcls1/Hikeshi/Tek/Cpsf6	59
GO:0051169	nuclear transport	59/2005	334/28814	3.28428e-11	1.36128e-09	7.41735e-10	Htatip2/Hnf4a/Hspa8/Pik3r1/Xbp1/Nedd4/Calr/Riok2/Thoc2/Alkbh5/Ifng/Abce1/Txnip/Ywhae/Hhex/Hnrnpa2b1/Ubr5/Mapk14/Agt/Stat3/Bcl3/Mavs/Tcf7l2/Iws1/Ncbp3/Atxn1/Lsg1/Kpna2/Trim28/Pcid2/Anp32a/Ifi27/Heatr3/Dusp16/Ppp3ca/Ddx5/Tnpo1/Ppp2ca/Xpo5/Prickle1/Nup153/Alyref/Ei24/Tnpo3/Sqstm1/Setd2/Ptpn11/Ythdc1/Nemf/Il6/Mdfic/Sarnp/Bag3/Sec13/Kpna4/Hcls1/Hikeshi/Tek/Cpsf6	59
GO:0051098	regulation of binding	66/2005	397/28814	3.62598e-11	1.49261e-09	8.13298e-10	Apoe/Actb/Eno1/Vtn/Ppara/Hspa4/Wapl/Ifng/Eif4g1/Id2/Igf1/Rock1/Rsf1/Tcf7l2/Tnks/Nek2/Amfr/Edf1/Per2/Hmgb1/Ctsz/Actr3/Nfib/Hnrnpk/Ctnnb1/S100a10/Tle5/Bambi/Slpi/H1f0/Ddrgk1/Plxnd1/Trim28/Sri/Mapre3/Calm1/App/Ppp3ca/Carm1/Rpl11/Mapk3/Cblb/Ctnnbip1/Rest/Smad4/Gtpbp4/Hopx/Ppp2ca/Stmn1/Ptprf/P2ry1/Mark3/Zbtb7a/Tfip11/Psen2/Btaf1/Zmpste24/Tgfbr1/Mepce/Lgals9/Ramp2/Usp33/Ep300/Map1lc3b/Zfpm1/Tiam1	66
GO:0033500	carbohydrate homeostasis	54/2005	292/28814	3.73178e-11	1.52571e-09	8.31333e-10	Apoc3/Pygl/Hnf4a/Mup1/Aacs/Zbtb20/Gck/Pik3r1/Xbp1/Csrp3/Fabp5/Hif1a/Ptpmt1/Pdk4/Mlxipl/Igf1/Kif5b/Dmxl2/Stat3/Gpi1/G6pc/Tcf7l2/Slc39a14/Prkce/Fcor/Foxa3/Hmgcr/Abcg1/Foxo1/Sri/Hk2/Ppp3ca/Smad4/Ppp2ca/Foxa2/Dynll1/C2cd2l/Osbp/Sh2b2/Mbd5/Pde1c/Ptpn11/Il6/Pdk2/Pck1/Ncoa6/Stk11/Bace2/Cry1/Ncor2/Cyp7a1/Adipor2/Nox4/Gpld1	54
GO:0001889	liver development	33/2005	129/28814	3.92282e-11	1.59298e-09	8.67986e-10	Hp/Hnf4a/Aacs/Onecut2/Fgl1/Xbp1/Cebpb/Asl/Onecut1/Sec63/Ccnd1/Rb1cc1/Ifng/Prox1/Hhex/Cpb2/Foxa3/Man2a1/Gata6/Sp1/Pkm/Cul3/Fgf1/Il18/Prkcsh/Ahr/Zmpste24/Il6/Pck1/Cflar/Cdk5rap3/Acadm/Sp3	33
GO:0007044	cell-substrate junction assembly	28/2005	96/28814	4.06937e-11	1.6414e-09	8.9437e-10	Peak1/Hrg/Map4k4/Phldb2/Coro1c/Rock1/Ston1/Rcc2/Fn1/Fmn1/S100a10/Dapk3/Dst/Dlc1/Pdpk1/Vcl/Ptprk/Tns1/Nrp1/Vegfa/Ptpn11/Sdc4/Thy1/Bcl2/Slk/Pten/Tek/Macf1	28
GO:1903829	positive regulation of protein localization	76/2005	491/28814	4.2823e-11	1.71578e-09	9.34895e-10	Fgb/Fga/Aacs/Gck/Fgg/Glud1/Egfr/Pik3r1/Xbp1/F2/Pfkfb2/Hif1a/Ifng/Ywhae/Clstn3/Igf1/Cct8/Abhd17a/Cd38/Cct3/Ubr5/Abhd17b/Kif5b/Mapk14/Tcp1/Dnm1l/Mavs/Tcf7l2/Synj2bp/Prkce/Zdhhc5/Pgrmc1/Ang/Actr3/Pcm1/Arf1/Abcg1/Hnrnpk/Hnrnpm/Apc/Ddrgk1/Trim28/Oga/Sri/Cd2ap/App/Rock2/Pdcd10/Glrx/Prnp/Pcnt/Dynll1/C2cd2l/Osbp/Gpd1l/Gpsm2/Vegfa/Sqstm1/Vamp8/Il6/Yap1/Mepce/Ptger4/Tomm7/Bag3/Dlg1/Ncoa6/Stk11/Hras/Cct6a/V…	76
GO:1901342	regulation of vasculature development	56/2005	311/28814	4.8043e-11	1.91218e-09	1.04191e-09	C3/Lrg1/Htatip2/Plg/Hc/Xbp1/C6/Btg1/Apoh/Hif1a/Angptl3/Nfe2l2/Hrg/Rock1/Hhex/Flt1/Cela1/Agt/Stat3/Sparc/Il1b/Foxo4/Synj2bp/Hmgb1/Ctnnb1/Tjp1/Gata6/Dcn/Spred1/Plxnd1/Gtf2i/Ptprm/Sp1/Pkm/Aggf1/Aqp1/Rock2/Hk2/Emilin2/Serpinf1/Jak1/Fgf1/Ninj1/Nrp1/Vegfa/Mydgf/Ddah1/Ctsh/Sema6a/Ptger4/Ramp2/Cd160/Eng/Stard13/Egln1/Tek	56
GO:0050767	regulation of neurogenesis	72/2005	455/28814	4.97571e-11	1.95988e-09	1.0679e-09	Trf/Apoe/Bhlhe40/Hes6/Ulk1/Hook3/F2/Hif1a/Ifng/Idh2/Kit/Id2/Srrt/Igf1/Flt1/Rnf10/Afdn/Cul7/Golga4/Dnm1l/Il1b/Ldlr/Per2/Fn1/Actr3/Man2a1/Pcm1/Mfn1/Ss18l2/Atxn1/Ctnnb1/S100a10/Ywhah/Plxnd1/Vim/Fgfr3/Chd7/Ulk2/Ppp3ca/Serpinf1/Rnf6/Eef2k/Rest/Opa1/Plxnb2/Trak1/Ptprf/Nrp1/Ptprd/Bmpr2/Vegfa/Ctnna1/Il6/Xrcc6/Yap1/Sema6a/Synj1/Thy1/Qk/Sgk1/Trim11/Plxna2/Stk11/Jade2/Xrcc4/Pten/Cyfip1/Il6st/Tiam1/Plxnb1/Hd…	72
GO:0009743	response to carbohydrate	44/2005	212/28814	4.98939e-11	1.95988e-09	1.0679e-09	Apoc3/Hnf4a/Mup1/Egr1/Aacs/Zbtb20/Gck/Xbp1/Srebf1/Gys2/Pfkfb2/Hif1a/Ptpmt1/Mlxipl/Igf1/Kif5b/Pfkl/Calcrl/Il1b/Tcf7l2/Apob/Slc39a14/Prkce/Hmgcr/Abcg1/Casp3/Sri/Ppp3ca/Smad4/Ppp2ca/Foxa2/Dynll1/C2cd2l/Osbp/Pde1c/Nfkb1/Eif2b5/Pck1/Ncoa6/Vamp2/Cyp7a1/Nox4/Gpld1/Rasal2	44
GO:0030193	regulation of blood coagulation	23/2005	67/28814	5.62501e-11	2.19521e-09	1.19613e-09	Fgb/Apoe/Fga/Fgg/Plg/Kng1/Serpinc1/S100a9/Apoh/F2/Serping1/Nfe2l2/Pros1/Hrg/F7/Cpb2/Kng2/Klkb1/F11/Emilin2/Foxa2/F12/Cd9	23
GO:0031668	cellular response to extracellular stimulus	47/2005	237/28814	5.82147e-11	2.24771e-09	1.22473e-09	Alb/Gabarapl1/Mup1/Gck/Cbs/Xbp1/Hamp/Ulk1/Comt/Ppara/Srebf1/Klf10/Rxra/Nfe2l2/Eif4g1/Pik3c2a/Arhgap35/Pdk4/Ldha/Ireb2/Tcf7l2/Slc38a3/Fcor/Foxa3/Kank2/Mn1/Rnase4/Pim1/Tle5/Foxo1/Lamp2/Ehmt2/Asns/Mapk3/Foxa2/Nprl2/Depdc5/Usf2/Rnf152/Pdk2/Pck1/Usp33/Bcl2/Rrp8/Map1lc3b/Mtmr3/Trim24	47
GO:0045069	regulation of viral genome replication	27/2005	91/28814	5.83432e-11	2.24771e-09	1.22473e-09	Ifitm3/Ifitm2/Ppara/Ddb1/Prox1/Adarb1/Oasl2/Ddx3x/N4bp1/Ifih1/Pkn2/Mavs/Resf1/Top2b/Mphosph8/Slpi/Bst2/Trim28/Zc3hav1/Nr5a2/Ddx5/Tasor/Ifitm1/Srpk1/Oasl1/Bcl2/Larp1	27
GO:0007623	circadian rhythm	45/2005	221/28814	5.91693e-11	2.26502e-09	1.23417e-09	Alb/Ass1/Dbp/Hnf4a/Mup1/Egr1/Bhlhe40/Nr1d2/Ppara/Srebf1/Usp2/Ddb1/Klf10/Hnrnpu/Prox1/Zfhx3/Rora/Id2/Igf1/Cyp7b1/Per2/Mttp/Spsb4/Creb1/Lgr4/Top1/Per3/Rock2/Ddx5/Nampt/Usp7/Usp9x/Ahr/Il6/Ptger4/Sfpq/Ahcy/Ncoa2/Ube3a/Fbxw11/Cry1/Ep300/Pten/Btbd9/Hdac1	45
GO:0010466	negative regulation of peptidase activity	50/2005	262/28814	6.12963e-11	2.33159e-09	1.27044e-09	Serpina1e/Serpina1c/Serpina3k/Ahsg/Serpina1a/Serpina12/Itih4/Itih3/Serpina1b/Serpinb1c/Serpina1d/Fabp1/Herpud1/Serpina3m/Kng1/Vtn/Xiap/Serpinc1/Pzp/Itih2/Fetub/Mug2/Serping1/Hrg/Serpina11/Ambp/Mug1/Hspa1b/Ddx3x/Igf1/Kng2/Agt/Gpi1/Slpi/Rffl/Pcid2/A2ml1/Aqp1/App/Serpinf1/Igbp1/Serpina10/Cast/Ubxn1/Timp3/Cst3/Vegfa/Il6/Cflar/Wfdc2	50
GO:0045765	regulation of angiogenesis	55/2005	307/28814	8.71239e-11	3.29317e-09	1.79439e-09	C3/Lrg1/Htatip2/Plg/Hc/Xbp1/C6/Btg1/Apoh/Hif1a/Angptl3/Nfe2l2/Hrg/Rock1/Hhex/Flt1/Cela1/Agt/Stat3/Sparc/Il1b/Foxo4/Synj2bp/Hmgb1/Ctnnb1/Tjp1/Gata6/Dcn/Spred1/Plxnd1/Gtf2i/Ptprm/Sp1/Pkm/Aggf1/Aqp1/Rock2/Hk2/Emilin2/Serpinf1/Jak1/Fgf1/Ninj1/Nrp1/Vegfa/Mydgf/Ddah1/Ctsh/Sema6a/Ramp2/Cd160/Eng/Stard13/Egln1/Tek	55
GO:0061041	regulation of wound healing	33/2005	133/28814	9.4748e-11	3.55897e-09	1.93922e-09	Fgb/Apoe/Fga/Fgg/Plg/Xbp1/Kng1/Serpinc1/S100a9/Apoh/F2/Serping1/Nfe2l2/Pros1/Hrg/F7/Phldb2/Mylk/Cpb2/Kng2/Klkb1/Prkce/Hmgb1/Hmgcr/F11/Emilin2/Rreb1/Foxa2/F12/Ptger4/Cd9/Hras/Pten	33
GO:0006397	mRNA processing	73/2005	472/28814	1.07445e-10	4.01083e-09	2.18543e-09	Hspa8/Prpf40a/Ddx17/Rbm39/Sf3b2/Thoc2/Ctr9/Alkbh5/Hnrnpu/Pcbp1/Scaf11/Adarb1/Srrt/Srsf4/Cpsf2/Celf1/Hnrnpa2b1/Hnrnpa3/Dhx15/Safb2/Iws1/Son/Phf5a/Hnrnpc/Ddx46/Akap17b/Ncbp3/Hnrnpk/Snrpa/Hnrnpm/Rbm27/Celf2/Fam50a/Prpf8/Mtpap/Rprd2/Tra2a/Cstf2/App/Akr1c6/Cnot6l/Ddx5/Srsf9/Rest/Cpsf1/Prpf4/Zcchc8/Rnf20/Hnrnph1/Alyref/Syncrip/Luc7l2/Cstf3/Fip1l1/C1qbp/Zbtb7a/Tfip11/Srpk1/Dhx38/Ythdc1/Kin/Mbnl2/Srsf2/S…	73
GO:0010506	regulation of autophagy	52/2005	283/28814	1.09116e-10	4.04805e-09	2.20571e-09	Iigp1/Xbp1/Ulk1/Trp53inp2/Srebf1/Hif1a/Rb1cc1/Ifng/Eif4g1/Pik3c2a/Rock1/Atp6v0a1/Herc1/Stat3/Dnm1l/Hmgb1/Rnf31/Trp53inp1/Foxo1/Rasip1/Dcn/Smg1/Mtmr4/Usp10/Sec22b/Vps13c/Ulk2/Ehmt2/Tmem59/Mapk3/Slc25a5/Nampt/Nprl2/Depdc5/Trim12c/Bnip3/Lrsam1/Ikbkg/Zmpste24/Rnf152/Gnai3/Atg13/Fyco1/Bag3/Usp33/Bcl2/Atg12/Stk11/Larp1/Sptlc2/Ubqln1/Mtmr3	52
GO:0150116	regulation of cell-substrate junction organization	23/2005	69/28814	1.11306e-10	4.07895e-09	2.22255e-09	Pik3r1/Peak1/Hrg/Map4k4/Phldb2/Coro1c/Rock1/Rcc2/Fmn1/S100a10/Dapk3/Dlc1/Vcl/Nrp1/Vegfa/Ptpn11/Sdc4/Mapre2/Thy1/Slk/Pten/Tek/Macf1	23
GO:1900046	regulation of hemostasis	23/2005	69/28814	1.11306e-10	4.07895e-09	2.22255e-09	Fgb/Apoe/Fga/Fgg/Plg/Kng1/Serpinc1/S100a9/Apoh/F2/Serping1/Nfe2l2/Pros1/Hrg/F7/Cpb2/Kng2/Klkb1/F11/Emilin2/Foxa2/F12/Cd9	23
GO:0048872	homeostasis of number of cells	62/2005	372/28814	1.27198e-10	4.63309e-09	2.52448e-09	Hba-a2/Hba-a1/Klf13/Hc/Hamp/Epas1/Cebpg/Xiap/Mthfd1/Zfp36/Hif1a/Ifng/Kit/Id2/Mfhas1/Hspa1b/Cfh/Ireb2/Zbtb18/Afdn/Mapk14/Prdx1/Smarca2/Stat3/Gpi1/Hspa1a/Hmgb1/Zfx/Brd1/Foxa3/Exoc6/Lgr4/Inhba/Casp3/Rps17/Ppp2r3c/Sp1/Lat/Rps14/Kitl/Ikzf1/Slc25a5/Rps24/Uba5/Il18/Sh2b2/Zbtb7a/Ikbkg/Ahr/Vegfa/Kmt2e/Ptpn11/Il6/Tcirg1/Sos1/Bcl2/Tsc22d3/Wdr48/Hcls1/Zfpm1/Cdk5rap3/Sp3	62
GO:0042326	negative regulation of phosphorylation	65/2005	400/28814	1.37784e-10	4.98844e-09	2.71811e-09	Gstp1/Apoe/Hnf4a/Dnaja1/Actb/Xbp1/Deptor/Nlrp12/Dnajc3/Ppara/Hspa4/Cep85/Inca1/Hnrnpu/Ifng/Cdkn2c/Eif4g1/Adarb1/Coro1c/Mlxipl/Igf1/Rock1/Hhex/Inppl1/Gstp2/Agt/Stat3/Il1b/Wnk1/Hmgcr/Ibtk/Atxn1/Trib1/Gadd45b/Ppp4c/Inpp5f/Apc/Casp3/Rasip1/Spred1/Ppp4r3b/Dnajc10/Ptpn1/Dusp16/Prnp/Cblb/Ppp2ca/Kat2b/Foxa2/Nprl2/Dynll1/Il18/Ppp1r15b/Ptpn6/Gpd1l/Psen2/Il6/Thy1/Eng/Slc8a1/Smpd1/Prdx3/Pten/Birc3/Cdk5rap3	65
GO:0008206	bile acid metabolic process	18/2005	43/28814	1.53451e-10	5.52239e-09	3.00904e-09	Acaa1b/Stard4/Sult2a8/Scp2/Hsd17b10/Abcd3/Ces1g/Amacr/Prox1/Atp8b1/Kit/Acaa1a/Cyp8b1/Akr1d1/Cyp7b1/Slc27a2/Nr5a2/Cyp7a1	18
GO:0045913	positive regulation of carbohydrate metabolic process	25/2005	82/28814	1.55244e-10	5.55368e-09	3.02609e-09	Hnf4a/Mup1/Zbtb20/Gck/Ppara/Ddb1/Hif1a/Ifng/Dgat2/Mlxipl/Igf1/Tcf7l2/Prkce/Hmgb1/Arpp19/Foxo1/Ppp4r3b/App/Kat2b/P2ry1/Nfkb1/Ptger4/Gpd1/Stk11/Gpld1	25
GO:0046700	heterocycle catabolic process	68/2005	429/28814	1.58281e-10	5.60654e-09	3.0549e-09	Nudt7/Traf5/Blvrb/Uox/Pabpc4/Larp4b/Gsta3/Lrpprc/Zfp36/Gspt1/Cda/Alkbh5/Hnrnpu/Afmid/Nfe2l2/Zfp36l2/Tent5a/Zhx2/Pum2/Snd1/Aldh1l1/Aldh6a1/Hspa1b/Rock1/Rida/Skiv2l/Celf1/Dpys/Tirap/Hspa1a/Fus/Tnrc6b/Rnaseh2c/Hnrnpm/Zswim8/Casp3/Smg1/Qprt/Vim/Zc3hav1/Pnp/Pcid2/Mtpap/Traf2/Rock2/Samd4b/Cnot6l/Ddx5/Urah/Mlh1/Tut7/Dis3l2/Mlycd/Syncrip/Carhsp1/Vegfa/Acat1/Il6/Tob1/Ahcy/Cirbp/Ythdf3/Qk/Paip1/Larp1/Nt5c/…	68
GO:0016570	histone modification	75/2005	495/28814	1.58588e-10	5.60654e-09	3.0549e-09	Lpin1/Actb/Xbp1/Smarca5/Srebf1/Ddb1/Crebbp/Ctr9/Naa50/Brpf3/Setd1b/Nipbl/Ubr5/Kdm7a/Kmt2c/Jade1/Iws1/Per2/Kmt2d/Mier1/Brd1/Rbbp4/Usp3/Jmjd1c/Ctnnb1/Chd4/Ppp4c/Ash1l/Hat1/Actl6a/Zfp110/Ing2/Ppp4r3b/Ep400/Asxl2/Arid4b/App/Ehmt2/Setd5/Atrx/Ubr2/Carm1/Usp16/Mapk3/Rest/Smad4/Hopx/Kat2b/Rcor3/Usp7/Rnf20/Epc2/Supt7l/Hdac11/Vegfa/Parg/Setd2/Brcc3/Eed/Zmpste24/Kmt2e/Taf2/Sfpq/Baz1b/Ncoa6/Ube2n/Slk/Jade2/E…	75
GO:0016236	macroautophagy	47/2005	245/28814	1.89624e-10	6.66457e-09	3.6314e-09	Gabarapl1/Ulk1/Trp53inp2/Pikfyve/Hif1a/Rb1cc1/Pik3c2a/Atp6v0a1/Rnf31/Trp53inp1/Ddrgk1/Dcn/Smg1/Lamp2/Sec22b/Vps13c/Ulk2/Ehmt2/Nbr1/Mapk3/Slc25a5/Uba5/Lgals8/Bnip3/Ei24/Rab1b/Lrsam1/Retreg2/Ikbkg/Sqstm1/Vamp8/Gnai3/Stx17/Tomm7/Tcirg1/Atg13/Fyco1/Bag3/Atg3/Atg12/Larp1/Map1lc3b/Vps16/Sptlc2/Yod1/Ubqln1/Mtmr3	47
GO:0019217	regulation of fatty acid metabolic process	28/2005	102/28814	1.96369e-10	6.8615e-09	3.7387e-09	Insig2/Apoa1/Apoc3/Hnf4a/Mid1ip1/Fabp1/Insig1/Ppara/Nr4a3/Srebf1/Etfbkmt/Fabp5/Dgat2/Apoa5/Elovl5/Pdk4/Mlxipl/Lpgat1/Agt/Il1b/Apoc1/Dbi/Apoc2/Mlycd/Lonp2/Pdk2/Plin5/Cyp7a1	28
GO:0031669	cellular response to nutrient levels	42/2005	205/28814	2.08287e-10	7.23586e-09	3.94268e-09	Alb/Gabarapl1/Mup1/Gck/Xbp1/Ulk1/Comt/Ppara/Srebf1/Klf10/Rxra/Nfe2l2/Eif4g1/Pik3c2a/Pdk4/Ireb2/Tcf7l2/Slc38a3/Fcor/Foxa3/Kank2/Mn1/Rnase4/Pim1/Foxo1/Lamp2/Ehmt2/Asns/Mapk3/Foxa2/Nprl2/Depdc5/Usf2/Rnf152/Pdk2/Pck1/Usp33/Bcl2/Rrp8/Map1lc3b/Mtmr3/Trim24	42
GO:0043255	regulation of carbohydrate biosynthetic process	29/2005	109/28814	2.13152e-10	7.36233e-09	4.0116e-09	Serpina12/Hnf4a/Mup1/Gck/Ppp1r3b/Ppara/Ddb1/Hif1a/Dgat2/Igf1/Cltc/Gnmt/Tcf7l2/Arpp19/Foxo1/Ppp4r3b/Kat2b/Usp7/P2ry1/Ppp1r3c/Nfkb1/Il6/Ptger4/Pdk2/Stk11/Cry1/Ep300/Acadm/Nr3c1	29
GO:0035634	response to stilbenoid	13/2005	22/28814	2.36868e-10	8.13473e-09	4.43246e-09	Mup3/Gsta1/Gsta2/Cyp2a5/Idi1/Hsd3b5/Saa2/Mup1/Hba-a1/Fgl1/Slco1a1/Ly6d/Slc22a7	13
GO:0010720	positive regulation of cell development	62/2005	378/28814	2.48317e-10	8.47946e-09	4.6203e-09	Trf/Apoa1/Apoe/Calr/Hif1a/Ifng/Kit/Id2/Srrt/Igf1/Flt1/Afdn/Cul7/Cyp51/F11r/Golga4/Dnm1l/Il1b/P4hb/Fn1/Actr3/Net1/Man2a1/Mfn1/Ss18l2/Atxn1/Trib1/Ctnnb1/S100a10/Plxnd1/Vim/Serpinf1/Akap11/Eef2k/Opa1/Plxnb2/Rreb1/Ninj1/Trak1/Ptprf/C1qbp/Nrp1/Ptprd/Bmpr2/Vegfa/Il6/Xrcc6/Synj1/Abcb1a/Qk/Sgk1/Bcl2/Plxna2/Stk11/Jade2/Xrcc4/Cyfip1/Il6st/Tiam1/Plxnb1/Hdac1/Macf1	62
GO:0051235	maintenance of location	58/2005	342/28814	2.50512e-10	8.50607e-09	4.6348e-09	Alb/Ftl1/Insig2/Apoa1/Fth1/Fitm1/C3/Apoe/Mup1/Stard4/Crp/Insig1/Ppara/Ces1g/F2/Hnrnpu/Angptl3/Dgat2/Osbpl8/Lcn2/Gm2a/Gopc/Kdelr2/Il1b/Apob/Prkce/Ibtk/Dbi/Arhgap21/Abcg1/Os9/Sqle/Sri/Vps13c/Calm1/Chd7/Asxl2/Plin2/Hk2/Tmsb4x/Gsto1/Apoc4/Supt7l/Ptpn6/Gpsm2/Akap9/Alkbh7/Pfn1/Lgals9/Thy1/Calm2/Slc8a1/Plin5/Cry1/Taf8/Ciz1/Plcg2/Syne1	58
GO:0052547	regulation of peptidase activity	69/2005	443/28814	2.54145e-10	8.58098e-09	4.67561e-09	Serpina1e/Serpina1c/Serpina3k/Ahsg/Serpina1a/Serpina12/Itih4/Itih3/Serpina1b/Serpinb1c/Serpina1d/Fabp1/S100a8/Herpud1/Serpina3m/Kng1/Vtn/Nlrp12/Xiap/Serpinc1/S100a9/Pzp/Itih2/Fetub/Mug2/Serping1/Hrg/Serpina11/Ambp/Mug1/Hspa1b/Ddx3x/Igf1/Tank/Kng2/Agt/Stat3/Gpi1/Hmgb1/Slpi/Ddrgk1/Dlc1/Rffl/Pcid2/Nlrp3/A2ml1/Aqp1/App/Rock2/Serpinf1/Rest/Nrd1/Ppp2ca/Igbp1/Serpina10/Psenen/Cast/Psme2/Ubxn1/Timp3/Cst3…	69
GO:0045444	fat cell differentiation	49/2005	264/28814	2.60066e-10	8.73183e-09	4.75781e-09	Nudt7/Lpin1/Lrg1/Pex11a/Xbp1/Cebpb/Arl4a/Angptl8/Insig1/Mrap/Selenbp1/Nr4a3/Srebf1/Scd1/Zfp36/Ccnd1/Hnrnpu/Zfp36l2/Fndc3b/Rora/Osbpl8/Steap4/Id2/Nipbl/Aldh6a1/Igf1/Mapk14/Tcf7l2/Per2/Ap1s2/Arid5b/Fcor/Zfpm2/Creb1/Pim1/Foxo1/Asxl2/Carm1/Rreb1/Bnip3/Sh2b2/Zbtb7a/Vegfa/Yap1/Atat1/Ep300/Ncor2/Taf8/Zfpm1	49
GO:0045785	positive regulation of cell adhesion	73/2005	482/28814	2.8322e-10	9.38905e-09	5.11592e-09	Fgb/Apoa1/Lgals1/Saa2/Fga/Fgg/Hsp90aa1/Xbp1/Cd1d1/Hsph1/Calr/Vtn/Nr4a3/Hrg/Ifng/Zfhx3/Map4k4/Igf1/Rock1/Afdn/Vnn1/Selenok/Cd55/F11r/Il1b/Dpp4/Prkce/Skap1/Nid1/P4hb/Fn1/Hmgb1/Net1/Epb41l4b/Cd59b/Spp1/Fmn1/S100a10/Tjp1/Apc/Pnp/Nlrp3/Emilin2/Zap70/Ikzf1/Ppp3ca/Podxl/Jak1/Rreb1/Aif1/Ninj1/Lgals8/Myo10/Il18/Ptpn6/C1qbp/Il6ra/Nrp1/Vegfa/Ptpn11/Sdc4/Il6/Ptger4/Zfp609/Lgals9/Cd160/Cd40lg/Pck1/Thy1/Zmiz1/…	73
GO:0001676	long-chain fatty acid metabolic process	31/2005	124/28814	2.83521e-10	9.38905e-09	5.11592e-09	Gstp1/Cyp2c29/Gpx4/Cyp2a5/Cyp4a14/Hacl1/Cyp2c70/Acot1/Cyp2d9/Gstm4/Cyp2c55/Cyp4a12a/Abcd3/Cyp2b10/Acot3/Cyp4f14/Cyp4a10/Cyp2g1/Cyp2c23/Gstp2/Slc27a2/Cyp2c38/Ephx2/Cyp2u1/Cyp2c50/Mgll/Cyp2d10/Cyp2c39/Qk/Cyp2c37/Cyp2d26	31
GO:0009165	nucleotide biosynthetic process	43/2005	215/28814	2.84327e-10	9.38905e-09	5.11592e-09	Acly/Eno1/Atp5b/Atp5k/Ppat/Pklr/Ppara/Atp5c1/Ak4/Mthfd1/Cda/Paics/Atp5g2/Idh2/Papss2/Oasl2/Pdk4/Stat3/Kars/Ak2/Pdhb/Pank3/Rrm1/Qprt/Pnp/Pkm/Cad/Aspdh/Nme6/Dnajc30/Prps1/Mpc1/Bcl2l1/Nampt/Mlycd/Papss1/Atic/Acat1/Nmnat2/Pdk2/Pdhx/Naprt/Uck1	43
GO:0006633	fatty acid biosynthetic process	35/2005	153/28814	2.89738e-10	9.51543e-09	5.18478e-09	Gstp1/Insig2/Apoa1/Fasn/Acly/Apoc3/Hnf4a/Mid1ip1/Gstm4/Abcd3/Insig1/Srebf1/Acaca/Scd1/Fabp5/Apoa5/Elovl5/Pdk4/Mlxipl/Lias/Gstp2/Lpgat1/Agt/Il1b/Prxl2b/Apoc1/Oxsm/Tecr/Apoc2/Mlycd/Mgll/Qk/Decr2/Cyp7a1/Degs1	35
GO:0009749	response to glucose	40/2005	192/28814	3.29374e-10	1.07584e-08	5.86203e-09	Apoc3/Hnf4a/Mup1/Egr1/Aacs/Zbtb20/Gck/Xbp1/Srebf1/Gys2/Pfkfb2/Hif1a/Ptpmt1/Mlxipl/Igf1/Kif5b/Pfkl/Tcf7l2/Slc39a14/Prkce/Hmgcr/Abcg1/Casp3/Sri/Ppp3ca/Smad4/Ppp2ca/Foxa2/Dynll1/C2cd2l/Osbp/Pde1c/Eif2b5/Pck1/Ncoa6/Vamp2/Cyp7a1/Nox4/Gpld1/Rasal2	40
GO:0032869	cellular response to insulin stimulus	42/2005	208/28814	3.34621e-10	1.08707e-08	5.92322e-09	Ahsg/Insig2/Lpin1/Serpina12/Gck/Lpin2/Pik3r1/Xbp1/Eprs/Echdc3/Pklr/Insig1/Csrp3/Srebf1/Fer/Osbpl8/Pdk4/Eif4ebp2/Inppl1/Agt/Il1b/Smarcc1/Slc39a14/Foxo4/Hnrnpk/Apc/Foxo1/Sp1/Pkm/Ptpn1/Opa1/Kat2b/Ptprf/Sh2b2/Ptpn11/Pdk2/Pck1/Sgk1/Vamp2/Pten/Cyfip1/Gpld1	42
GO:0010632	regulation of epithelial cell migration	46/2005	241/28814	3.50687e-10	1.13313e-08	6.17424e-09	Apoe/Atp5b/Calr/Apoh/Hif1a/Nfe2l2/Hrg/Ifng/Prox1/Pik3c2a/Map4k4/Coro1c/Lcn2/Igf1/Agt/Gpi1/Sparc/Synj2bp/Prkce/Hmgb1/Epb41l4b/Dcn/Spred1/Ptprm/Sp1/Map2k3/Aqp1/Rock2/Pdpk1/Pdcd10/Serpinf1/Rreb1/Fgf1/Nrp1/Bmpr2/Vegfa/Mcc/Mapre2/Ctsh/Pfn1/Stard13/Pten/Gpld1/Tek/Macf1/Plcg2	46
GO:0044270	cellular nitrogen compound catabolic process	67/2005	428/28814	3.70842e-10	1.19185e-08	6.49417e-09	Nudt7/Traf5/Blvrb/Uox/Pabpc4/Larp4b/Lrpprc/Zfp36/Nit1/Gspt1/Cda/Alkbh5/Hnrnpu/Afmid/Zfp36l2/Tent5a/Zhx2/Pum2/Snd1/Aldh1l1/Aldh6a1/Hspa1b/Rock1/Rida/Skiv2l/Celf1/Dpys/Tirap/Hspa1a/Fus/Tnrc6b/Rnaseh2c/Hnrnpm/Zswim8/Casp3/Smg1/Qprt/Vim/Zc3hav1/Pnp/Pcid2/Mtpap/Traf2/Rock2/Samd4b/Cnot6l/Ddx5/Urah/Mlh1/Tut7/Dis3l2/Mlycd/Syncrip/Carhsp1/Vegfa/Acat1/Il6/Tob1/Ahcy/Cirbp/Ythdf3/Qk/Paip1/Larp1/Nt5c/Exosc10/…	67
GO:0120254	olefinic compound metabolic process	36/2005	162/28814	3.835e-10	1.22598e-08	6.68011e-09	Gstp1/Cyp2c29/Ttr/Gpx4/Cyp2a5/Adh1/Cyp4a14/Egr1/Cyp2c70/Aldh1a1/Cyp2d9/Scp2/Cyp2c55/Rbp1/Cyp4a12a/Cyp2b10/Rdh16f2/Cyp1a2/Retsat/Cyp4f14/Cyp4a10/Cyp2g1/Cyp2c23/Gstp2/Cyp2c38/Ephx2/Cyp2u1/Cyp2c50/Akr1c6/Rest/Mgll/Cyp2d10/Cyp2c39/Cyp2c37/Cyp2d26/Rdh16	36
GO:0097191	extrinsic apoptotic signaling pathway	46/2005	242/28814	4.04196e-10	1.2853e-08	7.00337e-09	Gstp1/Fgb/Fga/Fgg/Pik3r1/Deptor/Rb1cc1/Ifng/Ripk1/Hspa1b/Lcn2/Ddx3x/Igf1/Erbb3/Gstp2/Agt/Il1b/G0s2/Hspa1a/Inhba/Dapk3/Casp3/Zfp110/Fgfr3/Rffl/Traf2/Ifi27/Rock2/Dedd/Kitl/Bcl2l1/Il18/Timp3/Nrp1/Psen2/Vegfa/Ctnna1/Tgfbr1/Yap1/Bag3/Cflar/Bcl2/Krt18/Pten/Ppp2r1b/Eya3	46
GO:0034504	protein localization to nucleus	55/2005	320/28814	4.34872e-10	1.37557e-08	7.49523e-09	Hnf4a/Hspa8/Pik3r1/Xbp1/Calr/Pikfyve/F2/Hnrnpu/Ifng/Txnip/Osbpl8/Mfhas1/Ywhae/Hhex/Syne2/Ubr5/Mapk14/Agt/Stat3/Bcl3/Mavs/Hnrnpm/Kpna2/Trim28/Cd2ap/Heatr3/App/Ppp3ca/Ddx5/Rpl11/Tnpo1/Ppp2ca/Prickle1/Nup153/Supt7l/Ei24/Zbtb7a/Tnpo3/Sqstm1/Ctnna1/Il6/Mdfic/Yap1/Mepce/Bag3/Sec13/Stk11/Kpna4/Hcls1/Taf8/Cdk5rap3/Ciz1/Hikeshi/Tek/Syne1	55
GO:1903706	regulation of hemopoiesis	64/2005	402/28814	4.53104e-10	1.42573e-08	7.76856e-09	Klf13/Hsp90aa1/Pik3r1/Xbp1/Cebpb/Cd1d1/Rbp1/Tcim/Csf1r/Klf10/Zfp36/Ctr9/Hif1a/Zfp36l2/Ifng/Ripk1/Id2/Hspa1b/Vnn1/Mapk14/Stat3/Hspa1a/Hmgb1/Brd1/Trib1/Ctnnb1/Creb1/Tob2/Inhba/Apc/Apcs/Ppp2r3c/Pnp/Fgfr3/Pcid2/Nlrp3/Hax1/Asxl2/Zap70/Kitl/Ikzf1/Tbx21/Ctnnbip1/Ninj1/Il18/Ptpn6/Zbtb7a/Clec2d/Il6/Xrcc6/Meis1/Zfp609/Lgals9/Cd40lg/Sos1/Pck1/Ppargc1b/Meis2/Rbm15/Hcls1/Zmiz1/Mitf/Zfp35/Zfpm1	64
GO:0006402	mRNA catabolic process	46/2005	243/28814	4.65422e-10	1.45687e-08	7.93819e-09	Traf5/Pabpc4/Larp4b/Zfp36/Gspt1/Alkbh5/Hnrnpu/Zfp36l2/Tent5a/Zhx2/Pum2/Snd1/Hspa1b/Rock1/Rida/Skiv2l/Celf1/Tirap/Hspa1a/Fus/Tnrc6b/Hnrnpm/Smg1/Vim/Zc3hav1/Pcid2/Mtpap/Traf2/Rock2/Samd4b/Cnot6l/Ddx5/Mlh1/Tut7/Dis3l2/Syncrip/Carhsp1/Vegfa/Tob1/Cirbp/Ythdf3/Qk/Paip1/Larp1/Exosc10/Fastkd5	46
GO:0043648	dicarboxylic acid metabolic process	25/2005	86/28814	4.81185e-10	1.49068e-08	8.12245e-09	Oat/Ass1/Acly/Got1/Glud1/Asl/Gpt2/Mthfd1/Idh1/Aldh1l1/Aldh4a1/Fpgs/Nit2/Phyh/Cs/Apc/Qprt/Sdhb/Ogdh/Suclg1/Atic/Adhfe1/Mrps36/Dlst/Pck1	25
GO:0048041	focal adhesion assembly	25/2005	86/28814	4.81185e-10	1.49068e-08	8.12245e-09	Peak1/Hrg/Map4k4/Phldb2/Coro1c/Rock1/Ston1/Rcc2/Fmn1/S100a10/Dapk3/Dlc1/Pdpk1/Vcl/Ptprk/Nrp1/Vegfa/Ptpn11/Sdc4/Thy1/Bcl2/Slk/Pten/Tek/Macf1	25
GO:0090207	regulation of triglyceride metabolic process	19/2005	51/28814	5.23664e-10	1.61396e-08	8.79417e-09	Apoa1/Lpin1/Thrsp/Serpina12/Apoc3/C3/Apoe/Ces1g/Apoh/Srebf1/Dgat2/Apoa5/Tcf7l2/Ldlr/Thrb/Apoc2/Ccnc/Plin5/Gpld1	19
GO:0009746	response to hexose	40/2005	195/28814	5.35838e-10	1.64306e-08	8.9527e-09	Apoc3/Hnf4a/Mup1/Egr1/Aacs/Zbtb20/Gck/Xbp1/Srebf1/Gys2/Pfkfb2/Hif1a/Ptpmt1/Mlxipl/Igf1/Kif5b/Pfkl/Tcf7l2/Slc39a14/Prkce/Hmgcr/Abcg1/Casp3/Sri/Ppp3ca/Smad4/Ppp2ca/Foxa2/Dynll1/C2cd2l/Osbp/Pde1c/Eif2b5/Pck1/Ncoa6/Vamp2/Cyp7a1/Nox4/Gpld1/Rasal2	40
GO:1901293	nucleoside phosphate biosynthetic process	43/2005	220/28814	6.04811e-10	1.84513e-08	1.00538e-08	Acly/Eno1/Atp5b/Atp5k/Ppat/Pklr/Ppara/Atp5c1/Ak4/Mthfd1/Cda/Paics/Atp5g2/Idh2/Papss2/Oasl2/Pdk4/Stat3/Kars/Ak2/Pdhb/Pank3/Rrm1/Qprt/Pnp/Pkm/Cad/Aspdh/Nme6/Dnajc30/Prps1/Mpc1/Bcl2l1/Nampt/Mlycd/Papss1/Atic/Acat1/Nmnat2/Pdk2/Pdhx/Naprt/Uck1	43
GO:0009060	aerobic respiration	36/2005	165/28814	6.56629e-10	1.9931e-08	1.086e-08	Apoc3/Mup1/Atp5b/Atp5k/Bloc1s1/Atp5c1/Ak4/Chchd2/Hif1a/Idh1/Suclg2/Idh2/Gadd45gip1/Cox7a1/Ndufv1/Mlxipl/Ireb2/Coq9/Pdhb/Cox5a/Cs/Sdhb/Ogdh/Dnajc30/Suclg1/Cox7c/Bnip3/Ndufs7/Mtfr1/1700066M21Rik/Mrps36/Ndufs3/Dlst/Ndufb8/Ndufs1/Mtfr1l	36
GO:0009991	response to extracellular stimulus	64/2005	406/28814	6.84839e-10	2.06828e-08	1.12697e-08	Alb/Gabarapl1/Apoe/Mup1/Aacs/Gck/Cbs/Xbp1/Hamp/Ulk1/Rbp1/Serpinc1/Comt/Ppara/Srebf1/Klf10/Zfp36/Rxra/Nfe2l2/Eif4g1/F7/Pik3c2a/Arhgap35/Pdk4/Ldha/Cfh/Ireb2/Mapk14/Tcf7l2/Slc38a3/Ldlr/Fcor/Foxa3/Kank2/Mn1/Rnase4/Spp1/Pim1/Tle5/Foxo1/Gatm/Lamp2/Ulk2/Ehmt2/Asns/Mapk3/Nenf/Foxa2/Nprl2/Depdc5/Usf2/Rnf152/Ahcy/Pdk2/Pck1/Usp33/Bcl2/Larp1/Rrp8/Map1lc3b/Mtmr3/Trim24/Acadm/Rasal2	64
GO:1902903	regulation of supramolecular fiber organization	62/2005	388/28814	7.26756e-10	2.1839e-08	1.18997e-08	Apoa1/Mtss1/Apoe/Mid1ip1/Hspa8/Cgnl1/Pik3r1/Fkbp4/Dstn/Fer/Taok1/Arpc1b/Prox1/Phldb2/Arhgap35/Hspa1b/F11r/Esam/Pde4dip/Hspa1a/Prkce/Pfdn6/Ldlr/Actr3/Kank2/Mphosph8/Arf1/Fmn1/S100a10/Tjp1/Apc/Dapk3/Clu/Pfdn2/Dlc1/Mapre3/Hax1/Mtpn/Rictor/App/Rock2/Tmsb4x/Smad4/Stmn1/Fchsd2/Cdc42ep4/Nrp1/Wasf2/Eml4/Capza2/Akap9/Sdc4/Tgfbr1/Pfn1/Ptger4/Dlg1/Sgk1/Sptan1/Hcls1/Cdc42ep2/Cyfip1/Nox4	62
GO:0051054	positive regulation of DNA metabolic process	52/2005	299/28814	8.41194e-10	2.51521e-08	1.37049e-08	Lpin1/Actb/Hsp90aa1/Egfr/Shld2/Cebpg/Smarca5/Ifng/Brpf3/Cacybp/Pnkp/Cct8/Cct3/Hnrnpa2b1/Tcp1/Tnks/Nek2/Fus/Hmgb1/Ctnnb1/Ino80d/Actl6a/Casp3/Trim28/Oga/Pnp/Ep400/Atrx/Pcna/Tbx21/Mapk3/Mlh1/Ino80/Usp7/Epc2/Usp9x/Cst3/Vegfa/Parg/Brcc3/Mrnip/Il6/Pfn1/Polg2/Ube2n/Wdr48/Hras/Cct6a/Eya3/Nox4/Ciz1/Cct4	52
GO:0002831	regulation of response to biotic stimulus	60/2005	371/28814	8.4594e-10	2.51688e-08	1.3714e-08	Hpx/C3/Apoe/Tkfc/Hsp90aa1/Rnf125/Srebf1/Serping1/Nfe2l2/Hrg/Ifng/Cfi/Lamp1/Stat2/Pum2/Cfh/N4bp1/Selenok/Cd55/Tirap/Il1b/Mavs/Dpp4/Ankrd17/Hmgb1/Cd226/Rnf31/Susd4/Trib1/Arg1/Gata6/Ppp2r3c/Cxcl1/Zc3hav1/Matr3/Calm1/Ddx58/Emilin2/Mapk3/Ttll12/Txk/Trim12c/Cd84/C1qbp/Lrsam1/Oasl1/Ahr/Zmpste24/Clec2d/Xrcc6/Lgals9/Sfpq/Cd160/Cd40lg/Ythdf3/Calm2/Atg12/Klrc2/Pten/Plcg2	60
GO:0034976	response to endoplasmic reticulum stress	0.0254364	257/28814	8.78033e-12	4.47202e-10	2.43672e-10	Hsp90b1/Pik3r1/Xbp1/Cebpb/Herpud1/Calr/Manf/Sdf2l1/Dnajc3/Anks4b/Ccnd1/Nfe2l2/Ifng/Pdia6/Eif4g1/Ddx3x/Selenok/Canx/Selenos/Amfr/P4hb/Sel1l/Os9/Clu/Casp3/Ddrgk1/Rnf103/Usp25/Erlec1/Dnajc10/Ptpn1/App/Bcl2l1/Opa1/Sec61b/Uba5/Derl2/Tmem33/Ubxn1/Ppp1r15b/Ikbkg/Rnf139/Eif2b5/Ecpas/Bcl2/Dnajb14/Casp9/Ep300/Yod1/Ubqln1/Cdk5rap3	51
GO:0034284	response to monosaccharide	40/2005	198/28814	8.61482e-10	2.53799e-08	1.38291e-08	Apoc3/Hnf4a/Mup1/Egr1/Aacs/Zbtb20/Gck/Xbp1/Srebf1/Gys2/Pfkfb2/Hif1a/Ptpmt1/Mlxipl/Igf1/Kif5b/Pfkl/Tcf7l2/Slc39a14/Prkce/Hmgcr/Abcg1/Casp3/Sri/Ppp3ca/Smad4/Ppp2ca/Foxa2/Dynll1/C2cd2l/Osbp/Pde1c/Eif2b5/Pck1/Ncoa6/Vamp2/Cyp7a1/Nox4/Gpld1/Rasal2	40
GO:0009063	cellular amino acid catabolic process	26/2005	95/28814	9.2837e-10	2.72171e-08	1.48301e-08	Mat1a/Oat/Hmgcl/Got1/Cbs/Glud1/Ppat/Hsd17b10/Hpd/Cdo1/Afmid/Pipox/Etfa/Mccc2/Aldh6a1/Aldh4a1/Pah/Arg1/Auh/Ftcd/Adhfe1/Acat1/Ddah1/Ahcy/Gstz1/Gcat	26
GO:0034599	cellular response to oxidative stress	49/2005	274/28814	9.72012e-10	2.83582e-08	1.54519e-08	Mgst1/Gch1/Fabp1/Egfr/Xbp1/Hsph1/Epas1/Nr4a3/Fer/Srxn1/Aldh2/Chchd2/Hif1a/Nfe2l2/Ambp/Ripk1/Lcn2/Vnn1/Prdx1/Selenos/Gsr/P4hb/Net1/Trp53inp1/Ctnnb1/Arnt/Foxo1/Aqp1/App/Pdcd10/Glrx/Mapk3/Rest/Aif1/Bnip3/Ptprk/Il6/Sfpq/Pdk2/Ppargc1b/Chuk/Bcl2/Slc8a1/Aifm2/Prdx3/Ubqln1/Nqo1/Lancl1/Bag5	49
GO:0051893	regulation of focal adhesion assembly	21/2005	64/28814	9.9328e-10	2.87001e-08	1.56381e-08	Peak1/Hrg/Map4k4/Phldb2/Coro1c/Rock1/Rcc2/Fmn1/S100a10/Dapk3/Dlc1/Vcl/Nrp1/Vegfa/Ptpn11/Sdc4/Thy1/Slk/Pten/Tek/Macf1	21
GO:0090109	regulation of cell-substrate junction assembly	21/2005	64/28814	9.9328e-10	2.87001e-08	1.56381e-08	Peak1/Hrg/Map4k4/Phldb2/Coro1c/Rock1/Rcc2/Fmn1/S100a10/Dapk3/Dlc1/Vcl/Nrp1/Vegfa/Ptpn11/Sdc4/Thy1/Slk/Pten/Tek/Macf1	21
GO:0031667	response to nutrient levels	60/2005	373/28814	1.04714e-09	2.99681e-08	1.6329e-08	Alb/Gabarapl1/Apoe/Mup1/Aacs/Gck/Cbs/Xbp1/Ulk1/Rbp1/Serpinc1/Comt/Ppara/Srebf1/Klf10/Zfp36/Rxra/Nfe2l2/Eif4g1/F7/Pik3c2a/Pdk4/Cfh/Ireb2/Mapk14/Tcf7l2/Slc38a3/Ldlr/Fcor/Foxa3/Kank2/Mn1/Rnase4/Spp1/Pim1/Foxo1/Gatm/Lamp2/Ulk2/Ehmt2/Asns/Mapk3/Nenf/Foxa2/Nprl2/Depdc5/Usf2/Rnf152/Ahcy/Pdk2/Pck1/Usp33/Bcl2/Larp1/Rrp8/Map1lc3b/Mtmr3/Trim24/Acadm/Rasal2	60
GO:0050878	regulation of body fluid levels	60/2005	373/28814	1.04714e-09	2.99681e-08	1.6329e-08	Fgb/C9/C3/Apoe/Hnf4a/Fga/Fgg/Plg/Xbp1/Kng1/Serpinc1/S100a9/Apoh/Scd1/F2/Serping1/Hif1a/Ccnd1/Cdo1/Nfe2l2/Pros1/Hrg/F7/Papss2/Cfh/Cpb2/F11r/Kng2/Klkb1/Prkce/Fn1/Wnk1/Pip5k1c/Creb1/F11/Hgfac/Aqp1/F10/Emilin2/Akap11/C1galt1c1/Serpina10/Foxa2/Stmn1/Txk/Copa/Ptpn6/P2ry1/Il6ra/F12/Vegfa/Usf2/Vamp8/Il6/Ptger4/Cd40lg/Cd9/Chuk/Map1lc3b/Ncor2	60
GO:0032386	regulation of intracellular transport	56/2005	337/28814	1.10582e-09	3.14974e-08	1.71624e-08	Hnf4a/Pik3r1/Xbp1/Nedd4/Reep6/Scp2/Insig1/Srebf1/Riok2/Thoc2/Ifng/Lamp1/Ywhae/Ubr5/Kif5b/Mapk14/Mavs/Tcf7l2/Iws1/Rint1/Actr3/Pcm1/Arf1/Os9/Inpp5f/Vps11/Trim28/Erlec1/Ptpn1/Ifi27/Pdcd10/Prnp/Mapk3/Pcnt/Ppp2ca/Usp7/Nup153/Derl2/Preb/Ei24/Setd2/Yipf5/Ptpn11/Rnf139/Il6/Mdfic/Tomm7/Bag3/Stk11/Dync1h1/Hras/Vamp2/Hcls1/Yod1/Tek/Cpsf6	56
GO:0016311	dephosphorylation	57/2005	347/28814	1.227e-09	3.47843e-08	1.89533e-08	Lpin1/Hsp90b1/Lhpp/Ppp2r5e/Ifng/Ptpmt1/Itga1/Mfhas1/Ywhae/Rock1/Ppm1l/Inppl1/Tns3/G6pc/Nceh1/Arpp19/Ephx2/Ppp4c/Inpp5f/Ppp2r3c/Dlc1/Ptprm/Ppp4r3b/Mtmr4/Calm1/Ptpn1/Dusp16/Rock2/Ctdp1/Ppp3ca/Ppp2ca/Igbp1/Ptprf/Ptprk/Ppp1r15b/Ptpn6/Ppp6r3/Bod1l/Ptprd/Ahr/Ptpn11/Dusp11/Synj1/Ppargc1b/Calm2/Fbxw11/Ppm1j/Bcl2/Smpd1/Stk11/Nt5c/Plpp1/Pten/Ppp2r1b/Eya3/Mtmr3/Cdk5rap3	57
GO:0022604	regulation of cell morphogenesis	56/2005	338/28814	1.23714e-09	3.49071e-08	1.90203e-08	Apoa1/Prpf40a/S100a13/Calr/Myh9/Csf1r/Larp4/F2/Slc9a3r1/Arhgap35/Kit/Coro1c/Afdn/Cul7/Rcc2/F11r/Dnm1l/Sparc/Rhobtb1/P4hb/Fn1/Actr3/Myo9a/Net1/Mfn1/Ss18l2/Hnrnpk/S100a10/Bambi/Brwd3/Dapk3/Plxnd1/Dlc1/Actn4/Eef2k/Arhgdia/Opa1/Plxnb2/Rreb1/Myo10/Ptprf/Cdc42ep4/C1qbp/P2ry1/Nrp1/Ptprd/Vegfa/Zmpste24/Il6/Dlg1/Sgk1/Plxna2/Cdc42ep2/Cyfip1/Plxnb1/Macf1	56
GO:0034101	erythrocyte homeostasis	35/2005	161/28814	1.25097e-09	3.51323e-08	1.91429e-08	Hba-a2/Hba-a1/Klf13/Epas1/Cebpg/Zfp36/Hif1a/Kit/Id2/Mfhas1/Hspa1b/Ireb2/Mapk14/Prdx1/Stat3/Gpi1/Hspa1a/Brd1/Exoc6/Inhba/Casp3/Rps17/Sp1/Rps14/Ikzf1/Slc25a5/Rps24/Uba5/Zbtb7a/Vegfa/Kmt2e/Hcls1/Zfpm1/Cdk5rap3/Sp3	35
GO:0007346	regulation of mitotic cell cycle	71/2005	479/28814	1.28281e-09	3.58589e-08	1.95389e-08	Hnf4a/Egfr/Btg1/Aatf/Usp2/Ddb1/Zwint/Riok2/Crebbp/Taok1/Ccnd1/Hnrnpu/Zfp36l2/Cdkn2c/Zfp207/Eif4g1/Cdk2ap2/Slc9a3r1/Id2/Ywhae/Ddx3x/Igf1/Cul7/Cks2/Rcc2/Jade1/Il1b/Pkn2/Ankrd17/Foxo4/Rint1/Hmgb1/Chfr/Kank2/Rrm1/Ctnnb1/Inhba/Apc/Dapk3/Foxn3/Ywhah/Zw10/Fgfr3/Pcid2/Nme6/App/Asns/Ttll12/Cul3/Ppp2ca/Ino80/Aif1/Rad21/Psme2/Ptpn6/Fzr1/Brcc3/Zmpste24/Kmt2e/Ptpn11/Mrnip/Mepce/Trim39/Dlg1/Ube2e2/Bcl2/Meis2/C…	71
GO:0042304	regulation of fatty acid biosynthetic process	18/2005	48/28814	1.31718e-09	3.66495e-08	1.99696e-08	Insig2/Apoa1/Apoc3/Hnf4a/Mid1ip1/Insig1/Srebf1/Fabp5/Apoa5/Elovl5/Pdk4/Mlxipl/Lpgat1/Agt/Il1b/Apoc1/Apoc2/Cyp7a1	18
GO:0055090	acylglycerol homeostasis	16/2005	38/28814	1.45346e-09	4.00702e-08	2.18335e-08	Apoa1/Apoc3/Apoe/Hnf4a/Xbp1/Angptl8/Angptl3/Dgat2/Apoa5/Rora/Mia2/Med13/Apoc2/Apoc4/Gpihbp1/Il18	16
GO:0070328	triglyceride homeostasis	16/2005	38/28814	1.45346e-09	4.00702e-08	2.18335e-08	Apoa1/Apoc3/Apoe/Hnf4a/Xbp1/Angptl8/Angptl3/Dgat2/Apoa5/Rora/Mia2/Med13/Apoc2/Apoc4/Gpihbp1/Il18	16
GO:1901606	alpha-amino acid catabolic process	23/2005	78/28814	1.73315e-09	4.75627e-08	2.5916e-08	Mat1a/Oat/Hmgcl/Got1/Cbs/Glud1/Ppat/Hsd17b10/Hpd/Cdo1/Afmid/Pipox/Mccc2/Aldh6a1/Aldh4a1/Pah/Arg1/Adhfe1/Acat1/Ddah1/Ahcy/Gstz1/Gcat	23
GO:0046165	alcohol biosynthetic process	32/2005	141/28814	2.04243e-09	5.57954e-08	3.04019e-08	Insig2/Apoa1/Apoe/Got1/Gch1/Fdps/Scp2/Sc5d/Insig1/Ces1g/Srebf1/Fdft1/Apoa5/Cyp51/Apob/Hmgcr/Abcg1/Ipmk/Pmvk/Nsdhl/Hmgcs2/Rest/Fgf1/Mvd/P2ry1/Nfkb1/Lss/Pck1/Sptlc2/Cyp7a1/Sptssa/Plcg2	32
GO:0006869	lipid transport	61/2005	390/28814	2.32613e-09	6.3258e-08	3.44681e-08	Apoa1/Apoc3/Apoe/Crot/Pctp/Stard4/Fabp1/Hdlbp/Eprs/Scp2/Rbp1/Abcd3/Apom/Apof/Ces1g/Apoh/Fabp5/Aqp9/Apoa5/Atp8b1/Osbpl8/Slco1a1/Pitpnb/Cyp8b1/Gm2a/Fabp2/Gramd1c/Agt/Ttpa/Il1b/Lrp10/Slco1b2/Apob/Apoc1/Ldlr/Slc27a2/Mttp/Dbi/Abcg1/Tmf1/Spp1/Slc25a20/Inhba/Stard10/Slc10a2/Slco2a1/Apoc2/Plin2/Gltpd2/Apoc4/Gpihbp1/Dennd5b/C2cd2l/Osbp/Stra6l/Atp8a1/Ptpn11/Abcb1a/Cry1/Abca3/Xrcc4	61
GO:1903828	negative regulation of protein localization	42/2005	222/28814	2.66273e-09	7.20857e-08	3.92782e-08	Apoe/Hnf4a/Dnaja1/Mup1/Hsph1/Hectd1/Insig1/Mrap/Trp53inp2/Srebf1/Ap2m1/Idh2/Ptpmt1/Mfhas1/Abhd17a/Abhd17b/Cltc/Cyp51/Gopc/Pfkl/Il1b/Gdi2/Hmgcr/Os9/Hadh/Erlec1/Tax1bp3/App/Rock2/Ppp3ca/Bcl2l1/Tmem59/Rest/Ppp2ca/Derl2/Ei24/Pde1c/Ptpn11/Ctnna1/Mdfic/Bag3/Yod1	42
GO:0002791	regulation of peptide secretion	44/2005	239/28814	2.71834e-09	7.32612e-08	3.99187e-08	Fgb/Hnf4a/Fga/Mup1/Aacs/Gck/Fgg/Glud1/S100a8/S100a9/Srebf1/Pfkfb2/Hif1a/Ifng/Tfr2/Ptpmt1/Cd38/Kif5b/Pfkl/Il1b/Tcf7l2/Prkce/Per2/Hmgcr/Abcg1/Hadh/Oga/Sri/Chd7/Glrx/Ppp3ca/Rest/Foxa2/Dynll1/C2cd2l/Osbp/Itsn1/Pde1c/Ptpn11/Il6/Ptger4/Tcirg1/Ncoa6/Gpld1	44
GO:0034250	positive regulation of cellular amide metabolic process	35/2005	166/28814	2.9497e-09	7.91415e-08	4.31227e-08	Apoe/Larp4b/Dnajc3/Coa3/Larp4/Rxra/Hnrnpu/Nfe2l2/Ifng/Eif4g1/Ddx3x/Bcl3/Abcg1/Gsap/Clu/Casp3/Vim/Eif5a/Sp1/Pkm/Rock2/Usp16/Mapk3/Plxnb2/Syncrip/C1qbp/Mief1/Eif2b5/Il6/Tob1/Mrps27/Cirbp/Ythdf3/Paip1/Larp1	35
GO:1904951	positive regulation of establishment of protein localization	55/2005	337/28814	3.02364e-09	8.07648e-08	4.40072e-08	Fgb/Fga/Aacs/Gck/Fgg/Glud1/Pik3r1/Xbp1/Pfkfb2/Hif1a/Ifng/Ywhae/Igf1/Cct8/Cd38/Cct3/Ubr5/Kif5b/Mapk14/Tcp1/Dnm1l/Mavs/Tcf7l2/Prkce/Ang/Actr3/Pcm1/Arf1/Abcg1/Hnrnpm/Trim28/Oga/Sri/Cd2ap/App/Pdcd10/Glrx/Prnp/Pcnt/Dynll1/C2cd2l/Osbp/Vamp8/Il6/Ptger4/Tomm7/Bag3/Ncoa6/Hras/Cct6a/Vamp2/Hcls1/Gpld1/Cct4/Tek	55
GO:0031330	negative regulation of cellular catabolic process	45/2005	249/28814	3.29605e-09	8.76517e-08	4.77598e-08	Traf5/Apoc3/Larp4b/Lrpprc/Zfp36/Etfbkmt/Hnrnpu/Tent5a/Eif4g1/N4bp1/Herc1/Tirap/Stat3/Smarcc1/Apoc1/Fus/Dbi/Ddrgk1/Rasip1/Smg1/Usp25/Rps7/Sec22b/Traf2/Ehmt2/Rpl11/Nampt/Usp7/Syncrip/Ubxn1/Timp3/Psen2/Vegfa/Tob1/Trim39/Cirbp/Qk/Paip1/Bcl2/Plin5/Anks1/Larp1/Cdk5rap3/Gpld1/Bag5	45
GO:0001666	response to hypoxia	41/2005	216/28814	3.70551e-09	9.81062e-08	5.34562e-08	Egr1/Eno1/Cbs/Fabp1/Epas1/Ppara/Ak4/Acaa2/Chchd2/Hif1a/Alkbh5/Nfe2l2/Rora/Flt1/Cd38/Dpp4/Prkce/Bach1/P4hb/Ang/Arnt/Gata6/Aqp1/Rock2/Rwdd3/Rest/Smad4/Atp1b1/Bnip3/Il18/Vegfa/Ddah1/Ece1/Eng/Bcl2/Slc8a1/Ep300/Pten/Ubqln1/Egln1/Tek	41
GO:0006401	RNA catabolic process	49/2005	285/28814	3.78419e-09	9.96946e-08	5.43217e-08	Traf5/Pabpc4/Larp4b/Lrpprc/Zfp36/Gspt1/Alkbh5/Hnrnpu/Zfp36l2/Tent5a/Zhx2/Pum2/Snd1/Hspa1b/Rock1/Rida/Skiv2l/Celf1/Tirap/Hspa1a/Fus/Tnrc6b/Rnaseh2c/Hnrnpm/Zswim8/Smg1/Vim/Zc3hav1/Pcid2/Mtpap/Traf2/Rock2/Samd4b/Cnot6l/Ddx5/Mlh1/Tut7/Dis3l2/Syncrip/Carhsp1/Vegfa/Tob1/Cirbp/Ythdf3/Qk/Paip1/Larp1/Exosc10/Fastkd5	49
GO:0017038	protein import	43/2005	233/28814	3.79868e-09	9.96946e-08	5.43217e-08	Apoe/Hnf4a/Hspa8/Hsp90aa1/Pik3r1/Xbp1/Hspa4/Ifng/Pex6/Txnip/Ubr5/Mapk14/Agt/Stat3/Bcl3/Mavs/Hnrnpm/Kpna2/Clu/Trim28/Heatr3/App/Ppp3ca/Ddx5/Tnpo1/Ppp2ca/Prickle1/Gpihbp1/Nup153/Tomm40l/Ei24/Tnpo3/Sqstm1/Pex26/Il6/Mdfic/Tomm7/Bag3/Sec13/Kpna4/Hcls1/Hikeshi/Tek	43
GO:0006644	phospholipid metabolic process	58/2005	367/28814	3.87375e-09	1.01223e-07	5.51544e-08	Apoa1/Lpin1/Fitm1/Idi1/Pik3r1/Fdps/Scp2/Csf1r/Fabp5/Pikfyve/Fdft1/Pigp/Idh1/Angptl3/Apoa5/Pik3c2a/Ptpmt1/Samd8/Crls1/Inppl1/Lpgat1/Abhd4/Pnpla7/Apoc1/Pisd/Ldlr/Chpt1/Chkb/Arf1/Pip5k1c/Dbi/Inpp5f/Hadha/Gata6/Smg1/Mtmr4/Serinc1/Apoc2/Etnk1/Pmvk/Hmgcs2/Pigk/Mvd/Osbp/Cish/Dgka/Ttc7/Chka/Synj1/Agpat3/Smpd1/Abca3/Plpp1/Sptlc2/Pten/Mtmr3/Gpld1/Plcg2	58
GO:0043488	regulation of mRNA stability	34/2005	160/28814	3.9924e-09	1.03872e-07	5.65977e-08	Traf5/Pabpc4/Larp4b/Zfp36/Alkbh5/Hnrnpu/Zfp36l2/Tent5a/Pum2/Rock1/Rida/Celf1/Tirap/Fus/Tnrc6b/Hnrnpm/Vim/Pcid2/Traf2/Rock2/Samd4b/Cnot6l/Mlh1/Tut7/Syncrip/Carhsp1/Vegfa/Tob1/Cirbp/Ythdf3/Qk/Paip1/Larp1/Fastkd5	34
GO:0045732	positive regulation of protein catabolic process	42/2005	225/28814	4.0397e-09	1.04451e-07	5.69134e-08	Apoe/Hsp90aa1/Xbp1/Nedd4/Herpud1/Hamp/C4bp/Ddb1/Ifng/Rnf144b/Hspa1b/Cop1/Il1b/Hspa1a/Ldlr/Chfr/Trib1/Tiparp/Gga1/Apc/Clu/Foxo1/Ddrgk1/Vps11/Rnf217/Sec22b/App/Sumo2/Cblb/Nrd1/Prickle1/Arih1/Psen2/Fzr1/Rnf139/Amer1/Smurf2/Pacsin3/Pten/Ubqln1/Zyg11b/Gpld1	42
GO:0090087	regulation of peptide transport	44/2005	242/28814	4.04943e-09	1.04451e-07	5.69134e-08	Fgb/Hnf4a/Fga/Mup1/Aacs/Gck/Fgg/Glud1/S100a8/S100a9/Srebf1/Pfkfb2/Hif1a/Ifng/Tfr2/Ptpmt1/Cd38/Kif5b/Pfkl/Il1b/Tcf7l2/Prkce/Per2/Hmgcr/Abcg1/Hadh/Oga/Sri/Chd7/Glrx/Ppp3ca/Rest/Foxa2/Dynll1/C2cd2l/Osbp/Itsn1/Pde1c/Ptpn11/Il6/Ptger4/Tcirg1/Ncoa6/Gpld1	44
GO:0007160	cell-matrix adhesion	43/2005	234/28814	4.3448e-09	1.11591e-07	6.08038e-08	Fgb/Fga/Onecut2/Fgg/Pik3r1/Onecut1/Vtn/Peak1/Angptl3/Hrg/Map4k4/Phldb2/Itga1/Coro1c/Rock1/Ston1/Rcc2/Agt/Skap1/Nid1/Fn1/Fmn1/Ctnnb1/S100a10/Dapk3/Dlc1/Itgb5/Pdpk1/Vcl/Ninj1/Itga9/Ptprk/Nrp1/Vegfa/Ptpn11/Sdc4/Thy1/Bcl2/Slk/Pten/Tiam1/Tek/Macf1	43
GO:0072594	establishment of protein localization to organelle	64/2005	426/28814	4.85298e-09	1.24112e-07	6.76265e-08	Hacl1/Hnf4a/Dnaja1/Hspa8/Hsp90aa1/Pik3r1/Xbp1/Nedd4/Herpud1/Hsph1/Sec63/Srebf1/Hspa4/Ifng/Pex6/Lamp1/Txnip/Nipbl/Cct8/Cct3/Ubr5/Mapk14/Tcp1/Agt/Stat3/Bcl3/Mavs/Spcs2/Sec61a1/Vps37b/Kpna2/Clu/Lamp2/Trim28/Vps13c/Heatr3/Hk2/Ppp3ca/Ddx5/Sec62/Tnpo1/Ppp2ca/Prickle1/Sec61b/Nup153/Tomm40l/Lonp2/Ei24/Tnpo3/Lrsam1/Sqstm1/Pex26/Il6/Mdfic/Tomm7/Bag3/Sec13/Kpna4/Cct6a/Hcls1/Hikeshi/Cct4/Tek/Macf1	64
GO:0009895	negative regulation of catabolic process	52/2005	315/28814	5.41926e-09	1.38008e-07	7.51977e-08	Traf5/Apoc3/Egfr/Larp4b/Ppara/Lrpprc/Zfp36/Etfbkmt/Hnrnpu/Tent5a/Eif4g1/N4bp1/Herc1/Cyp51/Tirap/Stat3/Il1b/Smarcc1/Apoc1/Fus/Hmgcr/Dbi/Ddrgk1/Rasip1/Smg1/Usp25/Rps7/Sec22b/Traf2/Ehmt2/Dedd/Rpl11/Smad4/Nampt/Usp7/Syncrip/Ubxn1/Timp3/Psen2/Vegfa/Tob1/Trim39/Cirbp/Qk/Paip1/Bcl2/Plin5/Anks1/Larp1/Cdk5rap3/Gpld1/Bag5	52
GO:0006953	acute-phase response	16/2005	41/28814	5.51237e-09	1.39786e-07	7.61669e-08	Ahsg/Hp/Itih4/Saa1/Orm1/Saa2/Serpina1b/Crp/F2/Orm2/Stat3/Il1b/Saa4/Fn1/Cd163/Il6	16
GO:0034655	nucleobase-containing compound catabolic process	61/2005	399/28814	5.66035e-09	1.42936e-07	7.78831e-08	Nudt7/Traf5/Uox/Pabpc4/Larp4b/Lrpprc/Zfp36/Gspt1/Cda/Alkbh5/Hnrnpu/Zfp36l2/Tent5a/Zhx2/Pum2/Snd1/Hspa1b/Rock1/Rida/Skiv2l/Celf1/Dpys/Tirap/Hspa1a/Fus/Tnrc6b/Rnaseh2c/Hnrnpm/Zswim8/Casp3/Smg1/Vim/Zc3hav1/Pnp/Pcid2/Mtpap/Traf2/Rock2/Samd4b/Cnot6l/Ddx5/Urah/Mlh1/Tut7/Dis3l2/Mlycd/Syncrip/Carhsp1/Vegfa/Acat1/Il6/Tob1/Ahcy/Cirbp/Ythdf3/Qk/Paip1/Larp1/Nt5c/Exosc10/Fastkd5	61
GO:0050727	regulation of inflammatory response	0.0239401	351/28814	5.81826e-06	6.59769e-05	3.59496e-05	Gstp1/Ahsg/Apoa1/Gpx4/C3/Apoe/Lgals1/S100a8/Cebpb/Hamp/Nr1d2/Nlrp12/S100a9/Ppara/Zfp36/Psma1/Aldh2/Ifng/Rora/Ripk1/Mfhas1/Igf1/Celf1/Agt/Calcrl/Il1b/Selenos/Kars/Aoah/Ldlr/Ighg2b/Pdcd4/Ash1l/Nlrp3/Rictor/App/Serpinf1/Ninj1/Il1r1/F12/Mgll/Vamp8/Nfkb1/Il6/Ptger4/Lgals9/Ddt/Plcg2	48
GO:0046883	regulation of hormone secretion	51/2005	307/28814	6.09557e-09	1.52643e-07	8.31725e-08	Fgb/Hnf4a/Fga/Mup1/Aacs/Gck/Fgg/Glud1/Srebf1/Pfkfb2/Hif1a/Ifng/Tfr2/Ptpmt1/Cd38/Kif5b/Pfkl/Agt/Il1b/Tcf7l2/Prkce/Per2/Hmgcr/Abcg1/Tmf1/Spp1/Creb1/Inhba/Hadh/Oga/Sri/Chd7/Glrx/Ppp3ca/Rest/Smad4/Foxa2/Dynll1/C2cd2l/Osbp/P2ry1/Itsn1/Pde1c/Ptpn11/Vamp8/Il6/Ptger4/Tcirg1/Ncoa6/Cry1/Gpld1	51
GO:0048524	positive regulation of viral process	19/2005	58/28814	6.38804e-09	1.59303e-07	8.68014e-08	Lgals1/Ppara/Ddb1/Adarb1/Ddx3x/Rsf1/Pkn2/Vps37b/Top2b/P4hb/Kpna2/Nr5a2/Clec4g/Srpk1/Mdfic/Pfn1/Trim11/Atg12/Larp1	19
GO:0022407	regulation of cell-cell adhesion	68/2005	468/28814	6.52582e-09	1.62067e-07	8.83072e-08	Gstp1/Fgb/Apoa1/Ass1/Lgals1/Fga/Fgg/Hsp90aa1/Fgl1/Pik3r1/Xbp1/Cebpb/Cd1d1/Hsph1/Ppara/Nr4a3/Ifng/Igf1/Afdn/Vnn1/Mapk14/Selenok/Cd55/F11r/Il1b/Dpp4/Skap1/Hmgb1/Wnk1/Cd59b/Tjp1/Arg1/Casp3/Pnp/Nlrp3/Emilin2/Zap70/Ikzf1/Prnp/Podxl/Clec4g/Tbx21/Cblb/Gtpbp4/Jak1/Aif1/Lgals8/Myo10/Il18/Ptpn6/Il6ra/Lrfn3/Vegfa/Sdc4/Il6/Zfp609/Lgals9/Cd160/Cd40lg/Cd9/Dlg1/Pck1/Thy1/Zmiz1/Zfp35/Il6st/Flot2/Mia3	68
GO:0010951	negative regulation of endopeptidase activity	37/2005	187/28814	6.58947e-09	1.62974e-07	8.88016e-08	Serpina1e/Serpina1c/Serpina3k/Ahsg/Serpina1a/Serpina12/Serpina1b/Serpinb1c/Serpina1d/Fabp1/Herpud1/Serpina3m/Kng1/Vtn/Xiap/Serpinc1/Fetub/Serping1/Hrg/Serpina11/Hspa1b/Ddx3x/Igf1/Kng2/Agt/Gpi1/Rffl/Pcid2/Aqp1/Serpinf1/Igbp1/Serpina10/Cast/Timp3/Vegfa/Il6/Cflar	37
GO:0051091	positive regulation of DNA-binding transcription factor activity	47/2005	272/28814	6.63168e-09	1.63346e-07	8.90041e-08	Cth/Traf5/Camk1d/Csrp3/Fer/Crebbp/Ripk1/Kit/Hspa1b/Tirap/Stat3/Il1b/Mavs/Hspa1a/Arid5b/Lrrfip1/Rnf31/Erc1/Ctnnb1/Clu/Ddrgk1/Nlrp3/Mtpn/Traf2/Ddx58/App/Ppp3ca/Carm1/Trim12c/Cd84/Il18/Zbtb7a/Ikbkg/Vegfa/Il6/Cd40lg/Ppargc1b/Chuk/Cflar/Ube2n/Ep300/Hcls1/Trim26/Prdx3/Pten/Flot2/Plcg2	47
GO:0006096	glycolytic process	24/2005	90/28814	7.16353e-09	1.75726e-07	9.57497e-08	Aldob/Tkfc/Zbtb20/Gck/Eno1/Pklr/Ppara/Pfkfb2/Hif1a/Ifng/Mlxipl/Igf1/Pfkl/Stat3/Gpi1/Galk1/Ogdh/Pkm/App/Hk2/Zbtb7a/Gale/Gpd1/Ep300	24
GO:0046390	ribose phosphate biosynthetic process	35/2005	172/28814	7.83532e-09	1.91424e-07	1.04303e-07	Acly/Pygl/Eno1/Atp5b/Atp5k/Ppat/Pklr/Ppara/Atp5c1/Ak4/Mthfd1/Cda/Paics/Atp5g2/Papss2/Pdk4/Stat3/Ak2/Pdhb/Pank3/Pnp/Pkm/Cad/Nme6/Dnajc30/Prps1/Mpc1/Bcl2l1/Mlycd/Papss1/Atic/Acat1/Pdk2/Pdhx/Uck1	35
GO:0045637	regulation of myeloid cell differentiation	41/2005	222/28814	8.48656e-09	2.06495e-07	1.12515e-07	Klf13/Pik3r1/Cebpb/Rbp1/Csf1r/Klf10/Zfp36/Ctr9/Hif1a/Ifng/Ripk1/Id2/Hspa1b/Mapk14/Stat3/Hspa1a/Hmgb1/Brd1/Trib1/Ctnnb1/Creb1/Tob2/Inhba/Apc/Apcs/Fgfr3/Hax1/Asxl2/Kitl/Ikzf1/Ctnnbip1/Ninj1/Zbtb7a/Clec2d/Meis1/Ppargc1b/Meis2/Rbm15/Hcls1/Mitf/Zfpm1	41
GO:0006757	ATP generation from ADP	24/2005	91/28814	9.09121e-09	2.20315e-07	1.20046e-07	Aldob/Tkfc/Zbtb20/Gck/Eno1/Pklr/Ppara/Pfkfb2/Hif1a/Ifng/Mlxipl/Igf1/Pfkl/Stat3/Gpi1/Galk1/Ogdh/Pkm/App/Hk2/Zbtb7a/Gale/Gpd1/Ep300	24
GO:0042632	cholesterol homeostasis	25/2005	98/28814	9.40262e-09	2.26947e-07	1.23659e-07	Apoa1/Apoc3/Apoe/Hnf4a/Acox1/Xbp1/Insig1/Ces1g/Angptl3/Dgat2/Apoa5/Rora/Mia2/Cyp7b1/G6pc/Apob/Ldlr/Mttp/Med13/Abcg1/Ephx2/Nr5a2/Gpihbp1/Il18/Cyp7a1	25
GO:0006690	icosanoid metabolic process	31/2005	142/28814	9.72686e-09	2.33834e-07	1.27412e-07	Gstp1/Cyp2c29/Gpx4/Cyp2a5/Cyp4a14/Cyp2c70/Acox1/Cyp2d9/Cyp2c55/Cyp4a12a/Cyp2b10/Fabp5/Ces2c/Hpgd/Cyp4f14/Ces2a/Cyp4a10/Cyp2g1/Cyp2c23/Gstp2/Il1b/Prxl2b/Cyp2c38/Cyp2u1/Cyp2c50/Akr1c6/Mgll/Cyp2d10/Cyp2c39/Cyp2c37/Cyp2d26	31
GO:0031098	stress-activated protein kinase signaling cascade	45/2005	258/28814	1.02695e-08	2.45895e-07	1.33983e-07	Gstp1/Traf5/Dnaja1/Egfr/Hsph1/Zfp36/Taok1/Rb1cc1/Map4k4/Ripk1/Mfhas1/Mapk14/Prdx1/Ulk4/Tirap/Gstp2/Agt/Il1b/Magi3/Hmgb1/Hmgcr/Spag9/Rell1/Trib1/Gadd45b/Foxo1/Zfp110/Map2k3/Rap2a/Usp25/Fgfr3/Traf2/App/Dusp16/Nbr1/Pdcd10/Mapk3/Igbp1/Vegfa/Zmpste24/Nfkb1/Mdfic/Ptger4/Dlg1/Hras	45
GO:0030195	negative regulation of blood coagulation	17/2005	48/28814	1.04253e-08	2.48635e-07	1.35476e-07	Fgb/Apoe/Fga/Fgg/Plg/Kng1/Apoh/F2/Serping1/Pros1/Hrg/Cpb2/Kng2/Klkb1/F11/F12/Cd9	17
GO:1903034	regulation of response to wounding	35/2005	174/28814	1.07221e-08	2.54703e-07	1.38783e-07	Fgb/Apoe/Fga/Fgg/Plg/Xbp1/Kng1/Serpinc1/S100a9/Apoh/F2/Serping1/Nfe2l2/Pros1/Hrg/F7/Phldb2/Mylk/Cpb2/Kng2/Klkb1/Prkce/Hmgb1/Hmgcr/Inpp5f/F11/Emilin2/Rreb1/Foxa2/Ptprf/F12/Ptger4/Cd9/Hras/Pten	35
GO:0033002	muscle cell proliferation	45/2005	259/28814	1.16033e-08	2.7455e-07	1.49597e-07	Gstp1/Apoe/Egr1/Pik3r1/Comt/Nr4a3/Rxra/Hif1a/Hpgd/Ifng/Id2/Igf1/Flt1/Mapk14/Gstp2/Agt/Stat3/Calcrl/Tcf7l2/Ang/Hmgcr/Zfpm2/Pdcd4/Trib1/Ctnnb1/Pim1/Apc/Gata6/Ctnnbip1/Nampt/Aif1/Fgf1/Il18/Il6ra/Bmpr2/Vegfa/Il6/Tgfbr1/Xrcc6/Gnai3/Yap1/Meis1/Cflar/Ndrg2/Pten	45
GO:0046031	ADP metabolic process	25/2005	99/28814	1.1753e-08	2.75921e-07	1.50344e-07	Aldob/Tkfc/Zbtb20/Gck/Eno1/Pklr/Ppara/Pfkfb2/Hif1a/Ifng/Mlxipl/Igf1/Pfkl/Stat3/Gpi1/Ak2/Galk1/Ogdh/Pkm/App/Hk2/Zbtb7a/Gale/Gpd1/Ep300	25
GO:0055092	sterol homeostasis	25/2005	99/28814	1.1753e-08	2.75921e-07	1.50344e-07	Apoa1/Apoc3/Apoe/Hnf4a/Acox1/Xbp1/Insig1/Ces1g/Angptl3/Dgat2/Apoa5/Rora/Mia2/Cyp7b1/G6pc/Apob/Ldlr/Mttp/Med13/Abcg1/Ephx2/Nr5a2/Gpihbp1/Il18/Cyp7a1	25
GO:1903131	mononuclear cell differentiation	70/2005	495/28814	1.21781e-08	2.84787e-07	1.55175e-07	Fasn/Lgals1/Egr1/Hsp90aa1/Pik3r1/Xbp1/Cebpb/Cd1d1/Onecut1/Hectd1/Cebpg/Themis/Itk/Zfp36l2/Ifng/Rora/Gon4l/Kit/Id2/Hhex/Vnn1/Stat3/Bcl3/Il1b/Dpp4/Rpl22/Hmgb1/Ctnnb1/Apc/Apcs/Ppp2r3c/Pnp/Cd3g/Pcid2/Nlrp3/Chd7/Zap70/Ikzf1/Azi2/Tbx21/Ctnnbip1/Slc25a5/Txk/Lgals8/Il18/Ptpn6/Il6ra/Zbtb7a/Ahr/Vegfa/Tpd52/Il6/Xrcc6/Ptger4/Zfp609/Lgals9/Tcirg1/Cd40lg/Sos1/Pck1/Ly6d/Bcl2/Stk11/Ep300/Xrcc4/Zmiz1/Zfp35/Clec4d…	70
GO:0033044	regulation of chromosome organization	39/2005	208/28814	1.25779e-08	2.92305e-07	1.59271e-07	Smarca5/Zwint/Riok2/Wapl/Hnrnpu/Zfp207/H3f3b/Pnkp/Cct8/Cct3/Hnrnpa2b1/Tcp1/Resf1/Tnks/Nek2/Chfr/Mphosph8/Ctnnb1/Ino80d/Apc/Actl6a/Smg1/Zw10/Trim28/Pcid2/Atrx/Mapk3/Tasor/Cul3/Ino80/Rad21/Sfpq/Baz1b/Pttg1/Cct6a/Xrcc4/Anapc15/Exosc10/Cct4	39
GO:0033143	regulation of intracellular steroid hormone receptor signaling pathway	22/2005	79/28814	1.25968e-08	2.92305e-07	1.59271e-07	Calr/Igf1/Cyp7b1/Safb2/Kmt2d/Kank2/Ddrgk1/Vps11/Strn3/Carm1/Rnf6/Ddx5/Uba5/Zbtb7a/Ufsp2/Yap1/Ncoa2/Cry1/Ep300/Ncor2/Hdac1/Nr3c1	22
GO:0022411	cellular component disassembly	63/2005	427/28814	1.292e-08	2.9865e-07	1.62729e-07	Gabarapl1/C3/Mid1ip1/Hspa8/Pik3r1/Ulk1/Cebpg/Srebf1/Dstn/Gspt1/Taok1/Hif1a/Rb1cc1/Abce1/Map4k4/Ston1/Kif5b/Dnm1l/Dpp4/Smarcc1/Per2/Mphosph8/Apc/Casp3/Ddrgk1/Eif5a/Lamp2/Oga/Mtpn/Vps13c/Ulk2/Hk2/Slc25a5/Stmn1/Uba5/Bnip3/Tfip11/Retreg2/Eml4/Sqstm1/Mical2/Capza2/Zmpste24/Vamp8/Il6/Tgfbr1/Mapre2/Stx17/Tomm7/Atg13/Fyco1/Synj1/Gfm2/Sgk1/Eng/C1qb/Atg3/Atg12/Sptan1/Map1lc3b/Vps16/Ubqln1/Cdk5rap3	63
GO:0090276	regulation of peptide hormone secretion	42/2005	234/28814	1.33701e-08	3.07871e-07	1.67753e-07	Fgb/Hnf4a/Fga/Mup1/Aacs/Gck/Fgg/Glud1/Srebf1/Pfkfb2/Hif1a/Ifng/Tfr2/Ptpmt1/Cd38/Kif5b/Pfkl/Il1b/Tcf7l2/Prkce/Per2/Hmgcr/Abcg1/Hadh/Oga/Sri/Chd7/Glrx/Ppp3ca/Rest/Foxa2/Dynll1/C2cd2l/Osbp/Itsn1/Pde1c/Ptpn11/Il6/Ptger4/Tcirg1/Ncoa6/Gpld1	42
GO:0009185	ribonucleoside diphosphate metabolic process	27/2005	114/28814	1.37822e-08	3.16149e-07	1.72264e-07	Aldob/Tkfc/Zbtb20/Gck/Eno1/Pklr/Ppara/Pfkfb2/Hif1a/Ifng/Mlxipl/Igf1/Pfkl/Stat3/Gpi1/Ak2/Rrm1/Galk1/Ogdh/Pkm/Cad/App/Hk2/Zbtb7a/Gale/Gpd1/Ep300	27
GO:0098586	cellular response to virus	21/2005	73/28814	1.42653e-08	3.25986e-07	1.77624e-07	Tkfc/Hsp90aa1/Rnf125/Crebbp/Hif1a/Pum2/Ddx3x/Mapk14/Ifih1/Mavs/Ankrd17/Zc3hav1/Nlrp3/Ddx58/Lgals8/C1qbp/Oasl1/Nfkb1/Il6/Lgals9/Chuk	21
GO:0046939	nucleotide phosphorylation	26/2005	107/28814	1.43807e-08	3.27379e-07	1.78383e-07	Aldob/Tkfc/Zbtb20/Gck/Eno1/Pklr/Ppara/Ak4/Pfkfb2/Hif1a/Ifng/Mlxipl/Igf1/Pnkp/Pfkl/Stat3/Gpi1/Galk1/Ogdh/Pkm/App/Hk2/Zbtb7a/Gale/Gpd1/Ep300	26
GO:0044272	sulfur compound biosynthetic process	24/2005	93/28814	1.44745e-08	3.28271e-07	1.78868e-07	Gstp1/Bhmt/Mat1a/Cth/Acly/Ugdh/Cbs/Gss/Mthfd1/Nfe2l2/Papss2/Mtr/Pdk4/Lias/Gstp2/Pdhb/Sp1/Mpc1/Dse/Mlycd/Papss1/Acat1/Pdk2/Pdhx	24
GO:1900047	negative regulation of hemostasis	17/2005	49/28814	1.49295e-08	3.37318e-07	1.83798e-07	Fgb/Apoe/Fga/Fgg/Plg/Kng1/Apoh/F2/Serping1/Pros1/Hrg/Cpb2/Kng2/Klkb1/F11/F12/Cd9	17
GO:0007015	actin filament organization	66/2005	458/28814	1.50627e-08	3.39052e-07	1.84743e-07	Trf/Apoa1/Mtss1/Hsp90b1/Cgnl1/Pik3r1/Myo1b/Tpm2/Dstn/Cald1/Fer/Arpc1b/Prox1/Phldb2/Arhgap35/Coro1c/Inppl1/F11r/Esam/Pls3/Arhgap12/Rhobtb1/Prkce/Actr3/Kank2/Mphosph8/Arf1/Diaph2/Fmn1/S100a10/Tjp1/Micall2/Dlc1/Cd2ap/Hax1/Itgb5/Mtpn/Rictor/Rock2/Myo6/Tmsb4x/Actn4/Cul3/Aif1/Stmn1/Fchsd2/Cdc42ep4/Nrp1/Wasf2/Tpm3/Mical2/Capza2/Sdc4/Ctnna1/Tgfbr1/Pfn1/Ptger4/Dlg1/Ppargc1b/Bcl2/Shroom1/Sptan1/Hcls1/Cdc42…	66
GO:0043254	regulation of protein-containing complex assembly	63/2005	429/28814	1.54705e-08	3.46932e-07	1.89037e-07	Apoe/Hsp90aa1/Ulk1/Fkbp4/Fer/Arpc1b/Hrg/Ifng/Eif4g1/H3f3b/Hspa1b/Ddx3x/Tirap/Esam/Pde4dip/Hspa1a/Prkce/Skap1/Hmgb1/Actr3/Mphosph8/Fmn1/Creb1/Apc/Clu/Fnip2/Rasip1/Lamp2/Mapre3/Hax1/Mtpn/Traf2/Rictor/Asap1/Tmsb4x/Ikzf1/Ctnnbip1/Stmn1/Fchsd2/Cdc42ep4/Preb/Tfip11/Psen2/Ahr/Vegfa/Capza2/Akap9/Ptpn11/Pfn1/Ptger4/Dlg1/Tppp/Sgk1/Atat1/Rpl13a/Sptan1/Ep300/Hcls1/Abca3/Hcfc1/Cdc42ep2/Cyfip1/Plcg2	63
GO:0033673	negative regulation of kinase activity	41/2005	227/28814	1.64628e-08	3.67812e-07	2.00414e-07	Gstp1/Apoe/Dnaja1/Actb/Deptor/Dnajc3/Cep85/Inca1/Hnrnpu/Ifng/Cdkn2c/Adarb1/Coro1c/Hhex/Inppl1/Gstp2/Agt/Il1b/Wnk1/Hmgcr/Trib1/Gadd45b/Apc/Casp3/Rasip1/Spred1/Ptpn1/Dusp16/Cblb/Kat2b/Foxa2/Nprl2/Ptpn6/Psen2/Il6/Thy1/Slc8a1/Smpd1/Prdx3/Pten/Cdk5rap3	41
GO:0009132	nucleoside diphosphate metabolic process	29/2005	130/28814	1.72908e-08	3.8488e-07	2.09714e-07	Nudt7/Aldob/Tkfc/Zbtb20/Gck/Eno1/Pklr/Ppara/Ak4/Pfkfb2/Hif1a/Ifng/Mlxipl/Igf1/Pfkl/Stat3/Gpi1/Ak2/Rrm1/Galk1/Ogdh/Pkm/Cad/App/Hk2/Zbtb7a/Gale/Gpd1/Ep300	29
GO:0010639	negative regulation of organelle organization	57/2005	373/28814	1.79945e-08	3.97599e-07	2.16645e-07	Mid1ip1/Cgnl1/Pik3r1/Smarca5/Fkbp4/Acaa2/Zwint/Wapl/Taok1/Hnrnpu/Zfp207/H3f3b/Phldb2/Igf1/F11r/Dnm1l/Ghitm/Tnks/Gdi2/Kank2/Mphosph8/Mfn1/Tjp1/Mphosph9/Apc/Zw10/Dlc1/Fgfr3/Pcid2/Mtpn/Sec22b/Nme6/Ehmt2/Atrx/Tmsb4x/Map4/Bcl2l1/Smad4/Opa1/Kat2b/Slc25a5/Stmn1/Rad21/Bnip3/Wasf2/Eml4/Capza2/Yap1/Pfn1/Sgk1/Baz1b/Pttg1/Sptan1/Xrcc4/Cdk10/Anapc15/Exosc10	57
GO:0031589	cell-substrate adhesion	57/2005	373/28814	1.79945e-08	3.97599e-07	2.16645e-07	Fgb/Apoa1/Lgals1/Fga/Onecut2/Fgg/Pik3r1/Calr/Onecut1/Vtn/Peak1/Fer/Angptl3/Hrg/Fndc3b/Map4k4/Phldb2/Itga1/Coro1c/Rock1/Ston1/Rcc2/Agt/Prkce/Skap1/Nid1/P4hb/Fn1/Net1/Atrnl1/Spp1/Fmn1/Ctnnb1/S100a10/Dapk3/Micall2/Dlc1/Itgb5/Pdpk1/Actn4/Vcl/Rreb1/Ninj1/Itga9/Ptprk/C1qbp/Nrp1/Vegfa/Ptpn11/Sdc4/Thy1/Bcl2/Slk/Pten/Tiam1/Tek/Macf1	57
GO:0043542	endothelial cell migration	41/2005	228/28814	1.87407e-08	4.11497e-07	2.24217e-07	Apoa1/Apoe/Atp5b/Calr/Apoh/Myh9/Hif1a/Nfe2l2/Hrg/Prox1/Pik3c2a/Lcn2/Igf1/Agt/Gpi1/Sparc/Dpp4/Synj2bp/Clec14a/Hmgb1/Dcn/Spred1/Plxnd1/Ptprm/Sp1/Map2k3/Rock2/Pdpk1/Pdcd10/Serpinf1/Fgf1/Lgals8/Nrp1/Bmpr2/Vegfa/Tgfbr1/Stard13/Pten/Gpld1/Mia3/Tek	41
GO:0051348	negative regulation of transferase activity	45/2005	263/28814	1.87604e-08	4.11497e-07	2.24217e-07	Gstp1/Apoe/Dnaja1/Actb/Deptor/Dnajc3/Zfp36/Cep85/Inca1/Hnrnpu/Ifng/Cdkn2c/Adarb1/Coro1c/Hhex/Inppl1/Gstp2/Agt/Il1b/Wnk1/Hmgcr/Trib1/Gadd45b/Apc/Casp3/Rasip1/Spred1/Rps7/Ptpn1/Dusp16/Rpl11/Cblb/Kat2b/Foxa2/Nprl2/Ptpn6/Psen2/Il6/Thy1/Slc8a1/Smpd1/Prdx3/Pten/Cdk5rap3/Bag5	45
GO:0062197	cellular response to chemical stress	53/2005	336/28814	1.91264e-08	4.17998e-07	2.27759e-07	Mgst1/Dnaja1/Gch1/Fabp1/Egfr/Xbp1/Hsph1/Epas1/Nr4a3/Fer/Srxn1/Aldh2/Chchd2/Hif1a/Nfe2l2/Ambp/Ripk1/Lcn2/Ddx3x/Vnn1/Mylk/Prdx1/Selenos/Gsr/P4hb/Net1/Trp53inp1/Ctnnb1/Arnt/Casp3/Foxo1/Aqp1/App/Pdcd10/Glrx/Mapk3/Rest/Aif1/Bnip3/Ptprk/Il6/Sfpq/Pdk2/Ppargc1b/Chuk/Bcl2/Slc8a1/Aifm2/Prdx3/Ubqln1/Nqo1/Lancl1/Bag5	53
GO:0061013	regulation of mRNA catabolic process	35/2005	178/28814	1.97387e-08	4.29818e-07	2.342e-07	Traf5/Pabpc4/Larp4b/Zfp36/Alkbh5/Hnrnpu/Zfp36l2/Tent5a/Pum2/Rock1/Rida/Celf1/Tirap/Fus/Tnrc6b/Hnrnpm/Vim/Zc3hav1/Pcid2/Traf2/Rock2/Samd4b/Cnot6l/Mlh1/Tut7/Syncrip/Carhsp1/Vegfa/Tob1/Cirbp/Ythdf3/Qk/Paip1/Larp1/Fastkd5	35
GO:0001678	cellular glucose homeostasis	34/2005	170/28814	2.0096e-08	4.36017e-07	2.37578e-07	Apoc3/Mup1/Aacs/Zbtb20/Gck/Pik3r1/Xbp1/Hif1a/Ptpmt1/Mlxipl/Igf1/Kif5b/Tcf7l2/Slc39a14/Prkce/Fcor/Foxa3/Hmgcr/Abcg1/Sri/Hk2/Ppp3ca/Smad4/Ppp2ca/Foxa2/Dynll1/C2cd2l/Osbp/Pde1c/Pck1/Ncoa6/Cyp7a1/Nox4/Gpld1	34
GO:0032102	negative regulation of response to external stimulus	60/2005	403/28814	2.03625e-08	4.4021e-07	2.39862e-07	Gstp1/Fgb/Apoa1/Apoe/Tkfc/Fga/Fgg/Plg/Hc/Hamp/Kng1/Nr1d2/Nlrp12/Ppara/Rnf125/Apoh/Zfp36/Psma1/F2/Serping1/Pros1/Hrg/Rora/Stat2/Phldb2/Mfhas1/Igf1/Cpb2/Gstp2/Kng2/Calcrl/Klkb1/Dpp4/Selenos/Aoah/Ldlr/Hmgcr/Susd4/Trib1/Arg1/Ash1l/Inpp5f/F11/Nlrp3/Serpinf1/Nenf/Ttll12/Aif1/C1qbp/Nrp1/F12/Nfkb1/Clec2d/Sema6a/Ptger4/Lgals9/Cd9/Ythdf3/Atg12/Pten	60
GO:0050819	negative regulation of coagulation	17/2005	50/28814	2.11555e-08	4.55715e-07	2.48311e-07	Fgb/Apoe/Fga/Fgg/Plg/Kng1/Apoh/F2/Serping1/Pros1/Hrg/Cpb2/Kng2/Klkb1/F11/F12/Cd9	17
GO:0042594	response to starvation	36/2005	187/28814	2.21616e-08	4.75684e-07	2.59191e-07	Alb/Gabarapl1/Mup1/Gck/Xbp1/Ulk1/Comt/Ppara/Srebf1/Klf10/Zfp36/Nfe2l2/Pik3c2a/Pdk4/Tcf7l2/Slc38a3/Fcor/Foxa3/Rnase4/Foxo1/Lamp2/Ulk2/Ehmt2/Asns/Mapk3/Nprl2/Depdc5/Rnf152/Pck1/Usp33/Bcl2/Larp1/Rrp8/Map1lc3b/Mtmr3/Acadm	36
GO:0008380	RNA splicing	60/2005	404/28814	2.23215e-08	4.77409e-07	2.60131e-07	Hspa8/Pik3r1/Prpf40a/Ddx17/Rbm39/Sf3b2/Thoc2/Hnrnpu/Ivns1abp/Scaf11/Srsf4/Celf1/Hnrnpa2b1/Hnrnpa3/Dhx15/Rtcb/Iws1/Son/Phf5a/Hnrnpc/Ddx46/Clk3/Fus/Akap17b/Hnrnpk/Snrpa/Hnrnpm/Celf2/Fam50a/Prpf8/Tra2a/Akr1c6/Ddx5/Srsf9/Rest/Prpf4/Zcchc8/Hnrnph1/Alyref/Syncrip/Luc7l2/C1qbp/Zbtb7a/Tfip11/Srpk1/Dhx38/Ythdc1/Rnf113a2/Mbnl2/Srsf2/Sfpq/Clp1/Cirbp/Qk/Srek1/Ccnl1/Rbm15/Wbp4/Usp4/Mettl4	60
GO:0032970	regulation of actin filament-based process	61/2005	414/28814	2.29988e-08	4.90152e-07	2.67074e-07	Apoa1/Mtss1/Cgnl1/Pik3r1/Csrp3/Atp1a1/Myh9/Csf1r/Dstn/Fer/Taok1/Arpc1b/Hrg/Prox1/Phldb2/Arhgap35/Rock1/F11r/Esam/Rhobtb1/Prkce/Actr3/Kank2/Mphosph8/Arf1/Fmn1/S100a10/Tjp1/Dapk3/Bst2/Dlc1/Sri/Cd2ap/Hax1/Mtpn/Rictor/Rock2/Tmsb4x/Arhgdia/Smad4/Stmn1/Fchsd2/Cdc42ep4/Nrp1/Wasf2/Abracl/Capza2/Akap9/Sdc4/Tgfbr1/Pfn1/Ptger4/Dlg1/Sptan1/Hras/Hcls1/Cdk10/Cdc42ep2/Cyfip1/Nox4/Tek	61
GO:0009260	ribonucleotide biosynthetic process	33/2005	163/28814	2.36447e-08	5.02137e-07	2.73605e-07	Acly/Eno1/Atp5b/Atp5k/Ppat/Pklr/Ppara/Atp5c1/Ak4/Mthfd1/Cda/Paics/Atp5g2/Papss2/Pdk4/Stat3/Ak2/Pdhb/Pank3/Pnp/Pkm/Cad/Nme6/Dnajc30/Mpc1/Bcl2l1/Mlycd/Papss1/Atic/Acat1/Pdk2/Pdhx/Uck1	33
GO:0051403	stress-activated MAPK cascade	43/2005	248/28814	2.58746e-08	5.47557e-07	2.98353e-07	Gstp1/Traf5/Dnaja1/Egfr/Hsph1/Zfp36/Taok1/Rb1cc1/Map4k4/Ripk1/Mfhas1/Mapk14/Prdx1/Ulk4/Tirap/Gstp2/Agt/Il1b/Magi3/Hmgb1/Hmgcr/Spag9/Rell1/Trib1/Gadd45b/Foxo1/Zfp110/Map2k3/Rap2a/Fgfr3/Traf2/App/Dusp16/Nbr1/Pdcd10/Mapk3/Igbp1/Vegfa/Nfkb1/Mdfic/Ptger4/Dlg1/Hras	43
GO:0035966	response to topologically incorrect protein	30/2005	140/28814	2.62666e-08	5.53902e-07	3.01811e-07	Hspa8/Hsp90aa1/Pik3r1/Xbp1/Herpud1/Hsph1/Manf/Sdf2l1/Dnajc3/Ccnd1/Nfe2l2/Ifng/Pdia6/Hspa1b/Selenos/Amfr/Hspa1a/Clu/Ddrgk1/Dnajc10/Ptpn1/Cul3/Derl2/Tmem33/F12/Bag3/Dnajb14/Ep300/Yod1/Cdk5rap3	30
GO:0030449	regulation of complement activation	12/2005	25/28814	2.76103e-08	5.7937e-07	3.15688e-07	C3/C6/C4bp/Serping1/Cfi/Cfh/Cd55/Il1b/Cfhr2/Susd4/Cd59b/C1qbp	12
GO:0009135	purine nucleoside diphosphate metabolic process	25/2005	103/28814	2.77635e-08	5.7937e-07	3.15688e-07	Aldob/Tkfc/Zbtb20/Gck/Eno1/Pklr/Ppara/Pfkfb2/Hif1a/Ifng/Mlxipl/Igf1/Pfkl/Stat3/Gpi1/Ak2/Galk1/Ogdh/Pkm/App/Hk2/Zbtb7a/Gale/Gpd1/Ep300	25
GO:0009179	purine ribonucleoside diphosphate metabolic process	25/2005	103/28814	2.77635e-08	5.7937e-07	3.15688e-07	Aldob/Tkfc/Zbtb20/Gck/Eno1/Pklr/Ppara/Pfkfb2/Hif1a/Ifng/Mlxipl/Igf1/Pfkl/Stat3/Gpi1/Ak2/Galk1/Ogdh/Pkm/App/Hk2/Zbtb7a/Gale/Gpd1/Ep300	25
GO:0002697	regulation of immune effector process	63/2005	436/28814	2.87039e-08	5.96922e-07	3.25252e-07	Hpx/Apoa1/C3/Hspa8/Xbp1/C6/Cd1d1/Shld2/C4bp/Nr4a3/Fer/Serping1/Ifng/Cfi/Lamp1/Kit/Cfh/Cd55/Gpi1/Il1b/Ddx21/Mavs/Dpp4/Ankrd17/Hmgb1/Cfhr2/Cd226/Ighg2b/Susd4/Cd59b/Azgp1/Arg1/Bst2/Cxcl1/Pnp/Nlrp3/Traf2/Ddx58/Pdpk1/Clec4g/Tbx21/Mlh1/Il1r1/Cd84/Il18/Ptpn6/Stxbp2/C1qbp/Ahr/Vamp8/H2-D1/Clec2d/Il6/Lgals9/Cd160/Cd40lg/Pck1/H2-Q1/Klrc2/H2-Q6/Zfp35/Tek/Plcg2	63
GO:0051656	establishment of organelle localization	62/2005	427/28814	3.07544e-08	6.37359e-07	3.47285e-07	Ubb/Bloc1s1/Myo1b/Nr4a3/Myh9/Fer/Riok2/Hook3/Hif1a/Hnrnpu/Abce1/Lamp1/Slc9a3r1/Kit/Trip11/Hhex/Syne2/Kif5b/Mis12/Ap1s2/Snap23/Actr3/Pcm1/Arf1/Arhgap21/Lsg1/Ctnnb1/Tmed9/Zw10/Champ1/Lat/Myo6/Pdpk1/Pdcd10/Actn4/Map4/Mlh1/Cul3/Fnbp1l/Trak1/Cd84/Preb/Stxbp2/Gpsm2/Cdc42bpa/Kif1c/Wdr11/Clmn/Ikbkg/Eml4/Bloc1s5/Vamp8/Sdc4/Tcirg1/Fyco1/Synj1/Dlg1/Fbxw11/Stk11/Dync1h1/F8a/Syne1	62
GO:0030098	lymphocyte differentiation	64/2005	447/28814	3.17482e-08	6.55694e-07	3.57275e-07	Lgals1/Egr1/Hsp90aa1/Pik3r1/Xbp1/Cd1d1/Onecut1/Hectd1/Cebpg/Themis/Itk/Zfp36l2/Ifng/Rora/Gon4l/Kit/Id2/Hhex/Vnn1/Stat3/Bcl3/Il1b/Dpp4/Rpl22/Hmgb1/Ctnnb1/Apc/Ppp2r3c/Pnp/Cd3g/Pcid2/Nlrp3/Chd7/Zap70/Ikzf1/Tbx21/Slc25a5/Txk/Lgals8/Il18/Ptpn6/Il6ra/Zbtb7a/Ahr/Tpd52/Il6/Xrcc6/Ptger4/Zfp609/Lgals9/Tcirg1/Cd40lg/Sos1/Pck1/Ly6d/Bcl2/Stk11/Ep300/Xrcc4/Zmiz1/Zfp35/Clec4d/Sp3/Plcg2	64
GO:0046916	cellular transition metal ion homeostasis	26/2005	111/28814	3.24088e-08	6.65057e-07	3.62377e-07	Trf/Hpx/Ftl1/Fth1/Hamp/Hjv/Hif1a/Ifng/Tfr2/Steap4/Atp6v1g1/Lcn2/Ireb2/Slc30a9/Frrs1/Slc39a14/Sco2/App/Prnp/Smad4/Slc30a10/Ttc7/Cox19/Egln1/Abcb6/Steap2	26
GO:0051092	positive regulation of NF-kappaB transcription factor activity	32/2005	157/28814	3.24229e-08	6.65057e-07	3.62377e-07	Cth/Traf5/Fer/Ripk1/Hspa1b/Tirap/Stat3/Il1b/Hspa1a/Lrrfip1/Rnf31/Erc1/Clu/Ddrgk1/Nlrp3/Mtpn/Traf2/App/Carm1/Trim12c/Cd84/Il18/Zbtb7a/Ikbkg/Cd40lg/Chuk/Cflar/Ube2n/Ep300/Prdx3/Flot2/Plcg2	32
GO:0045722	positive regulation of gluconeogenesis	11/2005	21/28814	3.30982e-08	6.76598e-07	3.68666e-07	Hnf4a/Ppara/Ddb1/Hif1a/Dgat2/Tcf7l2/Arpp19/Foxo1/Ppp4r3b/Kat2b/Stk11	11
GO:0006165	nucleoside diphosphate phosphorylation	25/2005	104/28814	3.41505e-08	6.95743e-07	3.79098e-07	Aldob/Tkfc/Zbtb20/Gck/Eno1/Pklr/Ppara/Ak4/Pfkfb2/Hif1a/Ifng/Mlxipl/Igf1/Pfkl/Stat3/Gpi1/Galk1/Ogdh/Pkm/App/Hk2/Zbtb7a/Gale/Gpd1/Ep300	25
GO:0009914	hormone transport	57/2005	380/28814	3.50001e-08	7.03761e-07	3.83466e-07	Fgb/Ttr/Hnf4a/Fga/Mup1/Aacs/Gck/Fgg/Glud1/Srebf1/Pfkfb2/Hif1a/Ifng/Tfr2/Ptpmt1/Cd38/Kif5b/Pfkl/Agt/Il1b/Tcf7l2/Prkce/Per2/Snap23/Hmgcr/Abcg1/Tmf1/Spp1/Creb1/Inhba/Hadh/Oga/Sri/Chd7/Aqp1/Glrx/Ppp3ca/Rest/Smad4/Foxa2/Dynll1/Slc16a2/C2cd2l/Osbp/P2ry1/Itsn1/Pde1c/Ptpn11/Vamp8/Il6/Ptger4/Tcirg1/Abcb1a/Ncoa6/Cry1/Vamp2/Gpld1	57
GO:0007265	Ras protein signal transduction	53/2005	342/28814	3.50383e-08	7.03761e-07	3.83466e-07	Apoa1/Apoc3/Apoe/Ulk1/Arhgef12/Ralgapa2/Map4k4/Arhgap35/Igf1/Rock1/Rgl1/F11r/Rab30/Arhgap42/Synj2bp/Brap/Kank2/Net1/Als2/Eps8l2/Arhgap32/Stard8/Rasip1/Dlc1/Trim28/Rgl3/Rap2a/Lat/Tax1bp3/Rock2/Psd3/Kitl/Erbin/Arhgdia/Cul3/Aif1/Stmn1/Cdc42ep4/Gpsm2/Nrp1/Sh2b2/Wasf2/Cyth2/Rtkn/Mapre2/Sos1/Chuk/Srgap1/Hras/Stard13/Cdc42ep2/Cyfip1/Tiam1	53
GO:0051271	negative regulation of cellular component movement	50/2005	314/28814	3.50778e-08	7.03761e-07	3.83466e-07	Gstp1/Apoe/Hnf4a/Hc/Calr/Apoh/Nfe2l2/Hrg/Osbpl8/Adarb1/Idh2/Slc9a3r1/Phldb2/Coro1c/Afdn/Gstp2/Stat3/Dpp4/Synj2bp/Hmgb1/Trp53inp1/Trib1/Bst2/Dcn/Spred1/Dlc1/Ptprm/Rap2a/Emilin2/Pdcd10/Actn4/Serpinf1/Arhgdia/Gtpbp4/Aif1/Rnf20/Ptprk/Ctnna1/Mcc/Ptger4/Cd9/Thy1/Eng/Bcl2/Srgap1/Stard13/Pten/Mitf/Adipor2/Mia3	50
GO:0019915	lipid storage	23/2005	90/28814	3.51004e-08	7.03761e-07	3.83466e-07	Apoa1/Fitm1/C3/Apoe/Mup1/Stard4/Crp/Ppara/Ces1g/Angptl3/Dgat2/Osbpl8/Gm2a/Il1b/Apob/Abcg1/Sqle/Asxl2/Plin2/Apoc4/Alkbh7/Plin5/Cry1	23
GO:1903312	negative regulation of mRNA metabolic process	24/2005	97/28814	3.51295e-08	7.03761e-07	3.83466e-07	Traf5/Larp4b/Zfp36/Ctr9/Hnrnpu/Tent5a/Srsf4/Hnrnpa2b1/Tirap/Hnrnpc/Fus/Hnrnpk/Traf2/Akr1c6/Srsf9/Rnf20/Syncrip/C1qbp/Vegfa/Tob1/Cirbp/Qk/Paip1/Larp1	24
GO:0043487	regulation of RNA stability	34/2005	174/28814	3.67837e-08	7.34427e-07	4.00176e-07	Traf5/Pabpc4/Larp4b/Zfp36/Alkbh5/Hnrnpu/Zfp36l2/Tent5a/Pum2/Rock1/Rida/Celf1/Tirap/Fus/Tnrc6b/Hnrnpm/Vim/Pcid2/Traf2/Rock2/Samd4b/Cnot6l/Mlh1/Tut7/Syncrip/Carhsp1/Vegfa/Tob1/Cirbp/Ythdf3/Qk/Paip1/Larp1/Fastkd5	34
GO:0001933	negative regulation of protein phosphorylation	54/2005	352/28814	3.70269e-08	7.34427e-07	4.00176e-07	Gstp1/Apoe/Hnf4a/Dnaja1/Actb/Xbp1/Deptor/Nlrp12/Dnajc3/Hspa4/Cep85/Inca1/Ifng/Cdkn2c/Eif4g1/Adarb1/Coro1c/Mlxipl/Igf1/Hhex/Inppl1/Gstp2/Agt/Il1b/Hmgcr/Ibtk/Trib1/Gadd45b/Ppp4c/Inpp5f/Apc/Casp3/Rasip1/Spred1/Ppp4r3b/Dnajc10/Ptpn1/Dusp16/Prnp/Cblb/Ppp2ca/Kat2b/Il18/Ppp1r15b/Ptpn6/Gpd1l/Psen2/Il6/Thy1/Eng/Slc8a1/Smpd1/Pten/Cdk5rap3	54
GO:0071900	regulation of protein serine/threonine kinase activity	54/2005	352/28814	3.70269e-08	7.34427e-07	4.00176e-07	Gstp1/Apoe/Dnaja1/Actb/Cbs/Egfr/Tcim/Csf1r/Inca1/Ccnd1/Ifng/Prox1/Cdkn2c/Kit/Ddx3x/Igf1/Hhex/Flt1/Inppl1/Tirap/Gstp2/Agt/Il1b/Magi3/Hmgcr/Trib1/Pim1/Apc/Casp3/Rasip1/Mapre3/Traf2/Ptpn1/App/Dusp16/Kitl/Pdcd10/Gtpbp4/Ppp2ca/Kat2b/Fgf1/Ptpn6/Vegfa/Sos1/Thy1/Slc8a1/Ccng2/Smpd1/Stk11/Ccnl1/Hras/Pten/Nox4/Cdk5rap3	54
GO:0050684	regulation of mRNA processing	31/2005	150/28814	3.77603e-08	7.46511e-07	4.0676e-07	Hspa8/Ddx17/Rbm39/Ctr9/Hnrnpu/Adarb1/Srsf4/Celf1/Hnrnpa2b1/Safb2/Iws1/Son/Hnrnpk/Snrpa/Celf2/Tra2a/Akr1c6/Ddx5/Srsf9/Rest/Rnf20/C1qbp/Zbtb7a/Srpk1/Ythdc1/Mbnl2/Srsf2/Cirbp/Qk/Rbm15/Cpsf6	31
GO:0002526	acute inflammatory response	26/2005	112/28814	3.94337e-08	7.77038e-07	4.23394e-07	Gstp1/Ahsg/Hp/Itih4/C3/Saa1/Orm1/Saa2/Serpina1b/Crp/F2/Orm2/Vnn1/Stat3/Il1b/Selenos/Saa4/Fn1/Ighg2b/Ash1l/Cxcl1/Nlrp3/Ctnnbip1/F12/Cd163/Il6	26
GO:0036293	response to decreased oxygen levels	42/2005	243/28814	4.10461e-08	8.06166e-07	4.39265e-07	Egr1/Eno1/Cbs/Fabp1/Epas1/Ppara/Ak4/Acaa2/Chchd2/Hif1a/Alkbh5/Nfe2l2/Rora/Flt1/Ireb2/Cd38/Dpp4/Prkce/Bach1/P4hb/Ang/Arnt/Gata6/Aqp1/Rock2/Rwdd3/Rest/Smad4/Atp1b1/Bnip3/Il18/Vegfa/Ddah1/Ece1/Eng/Bcl2/Slc8a1/Ep300/Pten/Ubqln1/Egln1/Tek	42
GO:0007264	small GTPase mediated signal transduction	62/2005	431/28814	4.35509e-08	8.49808e-07	4.63045e-07	Apoa1/Apoc3/Apoe/Cgnl1/Ulk1/Arhgef12/Ralgapa2/Map4k4/Arhgap35/Igf1/Rock1/Rgl1/F11r/Rab30/Arhgap42/Arhgap12/Rhobtb1/Synj2bp/Gdi2/Brap/Kank2/Net1/Als2/Eps8l2/Arhgap32/Stard8/Rasip1/Dlc1/Trim28/Rgl3/Rap2a/Lat/Cd2ap/Tax1bp3/Rock2/Psd3/Kitl/Erbin/Arhgdia/Cul3/Aif1/Stmn1/Cdc42ep4/Gpsm2/Cdc42bpa/Nrp1/Sh2b2/Wasf2/Cyth2/Itsn1/Rtkn/Mapre2/Arhgap31/Sos1/Chuk/Srgap1/Hras/Vav2/Stard13/Cdc42ep2/Cyfip1/Tiam1	62
GO:0009314	response to radiation	62/2005	431/28814	4.35509e-08	8.49808e-07	4.63045e-07	Egr1/Bhlhe40/Egfr/Pik3r1/Nedd4/Reep6/Tafa2/Usp2/Ddb1/Crebbp/Hif1a/Ccnd1/Kit/Id2/Usp1/Nipbl/Nsmce3/N4bp1/Cop1/Tank/Mapk14/Bcl3/Kars/Per2/Ap1s2/Net1/Hmgcr/Trp53inp1/Atxn1/Hmgn1/Creb1/Casp3/Pnp/Per3/Swi5/Aqp1/App/Pcna/Bcl2l1/Ino80/Il1r1/Ptprk/Ei24/Ccdc66/Brcc3/Zmpste24/Mrnip/Xrcc6/Yap1/Tanc1/Cirbp/Sgk1/Bcl2/Meis2/Smpd1/Stk11/Cry1/Casp9/Hras/Ep300/Xrcc4/Eya3	62
GO:0034329	cell junction assembly	63/2005	441/28814	4.41207e-08	8.5814e-07	4.67584e-07	Actb/Pik3r1/Ctnnd1/Peak1/Hrg/Eif4g1/Map4k4/Phldb2/Clstn3/Coro1c/Pdlim5/Rock1/Pkp4/Afdn/Ston1/Rcc2/F11r/Agt/Il1b/Pkn2/Esam/Fn1/Actr3/Myo9a/Fmn1/Ctnnb1/S100a10/Tjp1/Dapk3/Dst/Micall2/Plxnd1/Dlc1/Adgrl2/App/Rock2/Setd5/Myo6/Ocel1/Pdpk1/Actn4/Vcl/Eef2k/Plxnb2/Ptprk/Tns1/Nrp1/Ptprd/Lrfn3/Vegfa/Ptpn11/Sdc4/Ctnna1/Ramp2/Cd9/Dlg1/Thy1/Bcl2/Slk/Pten/Plxnb1/Tek/Macf1	63
GO:0010508	positive regulation of autophagy	31/2005	151/28814	4.438e-08	8.604e-07	4.68816e-07	Xbp1/Ulk1/Trp53inp2/Hif1a/Rb1cc1/Ifng/Pik3c2a/Rock1/Hmgb1/Rnf31/Trp53inp1/Foxo1/Dcn/Ulk2/Tmem59/Mapk3/Slc25a5/Nprl2/Depdc5/Trim12c/Bnip3/Lrsam1/Ikbkg/Rnf152/Gnai3/Atg13/Fyco1/Bag3/Stk11/Larp1/Sptlc2	31
GO:0050769	positive regulation of neurogenesis	48/2005	298/28814	4.54679e-08	8.78656e-07	4.78763e-07	Trf/Apoe/Hif1a/Ifng/Kit/Id2/Srrt/Igf1/Flt1/Afdn/Cul7/Golga4/Dnm1l/Il1b/Fn1/Actr3/Man2a1/Mfn1/Ss18l2/Atxn1/Ctnnb1/Plxnd1/Vim/Serpinf1/Eef2k/Opa1/Plxnb2/Trak1/Ptprf/Nrp1/Ptprd/Bmpr2/Vegfa/Il6/Xrcc6/Synj1/Qk/Sgk1/Plxna2/Stk11/Jade2/Xrcc4/Cyfip1/Il6st/Tiam1/Plxnb1/Hdac1/Macf1	48
GO:0090181	regulation of cholesterol metabolic process	15/2005	41/28814	4.62388e-08	8.90689e-07	4.8532e-07	Serpina12/Apoe/Fdps/Scp2/Ces1g/Srebf1/Dgat2/Fmo5/Apob/Ldlr/Abcg1/Ephx2/Thrb/Fgf1/Cyp7a1	15
GO:0010810	regulation of cell-substrate adhesion	40/2005	227/28814	4.96025e-08	9.52432e-07	5.18962e-07	Apoa1/Lgals1/Onecut2/Pik3r1/Calr/Onecut1/Vtn/Peak1/Hrg/Map4k4/Phldb2/Coro1c/Rock1/Rcc2/Prkce/Skap1/Nid1/P4hb/Fn1/Net1/Spp1/Fmn1/S100a10/Dapk3/Dlc1/Actn4/Vcl/Rreb1/Ninj1/C1qbp/Nrp1/Vegfa/Ptpn11/Sdc4/Thy1/Bcl2/Slk/Pten/Tek/Macf1	40
GO:0019369	arachidonic acid metabolic process	21/2005	78/28814	5.1319e-08	9.82253e-07	5.35211e-07	Cyp2c29/Gpx4/Cyp2a5/Cyp4a14/Cyp2c70/Cyp2d9/Cyp2c55/Cyp4a12a/Cyp2b10/Cyp4f14/Cyp4a10/Cyp2g1/Cyp2c23/Cyp2c38/Cyp2u1/Cyp2c50/Mgll/Cyp2d10/Cyp2c39/Cyp2c37/Cyp2d26	21
GO:2000377	regulation of reactive oxygen species metabolic process	32/2005	160/28814	5.18382e-08	9.8904e-07	5.38909e-07	Gstp1/Gch1/Cbr1/Crp/Ppara/Aatf/Pikfyve/F2/Aldh2/Hif1a/Nfe2l2/Ripk1/Lcn2/Mapk14/Agt/Stat3/Foxo1/Eif5a/Cxcl1/App/Hk2/Bnip3/Il18/Slc30a10/Gnai3/Ptger4/Cflar/Bcl2/Plin5/Birc3/Nox4/Plcg2	32
GO:0010907	positive regulation of glucose metabolic process	16/2005	47/28814	5.38541e-08	1.02425e-06	5.58095e-07	Hnf4a/Mup1/Gck/Ppara/Ddb1/Hif1a/Dgat2/Igf1/Tcf7l2/Hmgb1/Arpp19/Foxo1/Ppp4r3b/Kat2b/Stk11/Gpld1	16
GO:0009615	response to virus	52/2005	337/28814	5.42582e-08	1.02868e-06	5.60509e-07	Ifitm3/Tkfc/Ifitm2/Hsp90aa1/Ddx17/Rnf125/Crebbp/Hif1a/Ivns1abp/Ifng/Stat2/Oasl2/Pum2/Lcn2/Ddx3x/Irf2/Mapk14/Selenok/Ifih1/Bcl3/Il1b/Ddx21/Mavs/Irf5/Ankrd17/Ncbp3/Bst2/Trim28/Zc3hav1/Nlrp3/Ifi27/Ddx58/Bcl2l1/Ifitm1/Trim12c/Lgals8/Bnip3/C1qbp/Oasl1/Polr3e/Setd2/Zmpste24/Vamp8/Nfkb1/Il6/Lgals9/Chuk/Bcl2/Trim11/Smpd1/Atg12/Trim26	52
GO:0032956	regulation of actin cytoskeleton organization	55/2005	366/28814	5.67921e-08	1.07333e-06	5.8484e-07	Apoa1/Mtss1/Cgnl1/Pik3r1/Csf1r/Dstn/Fer/Taok1/Arpc1b/Hrg/Prox1/Phldb2/Arhgap35/Rock1/F11r/Esam/Rhobtb1/Prkce/Actr3/Kank2/Mphosph8/Arf1/Fmn1/S100a10/Tjp1/Dapk3/Bst2/Dlc1/Cd2ap/Hax1/Mtpn/Rictor/Rock2/Tmsb4x/Arhgdia/Smad4/Stmn1/Fchsd2/Cdc42ep4/Nrp1/Wasf2/Capza2/Sdc4/Tgfbr1/Pfn1/Ptger4/Dlg1/Sptan1/Hras/Hcls1/Cdk10/Cdc42ep2/Cyfip1/Nox4/Tek	55
GO:0071456	cellular response to hypoxia	25/2005	107/28814	6.24393e-08	1.17637e-06	6.40979e-07	Egr1/Eno1/Cbs/Fabp1/Epas1/Ak4/Acaa2/Chchd2/Hif1a/Nfe2l2/Rora/Prkce/Bach1/P4hb/Gata6/Aqp1/Rock2/Rwdd3/Bnip3/Vegfa/Ddah1/Bcl2/Pten/Ubqln1/Egln1	25
GO:0009636	response to toxic substance	27/2005	122/28814	6.33511e-08	1.18981e-06	6.48306e-07	Ass1/Inmt/Gch1/Aldh1a1/Glyat/Gsta3/Wapl/Aldh2/Hif1a/Nfe2l2/Akr1a1/Ambp/Lcn2/Prdx1/Ttpa/Arnt/Ephx2/Pim1/Slc17a3/Mapk3/Aldh1a7/Slc30a10/Esd/Ahr/Abcb1a/Bcl2/Abcb6	27
GO:0030336	negative regulation of cell migration	47/2005	292/28814	6.39324e-08	1.19699e-06	6.52217e-07	Gstp1/Apoe/Hnf4a/Hc/Calr/Apoh/Nfe2l2/Hrg/Osbpl8/Adarb1/Idh2/Slc9a3r1/Phldb2/Coro1c/Afdn/Gstp2/Stat3/Dpp4/Synj2bp/Hmgb1/Trp53inp1/Trib1/Bst2/Dcn/Spred1/Dlc1/Ptprm/Rap2a/Emilin2/Pdcd10/Serpinf1/Arhgdia/Gtpbp4/Aif1/Rnf20/Ptprk/Mcc/Ptger4/Thy1/Eng/Bcl2/Srgap1/Stard13/Pten/Mitf/Adipor2/Mia3	47
GO:0015833	peptide transport	50/2005	320/28814	6.49101e-08	1.21152e-06	6.60135e-07	Fgb/Mgst1/Hnf4a/Fga/Mup1/Aacs/Gck/Fgg/Glud1/S100a8/S100a9/Srebf1/Pfkfb2/Hif1a/Ifng/Tfr2/Slc9a3r1/Ptpmt1/Cd38/Kif5b/Pfkl/Agt/Il1b/Tcf7l2/Slco1b2/Prkce/Per2/Hmgcr/Abcg1/Hadh/Oga/Sri/Chd7/Aqp1/Glrx/Ppp3ca/Rest/Foxa2/Dynll1/Slc16a2/C2cd2l/Osbp/Itsn1/Pde1c/Ptpn11/Il6/Ptger4/Tcirg1/Ncoa6/Gpld1	50
GO:0052548	regulation of endopeptidase activity	54/2005	358/28814	6.58337e-08	1.22496e-06	6.67455e-07	Serpina1e/Serpina1c/Serpina3k/Ahsg/Serpina1a/Serpina12/Serpina1b/Serpinb1c/Serpina1d/Fabp1/S100a8/Herpud1/Serpina3m/Kng1/Vtn/Nlrp12/Xiap/Serpinc1/S100a9/Fetub/Serping1/Hrg/Serpina11/Hspa1b/Ddx3x/Igf1/Kng2/Agt/Stat3/Gpi1/Hmgb1/Dlc1/Rffl/Pcid2/Nlrp3/Aqp1/App/Rock2/Serpinf1/Rest/Nrd1/Ppp2ca/Igbp1/Serpina10/Psenen/Cast/Psme2/Timp3/Vegfa/Il6/Psma3/Cflar/Casp9/Hdac1	54
GO:0048015	phosphatidylinositol-mediated signaling	33/2005	170/28814	6.84464e-08	1.26964e-06	6.91802e-07	Serpina12/Egfr/Pik3r1/Xbp1/Nedd4/Csf1r/F2/Car8/Pik3c2a/Slc9a3r1/Igf1/Flt1/Erbb3/Agt/Fn1/Inpp5f/Dcn/Hax1/Kbtbd2/Il18/Plcb4/Ptpn6/C1qbp/Prex2/Vegfa/Mydgf/Cd160/Synj1/Ube3a/Hcls1/Pten/Plxnb1/Tek	33
GO:0055076	transition metal ion homeostasis	29/2005	138/28814	6.99995e-08	1.29445e-06	7.05323e-07	Trf/Hpx/Ftl1/Fth1/Hamp/Epas1/Hjv/Hif1a/Ifng/Tfr2/Steap4/Atp6v1g1/Lcn2/Ireb2/Slc30a9/Frrs1/Slc39a14/Sco2/App/Prnp/Smad4/Slc30a10/Cp/Ttc7/Cox19/Egln1/Abcb6/Steap2/Btbd9	29
GO:0051222	positive regulation of protein transport	50/2005	321/28814	7.17754e-08	1.32322e-06	7.20999e-07	Fgb/Fga/Aacs/Gck/Fgg/Glud1/Pik3r1/Xbp1/Pfkfb2/Hif1a/Ifng/Ywhae/Igf1/Cd38/Ubr5/Kif5b/Mapk14/Dnm1l/Mavs/Tcf7l2/Prkce/Ang/Actr3/Pcm1/Arf1/Abcg1/Hnrnpm/Trim28/Oga/Sri/Cd2ap/App/Pdcd10/Glrx/Prnp/Pcnt/Dynll1/C2cd2l/Osbp/Vamp8/Il6/Ptger4/Tomm7/Bag3/Ncoa6/Hras/Vamp2/Hcls1/Gpld1/Tek	50
GO:0045923	positive regulation of fatty acid metabolic process	16/2005	48/28814	7.55685e-08	1.38889e-06	7.5678e-07	Apoa1/Hnf4a/Mid1ip1/Fabp1/Ppara/Nr4a3/Srebf1/Apoa5/Elovl5/Mlxipl/Lpgat1/Agt/Il1b/Apoc2/Mlycd/Plin5	16
GO:0061045	negative regulation of wound healing	20/2005	73/28814	7.72721e-08	1.41587e-06	7.71481e-07	Fgb/Apoe/Fga/Fgg/Plg/Kng1/Apoh/F2/Serping1/Pros1/Hrg/Phldb2/Cpb2/Kng2/Klkb1/Hmgcr/F11/F12/Cd9/Pten	20
GO:0002181	cytoplasmic translation	24/2005	101/28814	8.08183e-08	1.47635e-06	8.04434e-07	Rps28/Rps29/Rpl6/Rpl38/Rplp1/Rpl36/Rpl41/Rpl39/Rplp0/Hnrnpu/Aars/Rpl18a/Rpl22/Rpl30/Rps21/Rpl18/Pkm/Eif3m/Rps23/Rpl11/Syncrip/Paip1/Rpl15/Rpl13a	24
GO:0006470	protein dephosphorylation	42/2005	249/28814	8.34073e-08	1.5188e-06	8.27565e-07	Hsp90b1/Ppp2r5e/Ptpmt1/Itga1/Mfhas1/Ywhae/Rock1/Ppm1l/Nceh1/Arpp19/Ppp4c/Dlc1/Ptprm/Ppp4r3b/Mtmr4/Calm1/Ptpn1/Dusp16/Rock2/Ctdp1/Ppp3ca/Ppp2ca/Igbp1/Ptprf/Ptprk/Ppp1r15b/Ptpn6/Ppp6r3/Bod1l/Ptprd/Ptpn11/Dusp11/Calm2/Fbxw11/Ppm1j/Bcl2/Smpd1/Stk11/Pten/Ppp2r1b/Eya3/Mtmr3	42
GO:1903322	positive regulation of protein modification by small protein conjugation or removal	30/2005	147/28814	8.36476e-08	1.5188e-06	8.27565e-07	Ubb/Arrdc3/Hamp/Xiap/Ctr9/Wbp1l/Ddx3x/Nsmce3/Tank/Chfr/Spsb4/Trib1/Arnt/Fgfr3/Rwdd3/Cblb/Cul3/Prickle1/Rnf20/Fzr1/Amer1/Ube3a/Ube2n/Wdr48/Cry1/Pten/Ubqln1/Birc3/Fbxo33/Cdk5rap3	30
GO:0050708	regulation of protein secretion	48/2005	304/28814	8.51968e-08	1.54227e-06	8.40353e-07	Fgb/Apoe/Hnf4a/Fga/Mup1/Aacs/Gck/Fgg/Glud1/Srebf1/Pfkfb2/Hif1a/Ifng/Idh2/Ptpmt1/Igf1/Cd38/Cyp51/Kif5b/Pfkl/Dnm1l/Il1b/Tcf7l2/Prkce/Per2/Ang/Hmgcr/Arf1/Abcg1/Hadh/Oga/Sri/Cd2ap/Glrx/Ppp3ca/Rest/Foxa2/Dynll1/C2cd2l/Osbp/Pde1c/Ptpn11/Vamp8/Il6/Ptger4/Tcirg1/Ncoa6/Gpld1	48
GO:1902105	regulation of leukocyte differentiation	50/2005	323/28814	8.76114e-08	1.58122e-06	8.61575e-07	Hsp90aa1/Pik3r1/Xbp1/Cebpb/Cd1d1/Rbp1/Csf1r/Klf10/Zfp36l2/Ifng/Ripk1/Id2/Vnn1/Hmgb1/Trib1/Ctnnb1/Creb1/Tob2/Apc/Apcs/Ppp2r3c/Pnp/Fgfr3/Pcid2/Nlrp3/Hax1/Asxl2/Zap70/Kitl/Ikzf1/Tbx21/Ctnnbip1/Ninj1/Il18/Ptpn6/Zbtb7a/Clec2d/Il6/Xrcc6/Zfp609/Lgals9/Cd40lg/Sos1/Pck1/Ppargc1b/Hcls1/Zmiz1/Mitf/Zfp35/Zfpm1	50
GO:0035967	cellular response to topologically incorrect protein	25/2005	109/28814	9.20489e-08	1.65633e-06	9.02503e-07	Hspa8/Pik3r1/Xbp1/Herpud1/Sdf2l1/Dnajc3/Ccnd1/Nfe2l2/Ifng/Pdia6/Hspa1b/Selenos/Amfr/Hspa1a/Ddrgk1/Dnajc10/Ptpn1/Cul3/Derl2/Tmem33/Bag3/Dnajb14/Ep300/Yod1/Cdk5rap3	25
GO:2000146	negative regulation of cell motility	48/2005	305/28814	9.43919e-08	1.69342e-06	9.22713e-07	Gstp1/Apoe/Hnf4a/Hc/Calr/Apoh/Nfe2l2/Hrg/Osbpl8/Adarb1/Idh2/Slc9a3r1/Phldb2/Coro1c/Afdn/Gstp2/Stat3/Dpp4/Synj2bp/Hmgb1/Trp53inp1/Trib1/Bst2/Dcn/Spred1/Dlc1/Ptprm/Rap2a/Emilin2/Pdcd10/Serpinf1/Arhgdia/Gtpbp4/Aif1/Rnf20/Ptprk/Ctnna1/Mcc/Ptger4/Thy1/Eng/Bcl2/Srgap1/Stard13/Pten/Mitf/Adipor2/Mia3	48
GO:0010634	positive regulation of epithelial cell migration	31/2005	156/28814	9.70826e-08	1.73651e-06	9.46191e-07	Atp5b/Calr/Hif1a/Nfe2l2/Ifng/Prox1/Pik3c2a/Map4k4/Lcn2/Igf1/Agt/Gpi1/Sparc/Prkce/Hmgb1/Epb41l4b/Sp1/Map2k3/Aqp1/Rock2/Rreb1/Fgf1/Nrp1/Bmpr2/Vegfa/Mapre2/Ctsh/Pfn1/Gpld1/Tek/Plcg2	31
GO:0048525	negative regulation of viral process	24/2005	102/28814	9.87618e-08	1.75718e-06	9.57452e-07	Ifitm3/Ifitm2/Zfp36/Crebbp/Prox1/Oasl2/N4bp1/Ifih1/Mavs/Resf1/Mphosph8/Slpi/Bst2/Apcs/Trim28/Zc3hav1/Ly6e/Tasor/Ifitm1/Trim12c/Srpk1/Oasl1/Trim11/Trim26	24
GO:0046879	hormone secretion	55/2005	372/28814	9.88229e-08	1.75718e-06	9.57452e-07	Fgb/Hnf4a/Fga/Mup1/Aacs/Gck/Fgg/Glud1/Srebf1/Pfkfb2/Hif1a/Ifng/Tfr2/Ptpmt1/Cd38/Kif5b/Pfkl/Agt/Il1b/Tcf7l2/Prkce/Per2/Snap23/Hmgcr/Abcg1/Tmf1/Spp1/Creb1/Inhba/Hadh/Oga/Sri/Chd7/Aqp1/Glrx/Ppp3ca/Rest/Smad4/Foxa2/Dynll1/Slc16a2/C2cd2l/Osbp/P2ry1/Itsn1/Pde1c/Ptpn11/Vamp8/Il6/Ptger4/Tcirg1/Ncoa6/Cry1/Vamp2/Gpld1	55
GO:0042886	amide transport	53/2005	353/28814	1.0119e-07	1.79396e-06	9.77496e-07	Fgb/Mgst1/Hnf4a/Fga/Mup1/Aacs/Gck/Fgg/Glud1/S100a8/S100a9/Srebf1/Pfkfb2/Hif1a/Ifng/Aqp9/Tfr2/Slc9a3r1/Ptpmt1/Cd38/Kif5b/Pfkl/Agt/Il1b/Tcf7l2/Slco1b2/Prkce/Per2/Hmgcr/Abcg1/Hadh/Oga/Sri/Chd7/Aqp1/Glrx/Ppp3ca/Gltpd2/Rest/Foxa2/Dynll1/Slc16a2/C2cd2l/Osbp/Itsn1/Pde1c/Ptpn11/Il6/Ptger4/Tcirg1/Abcb1a/Ncoa6/Gpld1	53
GO:0002920	regulation of humoral immune response	16/2005	49/28814	1.04969e-07	1.85549e-06	1.01102e-06	Hpx/C3/C6/C4bp/Serping1/Cfi/Cfh/Cd55/Il1b/Cfhr2/Susd4/Cd59b/Gata6/Ppp2r3c/Ptpn6/C1qbp	16
GO:0048017	inositol lipid-mediated signaling	33/2005	173/28814	1.05654e-07	1.86211e-06	1.01463e-06	Serpina12/Egfr/Pik3r1/Xbp1/Nedd4/Csf1r/F2/Car8/Pik3c2a/Slc9a3r1/Igf1/Flt1/Erbb3/Agt/Fn1/Inpp5f/Dcn/Hax1/Kbtbd2/Il18/Plcb4/Ptpn6/C1qbp/Prex2/Vegfa/Mydgf/Cd160/Synj1/Ube3a/Hcls1/Pten/Plxnb1/Tek	33
GO:0050796	regulation of insulin secretion	35/2005	190/28814	1.08508e-07	1.90682e-06	1.03899e-06	Hnf4a/Mup1/Aacs/Gck/Glud1/Srebf1/Pfkfb2/Hif1a/Ifng/Ptpmt1/Cd38/Kif5b/Pfkl/Il1b/Tcf7l2/Prkce/Per2/Hmgcr/Abcg1/Hadh/Oga/Sri/Glrx/Ppp3ca/Rest/Foxa2/Dynll1/C2cd2l/Osbp/Pde1c/Ptpn11/Il6/Tcirg1/Ncoa6/Gpld1	35
GO:0007159	leukocyte cell-cell adhesion	56/2005	383/28814	1.11057e-07	1.94592e-06	1.0603e-06	Gstp1/Ass1/Lgals1/Hsp90aa1/S100a8/Fgl1/Xbp1/Cebpb/Cd1d1/Hsph1/S100a9/Ppara/Nr4a3/Ifng/Cfh/Igf1/Rock1/Vnn1/Selenok/Cd55/F11r/Il1b/Dpp4/Skap1/Hmgb1/Wnk1/Cd59b/Jam2/Arg1/Casp3/Pnp/Nlrp3/Zap70/Ikzf1/Prnp/Clec4g/Tbx21/Cblb/Aif1/Lgals8/Il18/Ptpn6/Sdc4/Il6/Zfp609/Lgals9/Cd160/Cd40lg/Dlg1/Pck1/Thy1/Zmiz1/Zfp35/Il6st/Flot2/Mia3	56
GO:0030218	erythrocyte differentiation	30/2005	149/28814	1.1462e-07	2.00252e-06	1.09114e-06	Hba-a2/Hba-a1/Klf13/Epas1/Cebpg/Zfp36/Hif1a/Kit/Id2/Mfhas1/Hspa1b/Mapk14/Stat3/Hspa1a/Brd1/Exoc6/Inhba/Casp3/Sp1/Rps14/Ikzf1/Slc25a5/Uba5/Zbtb7a/Vegfa/Kmt2e/Hcls1/Zfpm1/Cdk5rap3/Sp3	30
GO:0002790	peptide secretion	47/2005	298/28814	1.19685e-07	2.08495e-06	1.13605e-06	Fgb/Hnf4a/Fga/Mup1/Aacs/Gck/Fgg/Glud1/S100a8/S100a9/Srebf1/Pfkfb2/Hif1a/Ifng/Tfr2/Ptpmt1/Cd38/Kif5b/Pfkl/Agt/Il1b/Tcf7l2/Prkce/Per2/Hmgcr/Abcg1/Hadh/Oga/Sri/Chd7/Aqp1/Glrx/Ppp3ca/Rest/Foxa2/Dynll1/Slc16a2/C2cd2l/Osbp/Itsn1/Pde1c/Ptpn11/Il6/Ptger4/Tcirg1/Ncoa6/Gpld1	47
GO:0038061	NIK/NF-kappaB signaling	26/2005	118/28814	1.21228e-07	2.10572e-06	1.14737e-06	Egfr/Calr/Nlrp12/Tcim/Crebbp/Ddx3x/Prdx1/Tirap/Agt/Il1b/Hmgb1/Pdcd4/Nlrp3/Traf2/App/Glrx/Actn4/Il18/Zfp91/Ikbkg/Chuk/Fbxw11/Ep300/Nr3c2/Birc3/Tek	26
GO:0006957	complement activation, alternative pathway	9/2005	15/28814	1.28004e-07	2.21701e-06	1.20801e-06	C9/C3/C8a/Cfb/Hc/Cfi/Cfh/Susd4/C8b	9
GO:0010676	positive regulation of cellular carbohydrate metabolic process	18/2005	62/28814	1.30178e-07	2.24819e-06	1.225e-06	Hnf4a/Mup1/Gck/Ppara/Ddb1/Hif1a/Dgat2/Igf1/Tcf7l2/Prkce/Hmgb1/Arpp19/Foxo1/Ppp4r3b/Kat2b/P2ry1/Stk11/Gpld1	18
GO:0034620	cellular response to unfolded protein	22/2005	89/28814	1.3138e-07	2.26245e-06	1.23276e-06	Hspa8/Pik3r1/Xbp1/Herpud1/Dnajc3/Ccnd1/Nfe2l2/Ifng/Pdia6/Hspa1b/Selenos/Amfr/Hspa1a/Ddrgk1/Dnajc10/Ptpn1/Derl2/Tmem33/Bag3/Ep300/Yod1/Cdk5rap3	22
GO:0150117	positive regulation of cell-substrate junction organization	13/2005	33/28814	1.31982e-07	2.26633e-06	1.23488e-06	Pik3r1/Hrg/Map4k4/Rock1/Fmn1/S100a10/Nrp1/Vegfa/Ptpn11/Sdc4/Mapre2/Thy1/Tek	13
GO:0045862	positive regulation of proteolysis	53/2005	357/28814	1.46574e-07	2.49445e-06	1.35918e-06	Apoe/Eno1/Hspa8/S100a8/Xbp1/Herpud1/Angptl8/Ctnnd1/S100a9/Myh9/Ifng/Rnf144b/Hspa1b/Ddx3x/Cop1/Tank/Stat3/Il1b/Hspa1a/Hmgb1/Chfr/Trib1/S100a10/Clu/Ddrgk1/Rnf217/Dlc1/Oga/Nlrp3/App/Rock2/Sumo2/Rest/Nrd1/Ppp2ca/Prickle1/Psenen/Psme2/Arih1/Psen2/F12/Fzr1/Rnf139/Ctsh/Cflar/Fbxw11/Wdr48/Pacsin3/Casp9/Pten/Ubqln1/Zyg11b/Gpld1	53
GO:0006457	protein folding	32/2005	167/28814	1.46928e-07	2.49445e-06	1.35918e-06	Hsp90b1/Dnaja1/Clpx/Hspa8/Hsp90aa1/Hsph1/Calr/Sdf2l1/Dnajc3/Fkbp4/Hspa4/Ppib/Hspa1b/Cct8/Cct3/Ahsa1/Tcp1/Canx/Hspa1a/Pfdn6/P4hb/Ppil2/Prdx4/Clu/Pfdn2/Dnajc10/Nktr/Fkbp9/Dnajb14/Cct6a/Cct4/Bag5	32
GO:0009267	cellular response to starvation	32/2005	167/28814	1.46928e-07	2.49445e-06	1.35918e-06	Alb/Gabarapl1/Mup1/Gck/Xbp1/Ulk1/Comt/Ppara/Srebf1/Klf10/Nfe2l2/Pik3c2a/Pdk4/Tcf7l2/Slc38a3/Fcor/Foxa3/Rnase4/Foxo1/Lamp2/Ehmt2/Asns/Mapk3/Nprl2/Depdc5/Rnf152/Pck1/Usp33/Bcl2/Rrp8/Map1lc3b/Mtmr3	32
GO:1905952	regulation of lipid localization	32/2005	167/28814	1.46928e-07	2.49445e-06	1.35918e-06	Apoa1/Fitm1/C3/Apoe/Mup1/Eprs/Scp2/Crp/Ppara/Ces1g/Apoa5/Osbpl8/Cyp8b1/Agt/Il1b/Apob/Apoc1/Dbi/Abcg1/Tmf1/Spp1/Asxl2/Apoc2/Plin2/Apoc4/Dennd5b/Atp8a1/Ptpn11/Plin5/Cry1/Abca3/Xrcc4	32
GO:0006879	cellular iron ion homeostasis	19/2005	69/28814	1.48857e-07	2.52009e-06	1.37315e-06	Trf/Hpx/Ftl1/Fth1/Hamp/Hjv/Hif1a/Ifng/Tfr2/Steap4/Atp6v1g1/Lcn2/Ireb2/Frrs1/Slc39a14/Smad4/Ttc7/Egln1/Steap2	19
GO:0050673	epithelial cell proliferation	65/2005	476/28814	1.49418e-07	2.52248e-06	1.37445e-06	Apoa1/Mtss1/Apoe/Lrg1/Serpinb1c/Egfr/Fgl1/Xbp1/Cebpb/Nr4a3/Apoh/Zfp36/Ccnd1/Ifng/Prox1/Kit/Id2/Igf1/Flt1/Rida/Cyp7b1/Cpb2/Igfbp4/Pura/Stat3/Sparc/Tcf7l2/Synj2bp/Hmgb1/Ang/Nfib/Klf9/Hmgn1/Ctnnb1/Arg1/Lgr4/Apc/Tgm1/Ptprm/Sp1/Fgfr3/Aggf1/Rictor/Pdcd10/Serpinf1/Rreb1/Fgf1/Ptprk/Il18/Bmpr2/Vegfa/Mydgf/Il6/Mcc/Tgfbr1/Yap1/Dlg1/Chuk/Cflar/Eng/Stk11/Wdr48/Hras/Pten/Tek	65
GO:0009152	purine ribonucleotide biosynthetic process	30/2005	151/28814	1.56014e-07	2.62646e-06	1.43111e-06	Acly/Eno1/Atp5b/Atp5k/Ppat/Pklr/Ppara/Atp5c1/Ak4/Mthfd1/Paics/Atp5g2/Papss2/Pdk4/Stat3/Ak2/Pdhb/Pank3/Pnp/Pkm/Nme6/Dnajc30/Mpc1/Bcl2l1/Mlycd/Papss1/Atic/Acat1/Pdk2/Pdhx	30
GO:0001655	urogenital system development	56/2005	387/28814	1.57987e-07	2.65223e-06	1.44515e-06	Mtss1/Cyp4a14/Egr1/Hc/Ctnnd1/Cyp4a12a/Hs3st3b1/Gsta3/Fkbp4/Rxra/Ifng/Id2/Cyp4a10/Cfh/Igf1/Cyp7b1/Agt/Hs2st1/Sec61a1/Nid1/Arid5b/Kank2/Spp1/Fmn1/Ctnnb1/Tiparp/Lgr4/Apc/Plxnd1/Aqp1/Serpinf1/Ctnnbip1/Pcnt/Smad4/Fgf1/Schip1/Dync2h1/Il6ra/Nrp1/Nfia/Odc1/Ahr/Vegfa/Zmpste24/Amer1/Tgfbr1/Yap1/C1galt1/Dlg1/Cflar/Ube3a/Bcl2/Stk11/Pten/Pds5a/Tek	56
GO:0030100	regulation of endocytosis	40/2005	237/28814	1.65121e-07	2.76429e-06	1.50621e-06	Trf/Apoc3/C3/Apoe/Nedd4/Hamp/Vtn/Ap2m1/Tfr2/Rock1/Ston1/Dnm1l/Synj2bp/Apoc1/Arf1/Pip5k1c/Arhgap21/Hnrnpk/Clu/Cd2ap/Ptpn1/Apoc2/App/Actn4/Ppp3ca/Bcl2l1/Eef2k/Vamp4/Lrsam1/Vegfa/Itsn1/Aak1/Vamp8/Synj1/Smpd1/Pacsin3/Scyl2/Pten/Btbd9/Plcg2	40
GO:0006164	purine nucleotide biosynthetic process	32/2005	168/28814	1.69525e-07	2.83012e-06	1.54208e-06	Acly/Eno1/Atp5b/Atp5k/Ppat/Pklr/Ppara/Atp5c1/Ak4/Mthfd1/Paics/Atp5g2/Papss2/Oasl2/Pdk4/Stat3/Ak2/Pdhb/Pank3/Pnp/Pkm/Nme6/Dnajc30/Prps1/Mpc1/Bcl2l1/Mlycd/Papss1/Atic/Acat1/Pdk2/Pdhx	32
GO:0040013	negative regulation of locomotion	51/2005	340/28814	1.80292e-07	3.00153e-06	1.63548e-06	Gstp1/Apoe/Hnf4a/Hc/Arrdc3/Calr/Apoh/Nfe2l2/Hrg/Osbpl8/Adarb1/Idh2/Slc9a3r1/Phldb2/Coro1c/Afdn/Gstp2/Stat3/Dpp4/Synj2bp/Hmgb1/Trp53inp1/Trib1/Bst2/Dcn/Spred1/Dlc1/Ptprm/Rap2a/Emilin2/Pdcd10/Serpinf1/Arhgdia/Gtpbp4/Aif1/Rnf20/Ptprk/Nrp1/Ctnna1/Mcc/Sema6a/Ptger4/Thy1/Eng/Bcl2/Srgap1/Stard13/Pten/Mitf/Adipor2/Mia3	51
GO:0014065	phosphatidylinositol 3-kinase signaling	28/2005	136/28814	1.83964e-07	3.05422e-06	1.66419e-06	Serpina12/Egfr/Pik3r1/Xbp1/Nedd4/F2/Pik3c2a/Slc9a3r1/Igf1/Flt1/Erbb3/Agt/Fn1/Dcn/Hax1/Kbtbd2/Il18/Ptpn6/C1qbp/Prex2/Vegfa/Mydgf/Cd160/Ube3a/Hcls1/Pten/Plxnb1/Tek	28
GO:2001242	regulation of intrinsic apoptotic signaling pathway	33/2005	177/28814	1.8497e-07	3.06244e-06	1.66867e-06	Ubb/Dnaja1/Eno1/S100a8/Xbp1/Herpud1/Hsph1/S100a9/Hif1a/Nfe2l2/Ivns1abp/Slc9a3r1/Ptpmt1/Ddx3x/Vnn1/Dnm1l/Selenos/P4hb/Hnrnpk/Clu/Rps7/Ptpn1/Bcl2l1/Rpl11/Opa1/Ei24/Ikbkg/Ndufs3/Sfpq/Bcl2/Ubqln1/Hdac1/Bag5	33
GO:0072376	protein activation cascade	11/2005	24/28814	1.9261e-07	3.16603e-06	1.72511e-06	Fgb/Fga/Fgg/Serpinc1/Apoh/F2/Klkb1/Fn1/F11/F12/Rasal2	11
GO:0045940	positive regulation of steroid metabolic process	15/2005	45/28814	1.92703e-07	3.16603e-06	1.72511e-06	Apoa1/Apoe/Stard4/Fdps/Scp2/Ces1g/Srebf1/Scd1/Ifng/Apoa5/Igf1/Agt/Abcg1/Fgf1/Cyp7a1	15
GO:0006469	negative regulation of protein kinase activity	36/2005	203/28814	1.92806e-07	3.16603e-06	1.72511e-06	Gstp1/Apoe/Dnaja1/Actb/Deptor/Dnajc3/Cep85/Inca1/Ifng/Cdkn2c/Adarb1/Coro1c/Hhex/Inppl1/Gstp2/Agt/Il1b/Hmgcr/Trib1/Gadd45b/Apc/Casp3/Rasip1/Spred1/Ptpn1/Dusp16/Cblb/Kat2b/Ptpn6/Psen2/Il6/Thy1/Slc8a1/Smpd1/Pten/Cdk5rap3	36
GO:0071322	cellular response to carbohydrate stimulus	31/2005	161/28814	2.04182e-07	3.34369e-06	1.82191e-06	Apoc3/Mup1/Aacs/Zbtb20/Xbp1/Hif1a/Ptpmt1/Mlxipl/Igf1/Kif5b/Calcrl/Tcf7l2/Slc39a14/Prkce/Hmgcr/Abcg1/Sri/Ppp3ca/Smad4/Ppp2ca/Foxa2/Dynll1/C2cd2l/Osbp/Pde1c/Nfkb1/Pck1/Ncoa6/Cyp7a1/Nox4/Gpld1	31
GO:0001952	regulation of cell-matrix adhesion	27/2005	129/28814	2.13052e-07	3.47947e-06	1.8959e-06	Onecut2/Pik3r1/Onecut1/Peak1/Hrg/Map4k4/Phldb2/Coro1c/Rock1/Rcc2/Skap1/Fmn1/S100a10/Dapk3/Dlc1/Vcl/Ninj1/Nrp1/Vegfa/Ptpn11/Sdc4/Thy1/Bcl2/Slk/Pten/Tek/Macf1	27
GO:0006275	regulation of DNA replication	28/2005	137/28814	2.16017e-07	3.51833e-06	1.91707e-06	Lpin1/Egfr/Smarca5/Wapl/Brpf3/Cacybp/Inppl1/Jade1/Ankrd17/Smc3/Ino80d/Actl6a/Ehmt2/Atrx/Pcna/Gtpbp4/Ino80/Cst3/Chrac1/Zbtb38/Zmpste24/Il6/Polg2/Jade2/Hras/Pds5a/Mettl4/Ciz1	28
GO:0002703	regulation of leukocyte mediated immunity	47/2005	304/28814	2.19085e-07	3.55485e-06	1.93697e-06	Hpx/C3/Hspa8/Cd1d1/Shld2/C4bp/Fer/Ifng/Lamp1/Kit/Cd55/Il1b/Ddx21/Mavs/Dpp4/Hmgb1/Cd226/Ighg2b/Susd4/Azgp1/Arg1/Bst2/Cxcl1/Pnp/Nlrp3/Traf2/Ddx58/Pdpk1/Clec4g/Tbx21/Mlh1/Il1r1/Cd84/Il18/Ptpn6/Stxbp2/Ahr/Vamp8/H2-D1/Clec2d/Il6/Lgals9/Cd160/H2-Q1/Klrc2/H2-Q6/Plcg2	47
GO:0048193	Golgi vesicle transport	44/2005	276/28814	2.19442e-07	3.55485e-06	1.93697e-06	Insig1/Myo1b/Sec31a/Sec23b/Vamp5/Lamp1/Mia2/Trip11/Pitpnb/Arcn1/Gopc/Golga4/Lman1/Kdelr2/Rint1/Arf1/Exoc6/Gga1/Tmed9/Zw10/Sec22b/Ccdc93/Cul3/Copa/Tfg/Preb/Vamp4/Kif1c/Bet1/Copz2/Exoc5/Yipf5/Rnf139/Ehd3/Stx17/Cog2/Bet1l/Sec13/Vamp2/Chic2/Krt18/Mia3/Steap2/Macf1	44
GO:0001558	regulation of cell growth	63/2005	461/28814	2.24701e-07	3.62128e-06	1.97317e-06	Cth/Ahsg/Apoe/Hnf4a/Eno1/Egfr/Xbp1/Hamp/Ulk1/Fdps/Ppara/Osgin1/F2/Cda/Hrg/Cdkn2c/Eif4g1/H3f3b/Clstn3/Hspa1b/Ddx3x/Igf1/Afdn/Cd38/Igfbp4/Jade1/Golga4/Agt/Smarca2/Hspa1a/Fn1/Actr3/Hnrnpk/Inhba/Bst2/Mtpn/Ulk2/Nme6/Ctdp1/Rnf6/Smad4/Ino80/Derl2/Sertad2/Ei24/Nrp1/Bmpr2/Vegfa/Mgll/Tgfbr1/Ndufs3/Yap1/Sema6a/Cirbp/Sgk1/Bcl2/Stk11/Pttg1/Zmat3/Cyfip1/Adipor2/Macf1/Nr3c1	63
GO:2001236	regulation of extrinsic apoptotic signaling pathway	32/2005	170/28814	2.24748e-07	3.62128e-06	1.97317e-06	Gstp1/Fgb/Fga/Fgg/Deptor/Rb1cc1/Ripk1/Hspa1b/Ddx3x/Igf1/Gstp2/Agt/Il1b/G0s2/Hspa1a/Inhba/Dapk3/Rffl/Traf2/Bcl2l1/Timp3/Nrp1/Psen2/Vegfa/Ctnna1/Tgfbr1/Yap1/Cflar/Bcl2/Pten/Ppp2r1b/Eya3	32
GO:0018108	peptidyl-tyrosine phosphorylation	49/2005	324/28814	2.42189e-07	3.89186e-06	2.1206e-06	Hpx/Hnf4a/Egfr/Hsph1/Vtn/Ctnnd1/Csf1r/Fer/Itk/Hrg/Ifng/Kit/Igf1/Flt1/Erbb3/Agt/Prkce/Clk3/Inpp5f/Fgfr3/Hax1/Rictor/Ptpn1/App/Zap70/Kitl/Prnp/Mapk3/Cblb/Jak1/Wee1/Txk/Il18/Osbp/Ptpn6/Il6ra/Nrp1/Psen2/Vegfa/Ptpn11/Il6/Ptger4/Thy1/Stk11/Hcls1/Il6st/Nox4/Tek/Plcg2	49
GO:0030521	androgen receptor signaling pathway	14/2005	40/28814	2.46673e-07	3.95334e-06	2.1541e-06	Dnaja1/Ddx17/Fkbp4/Igf1/Safb2/Tmf1/Rnf6/Ddx5/Zbtb7a/Ube3a/Ep300/Ncor2/Zmiz1/Hdac1	14
GO:0007266	Rho protein signal transduction	28/2005	138/28814	2.53185e-07	4.04693e-06	2.20509e-06	Apoa1/Apoc3/Apoe/Arhgef12/Arhgap35/Rock1/F11r/Arhgap42/Synj2bp/Kank2/Net1/Eps8l2/Arhgap32/Stard8/Rasip1/Dlc1/Tax1bp3/Rock2/Arhgdia/Cul3/Stmn1/Cdc42ep4/Nrp1/Rtkn/Chuk/Srgap1/Stard13/Cdc42ep2	28
GO:1903362	regulation of cellular protein catabolic process	41/2005	250/28814	2.5875e-07	4.12489e-06	2.24758e-06	Apoe/Ubb/Hsp90aa1/Xbp1/Herpud1/Hamp/Rnf144b/Hspa1b/N4bp1/Cop1/Smarcc1/Hspa1a/Ldlr/Chfr/Tmf1/Trib1/Clu/Ddrgk1/Vps11/Rnf217/Usp25/Rps7/Sumo2/Rpl11/Usp7/Prickle1/Psme2/Ubxn1/Arih1/Psen2/Fzr1/Rnf139/Amer1/Trim39/Ube3a/Anks1/Pten/Ubqln1/Zyg11b/Cdk5rap3/Bag5	41
GO:0048660	regulation of smooth muscle cell proliferation	33/2005	180/28814	2.77745e-07	4.416e-06	2.40619e-06	Gstp1/Apoe/Egr1/Pik3r1/Comt/Nr4a3/Hif1a/Hpgd/Ifng/Id2/Igf1/Flt1/Gstp2/Agt/Calcrl/Tcf7l2/Ang/Hmgcr/Pdcd4/Trib1/Ctnnb1/Ctnnbip1/Nampt/Aif1/Il18/Il6ra/Bmpr2/Vegfa/Il6/Xrcc6/Gnai3/Ndrg2/Pten	33
GO:0002573	myeloid leukocyte differentiation	40/2005	242/28814	2.91678e-07	4.6253e-06	2.52024e-06	Trf/Fasn/Pik3r1/Cebpb/Rbp1/Csf1r/Klf10/Ifng/Ripk1/Kit/Id2/Hhex/Ireb2/Mapk14/Trib1/Ctnnb1/Creb1/Tob2/Ostm1/Apc/Apcs/Fgfr3/Hax1/Asxl2/App/Kitl/Ikzf1/Ctnnbip1/Ninj1/Zbtb7a/Psen2/Vegfa/Clec2d/Tcirg1/Ppargc1b/Chuk/Hcls1/Mitf/Zfpm1/Sp3	40
GO:0018212	peptidyl-tyrosine modification	49/2005	327/28814	3.21234e-07	5.08057e-06	2.76831e-06	Hpx/Hnf4a/Egfr/Hsph1/Vtn/Ctnnd1/Csf1r/Fer/Itk/Hrg/Ifng/Kit/Igf1/Flt1/Erbb3/Agt/Prkce/Clk3/Inpp5f/Fgfr3/Hax1/Rictor/Ptpn1/App/Zap70/Kitl/Prnp/Mapk3/Cblb/Jak1/Wee1/Txk/Il18/Osbp/Ptpn6/Il6ra/Nrp1/Psen2/Vegfa/Ptpn11/Il6/Ptger4/Thy1/Stk11/Hcls1/Il6st/Nox4/Tek/Plcg2	49
GO:0045071	negative regulation of viral genome replication	17/2005	59/28814	3.26581e-07	5.15157e-06	2.807e-06	Ifitm3/Ifitm2/Prox1/Oasl2/N4bp1/Ifih1/Mavs/Resf1/Mphosph8/Slpi/Bst2/Trim28/Zc3hav1/Tasor/Ifitm1/Srpk1/Oasl1	17
GO:0030072	peptide hormone secretion	45/2005	290/28814	3.53651e-07	5.56398e-06	3.03171e-06	Fgb/Hnf4a/Fga/Mup1/Aacs/Gck/Fgg/Glud1/Srebf1/Pfkfb2/Hif1a/Ifng/Tfr2/Ptpmt1/Cd38/Kif5b/Pfkl/Agt/Il1b/Tcf7l2/Prkce/Per2/Hmgcr/Abcg1/Hadh/Oga/Sri/Chd7/Aqp1/Glrx/Ppp3ca/Rest/Foxa2/Dynll1/Slc16a2/C2cd2l/Osbp/Itsn1/Pde1c/Ptpn11/Il6/Ptger4/Tcirg1/Ncoa6/Gpld1	45
GO:0051170	import into nucleus	33/2005	182/28814	3.61954e-07	5.67975e-06	3.09479e-06	Htatip2/Hnf4a/Hspa8/Pik3r1/Xbp1/Ifng/Txnip/Ubr5/Mapk14/Agt/Stat3/Bcl3/Mavs/Kpna2/Trim28/Heatr3/Ppp3ca/Ddx5/Tnpo1/Ppp2ca/Prickle1/Nup153/Ei24/Tnpo3/Sqstm1/Il6/Mdfic/Bag3/Sec13/Kpna4/Hcls1/Hikeshi/Tek	33
GO:0048285	organelle fission	66/2005	498/28814	3.63354e-07	5.68687e-06	3.09867e-06	Lpin1/Ubb/Pex11a/Acox1/Calr/Smarca5/Zwint/Riok2/Cep85/Hnrnpu/Naa50/Zfp207/Mau2/Stat2/Nipbl/Coro1c/Hspa1b/Igf1/Spin1/Cul7/Cks2/Cltc/Dnm1l/Il1b/Tnks/Reep3/Psmd13/Mis12/Nek2/Hspa1a/Smc1a/Top2b/Smc3/Chfr/Actr3/Mfn1/Apc/Ywhah/Dcn/Zw10/Ing2/Fgfr3/Champ1/Pcid2/Nme6/Ehmt2/Atrx/Ubr2/Ctdp1/Tasor/Mlh1/Cul3/Ino80/Dis3l2/Rad21/Bnip3/Mief1/Mtfr1/Eml4/Fzr1/Abraxas2/Baz1b/Pttg1/Anapc15/Pds5a/Mtfr1l	66
GO:0055072	iron ion homeostasis	22/2005	94/28814	3.67756e-07	5.74081e-06	3.12806e-06	Trf/Hpx/Ftl1/Fth1/Hamp/Epas1/Hjv/Hif1a/Ifng/Tfr2/Steap4/Atp6v1g1/Lcn2/Ireb2/Frrs1/Slc39a14/Smad4/Cp/Ttc7/Egln1/Steap2/Btbd9	22
GO:0000302	response to reactive oxygen species	34/2005	191/28814	3.80088e-07	5.91795e-06	3.22458e-06	Gstp1/Hba-a1/Gch1/Aldh3a2/Fabp1/Egfr/Hsph1/Nr4a3/Fer/Hif1a/Nfe2l2/Ambp/Ripk1/Lcn2/Prdx1/Net1/Casp3/Aqp1/Pdcd10/Glrx/Mapk3/Bnip3/Ptprk/Ppp1r15b/Il6/Lig1/Pdk2/Ppargc1b/Chuk/Bcl2/Slc8a1/Kpna4/Prdx3/Nqo1	34
GO:0010594	regulation of endothelial cell migration	32/2005	174/28814	3.88734e-07	6.03693e-06	3.28941e-06	Apoe/Atp5b/Calr/Apoh/Hif1a/Nfe2l2/Hrg/Prox1/Pik3c2a/Lcn2/Igf1/Agt/Gpi1/Sparc/Synj2bp/Hmgb1/Dcn/Spred1/Ptprm/Sp1/Map2k3/Rock2/Pdpk1/Pdcd10/Serpinf1/Fgf1/Nrp1/Bmpr2/Vegfa/Stard13/Gpld1/Tek	32
GO:0000209	protein polyubiquitination	41/2005	254/28814	3.99585e-07	6.18945e-06	3.37252e-06	Traf5/Nedd4/Hamp/Hectd1/Rnf125/Rnf144b/Ddx3x/Pnkp/Ubr5/Tnks/Amfr/Cul1/Chfr/Rnf31/Ppil2/Spsb4/Ctnnb1/Rnf217/Rffl/Ube2e3/Traf2/Ifi27/Rnf6/Cul3/Rnf20/Trim12c/Zfp91/Arih1/Ube2v1/Lrsam1/Rnf152/Smurf2/Ube2e2/Ube3a/Fbxw11/Bcl2/Ube2n/Jade2/Anapc13/Fbxl7/Birc3	41
GO:0031398	positive regulation of protein ubiquitination	26/2005	125/28814	4.03774e-07	6.23826e-06	3.39911e-06	Ubb/Arrdc3/Hamp/Xiap/Ctr9/Wbp1l/Ddx3x/Nsmce3/Chfr/Spsb4/Trib1/Fgfr3/Cblb/Cul3/Prickle1/Rnf20/Fzr1/Amer1/Ube3a/Ube2n/Cry1/Pten/Ubqln1/Birc3/Fbxo33/Cdk5rap3	26
GO:0045766	positive regulation of angiogenesis	33/2005	183/28814	4.12449e-07	6.33969e-06	3.45438e-06	C3/Lrg1/Hc/Xbp1/C6/Btg1/Hif1a/Angptl3/Nfe2l2/Flt1/Cela1/Stat3/Il1b/Hmgb1/Tjp1/Gata6/Sp1/Pkm/Aggf1/Aqp1/Hk2/Emilin2/Jak1/Fgf1/Ninj1/Nrp1/Vegfa/Mydgf/Ddah1/Ctsh/Ramp2/Eng/Tek	33
GO:1904018	positive regulation of vasculature development	33/2005	183/28814	4.12449e-07	6.33969e-06	3.45438e-06	C3/Lrg1/Hc/Xbp1/C6/Btg1/Hif1a/Angptl3/Nfe2l2/Flt1/Cela1/Stat3/Il1b/Hmgb1/Tjp1/Gata6/Sp1/Pkm/Aggf1/Aqp1/Hk2/Emilin2/Jak1/Fgf1/Ninj1/Nrp1/Vegfa/Mydgf/Ddah1/Ctsh/Ramp2/Eng/Tek	33
GO:1901990	regulation of mitotic cell cycle phase transition	47/2005	311/28814	4.31704e-07	6.61873e-06	3.60642e-06	Egfr/Ddb1/Zwint/Riok2/Crebbp/Taok1/Ccnd1/Zfp36l2/Cdkn2c/Zfp207/Eif4g1/Cdk2ap2/Id2/Ddx3x/Rcc2/Jade1/Ankrd17/Foxo4/Rint1/Chfr/Kank2/Rrm1/Inhba/Apc/Foxn3/Zw10/Pcid2/App/Cul3/Ppp2ca/Ino80/Aif1/Rad21/Psme2/Ptpn6/Fzr1/Brcc3/Kmt2e/Mrnip/Mepce/Trim39/Dlg1/Ube2e2/Bcl2/Anapc15/Pten/Cdk5rap3	47
GO:0072522	purine-containing compound biosynthetic process	32/2005	175/28814	4.44358e-07	6.7954e-06	3.70269e-06	Acly/Eno1/Atp5b/Atp5k/Ppat/Pklr/Ppara/Atp5c1/Ak4/Mthfd1/Paics/Atp5g2/Papss2/Oasl2/Pdk4/Stat3/Ak2/Pdhb/Pank3/Pnp/Pkm/Nme6/Dnajc30/Prps1/Mpc1/Bcl2l1/Mlycd/Papss1/Atic/Acat1/Pdk2/Pdhx	32
GO:0071333	cellular response to glucose stimulus	29/2005	150/28814	4.55566e-07	6.94911e-06	3.78644e-06	Apoc3/Mup1/Aacs/Zbtb20/Xbp1/Hif1a/Ptpmt1/Mlxipl/Igf1/Kif5b/Tcf7l2/Slc39a14/Prkce/Hmgcr/Abcg1/Sri/Ppp3ca/Smad4/Ppp2ca/Foxa2/Dynll1/C2cd2l/Osbp/Pde1c/Pck1/Ncoa6/Cyp7a1/Nox4/Gpld1	29
GO:0006986	response to unfolded protein	25/2005	118/28814	4.64838e-07	7.0726e-06	3.85373e-06	Hspa8/Hsp90aa1/Pik3r1/Xbp1/Herpud1/Hsph1/Manf/Dnajc3/Ccnd1/Nfe2l2/Ifng/Pdia6/Hspa1b/Selenos/Amfr/Hspa1a/Ddrgk1/Dnajc10/Ptpn1/Derl2/Tmem33/Bag3/Ep300/Yod1/Cdk5rap3	25
GO:0044772	mitotic cell cycle phase transition	58/2005	420/28814	4.72481e-07	7.17073e-06	3.9072e-06	Egfr/Ddb1/Zwint/Riok2/Crebbp/Taok1/Ccnd1/Zfp36l2/Cdkn2c/Zfp207/Eif4g1/Cdk2ap2/Id2/Ddx3x/Cks2/Rcc2/Jade1/Ankrd17/Foxo4/Rint1/Bach1/Chfr/Kank2/Rrm1/Arpp19/Inhba/Apc/Foxn3/Zw10/Pcid2/Calm1/App/Ctdp1/Ppp3ca/Cul3/Ppp2ca/Ino80/Aif1/Rad21/Psme2/Ptpn6/Fzr1/Brcc3/Kmt2e/Mrnip/Taf2/Mepce/Trim39/Dlg1/Abcb1a/Calm2/Ube2e2/Bcl2/Ccng2/Anapc15/Fbxl7/Pten/Cdk5rap3	58
GO:0045926	negative regulation of growth	42/2005	265/28814	4.81213e-07	7.28487e-06	3.96939e-06	Cth/Ahsg/Hnf4a/Eno1/Ulk1/Ppara/Osgin1/Cda/Hif1a/Hrg/Cdkn2c/Hspa1b/Ddx3x/Agt/Smarca2/Tcf7l2/Wwc2/Hspa1a/Actr3/Inhba/Apc/Bst2/Fgfr3/Ulk2/Nme6/Ctdp1/Rnf6/Smad4/Sertad2/Ei24/Nrp1/Bmpr2/Ndufs3/Sema6a/Meis1/Cirbp/Bcl2/Stk11/Zmat3/Pten/Adipor2/Wwc1	42
GO:1901987	regulation of cell cycle phase transition	56/2005	401/28814	5.14123e-07	7.76351e-06	4.23019e-06	Egfr/Tcim/Ddb1/Zwint/Riok2/Crebbp/Taok1/Ccnd1/Zfp36l2/Prox1/Cdkn2c/Zfp207/Eif4g1/Cdk2ap2/Id2/Ddx3x/Mapk14/Rcc2/Jade1/Ankrd17/Foxo4/Rint1/Chfr/Kank2/Mn1/Rrm1/Inhba/Apc/Foxn3/Zw10/Pcid2/App/Cul3/Ppp2ca/Ino80/Aif1/Rad21/Psme2/Ptpn6/Fzr1/Brcc3/Kmt2e/Ptpn11/Mrnip/Mepce/Trim39/Cirbp/Dlg1/Ube2e2/Bcl2/Cry1/Cdk10/Anapc15/Pten/Cdk5rap3/Plcg2	56
GO:1901888	regulation of cell junction assembly	37/2005	220/28814	5.16723e-07	7.78321e-06	4.24093e-06	Pik3r1/Peak1/Hrg/Eif4g1/Map4k4/Phldb2/Clstn3/Coro1c/Pdlim5/Rock1/Rcc2/F11r/Agt/Il1b/Actr3/Fmn1/S100a10/Tjp1/Dapk3/Dlc1/Adgrl2/App/Rock2/Setd5/Vcl/Eef2k/Nrp1/Ptprd/Lrfn3/Vegfa/Ptpn11/Sdc4/Thy1/Slk/Pten/Tek/Macf1	37
GO:0007162	negative regulation of cell adhesion	47/2005	313/28814	5.21322e-07	7.83286e-06	4.26798e-06	Gstp1/Apoa1/Ass1/Lgals1/Fgg/Atp5b/Fgl1/Pik3r1/Cebpb/Kng1/Ppara/Hrg/Phldb2/Coro1c/Erbb3/Rcc2/Kng2/Hmgb1/Wnk1/Jam2/Arg1/Casp3/Nat8f2/Plxnd1/Dlc1/Actn4/Prnp/Podxl/Clec4g/Tbx21/Cblb/Gtpbp4/Plxnb2/Ptpn6/Vegfa/Ptpn11/Sdc4/Nat8f1/Sema6a/Lgals9/Cd9/Dlg1/Plxna2/Pten/Zfp35/Plxnb1/Mia3	47
GO:0046887	positive regulation of hormone secretion	31/2005	168/28814	5.43952e-07	8.15249e-06	4.44214e-06	Fgb/Fga/Aacs/Gck/Fgg/Glud1/Pfkfb2/Hif1a/Tfr2/Cd38/Kif5b/Tcf7l2/Prkce/Abcg1/Tmf1/Spp1/Creb1/Oga/Sri/Glrx/Smad4/Dynll1/C2cd2l/Osbp/P2ry1/Itsn1/Ptpn11/Vamp8/Ptger4/Ncoa6/Gpld1	31
GO:0042157	lipoprotein metabolic process	27/2005	135/28814	5.56421e-07	8.31863e-06	4.53267e-06	Apoa1/Apoc3/Apoe/Nmt1/Angptl8/Ulk1/Nmt2/Ppara/Apom/Pigp/Rb1cc1/Dgat2/Apoa5/Abhd17a/Abhd17b/Selenok/Apob/Zdhhc14/Zdhhc5/Apoc1/Ldlr/Mttp/Dbi/Pigk/Zdhhc18/Atg13/Atg12	27
GO:0048771	tissue remodeling	35/2005	203/28814	5.68025e-07	8.47105e-06	4.61572e-06	Trf/Ahsg/Cbs/Plg/Hamp/Epas1/Csf1r/Hif1a/Hrg/Pbrm1/Pdk4/Igf1/Rock1/Def8/Cd38/Cela1/Agt/Spp1/Ctnnb1/Lgr4/Rspo3/Fgfr3/Chd7/Rock2/Ppp3ca/Il18/Bmpr2/Ahr/Vegfa/Il6/Ptger4/Tcirg1/Ppargc1b/Mitf/Nox4	35
GO:1903037	regulation of leukocyte cell-cell adhesion	50/2005	343/28814	5.71133e-07	8.49631e-06	4.62948e-06	Gstp1/Ass1/Lgals1/Hsp90aa1/Fgl1/Xbp1/Cebpb/Cd1d1/Hsph1/Ppara/Nr4a3/Ifng/Igf1/Vnn1/Selenok/Cd55/Il1b/Dpp4/Skap1/Hmgb1/Wnk1/Cd59b/Arg1/Casp3/Pnp/Nlrp3/Zap70/Ikzf1/Prnp/Clec4g/Tbx21/Cblb/Aif1/Lgals8/Il18/Ptpn6/Sdc4/Il6/Zfp609/Lgals9/Cd160/Cd40lg/Dlg1/Pck1/Thy1/Zmiz1/Zfp35/Il6st/Flot2/Mia3	50
GO:0030968	endoplasmic reticulum unfolded protein response	18/2005	68/28814	5.99933e-07	8.85896e-06	4.82708e-06	Pik3r1/Xbp1/Herpud1/Dnajc3/Ccnd1/Nfe2l2/Ifng/Pdia6/Selenos/Amfr/Ddrgk1/Dnajc10/Ptpn1/Derl2/Tmem33/Ep300/Yod1/Cdk5rap3	18
GO:0050994	regulation of lipid catabolic process	18/2005	68/28814	5.99933e-07	8.85896e-06	4.82708e-06	Apoa1/Apoc3/Fabp1/Apoh/Etfbkmt/Idh1/Angptl3/Apoa5/Il1b/Prkce/Apoc1/Ldlr/Dbi/Apoc2/Mlycd/Lonp2/Plin5/Gpld1	18
GO:0097006	regulation of plasma lipoprotein particle levels	18/2005	68/28814	5.99933e-07	8.85896e-06	4.82708e-06	Apoa1/Apoc3/Apoe/Crp/Apom/Ces1g/Dgat2/Apoa5/Apob/Apoc1/Ldlr/Mttp/Arf1/Abcg1/Hnrnpk/Apoc2/Gpihbp1/Gpld1	18
GO:0071331	cellular response to hexose stimulus	29/2005	152/28814	6.08159e-07	8.95842e-06	4.88127e-06	Apoc3/Mup1/Aacs/Zbtb20/Xbp1/Hif1a/Ptpmt1/Mlxipl/Igf1/Kif5b/Tcf7l2/Slc39a14/Prkce/Hmgcr/Abcg1/Sri/Ppp3ca/Smad4/Ppp2ca/Foxa2/Dynll1/C2cd2l/Osbp/Pde1c/Pck1/Ncoa6/Cyp7a1/Nox4/Gpld1	29
GO:0045017	glycerolipid biosynthetic process	36/2005	213/28814	6.4788e-07	9.49806e-06	5.17532e-06	Apoa1/Lpin1/Thrsp/Apoc3/C3/Lpin2/Pik3r1/Srebf1/Fabp5/Pigp/Dgat2/Pik3c2a/Ptpmt1/Crls1/Inppl1/Lpgat1/Abhd4/Tcf7l2/Pisd/Ldlr/Chpt1/Ang/Chkb/Pip5k1c/Smg1/Etnk1/Pigk/Cish/Dgka/Ttc7/Chka/Pck1/Plin5/Plpp1/Gpld1/Plcg2	36
GO:0007030	Golgi organization	27/2005	136/28814	6.48681e-07	9.49806e-06	5.17532e-06	Vcpip1/Atp8b1/Trip11/Cltc/Rab30/Lman1/Hook1/Pde4dip/Arhgap21/Tmed9/Zw10/Sec22b/Pdcd10/Mapk3/Vamp4/Dync2h1/Bet1/Rab2a/Yipf5/Akap9/Ehd3/Stx17/Cog2/Fam174b/Hikeshi/Bag5/Syne1	27
GO:0042445	hormone metabolic process	37/2005	222/28814	6.49535e-07	9.49806e-06	5.17532e-06	Ttr/Hsd3b5/Adh1/Egr1/Aldh1a1/Sult2a8/Scp2/Cyp2c55/Rbp1/Hsd17b10/Comt/Atp1a1/Rdh16f2/Hif1a/Cyp1a2/Retsat/Papss2/Igf1/Akr1d1/Agt/Hsd11b1/Tcf7l2/Spp1/Arnt/Tiparp/Akr1c6/Rest/Schip1/Slc16a2/Hsd3b3/Yipf5/Zmpste24/Ptpn11/Nfkb1/Ece1/Rdh16/Nr3c1	37
GO:0002793	positive regulation of peptide secretion	26/2005	128/28814	6.54984e-07	9.5545e-06	5.20607e-06	Fgb/Fga/Aacs/Gck/Fgg/Glud1/S100a8/S100a9/Pfkfb2/Hif1a/Tfr2/Cd38/Kif5b/Tcf7l2/Prkce/Abcg1/Oga/Sri/Glrx/Dynll1/C2cd2l/Osbp/Itsn1/Ptger4/Ncoa6/Gpld1	26
GO:0006606	protein import into nucleus	32/2005	178/28814	6.58732e-07	9.58591e-06	5.22318e-06	Hnf4a/Hspa8/Pik3r1/Xbp1/Ifng/Txnip/Ubr5/Mapk14/Agt/Stat3/Bcl3/Mavs/Kpna2/Trim28/Heatr3/Ppp3ca/Ddx5/Tnpo1/Ppp2ca/Prickle1/Nup153/Ei24/Tnpo3/Sqstm1/Il6/Mdfic/Bag3/Sec13/Kpna4/Hcls1/Hikeshi/Tek	32
GO:0071326	cellular response to monosaccharide stimulus	29/2005	153/28814	7.01046e-07	1.0177e-05	5.54527e-06	Apoc3/Mup1/Aacs/Zbtb20/Xbp1/Hif1a/Ptpmt1/Mlxipl/Igf1/Kif5b/Tcf7l2/Slc39a14/Prkce/Hmgcr/Abcg1/Sri/Ppp3ca/Smad4/Ppp2ca/Foxa2/Dynll1/C2cd2l/Osbp/Pde1c/Pck1/Ncoa6/Cyp7a1/Nox4/Gpld1	29
GO:2001237	negative regulation of extrinsic apoptotic signaling pathway	23/2005	105/28814	7.10752e-07	1.02931e-05	5.60849e-06	Gstp1/Fgb/Fga/Fgg/Rb1cc1/Ripk1/Hspa1b/Ddx3x/Igf1/Gstp2/Il1b/Hspa1a/Rffl/Bcl2l1/Nrp1/Psen2/Vegfa/Ctnna1/Tgfbr1/Yap1/Cflar/Bcl2/Eya3	23
GO:0032200	telomere organization	28/2005	145/28814	7.32208e-07	1.05783e-05	5.76392e-06	Hsp90aa1/Hnrnpu/H3f3b/Pnkp/Cct8/Cct3/Hnrnpa2b1/Tcp1/Tnks/Nek2/Smc6/Hspa1a/Ctnnb1/Ino80d/Hat1/Actl6a/Tprkb/Smg1/Atrx/Pcna/Mapk3/Ino80/Tep1/Xrcc6/Cct6a/Xrcc4/Exosc10/Cct4	28
GO:0002253	activation of immune response	60/2005	446/28814	7.36769e-07	1.06187e-05	5.78591e-06	C9/C3/C8a/Cfb/Hc/Hsp90aa1/C6/Crp/C4bp/Nr4a3/Themis/Serping1/Itk/Ifng/Cfi/Cfh/Cd38/Cd55/Il1b/Mavs/Skap1/Usp12/Hmgb1/C4b/Wnk1/Cfhr2/Cd226/Rnf31/Ighg2b/Susd4/Cd59b/Apcs/Matr3/Zap70/Prnp/Cblb/Txk/Trim12c/Ptpn6/C1qbp/Usp9x/Sh2b2/Psen2/Ikbkg/C8b/Mbl1/Eif2b5/Xrcc6/Sfpq/Cd160/Thy1/C1qb/Bcl2/Klrc2/Stk11/Ube2n/Hras/Trbc2/Gpld1/Plcg2	60
GO:0050810	regulation of steroid biosynthetic process	20/2005	83/28814	7.50486e-07	1.07905e-05	5.87953e-06	Insig2/Apoe/Egr1/Stard4/Fdps/Scp2/Insig1/Atp1a1/Ces1g/Srebf1/Ifng/Prox1/Igf1/Apob/Abcg1/Rest/Fgf1/Nfkb1/Cyp7a1/Nr3c1	20
GO:0048659	smooth muscle cell proliferation	33/2005	188/28814	7.78631e-07	1.11684e-05	6.08547e-06	Gstp1/Apoe/Egr1/Pik3r1/Comt/Nr4a3/Hif1a/Hpgd/Ifng/Id2/Igf1/Flt1/Gstp2/Agt/Calcrl/Tcf7l2/Ang/Hmgcr/Pdcd4/Trib1/Ctnnb1/Ctnnbip1/Nampt/Aif1/Il18/Il6ra/Bmpr2/Vegfa/Il6/Xrcc6/Gnai3/Ndrg2/Pten	33
GO:0062014	negative regulation of small molecule metabolic process	22/2005	98/28814	7.90555e-07	1.13125e-05	6.16395e-06	Insig2/Serpina12/Apoc3/Apoe/Mup1/Gck/Insig1/Ppara/Etfbkmt/Cda/Prox1/Dgat2/Stat3/Apoc1/Dbi/Rest/Nfkb1/Il6/Plin5/Cry1/Ep300/Cyp7a1	22
GO:0031639	plasminogen activation	11/2005	27/28814	8.27517e-07	1.17852e-05	6.42156e-06	Fgb/Fga/Eno1/Fgg/Apoh/Cpb2/Klkb1/Ctsz/S100a10/F11/F12	11
GO:0045723	positive regulation of fatty acid biosynthetic process	11/2005	27/28814	8.27517e-07	1.17852e-05	6.42156e-06	Apoa1/Hnf4a/Mid1ip1/Srebf1/Apoa5/Elovl5/Mlxipl/Lpgat1/Agt/Il1b/Apoc2	11
GO:0032103	positive regulation of response to external stimulus	61/2005	458/28814	8.40442e-07	1.1941e-05	6.50645e-06	Hpx/C3/Lgals1/Camk1d/Hsp90aa1/S100a8/Cebpb/Calr/S100a9/Apoh/Srebf1/Csf1r/Hrg/Ifng/F7/Lamp1/Ripk1/Pum2/Cpb2/Tirap/Dnm1l/Il1b/Mavs/Dpp4/Ankrd17/Kars/Ldlr/Fn1/Hmgb1/Wnk1/Cd226/Rnf31/Ighg2b/Pdcd4/Arg1/Cxcl1/Zc3hav1/Matr3/App/Emilin2/Mapk3/Aif1/Ninj1/Txk/Trim12c/C1qbp/Nrp1/Bmpr2/Lrsam1/Oasl1/Vegfa/Vamp8/Il6/Xrcc6/Ptger4/Lgals9/Ddt/Sfpq/Cd160/Klrc2/Plcg2	61
GO:0043484	regulation of RNA splicing	30/2005	163/28814	8.71237e-07	1.23494e-05	6.72894e-06	Hspa8/Pik3r1/Ddx17/Rbm39/Hnrnpu/Srsf4/Celf1/Hnrnpa2b1/Son/Clk3/Fus/Hnrnpk/Celf2/Fam50a/Tra2a/Akr1c6/Ddx5/Srsf9/Rest/Hnrnph1/C1qbp/Zbtb7a/Ythdc1/Mbnl2/Srsf2/Cirbp/Qk/Ccnl1/Rbm15/Mettl4	30
GO:0002761	regulation of myeloid leukocyte differentiation	27/2005	138/28814	8.76914e-07	1.23729e-05	6.74178e-06	Pik3r1/Cebpb/Rbp1/Csf1r/Klf10/Ifng/Ripk1/Id2/Trib1/Ctnnb1/Creb1/Tob2/Apc/Apcs/Fgfr3/Hax1/Asxl2/Kitl/Ikzf1/Ctnnbip1/Ninj1/Zbtb7a/Clec2d/Ppargc1b/Hcls1/Mitf/Zfpm1	27
GO:0002699	positive regulation of immune effector process	46/2005	309/28814	8.78102e-07	1.23729e-05	6.74178e-06	Hpx/C3/Hspa8/Xbp1/C6/Cd1d1/Shld2/Nr4a3/Fer/Ifng/Lamp1/Kit/Cd55/Gpi1/Il1b/Ddx21/Mavs/Dpp4/Ankrd17/Cd226/Ighg2b/Azgp1/Arg1/Cxcl1/Pnp/Nlrp3/Traf2/Ddx58/Pdpk1/Tbx21/Mlh1/Il1r1/Cd84/Il18/Ptpn6/Stxbp2/Vamp8/H2-D1/Il6/Cd160/Pck1/H2-Q1/Klrc2/H2-Q6/Tek/Plcg2	46
GO:1902107	positive regulation of leukocyte differentiation	33/2005	189/28814	8.81134e-07	1.23729e-05	6.74178e-06	Hsp90aa1/Xbp1/Cd1d1/Csf1r/Klf10/Ifng/Ripk1/Id2/Vnn1/Hmgb1/Trib1/Creb1/Ppp2r3c/Pnp/Pcid2/Nlrp3/Hax1/Asxl2/Zap70/Kitl/Ikzf1/Ctnnbip1/Ninj1/Il18/Il6/Xrcc6/Zfp609/Lgals9/Cd40lg/Pck1/Ppargc1b/Hcls1/Zmiz1	33
GO:1903708	positive regulation of hemopoiesis	33/2005	189/28814	8.81134e-07	1.23729e-05	6.74178e-06	Hsp90aa1/Xbp1/Cd1d1/Csf1r/Klf10/Ifng/Ripk1/Id2/Vnn1/Hmgb1/Trib1/Creb1/Ppp2r3c/Pnp/Pcid2/Nlrp3/Hax1/Asxl2/Zap70/Kitl/Ikzf1/Ctnnbip1/Ninj1/Il18/Il6/Xrcc6/Zfp609/Lgals9/Cd40lg/Pck1/Ppargc1b/Hcls1/Zmiz1	33
GO:0034381	plasma lipoprotein particle clearance	13/2005	38/28814	8.97103e-07	1.25678e-05	6.84797e-06	Apoc3/Apoe/Crp/Apom/Ces1g/Dgat2/Apob/Apoc1/Ldlr/Hnrnpk/Apoc2/Gpihbp1/Gpld1	13
GO:0070371	ERK1 and ERK2 cascade	50/2005	349/28814	9.63293e-07	1.34637e-05	7.33612e-06	Trf/Gstp1/Fgb/C3/Apoe/Fga/Fgg/Egfr/Xbp1/Nlrp12/Csf1r/Zfp36l2/Slc9a3r1/Mfhas1/Igf1/Tirap/Gstp2/Agt/Il1b/Kars/Synj2bp/Fn1/Hmgb1/Hmgcr/Spred1/Fgfr3/Ptpn1/App/Mapk3/Smad4/Fgf1/Ptpn6/P2ry1/Timp3/Nrp1/Slc30a10/Vegfa/Ptpn11/Il6/Ctsh/Sema6a/Ptger4/Dlg1/Ece1/Cflar/Ndrg2/Hras/Pten/Nox4/Tek	50
GO:0051962	positive regulation of nervous system development	51/2005	359/28814	9.74055e-07	1.35825e-05	7.40087e-06	Trf/Apoe/Pik3r1/Hif1a/Ifng/Kit/Id2/Srrt/Clstn3/Igf1/Flt1/Afdn/Cul7/Golga4/Dnm1l/Il1b/Fn1/Actr3/Man2a1/Mfn1/Ss18l2/Atxn1/Ctnnb1/Plxnd1/Vim/Adgrl2/Serpinf1/Eef2k/Opa1/Plxnb2/Trak1/Ptprf/Nrp1/Ptprd/Bmpr2/Vegfa/Il6/Xrcc6/Synj1/Qk/Sgk1/Plxna2/Stk11/Jade2/Xrcc4/Cyfip1/Il6st/Tiam1/Plxnb1/Hdac1/Macf1	51
GO:0002705	positive regulation of leukocyte mediated immunity	33/2005	190/28814	9.96029e-07	1.38568e-05	7.55031e-06	Hpx/C3/Hspa8/Cd1d1/Shld2/Ifng/Lamp1/Kit/Cd55/Il1b/Ddx21/Mavs/Dpp4/Cd226/Ighg2b/Azgp1/Arg1/Cxcl1/Pnp/Nlrp3/Traf2/Ddx58/Tbx21/Mlh1/Il1r1/Il18/H2-D1/Il6/Cd160/H2-Q1/Klrc2/H2-Q6/Plcg2	33
GO:0051004	regulation of lipoprotein lipase activity	9/2005	18/28814	1.02597e-06	1.4175e-05	7.72367e-06	Apoa1/Apoc3/Angptl8/Apoh/Angptl3/Apoa5/Apoc1/Apoc2/Gpihbp1	9
GO:0070102	interleukin-6-mediated signaling pathway	9/2005	18/28814	1.02597e-06	1.4175e-05	7.72367e-06	Fer/Ctr9/Ripk1/Stat3/Smad4/Il6ra/Il6/Yap1/Il6st	9
GO:0072378	blood coagulation, fibrin clot formation	9/2005	18/28814	1.02597e-06	1.4175e-05	7.72367e-06	Fgb/Fga/Fgg/Serpinc1/Apoh/F2/Klkb1/Fn1/F11	9
GO:0046822	regulation of nucleocytoplasmic transport	26/2005	131/28814	1.04386e-06	1.43795e-05	7.83512e-06	Hnf4a/Pik3r1/Xbp1/Nedd4/Riok2/Thoc2/Ifng/Ywhae/Ubr5/Mapk14/Mavs/Tcf7l2/Iws1/Trim28/Ifi27/Ppp2ca/Nup153/Ei24/Setd2/Ptpn11/Il6/Mdfic/Bag3/Hcls1/Tek/Cpsf6	26
GO:1903035	negative regulation of response to wounding	21/2005	92/28814	1.04556e-06	1.43795e-05	7.83512e-06	Fgb/Apoe/Fga/Fgg/Plg/Kng1/Apoh/F2/Serping1/Pros1/Hrg/Phldb2/Cpb2/Kng2/Klkb1/Hmgcr/Inpp5f/F11/F12/Cd9/Pten	21
GO:0072659	protein localization to plasma membrane	45/2005	302/28814	1.11923e-06	1.53575e-05	8.36801e-06	Actb/Egfr/Pik3r1/Hectd1/Scp2/Mrap/Csrp3/Vamp5/Ap2m1/Nectin3/Slc9a3r1/Rock1/Afdn/Cltc/Gopc/Kif5b/F11r/Golga4/Skap1/Zdhhc5/Pgrmc1/Actr3/Tspan14/Ppil2/S100a10/Gga1/Rap2a/Rock2/Prnp/Bcl2l1/Tmem59/Atp1b1/Vamp4/P2ry1/Ttc7/Sqstm1/Exoc5/Vamp8/Ehd3/Ramp2/Dlg1/Vamp2/Krt18/Flot2/Macf1	45
GO:0001503	ossification	57/2005	421/28814	1.12449e-06	1.53768e-05	8.37854e-06	Ahsg/Mtss1/Rpl38/Cbs/Cebpb/Trp53inp2/Klf10/Hif1a/Tent5a/Fndc3b/H3f3b/Id2/Nipbl/Igf1/Inppl1/Mapk14/Erh/Tcf7l2/Mn1/Spp1/Ctnnb1/Tob2/Lgr4/Thrb/Bambi/Apc/Sp1/Fgfr3/Asxl2/Clec11a/Nbr1/Txlng/Ddx5/Mapk3/Ctnnbip1/Ifitm1/Rest/Smad4/Pdlim7/Bmpr2/Ahr/Vegfa/Zmpste24/Ptpn11/Il6/Tob1/Yap1/Ptger4/Tcirg1/Ppargc1b/Bcl2/Slc8a1/Il6st/Gpld1/Plxnb1/Mia3/Sp3	57
GO:0071453	cellular response to oxygen levels	28/2005	148/28814	1.12576e-06	1.53768e-05	8.37854e-06	Egr1/Eno1/Cbs/Fabp1/Epas1/Ak4/Acaa2/Chchd2/Hif1a/Nfe2l2/Rora/Atp6v1g1/Ireb2/Prkce/Bach1/P4hb/Foxo1/Gata6/Aqp1/Rock2/Rwdd3/Bnip3/Vegfa/Ddah1/Bcl2/Pten/Ubqln1/Egln1	28
GO:0036294	cellular response to decreased oxygen levels	26/2005	132/28814	1.21471e-06	1.65543e-05	9.0201e-06	Egr1/Eno1/Cbs/Fabp1/Epas1/Ak4/Acaa2/Chchd2/Hif1a/Nfe2l2/Rora/Ireb2/Prkce/Bach1/P4hb/Gata6/Aqp1/Rock2/Rwdd3/Bnip3/Vegfa/Ddah1/Bcl2/Pten/Ubqln1/Egln1	26
GO:0008360	regulation of cell shape	29/2005	157/28814	1.21956e-06	1.65828e-05	9.03563e-06	Prpf40a/S100a13/Myh9/Csf1r/F2/Slc9a3r1/Arhgap35/Kit/F11r/Rhobtb1/Fn1/Bambi/Brwd3/Dapk3/Plxnd1/Dlc1/Arhgdia/Plxnb2/Myo10/Cdc42ep4/P2ry1/Vegfa/Zmpste24/Il6/Dlg1/Plxna2/Cdc42ep2/Cyfip1/Plxnb1	29
GO:0048638	regulation of developmental growth	55/2005	402/28814	1.2413e-06	1.68402e-05	9.17591e-06	C3/Apoe/Hamp/Ulk1/Fdps/Ppara/Prox1/Ppib/Nipbl/Igf1/Afdn/Celf1/Mapk14/Golga4/Agt/Stat3/Tcf7l2/Wwc2/Fn1/Actr3/Zfpm2/Hnrnpk/Azgp1/Creb1/Pim1/Apc/Gata6/Fgfr3/Chd7/Ulk2/App/Ikzf1/Ctdp1/Rnf6/Hopx/Gamt/Nrp1/Bmpr2/Mbd5/Ahr/Vegfa/Mgll/Zmpste24/Tgfbr1/Yap1/Sema6a/Meis1/Ptger4/Dlg1/Bcl2/Pten/Cyfip1/Wwc1/Macf1/Nr3c1	55
GO:0019432	triglyceride biosynthetic process	13/2005	39/28814	1.26e-06	1.70554e-05	9.29319e-06	Lpin1/Thrsp/Apoc3/C3/Lpin2/Srebf1/Dgat2/Lpgat1/Tcf7l2/Ldlr/Pck1/Plin5/Gpld1	13
GO:0042178	xenobiotic catabolic process	11/2005	28/28814	1.27713e-06	1.72098e-05	9.37729e-06	Gstm1/Acaa1b/Gsta1/Gstm2/Gsta2/Gstm4/Cyp2b10/Cyp1a2/Acaa1a/Gsto1/Cryz	11
GO:0051894	positive regulation of focal adhesion assembly	11/2005	28/28814	1.27713e-06	1.72098e-05	9.37729e-06	Hrg/Map4k4/Rock1/Fmn1/S100a10/Nrp1/Vegfa/Ptpn11/Sdc4/Thy1/Tek	11
GO:0070302	regulation of stress-activated protein kinase signaling cascade	35/2005	210/28814	1.28788e-06	1.73159e-05	9.43509e-06	Gstp1/Traf5/Dnaja1/Egfr/Hsph1/Taok1/Rb1cc1/Map4k4/Ripk1/Mfhas1/Prdx1/Ulk4/Tirap/Gstp2/Il1b/Magi3/Hmgb1/Hmgcr/Rell1/Gadd45b/Foxo1/Zfp110/Rap2a/Traf2/App/Dusp16/Nbr1/Pdcd10/Mapk3/Igbp1/Vegfa/Zmpste24/Mdfic/Dlg1/Hras	35
GO:0043470	regulation of carbohydrate catabolic process	16/2005	58/28814	1.37678e-06	1.84286e-05	1.00414e-05	Zbtb20/Gck/Ppp1r3b/Ppara/Hif1a/Ifng/Mlxipl/Igf1/Stat3/Hsd11b1/Hmgb1/App/Zbtb7a/Ppp1r3c/Gpd1/Ep300	16
GO:0090303	positive regulation of wound healing	16/2005	58/28814	1.37678e-06	1.84286e-05	1.00414e-05	Xbp1/S100a9/Apoh/F2/Nfe2l2/Hrg/F7/Mylk/Cpb2/Prkce/Hmgb1/Emilin2/Rreb1/F12/Ptger4/Hras	16
GO:0007249	I-kappaB kinase/NF-kappaB signaling	37/2005	229/28814	1.40707e-06	1.87921e-05	1.02395e-05	Gstp1/Cth/Traf5/S100a13/Nlrp12/Rora/Ripk1/Rock1/Tank/Tirap/Bcl3/Il1b/Ddx21/Ankrd17/Prkce/Tle1/Rnf31/Erc1/Ctnnb1/Ash1l/Ddrgk1/Lurap1l/Zc3hav1/Usp25/Usp10/Traf2/Rock2/Azi2/Trim12c/Ikbkg/Sqstm1/Trim39/Chuk/Ube2n/Clec4d/Hdac1/Plcg2	37
GO:0051258	protein polymerization	42/2005	276/28814	1.44383e-06	1.92404e-05	1.04837e-05	Fgb/Gpx4/Mtss1/Fga/Mid1ip1/Fgg/Hsp90aa1/Crp/Fkbp4/Fer/Arpc1b/Hspa1b/Dnm1l/Esam/Pde4dip/Hspa1a/Prkce/Actr3/Mphosph8/Diaph2/Fmn1/Apc/Micall2/Mapre3/Hax1/Mtpn/Rictor/Tmsb4x/Aif1/Stmn1/Fchsd2/Cdc42ep4/Capza2/Akap9/Pfn1/Dlg1/Tppp/Sgk1/Sptan1/Hcls1/Cdc42ep2/Cyfip1	42
GO:0048008	platelet-derived growth factor receptor signaling pathway	17/2005	65/28814	1.47283e-06	1.95834e-05	1.06706e-05	Nr4a3/Fer/F7/Txnip/Slc9a3r1/Ston1/Inppl1/Arid5b/Tiparp/Ptpn1/Glrx/Cblb/Schip1/Nrp1/Vegfa/Ptpn11/Pten	17
GO:0050678	regulation of epithelial cell proliferation	55/2005	405/28814	1.56653e-06	2.07833e-05	1.13244e-05	Mtss1/Apoe/Lrg1/Egfr/Xbp1/Nr4a3/Apoh/Zfp36/Ccnd1/Ifng/Prox1/Igf1/Flt1/Rida/Cyp7b1/Cpb2/Stat3/Sparc/Tcf7l2/Synj2bp/Hmgb1/Ang/Nfib/Klf9/Hmgn1/Ctnnb1/Arg1/Apc/Tgm1/Ptprm/Sp1/Fgfr3/Aggf1/Rictor/Pdcd10/Serpinf1/Rreb1/Fgf1/Ptprk/Il18/Bmpr2/Vegfa/Mydgf/Il6/Mcc/Tgfbr1/Yap1/Dlg1/Cflar/Eng/Stk11/Wdr48/Hras/Pten/Tek	55
GO:0046460	neutral lipid biosynthetic process	15/2005	52/28814	1.57379e-06	2.07879e-05	1.13269e-05	Lpin1/Thrsp/Apoc3/C3/Lpin2/Srebf1/Dgat2/Lpgat1/Tcf7l2/Ldlr/Ang/Pck1/Plin5/Plpp1/Gpld1	15
GO:0046463	acylglycerol biosynthetic process	15/2005	52/28814	1.57379e-06	2.07879e-05	1.13269e-05	Lpin1/Thrsp/Apoc3/C3/Lpin2/Srebf1/Dgat2/Lpgat1/Tcf7l2/Ldlr/Ang/Pck1/Plin5/Plpp1/Gpld1	15
GO:0006720	isoprenoid metabolic process	20/2005	87/28814	1.66593e-06	2.19566e-05	1.19638e-05	Ttr/Idi1/Adh1/Aldh3a2/Aldh1a1/Fdps/Cyp2c55/Rbp1/Amacr/Rdh16f2/Fdft1/Cyp1a2/Retsat/Phyh/Hmgcr/Pmvk/Hmgcs2/Mvd/Lss/Rdh16	20
GO:0006826	iron ion transport	16/2005	59/28814	1.76755e-06	2.3245e-05	1.26658e-05	Trf/Hpx/Fth1/Hamp/Myo1b/Hrg/Ifng/Tfr2/Steap4/Lcn2/Cltc/Slc39a14/Hsd3b3/Cp/Abcb6/Steap2	16
GO:0030308	negative regulation of cell growth	34/2005	204/28814	1.81396e-06	2.38033e-05	1.297e-05	Cth/Ahsg/Hnf4a/Eno1/Ulk1/Ppara/Osgin1/Cda/Hrg/Cdkn2c/Hspa1b/Ddx3x/Agt/Smarca2/Hspa1a/Actr3/Inhba/Bst2/Ulk2/Nme6/Ctdp1/Rnf6/Smad4/Sertad2/Ei24/Nrp1/Bmpr2/Ndufs3/Sema6a/Cirbp/Bcl2/Stk11/Zmat3/Adipor2	34
GO:0002720	positive regulation of cytokine production involved in immune response	17/2005	66/28814	1.85584e-06	2.42998e-05	1.32405e-05	Nr4a3/Kit/Cd55/Il1b/Ddx21/Mavs/Cd226/Nlrp3/Traf2/Ddx58/Tbx21/Il1r1/Il18/Il6/Cd160/Tek/Plcg2	17
GO:0070997	neuron death	58/2005	438/28814	1.86477e-06	2.43637e-05	1.32753e-05	Apoe/Ubb/Egr1/Cebpb/Foxq1/Hsph1/Cxcl2/Xiap/Ppara/Nr4a3/Hif1a/Ifng/Aars/Adarb1/Itga1/Lcn2/Igf1/Rock1/Erbb3/Agt/Stat3/Gpi1/Il1b/Ctsz/Ctnnb1/Creb1/Thrb/Clu/Casp3/Zfp110/Fgfr3/App/Pdpk1/Serpinf1/Prnp/Bcl2l1/Nenf/Rest/Bnip3/Ptprf/Il18/Psmc1/Nrp1/Slc30a10/Vegfa/Itsn1/Il6/Bcl2/Casp9/Hras/Xrcc4/Prdx3/Nqo1/Lancl1/Il6st/Egln1/Bag5/Nr3c1	58
GO:0022409	positive regulation of cell-cell adhesion	44/2005	298/28814	1.87878e-06	2.44934e-05	1.3346e-05	Fgb/Lgals1/Fga/Fgg/Hsp90aa1/Xbp1/Cd1d1/Hsph1/Nr4a3/Ifng/Igf1/Afdn/Vnn1/Selenok/Cd55/F11r/Il1b/Dpp4/Skap1/Hmgb1/Cd59b/Tjp1/Pnp/Nlrp3/Emilin2/Zap70/Ikzf1/Podxl/Jak1/Aif1/Lgals8/Myo10/Il18/Il6ra/Il6/Zfp609/Lgals9/Cd160/Cd40lg/Pck1/Thy1/Zmiz1/Il6st/Flot2	44
GO:0051100	negative regulation of binding	30/2005	169/28814	1.9081e-06	2.48218e-05	1.3525e-05	Actb/Ppara/Hspa4/Wapl/Id2/Rock1/Rsf1/Tnks/Nek2/Per2/Ctsz/Nfib/Hnrnpk/Tle5/Slpi/Sri/Ppp3ca/Carm1/Mapk3/Ctnnbip1/Rest/Gtpbp4/Ptprf/P2ry1/Tfip11/Psen2/Btaf1/Mepce/Usp33/Zfpm1	30
GO:0006699	bile acid biosynthetic process	11/2005	29/28814	1.92809e-06	2.49737e-05	1.36077e-05	Stard4/Hsd17b10/Abcd3/Ces1g/Amacr/Prox1/Cyp8b1/Akr1d1/Cyp7b1/Slc27a2/Cyp7a1	11
GO:0034367	protein-containing complex remodeling	11/2005	29/28814	1.92809e-06	2.49737e-05	1.36077e-05	Apoa1/Apoc3/Apoe/Apom/Apoa5/Apob/Apoc1/Mttp/Abcg1/Gpihbp1/Taf8	11
GO:0008654	phospholipid biosynthetic process	36/2005	223/28814	1.98058e-06	2.55985e-05	1.39481e-05	Apoa1/Lpin1/Fitm1/Idi1/Pik3r1/Fdps/Scp2/Fabp5/Pigp/Idh1/Pik3c2a/Ptpmt1/Samd8/Crls1/Inppl1/Lpgat1/Abhd4/Pisd/Chpt1/Chkb/Pip5k1c/Smg1/Serinc1/Etnk1/Pmvk/Hmgcs2/Pigk/Mvd/Osbp/Cish/Dgka/Ttc7/Chka/Agpat3/Sptlc2/Plcg2	36
GO:0120032	regulation of plasma membrane bounded cell projection assembly	34/2005	205/28814	2.03123e-06	2.61968e-05	1.42741e-05	Hnf4a/Pik3r1/Fer/Hrg/Atp8b1/Arhgap35/Kit/Coro1c/Syne2/Def8/Rcc2/Gdi2/Actr3/Eps8l2/Mphosph9/Apc/Aqp1/Map4/Podxl/Fnbp1l/Myo10/Dynll1/Cdc42ep4/Nrp1/Wasf2/Tgfbr1/Yap1/Pfn1/Atg3/Hras/Cdk10/Cdc42ep2/Cyfip1/Syne1	34
GO:0070918	primary sncRNA processing	15/2005	53/28814	2.0543e-06	2.64376e-05	1.44053e-05	Egfr/Ripk1/Pum2/Srrt/Ddx3x/Hnrnpa2b1/Stat3/Zc3h7a/Tsn/Ppp3ca/Ddx5/Tut7/Zmpste24/Il6/Ncor2	15
GO:0010866	regulation of triglyceride biosynthetic process	10/2005	24/28814	2.06349e-06	2.64426e-05	1.44081e-05	Lpin1/Thrsp/Apoc3/C3/Srebf1/Dgat2/Tcf7l2/Ldlr/Plin5/Gpld1	10
GO:0050820	positive regulation of coagulation	10/2005	24/28814	2.06349e-06	2.64426e-05	1.44081e-05	S100a9/Apoh/F2/Nfe2l2/Hrg/F7/Cpb2/Emilin2/Psen2/F12	10
GO:0033700	phospholipid efflux	8/2005	15/28814	2.23928e-06	2.86342e-05	1.56022e-05	Apoa1/Apoc3/Apoe/Apoa5/Apoc1/Abcg1/Apoc2/Abca3	8
GO:0042752	regulation of circadian rhythm	25/2005	128/28814	2.27119e-06	2.89805e-05	1.5791e-05	Alb/Hnf4a/Bhlhe40/Nr1d2/Ppara/Usp2/Ddb1/Klf10/Prox1/Zfhx3/Rora/Id2/Per2/Spsb4/Creb1/Per3/Rock2/Usp7/Usp9x/Il6/Ptger4/Sfpq/Ube3a/Fbxw11/Cry1	25
GO:0008299	isoprenoid biosynthetic process	12/2005	35/28814	2.30085e-06	2.92968e-05	1.59633e-05	Idi1/Aldh1a1/Fdps/Rbp1/Rdh16f2/Fdft1/Hmgcr/Pmvk/Hmgcs2/Mvd/Lss/Rdh16	12
GO:0048024	regulation of mRNA splicing, via spliceosome	23/2005	112/28814	2.32972e-06	2.96017e-05	1.61294e-05	Hspa8/Ddx17/Rbm39/Hnrnpu/Srsf4/Celf1/Hnrnpa2b1/Son/Hnrnpk/Celf2/Tra2a/Akr1c6/Ddx5/Srsf9/Rest/C1qbp/Zbtb7a/Ythdc1/Mbnl2/Srsf2/Cirbp/Qk/Rbm15	23
GO:0001822	kidney development	47/2005	330/28814	2.37416e-06	2.99763e-05	1.63335e-05	Mtss1/Cyp4a14/Egr1/Hc/Ctnnd1/Cyp4a12a/Hs3st3b1/Gsta3/Ifng/Id2/Cyp4a10/Cfh/Agt/Hs2st1/Sec61a1/Nid1/Arid5b/Kank2/Spp1/Fmn1/Ctnnb1/Tiparp/Lgr4/Apc/Plxnd1/Aqp1/Ctnnbip1/Pcnt/Smad4/Fgf1/Schip1/Dync2h1/Il6ra/Nrp1/Odc1/Ahr/Vegfa/Zmpste24/Amer1/Tgfbr1/Yap1/C1galt1/Dlg1/Cflar/Bcl2/Pds5a/Tek	47
GO:0071214	cellular response to abiotic stimulus	47/2005	330/28814	2.37416e-06	2.99763e-05	1.63335e-05	Got1/Egr1/Actb/Pik3r1/Nedd4/Atp1a1/Ddb1/Crebbp/Nipbl/Ddx3x/Gna11/Nsmce3/N4bp1/Tank/Mylk/Mapk14/F11r/Slc38a3/Net1/Trp53inp1/Ctnnb1/Casp3/Swi5/Aqp1/Myo6/Pcna/Bcl2l1/Arhgdia/Rest/Ino80/Ptprk/Ei24/Brcc3/Zmpste24/Ptpn11/Xrcc6/Yap1/Ptger4/Bag3/Pck1/Smpd1/Stk11/Casp9/Hras/Ep300/Pten/Gpld1	47
GO:0104004	cellular response to environmental stimulus	47/2005	330/28814	2.37416e-06	2.99763e-05	1.63335e-05	Got1/Egr1/Actb/Pik3r1/Nedd4/Atp1a1/Ddb1/Crebbp/Nipbl/Ddx3x/Gna11/Nsmce3/N4bp1/Tank/Mylk/Mapk14/F11r/Slc38a3/Net1/Trp53inp1/Ctnnb1/Casp3/Swi5/Aqp1/Myo6/Pcna/Bcl2l1/Arhgdia/Rest/Ino80/Ptprk/Ei24/Brcc3/Zmpste24/Ptpn11/Xrcc6/Yap1/Ptger4/Bag3/Pck1/Smpd1/Stk11/Casp9/Hras/Ep300/Pten/Gpld1	47
GO:0042063	gliogenesis	49/2005	350/28814	2.40331e-06	3.02807e-05	1.64994e-05	Trf/S100a8/Vtn/S100a9/Nfix/Csf1r/F2/Ifng/Ndrg1/Idh2/Id2/Igf1/Flt1/Syne2/Rnf10/Afdn/Erbb3/Ulk4/Agt/Stat3/Il1b/Tcf7l2/Ldlr/Fn1/Actr3/Nfib/Atxn1/Dbi/Ctnnb1/Creb1/Clu/Vim/Fgfr3/App/Mapk3/P2ry1/Hdac11/Eed/Ptpn11/Eif2b5/Il6/Cd9/Synj1/Tppp/Qk/Pten/Zmiz1/Il6st/Hdac1	49
GO:1902806	regulation of cell cycle G1/S phase transition	30/2005	171/28814	2.45262e-06	3.08373e-05	1.68027e-05	Egfr/Tcim/Crebbp/Ccnd1/Cdkn2c/Eif4g1/Cdk2ap2/Id2/Ddx3x/Jade1/Ankrd17/Kank2/Mn1/Rrm1/Inhba/Apc/Ppp2ca/Ino80/Aif1/Psme2/Ptpn6/Kmt2e/Mepce/Trim39/Cirbp/Dlg1/Ube2e2/Bcl2/Pten/Plcg2	30
GO:0032872	regulation of stress-activated MAPK cascade	34/2005	207/28814	2.53967e-06	3.18651e-05	1.73627e-05	Gstp1/Traf5/Dnaja1/Egfr/Hsph1/Taok1/Rb1cc1/Map4k4/Ripk1/Mfhas1/Prdx1/Ulk4/Tirap/Gstp2/Il1b/Magi3/Hmgb1/Hmgcr/Rell1/Gadd45b/Foxo1/Zfp110/Rap2a/Traf2/App/Dusp16/Nbr1/Pdcd10/Mapk3/Igbp1/Vegfa/Mdfic/Dlg1/Hras	34
GO:0010660	regulation of muscle cell apoptotic process	21/2005	97/28814	2.60551e-06	3.26232e-05	1.77757e-05	Acot1/Hspa8/Pik3r1/Apoh/Lifr/Nfe2l2/Ifng/Igf1/Agt/Hmgcr/Pdcd4/Gata6/Eif5a/Pdpk1/Smad4/Bnip3/Bag3/Qk/Cflar/Bcl2/Pten	21
GO:0003018	vascular process in circulatory system	37/2005	235/28814	2.64193e-06	3.30104e-05	1.79868e-05	Fgb/Apoe/Fga/Gch1/Fgg/Cbs/Kng1/Manf/Crp/Fabp5/Hif1a/Arhgap35/Itga1/Cps1/Rock1/Cd38/Agt/Arhgap42/Per2/Hmgcr/Tjp1/Ptprm/Rock2/Ctnnbip1/Slc16a2/Il18/P2ry1/Bmpr2/Ahr/Vegfa/Mgll/Ddah1/Ramp2/Abcb1a/Ece1/Slc8a1/Nr3c1	37
GO:0006140	regulation of nucleotide metabolic process	19/2005	82/28814	2.65259e-06	3.30749e-05	1.80219e-05	Zbtb20/Gck/Eno1/Ppara/Ak4/Cda/Hif1a/Ifng/Pdk4/Mlxipl/Igf1/Stat3/Dnajc30/App/Bcl2l1/Zbtb7a/Gpd1/Pdk2/Ep300	19
GO:0070482	response to oxygen levels	44/2005	302/28814	2.69047e-06	3.34777e-05	1.82414e-05	Egr1/Eno1/Cbs/Fabp1/Epas1/Ppara/Ak4/Acaa2/Chchd2/Hif1a/Alkbh5/Nfe2l2/Rora/Atp6v1g1/Flt1/Ireb2/Cd38/Dpp4/Prkce/Bach1/P4hb/Ang/Arnt/Foxo1/Gata6/Aqp1/Rock2/Rwdd3/Rest/Smad4/Atp1b1/Bnip3/Il18/Vegfa/Ddah1/Ece1/Eng/Bcl2/Slc8a1/Ep300/Pten/Ubqln1/Egln1/Tek	44
GO:0045639	positive regulation of myeloid cell differentiation	23/2005	113/28814	2.73428e-06	3.39245e-05	1.84848e-05	Csf1r/Klf10/Hif1a/Ifng/Ripk1/Id2/Hspa1b/Mapk14/Stat3/Hspa1a/Hmgb1/Brd1/Trib1/Creb1/Inhba/Hax1/Asxl2/Kitl/Ikzf1/Ctnnbip1/Ninj1/Ppargc1b/Hcls1	23
GO:1904950	negative regulation of establishment of protein localization	27/2005	146/28814	2.73767e-06	3.39245e-05	1.84848e-05	Apoe/Hnf4a/Dnaja1/Mup1/Hsph1/Insig1/Srebf1/Idh2/Ptpmt1/Cyp51/Gopc/Pfkl/Il1b/Hmgcr/Os9/Hadh/Erlec1/Ppp3ca/Rest/Ppp2ca/Derl2/Ei24/Pde1c/Ptpn11/Mdfic/Bag3/Yod1	27
GO:1903050	regulation of proteolysis involved in cellular protein catabolic process	35/2005	217/28814	2.78829e-06	3.44807e-05	1.87879e-05	Apoe/Ubb/Xbp1/Herpud1/Rnf144b/Hspa1b/N4bp1/Cop1/Smarcc1/Hspa1a/Chfr/Tmf1/Trib1/Clu/Ddrgk1/Rnf217/Usp25/Rps7/Sumo2/Rpl11/Usp7/Prickle1/Psme2/Ubxn1/Arih1/Psen2/Fzr1/Rnf139/Trim39/Ube3a/Anks1/Pten/Ubqln1/Zyg11b/Bag5	35
GO:0045786	negative regulation of cell cycle	51/2005	372/28814	2.8054e-06	3.46211e-05	1.88644e-05	Hnf4a/Btg1/Smarca5/Zwint/Inca1/Wapl/Taok1/Ccnd1/Hpgd/Zfp36l2/Prox1/Cdkn2c/Zfp207/Cdk2ap2/Slc9a3r1/Hhex/Mapk14/Jade1/Tnks/Nek2/Foxo4/Rint1/Chfr/Kank2/Ctnnb1/Inhba/Apc/Casp3/Foxn3/Zw10/Fgfr3/Pcid2/Nme6/Atrx/Kat2b/Rad21/Ptprk/Fzr1/Brcc3/Ptpn11/Mrnip/Trim39/Dlg1/Bcl2/Baz1b/Pttg1/Cry1/Rrp8/Anapc15/Pten/Cdk5rap3	51
GO:0042982	amyloid precursor protein metabolic process	18/2005	75/28814	2.82039e-06	3.47347e-05	1.89263e-05	Apoe/Aatf/Ifng/Igf1/Rock1/Abcg1/Gsap/Clu/Casp3/Sp1/App/Rock2/Prnp/Psenen/Psen2/Dlg1/Bace2/Flot2	18
GO:0060491	regulation of cell projection assembly	34/2005	208/28814	2.83578e-06	3.48528e-05	1.89907e-05	Hnf4a/Pik3r1/Fer/Hrg/Atp8b1/Arhgap35/Kit/Coro1c/Syne2/Def8/Rcc2/Gdi2/Actr3/Eps8l2/Mphosph9/Apc/Aqp1/Map4/Podxl/Fnbp1l/Myo10/Dynll1/Cdc42ep4/Nrp1/Wasf2/Tgfbr1/Yap1/Pfn1/Atg3/Hras/Cdk10/Cdc42ep2/Cyfip1/Syne1	34
GO:0090208	positive regulation of triglyceride metabolic process	11/2005	30/28814	2.85282e-06	3.49908e-05	1.90658e-05	Apoa1/Apoc3/Apoh/Srebf1/Dgat2/Apoa5/Tcf7l2/Ldlr/Apoc2/Plin5/Gpld1	11
GO:0000819	sister chromatid segregation	32/2005	190/28814	2.8624e-06	3.50368e-05	1.90909e-05	Smarca5/Zwint/Riok2/Wapl/Hnrnpu/Naa50/Zfp207/Mau2/Nipbl/Tnks/Mis12/Nek2/Smc1a/Top2b/Smc3/Chfr/Ctnnb1/Apc/Zw10/Champ1/Pcid2/Atrx/Cul3/Ino80/Dis3l2/Rad21/Eml4/Sfpq/Baz1b/Pttg1/Anapc15/Pds5a	32
GO:0045727	positive regulation of translation	26/2005	138/28814	2.90541e-06	3.54909e-05	1.93383e-05	Larp4b/Dnajc3/Coa3/Larp4/Rxra/Hnrnpu/Eif4g1/Ddx3x/Bcl3/Vim/Eif5a/Pkm/Usp16/Mapk3/Plxnb2/Syncrip/C1qbp/Mief1/Eif2b5/Il6/Tob1/Mrps27/Cirbp/Ythdf3/Paip1/Larp1	26
GO:0030324	lung development	37/2005	236/28814	2.92624e-06	3.56728e-05	1.94374e-05	Epas1/Hs6st1/Cyp1a2/Fndc3b/Igf1/Hhex/Tns3/Sparc/Hsd11b1/Hmgb1/Ctsz/Nfib/Man2a1/Zfpm2/Atxn1/Ctnnb1/Creb1/Thrb/Gata6/Sp1/Fgfr3/Mapk3/Hopx/Foxa2/Fgf1/Gpsm2/Bmpr2/Psen2/Vegfa/Ctsh/Yap1/Rpl13a/Ep300/Abca3/Ncor2/Hikeshi/Sp3	37
GO:0034502	protein localization to chromosome	21/2005	98/28814	3.1005e-06	3.76685e-05	2.05248e-05	Wapl/Vcpip1/Mau2/Nipbl/Cct8/Cct3/Rcc2/Tcp1/Tnks/Mis12/Zw10/Champ1/Atrx/Carm1/Tasor/Rad21/Setd2/Mrnip/Cct6a/Xrcc4/Cct4	21
GO:0043393	regulation of protein binding	35/2005	218/28814	3.10248e-06	3.76685e-05	2.05248e-05	Apoe/Actb/Vtn/Ppara/Hspa4/Rock1/Tcf7l2/Amfr/Ctsz/Actr3/Hnrnpk/Tle5/Bambi/Slpi/Plxnd1/Mapre3/App/Carm1/Rpl11/Mapk3/Cblb/Ctnnbip1/Hopx/Ppp2ca/Ptprf/Mark3/Tfip11/Psen2/Tgfbr1/Ramp2/Usp33/Ep300/Map1lc3b/Zfpm1/Tiam1	35
GO:0045833	negative regulation of lipid metabolic process	22/2005	106/28814	3.18988e-06	3.86516e-05	2.10605e-05	Insig2/Lpin1/Serpina12/Apoc3/Apoe/Mup1/Insig1/Atp1a1/Etfbkmt/Prox1/Dgat2/Il1b/Apoc1/Dbi/Apoc2/Rest/Nfkb1/Ccnc/Plin5/Stk11/Cyp7a1/Gpld1	22
GO:0031532	actin cytoskeleton reorganization	23/2005	114/28814	3.20196e-06	3.87198e-05	2.10977e-05	Lpin1/S100a9/Myh9/Csf1r/Fer/Kit/F11r/Esam/Actr3/Tjp1/Dapk3/Micall2/Rap2a/Cd2ap/Hax1/Rictor/Ptpn1/Arhgdia/Cdc42bpa/Nrp1/Sptan1/Hras/Tek	23
GO:0051384	response to glucocorticoid	19/2005	83/28814	3.21728e-06	3.8827e-05	2.11561e-05	Ass1/Hsd3b5/Pik3r1/Zfp36/Rxra/Cdo1/Hnrnpu/Zfp36l2/Hmgb1/Klf9/Aqp1/Rest/Hsd3b3/Il6/Pck1/Sgk1/Bcl2/Casp9/Nr3c1	19
GO:0006898	receptor-mediated endocytosis	40/2005	266/28814	3.42814e-06	4.12888e-05	2.24975e-05	Trf/Ifitm3/Apoc3/C3/Apoe/Atp5b/Nedd4/Hamp/Ulk1/Vtn/Pikfyve/Ap2m1/Tfr2/Cltc/Canx/Calcrl/Cltb/Synj2bp/Apoc1/Ldlr/Arf1/Pip5k1c/Hnrnpk/Siglech/Inpp5f/Clu/Cd2ap/Apoc2/App/Myo6/Fchsd2/Fnbp1l/Vegfa/Itsn1/Aak1/Ramp2/Cd9/Synj1/Scyl2/Plcg2	40
GO:2000058	regulation of ubiquitin-dependent protein catabolic process	29/2005	165/28814	3.45103e-06	4.14814e-05	2.26025e-05	Herpud1/Rnf144b/Hspa1b/N4bp1/Cop1/Smarcc1/Hspa1a/Chfr/Trib1/Clu/Ddrgk1/Rnf217/Rps7/Sumo2/Rpl11/Usp7/Prickle1/Ubxn1/Arih1/Psen2/Fzr1/Rnf139/Trim39/Ube3a/Anks1/Pten/Ubqln1/Zyg11b/Bag5	29
GO:0015914	phospholipid transport	20/2005	91/28814	3.50356e-06	4.1945e-05	2.28551e-05	Apoa1/Apoc3/Apoe/Pctp/Scp2/Apoa5/Atp8b1/Osbpl8/Pitpnb/Apoc1/Ldlr/Mttp/Dbi/Abcg1/Apoc2/Osbp/Atp8a1/Abcb1a/Abca3/Xrcc4	20
GO:1903578	regulation of ATP metabolic process	20/2005	91/28814	3.50356e-06	4.1945e-05	2.28551e-05	Apoc3/Zbtb20/Gck/Eno1/Ppara/Ak4/Hif1a/Ifng/Gadd45gip1/Cox7a1/Mlxipl/Igf1/Stat3/Dnm1l/Dnajc30/App/Bcl2l1/Zbtb7a/Gpd1/Ep300	20
GO:0110053	regulation of actin filament organization	41/2005	276/28814	3.55585e-06	4.24864e-05	2.31501e-05	Apoa1/Mtss1/Cgnl1/Pik3r1/Dstn/Fer/Arpc1b/Phldb2/Arhgap35/F11r/Esam/Prkce/Actr3/Kank2/Mphosph8/Arf1/Fmn1/S100a10/Tjp1/Dlc1/Hax1/Mtpn/Rictor/Rock2/Tmsb4x/Stmn1/Fchsd2/Cdc42ep4/Nrp1/Wasf2/Capza2/Sdc4/Tgfbr1/Pfn1/Ptger4/Dlg1/Sptan1/Hcls1/Cdc42ep2/Cyfip1/Nox4	41
GO:0072001	renal system development	48/2005	345/28814	3.60919e-06	4.30381e-05	2.34507e-05	Mtss1/Cyp4a14/Egr1/Hc/Ctnnd1/Cyp4a12a/Hs3st3b1/Gsta3/Ifng/Id2/Cyp4a10/Cfh/Agt/Hs2st1/Sec61a1/Nid1/Arid5b/Kank2/Spp1/Fmn1/Ctnnb1/Tiparp/Lgr4/Apc/Plxnd1/Aqp1/Ctnnbip1/Pcnt/Smad4/Fgf1/Schip1/Dync2h1/Il6ra/Nrp1/Nfia/Odc1/Ahr/Vegfa/Zmpste24/Amer1/Tgfbr1/Yap1/C1galt1/Dlg1/Cflar/Bcl2/Pds5a/Tek	48
GO:0000723	telomere maintenance	26/2005	140/28814	3.83318e-06	4.56187e-05	2.48568e-05	Hsp90aa1/Hnrnpu/Pnkp/Cct8/Cct3/Hnrnpa2b1/Tcp1/Tnks/Nek2/Smc6/Hspa1a/Ctnnb1/Ino80d/Actl6a/Tprkb/Smg1/Atrx/Pcna/Mapk3/Ino80/Tep1/Xrcc6/Cct6a/Xrcc4/Exosc10/Cct4	26
GO:0030323	respiratory tube development	37/2005	239/28814	3.95782e-06	4.69533e-05	2.5584e-05	Epas1/Hs6st1/Cyp1a2/Fndc3b/Igf1/Hhex/Tns3/Sparc/Hsd11b1/Hmgb1/Ctsz/Nfib/Man2a1/Zfpm2/Atxn1/Ctnnb1/Creb1/Thrb/Gata6/Sp1/Fgfr3/Mapk3/Hopx/Foxa2/Fgf1/Gpsm2/Bmpr2/Psen2/Vegfa/Ctsh/Yap1/Rpl13a/Ep300/Abca3/Ncor2/Hikeshi/Sp3	37
GO:0035196	production of miRNAs involved in gene silencing by miRNA	14/2005	49/28814	3.96095e-06	4.69533e-05	2.5584e-05	Egfr/Ripk1/Pum2/Srrt/Ddx3x/Hnrnpa2b1/Stat3/Zc3h7a/Ppp3ca/Ddx5/Tut7/Zmpste24/Il6/Ncor2	14
GO:0016050	vesicle organization	42/2005	287/28814	4.00729e-06	4.7409e-05	2.58323e-05	Insig1/Sec31a/Sec23b/Pikfyve/Hook3/Ap2m1/Eea1/Coro1c/Kif5b/Hook1/Ap1s2/Snap23/Als2/Arf1/Abcg1/Tmf1/S100a10/Creb1/Tmed9/Vps11/Cd2ap/Sec22b/Aqp1/Cul3/Fnbp1l/Osbp/Preb/Vamp4/Bet1/Agfg1/Sqstm1/Yipf5/Vamp8/Sdc4/Gnai3/Stx17/Synj1/Sec13/Bcl2/Vamp2/Abcb6/Mia3	42
GO:0051099	positive regulation of binding	32/2005	193/28814	4.03245e-06	4.76131e-05	2.59435e-05	Apoe/Eno1/Vtn/Hspa4/Ifng/Eif4g1/Igf1/Tcf7l2/Amfr/Edf1/Hmgb1/Actr3/Ctnnb1/S100a10/Bambi/H1f0/Ddrgk1/Plxnd1/Trim28/Mapre3/Calm1/App/Rpl11/Ppp2ca/Stmn1/Mark3/Lgals9/Ramp2/Usp33/Ep300/Map1lc3b/Tiam1	32
GO:0072350	tricarboxylic acid metabolic process	8/2005	16/28814	4.20415e-06	4.9543e-05	2.69951e-05	Ass1/Acly/Glud1/Asl/Idh1/Idh2/Ireb2/Cs	8
GO:0061912	selective autophagy	18/2005	77/28814	4.22009e-06	4.96335e-05	2.70444e-05	Ulk1/Rb1cc1/Rnf31/Ddrgk1/Vps13c/Ulk2/Mapk3/Slc25a5/Uba5/Lgals8/Lrsam1/Retreg2/Sqstm1/Tomm7/Atg13/Bag3/Sptlc2/Ubqln1	18
GO:0090277	positive regulation of peptide hormone secretion	24/2005	124/28814	4.23943e-06	4.97637e-05	2.71153e-05	Fgb/Fga/Aacs/Gck/Fgg/Glud1/Pfkfb2/Hif1a/Tfr2/Cd38/Kif5b/Tcf7l2/Prkce/Abcg1/Oga/Sri/Glrx/Dynll1/C2cd2l/Osbp/Itsn1/Ptger4/Ncoa6/Gpld1	24
GO:0009064	glutamine family amino acid metabolic process	16/2005	63/28814	4.52533e-06	5.3016e-05	2.88874e-05	Oat/Ass1/Got1/Glud1/Ppat/Asl/Cps1/Aldh4a1/Fpgs/Nit2/Arg1/Apc/Cad/Asns/Adhfe1/Ddah1	16
GO:0097305	response to alcohol	36/2005	231/28814	4.55143e-06	5.32181e-05	2.89976e-05	Serpina1e/Serpina1c/Hsd3b5/Adh1/Serpina1b/Aacs/Serpina1d/Aldh1a1/Ces1g/Acaca/Aldh2/Hpgd/Cdo1/F7/Igf1/Ireb2/Gramd1c/Prkce/Klf9/Trp53inp1/Hnrnpk/Ctnnb1/Creb1/Inhba/Bcl2l1/Hsd3b3/Ahr/Ctnna1/Tgfbr1/Ptger4/Sgk1/Bcl2/Larp1/Pten/Cyp7a1/Gpld1	36
GO:0045860	positive regulation of protein kinase activity	49/2005	358/28814	4.56231e-06	5.32417e-05	2.90104e-05	Hnf4a/Egr1/Hsp90aa1/Egfr/Hsph1/Tcim/Csf1r/Ccnd1/Ifng/Prox1/Osbpl8/Kit/Ddx3x/Igf1/Flt1/Erbb3/Tirap/Agt/Il1b/Magi3/Ang/Als2/Pim1/Clu/Jtb/Ppp2r3c/Map2k3/Mapre3/Lat/Traf2/Ptpn1/App/Kitl/Pdcd10/Prnp/Ppp2ca/Fgf1/Il18/Zfp91/Il6ra/Ikbkg/Vegfa/Mrnip/Sdc4/Xrcc6/Dlg1/Stk11/Hras/Nox4	49
GO:0009306	protein secretion	53/2005	399/28814	4.64303e-06	5.40787e-05	2.94665e-05	Fgb/Apoe/Hnf4a/Fga/Mup1/Aacs/Gck/Fgg/Glud1/Srebf1/Pfkfb2/Hif1a/Ifng/Idh2/Ptpmt1/Mia2/Igf1/Cd38/Cyp51/Kif5b/Pfkl/Dnm1l/Il1b/Tcf7l2/Prkce/Per2/Ang/Sel1l/Mttp/Hmgcr/Arf1/Abcg1/Hadh/Oga/Sri/Cd2ap/Glrx/Ppp3ca/Rest/Foxa2/Dynll1/C2cd2l/Osbp/Preb/Pde1c/Ptpn11/Vamp8/Il6/Ptger4/Tcirg1/Ncoa6/Gpld1/Mia3	53
GO:0034103	regulation of tissue remodeling	19/2005	85/28814	4.68373e-06	5.44472e-05	2.96673e-05	Trf/Ahsg/Hamp/Csf1r/Hrg/Pdk4/Rock1/Def8/Cd38/Agt/Spp1/Fgfr3/Rock2/Ppp3ca/Il18/Vegfa/Il6/Ptger4/Ppargc1b	19
GO:0035592	establishment of protein localization to extracellular region	53/2005	400/28814	4.99684e-06	5.79749e-05	3.15895e-05	Fgb/Apoe/Hnf4a/Fga/Mup1/Aacs/Gck/Fgg/Glud1/Srebf1/Pfkfb2/Hif1a/Ifng/Idh2/Ptpmt1/Mia2/Igf1/Cd38/Cyp51/Kif5b/Pfkl/Dnm1l/Il1b/Tcf7l2/Prkce/Per2/Ang/Sel1l/Mttp/Hmgcr/Arf1/Abcg1/Hadh/Oga/Sri/Cd2ap/Glrx/Ppp3ca/Rest/Foxa2/Dynll1/C2cd2l/Osbp/Preb/Pde1c/Ptpn11/Vamp8/Il6/Ptger4/Tcirg1/Ncoa6/Gpld1/Mia3	53
GO:0006888	endoplasmic reticulum to Golgi vesicle-mediated transport	23/2005	117/28814	5.07595e-06	5.87793e-05	3.20277e-05	Insig1/Sec31a/Sec23b/Mia2/Trip11/Arcn1/Lman1/Kdelr2/Rint1/Arf1/Tmed9/Zw10/Sec22b/Cul3/Copa/Tfg/Preb/Bet1/Yipf5/Rnf139/Stx17/Sec13/Mia3	23
GO:0001654	eye development	55/2005	421/28814	5.11831e-06	5.89459e-05	3.21185e-05	C3/Aldh1a1/Egfr/Rxra/Hif1a/Prox1/Nectin3/Zhx2/Arhgap35/Nipbl/Cfh/Flt1/Kmt2c/Stat3/Sco2/Hmgb1/Man2a1/Hmgn1/Ctnnb1/Thrb/Inhba/Apc/Spred1/Vim/Ptprm/Sp1/Fgfr3/Chd7/Aqp1/Ikzf1/Pou2f1/Pcnt/Mab21l2/Grcc10/Ninj1/Ccdc66/Nrp1/Bmpr2/Ahr/Fzr1/Vegfa/Rcn1/Tgfbr1/Meis1/Tcirg1/Sos1/Dlg1/Thy1/Bcl2/Meis2/Gpd2/Mitf/Pds5a/Sp3/Hdac1	55
GO:0030194	positive regulation of blood coagulation	9/2005	21/28814	5.11976e-06	5.89459e-05	3.21185e-05	S100a9/Apoh/F2/Nfe2l2/Hrg/F7/Cpb2/Emilin2/F12	9
GO:1900048	positive regulation of hemostasis	9/2005	21/28814	5.11976e-06	5.89459e-05	3.21185e-05	S100a9/Apoh/F2/Nfe2l2/Hrg/F7/Cpb2/Emilin2/F12	9
GO:0071901	negative regulation of protein serine/threonine kinase activity	22/2005	109/28814	5.16261e-06	5.93255e-05	3.23254e-05	Gstp1/Apoe/Dnaja1/Inca1/Cdkn2c/Hhex/Inppl1/Gstp2/Agt/Il1b/Hmgcr/Apc/Casp3/Rasip1/Ptpn1/Dusp16/Kat2b/Ptpn6/Slc8a1/Smpd1/Pten/Cdk5rap3	22
GO:0007059	chromosome segregation	47/2005	340/28814	5.40902e-06	6.20386e-05	3.38037e-05	Smarca5/Zwint/Riok2/Cep85/Wapl/Hnrnpu/Naa50/Zfp207/Mau2/Pum2/Nipbl/Ddx3x/Rcc2/Tnks/Mis12/Nek2/Smc6/Smc1a/Top2b/Smc3/Chfr/Actr3/Ctnnb1/Apc/Zw10/Top1/Champ1/Pcid2/Ehmt2/Atrx/Mlh1/Cul3/Ino80/Slc25a5/Dis3l2/Rad21/Usp9x/Srpk1/Eml4/Sfpq/Abraxas2/Tlk1/Baz1b/Pttg1/Dync1h1/Anapc15/Pds5a	47
GO:0051495	positive regulation of cytoskeleton organization	33/2005	205/28814	5.52919e-06	6.32961e-05	3.44889e-05	Apoa1/Mtss1/Dstn/Fer/Prox1/Hspa1b/Pde4dip/Hspa1a/Prkce/Actr3/Fmn1/S100a10/Apc/Pfdn2/Hax1/Rictor/Rock2/Fchsd2/Cdc42ep4/Gpsm2/Nrp1/Wasf2/Akap9/Sdc4/Tgfbr1/Pfn1/Dlg1/Dync1h1/Hras/Cdc42ep2/Cyfip1/Nox4/Tek	33
GO:0098754	detoxification	15/2005	57/28814	5.56316e-06	6.35638e-05	3.46347e-05	Gch1/Aldh1a1/Gsta3/Aldh2/Nfe2l2/Akr1a1/Ambp/Prdx1/Pim1/Slc17a3/Aldh1a7/Slc30a10/Esd/Abcb1a/Abcb6	15
GO:0051607	defense response to virus	41/2005	281/28814	5.59108e-06	6.36409e-05	3.46767e-05	Ifitm3/Tkfc/Ifitm2/Hsp90aa1/Ddx17/Rnf125/Ifng/Stat2/Oasl2/Pum2/Irf2/Selenok/Ifih1/Il1b/Ddx21/Mavs/Irf5/Ankrd17/Ncbp3/Bst2/Trim28/Zc3hav1/Nlrp3/Ifi27/Ddx58/Bcl2l1/Ifitm1/Trim12c/Bnip3/C1qbp/Oasl1/Polr3e/Setd2/Zmpste24/Vamp8/Il6/Chuk/Bcl2/Trim11/Atg12/Trim26	41
GO:0140014	mitotic nuclear division	41/2005	281/28814	5.59108e-06	6.36409e-05	3.46767e-05	Smarca5/Zwint/Riok2/Cep85/Hnrnpu/Naa50/Zfp207/Mau2/Nipbl/Hspa1b/Igf1/Cul7/Cltc/Il1b/Tnks/Reep3/Mis12/Nek2/Hspa1a/Smc1a/Smc3/Apc/Ywhah/Zw10/Fgfr3/Champ1/Pcid2/Nme6/Atrx/Ctdp1/Tasor/Cul3/Ino80/Dis3l2/Rad21/Eml4/Abraxas2/Baz1b/Pttg1/Anapc15/Pds5a	41
GO:0050435	amyloid-beta metabolic process	16/2005	64/28814	5.64622e-06	6.41471e-05	3.49525e-05	Apoe/Ifng/Igf1/Rock1/Abcg1/Gsap/Clu/Casp3/Nat8f2/Sp1/Rock2/Prnp/Psenen/Psen2/Nat8f1/Bace2	16
GO:0072593	reactive oxygen species metabolic process	0.0219451	245/28814	5.98303e-09	1.50452e-07	8.19784e-08	Gstp1/Hba-a1/Gch1/Acox1/Cbs/Hbb-bt/Cbr1/Crp/Ppara/Aatf/Pikfyve/F2/Aldh2/Hif1a/Cyp1a2/Nfe2l2/Ripk1/Pdk4/Lcn2/Mapk14/Prdx1/Agt/Stat3/Prdx4/Foxo1/Eif5a/Cxcl1/App/Hk2/Bnip3/Il18/Slc30a10/Ndufs3/Gnai3/Ptger4/Cflar/Bcl2/Plin5/Prdx3/Nqo1/Birc3/Nox4/Ndufs1/Plcg2	44
GO:1901214	regulation of neuron death	52/2005	392/28814	5.91003e-06	6.67256e-05	3.63575e-05	Apoe/Ubb/Egr1/Cebpb/Foxq1/Hsph1/Xiap/Ppara/Nr4a3/Hif1a/Ifng/Aars/Itga1/Lcn2/Igf1/Rock1/Erbb3/Agt/Stat3/Gpi1/Il1b/Ctsz/Ctnnb1/Creb1/Clu/Casp3/Fgfr3/App/Pdpk1/Serpinf1/Prnp/Bcl2l1/Nenf/Rest/Ptprf/Il18/Psmc1/Nrp1/Slc30a10/Vegfa/Itsn1/Il6/Bcl2/Casp9/Hras/Xrcc4/Prdx3/Nqo1/Lancl1/Il6st/Egln1/Nr3c1	52
GO:0000096	sulfur amino acid metabolic process	11/2005	32/28814	5.9176e-06	6.67256e-05	3.63575e-05	Bhmt/Mat1a/Cth/Cbs/Comt/Mthfd1/Cdo1/Mtr/Cps1/Gnmt/Nox4	11
GO:0019433	triglyceride catabolic process	11/2005	32/28814	5.9176e-06	6.67256e-05	3.63575e-05	Apoa1/Apoc3/Apoh/Apoa5/Cps1/Apob/Ldlr/Apoc2/Gpihbp1/Plin5/Gpld1	11
GO:0044403	biological process involved in symbiotic interaction	40/2005	272/28814	5.96356e-06	6.7118e-05	3.65713e-05	Ifitm3/Apoe/Lgals1/Ifitm2/Hspa8/Crp/Ddb1/Csf1r/Pikfyve/Thoc2/F2/Hrg/Ifng/Ppib/Tcp1/Vps37b/P4hb/Fn1/Arg1/Apcs/Cxcl1/Sp1/Ifi27/Ly6e/Ctdp1/Clec4g/Ifitm1/Rest/Trim12c/Alyref/Nrp1/Gbp2/Mbl1/Vamp8/Trim11/Smpd1/Ep300/Vps16/Trim26/Hdac1	40
GO:0031345	negative regulation of cell projection organization	34/2005	215/28814	5.98263e-06	6.72067e-05	3.66197e-05	Apoe/Lgals1/Ulk1/Thoc2/Hrg/Cd38/Inppl1/Gdi2/Ctsz/Actr3/Inpp5f/Mphosph9/Ywhah/Vim/Ulk2/App/Map4/Ppp3ca/Carm1/Rnf6/Prnp/Ptprf/Prkcsh/Nrp1/Cyth2/H2-D1/Yap1/Sema6a/Thy1/Ube3a/Dleu2/Cdk10/Pten/Bag5	34
GO:0010657	muscle cell apoptotic process	21/2005	102/28814	6.05294e-06	6.78697e-05	3.69809e-05	Acot1/Hspa8/Pik3r1/Apoh/Lifr/Nfe2l2/Ifng/Igf1/Agt/Hmgcr/Pdcd4/Gata6/Eif5a/Pdpk1/Smad4/Bnip3/Bag3/Qk/Cflar/Bcl2/Pten	21
GO:0140546	defense response to symbiont	41/2005	282/28814	6.10964e-06	6.83779e-05	3.72578e-05	Ifitm3/Tkfc/Ifitm2/Hsp90aa1/Ddx17/Rnf125/Ifng/Stat2/Oasl2/Pum2/Irf2/Selenok/Ifih1/Il1b/Ddx21/Mavs/Irf5/Ankrd17/Ncbp3/Bst2/Trim28/Zc3hav1/Nlrp3/Ifi27/Ddx58/Bcl2l1/Ifitm1/Trim12c/Bnip3/C1qbp/Oasl1/Polr3e/Setd2/Zmpste24/Vamp8/Il6/Chuk/Bcl2/Trim11/Atg12/Trim26	41
GO:0031334	positive regulation of protein-containing complex assembly	33/2005	206/28814	6.15044e-06	6.85015e-05	3.73252e-05	Hsp90aa1/Fer/Ifng/Eif4g1/Hspa1b/Ddx3x/Tirap/Pde4dip/Hspa1a/Prkce/Skap1/Actr3/Fmn1/Creb1/Apc/Clu/Fnip2/Rasip1/Rictor/Asap1/Ikzf1/Fchsd2/Cdc42ep4/Ahr/Vegfa/Akap9/Pfn1/Dlg1/Tppp/Atat1/Abca3/Cdc42ep2/Plcg2	33
GO:0035601	protein deacylation	25/2005	135/28814	6.15487e-06	6.85015e-05	3.73252e-05	Lpin1/Smarca5/Srebf1/Ifng/Nipbl/Abhd17a/Abhd17b/Per2/Mier1/Rbbp4/Chd4/Spred1/Ing2/Rest/Hopx/Rcor3/Hdac11/Vegfa/Sfpq/Tppp/Ep300/Rrp8/Ncor2/Chd3/Hdac1	25
GO:0098732	macromolecule deacylation	25/2005	135/28814	6.15487e-06	6.85015e-05	3.73252e-05	Lpin1/Smarca5/Srebf1/Ifng/Nipbl/Abhd17a/Abhd17b/Per2/Mier1/Rbbp4/Chd4/Spred1/Ing2/Rest/Hopx/Rcor3/Hdac11/Vegfa/Sfpq/Tppp/Ep300/Rrp8/Ncor2/Chd3/Hdac1	25
GO:0150063	visual system development	55/2005	424/28814	6.32504e-06	7.02652e-05	3.82862e-05	C3/Aldh1a1/Egfr/Rxra/Hif1a/Prox1/Nectin3/Zhx2/Arhgap35/Nipbl/Cfh/Flt1/Kmt2c/Stat3/Sco2/Hmgb1/Man2a1/Hmgn1/Ctnnb1/Thrb/Inhba/Apc/Spred1/Vim/Ptprm/Sp1/Fgfr3/Chd7/Aqp1/Ikzf1/Pou2f1/Pcnt/Mab21l2/Grcc10/Ninj1/Ccdc66/Nrp1/Bmpr2/Ahr/Fzr1/Vegfa/Rcn1/Tgfbr1/Meis1/Tcirg1/Sos1/Dlg1/Thy1/Bcl2/Meis2/Gpd2/Mitf/Pds5a/Sp3/Hdac1	55
GO:0043543	protein acylation	39/2005	263/28814	6.34125e-06	7.03154e-05	3.83135e-05	Nmt1/Actb/Xbp1/Nmt2/Bloc1s1/Crebbp/Taok1/Naa50/Brpf3/Ddx3x/Selenok/Jade1/Gm16286/Iws1/Zdhhc14/Zdhhc5/Brd1/Fcor/Hat1/Actl6a/Nat8f2/Ogdh/Ep400/App/Setd5/Mapk3/Smad4/Kat2b/Epc2/Supt7l/Zdhhc18/Zmpste24/Taf2/Nat8f1/Dlst/Jade2/Atat1/Ep300/Hcfc1	39
GO:0008286	insulin receptor signaling pathway	24/2005	127/28814	6.52669e-06	7.22383e-05	3.93613e-05	Ahsg/Serpina12/Pik3r1/Csrp3/Srebf1/Fer/Osbpl8/Pdk4/Eif4ebp2/Inppl1/Agt/Il1b/Smarcc1/Slc39a14/Foxo4/Apc/Foxo1/Ptpn1/Opa1/Ptprf/Sh2b2/Ptpn11/Pdk2/Gpld1	24
GO:0032922	circadian regulation of gene expression	17/2005	72/28814	6.70677e-06	7.40951e-05	4.0373e-05	Egr1/Bhlhe40/Ppara/Usp2/Hnrnpu/Zfhx3/Rora/Id2/Per2/Lgr4/Top1/Per3/Nampt/Ahr/Ncoa2/Cry1/Hdac1	17
GO:0010959	regulation of metal ion transport	57/2005	446/28814	6.81376e-06	7.51389e-05	4.09418e-05	Trf/Gck/Nedd4/Hamp/Atp1a1/Usp2/Homer2/F2/Ifng/Pik3c2a/Slc9a3r1/Ywhae/Lcn2/Igf1/Mylk/Kif5b/Agt/Prkce/Orai1/Wnk1/Arf1/Dbi/Ctnnb1/Ywhah/Homer1/Cxcl1/Oga/Sri/Calm1/Chd7/Glrx/Gsto1/Prnp/Atp1b1/Ppp2ca/Cd84/Hsd3b3/Plcb4/Ptpn6/Gpd1l/Slc30a10/Psen2/Ahr/Akap9/Klhl24/Ehd3/Dlg1/Thy1/Sgk1/Calm2/Bcl2/Slc8a1/Pacsin3/Vamp2/Pten/Ubqln1/Plcg2	57
GO:0030705	cytoskeleton-dependent intracellular transport	32/2005	198/28814	6.99631e-06	7.70107e-05	4.19617e-05	Ubb/Hspa8/Bloc1s1/Myo1b/Hook3/Hif1a/Hnrnpu/Lamp1/Syne2/Kif5b/Pura/Hook1/Pcm1/Arhgap21/Dst/App/Myo6/Actn4/Fnbp1l/Trak1/Dynll1/Dync2h1/Kif1c/Bloc1s5/Sfpq/Fyco1/Fbxw11/Stk11/Dync1h1/F8a/Ttc30a1/Flot2	32
GO:0099175	regulation of postsynapse organization	22/2005	111/28814	7.03514e-06	7.72965e-05	4.21174e-05	Apoe/Hspa8/Pdlim5/Abhd17a/Afdn/Abhd17b/Dnm1l/Actr3/Mfn1/Hnrnpk/Homer1/App/Nrp2/Prnp/Eef2k/Opa1/Ptprf/Ptprd/Tanc1/Ube3a/Pten/Egln1	22
GO:0009791	post-embryonic development	25/2005	136/28814	7.0484e-06	7.73008e-05	4.21198e-05	Selenop/Asl/Cyp1a2/Flt1/Ireb2/Inppl1/Cela1/Tcf7l2/Apob/Zfx/Arid5b/Hmgn1/Tiparp/Ash1l/Atrx/Grcc10/Schip1/Ccdc66/Usp9x/Ahr/Vegfa/Tgfbr1/Bcl2/Slc8a1/Acadm	25
GO:0007064	mitotic sister chromatid cohesion	10/2005	27/28814	7.31528e-06	7.9791e-05	4.34766e-05	Naa50/Mau2/Nipbl/Tnks/Smc1a/Smc3/Atrx/Rad21/Pttg1/Pds5a	10
GO:0034368	protein-lipid complex remodeling	10/2005	27/28814	7.31528e-06	7.9791e-05	4.34766e-05	Apoa1/Apoc3/Apoe/Apom/Apoa5/Apob/Apoc1/Mttp/Abcg1/Gpihbp1	10
GO:0034369	plasma lipoprotein particle remodeling	10/2005	27/28814	7.31528e-06	7.9791e-05	4.34766e-05	Apoa1/Apoc3/Apoe/Apom/Apoa5/Apob/Apoc1/Mttp/Abcg1/Gpihbp1	10
GO:2000113	negative regulation of cellular macromolecule biosynthetic process	34/2005	217/28814	7.34676e-06	7.99892e-05	4.35846e-05	Eprs/Calr/Aatf/Zfp36/Hnrnpu/Ddx6/Zfp36l2/Eif4ebp2/Ddx3x/Rock1/Rida/Ireb2/Celf1/Paip2b/Tnrc6b/Ang/Dbi/Dapk3/Oga/Rock2/Samd4b/Cnot6l/Tmem59/Mlh1/Tut7/Syncrip/Rnf139/Tob1/Ythdf3/Qk/Paip1/Bace2/Rpl13a/Larp1	34
GO:0051604	protein maturation	47/2005	344/28814	7.42018e-06	8.04394e-05	4.38299e-05	Fgb/Hp/Fga/Eno1/Fgg/Angptl8/Ctnnd1/Xiap/Hjv/Apoh/Myh9/Crebbp/F2/Naa50/F7/Tfr2/Ambp/Cpb2/Klkb1/Gm16286/Spcs2/Ctsz/Tspan14/Prdx4/S100a10/Casp3/F11/Hgfac/Afg3l1/F10/Tmem59/Kat2b/Pitrm1/Psenen/Cast/Lonp2/Dync2h1/Glrx5/Psen2/F12/Yipf5/Zmpste24/Rnf139/Ctsh/Ece1/Casp9/Ep300	47
GO:0006103	2-oxoglutarate metabolic process	8/2005	17/28814	7.45503e-06	8.04394e-05	4.38299e-05	Got1/Gpt2/Idh1/Phyh/Ogdh/Adhfe1/Mrps36/Dlst	8
GO:0010896	regulation of triglyceride catabolic process	8/2005	17/28814	7.45503e-06	8.04394e-05	4.38299e-05	Apoa1/Apoc3/Apoh/Apoa5/Ldlr/Apoc2/Plin5/Gpld1	8
GO:0098760	response to interleukin-7	8/2005	17/28814	7.45503e-06	8.04394e-05	4.38299e-05	Eno1/Atp5b/Stip1/P4hb/Hmgb1/Jak1/Hnrnph1/Atic	8
GO:0098761	cellular response to interleukin-7	8/2005	17/28814	7.45503e-06	8.04394e-05	4.38299e-05	Eno1/Atp5b/Stip1/P4hb/Hmgb1/Jak1/Hnrnph1/Atic	8
GO:1902991	regulation of amyloid precursor protein catabolic process	13/2005	45/28814	7.63703e-06	8.22554e-05	4.48195e-05	Apoe/Ifng/Igf1/Rock1/Abcg1/Gsap/Clu/Casp3/Sp1/App/Rock2/Prnp/Flot2	13
GO:0071692	protein localization to extracellular region	53/2005	406/28814	7.70275e-06	8.28149e-05	4.51243e-05	Fgb/Apoe/Hnf4a/Fga/Mup1/Aacs/Gck/Fgg/Glud1/Srebf1/Pfkfb2/Hif1a/Ifng/Idh2/Ptpmt1/Mia2/Igf1/Cd38/Cyp51/Kif5b/Pfkl/Dnm1l/Il1b/Tcf7l2/Prkce/Per2/Ang/Sel1l/Mttp/Hmgcr/Arf1/Abcg1/Hadh/Oga/Sri/Cd2ap/Glrx/Ppp3ca/Rest/Foxa2/Dynll1/C2cd2l/Osbp/Preb/Pde1c/Ptpn11/Vamp8/Il6/Ptger4/Tcirg1/Ncoa6/Gpld1/Mia3	53
GO:0033157	regulation of intracellular protein transport	35/2005	227/28814	7.80814e-06	8.37981e-05	4.566e-05	Hnf4a/Pik3r1/Xbp1/Insig1/Srebf1/Ifng/Ywhae/Ubr5/Kif5b/Mapk14/Mavs/Tcf7l2/Actr3/Pcm1/Os9/Trim28/Erlec1/Ptpn1/Ifi27/Pdcd10/Prnp/Pcnt/Ppp2ca/Derl2/Ei24/Ptpn11/Il6/Mdfic/Tomm7/Bag3/Hras/Vamp2/Hcls1/Yod1/Tek	35
GO:0000079	regulation of cyclin-dependent protein serine/threonine kinase activity	17/2005	73/28814	8.17992e-06	8.73782e-05	4.76108e-05	Actb/Egfr/Inca1/Ccnd1/Prox1/Cdkn2c/Hhex/Pim1/Apc/Casp3/Mapre3/Gtpbp4/Kat2b/Ccng2/Ccnl1/Pten/Cdk5rap3	17
GO:1903008	organelle disassembly	22/2005	112/28814	8.18535e-06	8.73782e-05	4.76108e-05	Gabarapl1/Ulk1/Srebf1/Hif1a/Rb1cc1/Kif5b/Dnm1l/Ddrgk1/Vps13c/Ulk2/Hk2/Slc25a5/Uba5/Bnip3/Retreg2/Sqstm1/Tomm7/Atg13/Gfm2/Atg3/Atg12/Map1lc3b	22
GO:2000181	negative regulation of blood vessel morphogenesis	22/2005	112/28814	8.18535e-06	8.73782e-05	4.76108e-05	Plg/Apoh/Hrg/Rock1/Hhex/Flt1/Agt/Sparc/Foxo4/Synj2bp/Ctnnb1/Dcn/Spred1/Gtf2i/Ptprm/Rock2/Serpinf1/Sema6a/Ptger4/Cd160/Stard13/Tek	22
GO:0006099	tricarboxylic acid cycle	11/2005	33/28814	8.31886e-06	8.829e-05	4.81075e-05	Idh1/Suclg2/Idh2/Ireb2/Pdhb/Cs/Sdhb/Ogdh/Suclg1/Mrps36/Dlst	11
GO:0070741	response to interleukin-6	11/2005	33/28814	8.31886e-06	8.829e-05	4.81075e-05	Fer/Ctr9/Ripk1/Stat3/Smad4/Foxa2/Il6ra/Nfkb1/Il6/Yap1/Il6st	11
GO:0050730	regulation of peptidyl-tyrosine phosphorylation	39/2005	266/28814	8.32826e-06	8.829e-05	4.81075e-05	Hpx/Hnf4a/Egfr/Hsph1/Vtn/Ctnnd1/Csf1r/Hrg/Ifng/Kit/Igf1/Erbb3/Agt/Prkce/Inpp5f/Fgfr3/Hax1/Rictor/Ptpn1/App/Kitl/Prnp/Cblb/Il18/Osbp/Ptpn6/Il6ra/Nrp1/Psen2/Vegfa/Ptpn11/Il6/Ptger4/Thy1/Stk11/Hcls1/Il6st/Nox4/Plcg2	39
GO:2001252	positive regulation of chromosome organization	21/2005	104/28814	8.32952e-06	8.829e-05	4.81075e-05	Pnkp/Cct8/Cct3/Hnrnpa2b1/Tcp1/Resf1/Tnks/Nek2/Mphosph8/Ctnnb1/Ino80d/Actl6a/Trim28/Atrx/Mapk3/Tasor/Ino80/Rad21/Sfpq/Cct6a/Cct4	21
GO:0048880	sensory system development	55/2005	428/28814	8.34706e-06	8.83201e-05	4.8124e-05	C3/Aldh1a1/Egfr/Rxra/Hif1a/Prox1/Nectin3/Zhx2/Arhgap35/Nipbl/Cfh/Flt1/Kmt2c/Stat3/Sco2/Hmgb1/Man2a1/Hmgn1/Ctnnb1/Thrb/Inhba/Apc/Spred1/Vim/Ptprm/Sp1/Fgfr3/Chd7/Aqp1/Ikzf1/Pou2f1/Pcnt/Mab21l2/Grcc10/Ninj1/Ccdc66/Nrp1/Bmpr2/Ahr/Fzr1/Vegfa/Rcn1/Tgfbr1/Meis1/Tcirg1/Sos1/Dlg1/Thy1/Bcl2/Meis2/Gpd2/Mitf/Pds5a/Sp3/Hdac1	55
GO:0010662	regulation of striated muscle cell apoptotic process	15/2005	59/28814	8.81533e-06	9.31109e-05	5.07344e-05	Acot1/Hspa8/Nfe2l2/Agt/Hmgcr/Gata6/Eif5a/Pdpk1/Smad4/Bnip3/Bag3/Qk/Cflar/Bcl2/Pten	15
GO:0006282	regulation of DNA repair	28/2005	164/28814	8.93725e-06	9.42331e-05	5.13459e-05	Actb/Egfr/Shld2/Cebpg/Rnf169/Usp1/Pnkp/Ubr5/Fus/Hmgb1/Ino80d/Ppp4c/Actl6a/Dek/Trim28/Ppp4r3b/Pnp/Ep400/Pcna/Ino80/Epc2/Parg/Setd2/Brcc3/Mrnip/Ube2n/Wdr48/Eya3	28
GO:1900542	regulation of purine nucleotide metabolic process	18/2005	81/28814	9.02557e-06	9.49977e-05	5.17625e-05	Zbtb20/Gck/Eno1/Ppara/Ak4/Hif1a/Ifng/Pdk4/Mlxipl/Igf1/Stat3/Dnajc30/App/Bcl2l1/Zbtb7a/Gpd1/Pdk2/Ep300	18
GO:0060541	respiratory system development	39/2005	267/28814	9.10872e-06	9.57053e-05	5.2148e-05	Epas1/Hs6st1/Cyp1a2/Fndc3b/Igf1/Hhex/Tns3/Sparc/Hsd11b1/Hmgb1/Ctsz/Nfib/Man2a1/Zfpm2/Atxn1/Ctnnb1/Creb1/Thrb/Gata6/Sp1/Fgfr3/Chd7/Pou2f1/Mapk3/Hopx/Foxa2/Fgf1/Gpsm2/Bmpr2/Psen2/Vegfa/Ctsh/Yap1/Rpl13a/Ep300/Abca3/Ncor2/Hikeshi/Sp3	39
GO:0010872	regulation of cholesterol esterification	7/2005	13/28814	9.22867e-06	9.67964e-05	5.27425e-05	Apoa1/Apoe/Stard4/Scd1/Apoa5/Agt/Abcg1	7
GO:0006260	DNA replication	40/2005	277/28814	9.29776e-06	9.73511e-05	5.30448e-05	Lpin1/Egfr/Smarca5/Nfix/Wapl/Brpf3/Cacybp/Inppl1/Pura/Jade1/Ddx21/Ankrd17/Smc3/Nfib/Rbbp4/Rrm1/Ino80d/Actl6a/Top1/Ehmt2/Atrx/Pcna/Gtpbp4/Ino80/Alyref/Bod1l/Nfia/Cst3/Chrac1/Zbtb38/Zmpste24/Kin/Il6/Polg2/Lig1/Jade2/Hras/Pds5a/Mettl4/Ciz1	40
GO:1901343	negative regulation of vasculature development	22/2005	113/28814	9.50319e-06	9.9329e-05	5.41225e-05	Plg/Apoh/Hrg/Rock1/Hhex/Flt1/Agt/Sparc/Foxo4/Synj2bp/Ctnnb1/Dcn/Spred1/Gtf2i/Ptprm/Rock2/Serpinf1/Sema6a/Ptger4/Cd160/Stard13/Tek	22
GO:0043467	regulation of generation of precursor metabolites and energy	26/2005	147/28814	9.62459e-06	0.000100249	5.46239e-05	Apoc3/Ndufa4/Zbtb20/Gck/Ppp1r3b/Ppara/Ak4/Cox17/Etfbkmt/Chchd2/Hif1a/Cisd1/Ifng/Gadd45gip1/Cox7a1/Mlxipl/Igf1/Stat3/Hsd11b1/Hmgb1/App/Bnip3/Zbtb7a/Ppp1r3c/Gpd1/Ep300	26
GO:1903364	positive regulation of cellular protein catabolic process	26/2005	147/28814	9.62459e-06	0.000100249	5.46239e-05	Apoe/Hsp90aa1/Xbp1/Herpud1/Hamp/Rnf144b/Hspa1b/Cop1/Hspa1a/Ldlr/Chfr/Trib1/Clu/Ddrgk1/Vps11/Rnf217/Sumo2/Prickle1/Arih1/Psen2/Fzr1/Rnf139/Amer1/Pten/Ubqln1/Zyg11b	26
GO:0002718	regulation of cytokine production involved in immune response	20/2005	97/28814	9.7665e-06	0.000101551	5.53334e-05	Apoa1/Nr4a3/Kit/Cd55/Il1b/Ddx21/Mavs/Cd226/Arg1/Bst2/Nlrp3/Traf2/Ddx58/Tbx21/Il1r1/Il18/Il6/Cd160/Tek/Plcg2	20
GO:0050714	positive regulation of protein secretion	28/2005	165/28814	1.00585e-05	0.000104407	5.68895e-05	Fgb/Fga/Aacs/Gck/Fgg/Glud1/Pfkfb2/Hif1a/Igf1/Cd38/Kif5b/Dnm1l/Tcf7l2/Prkce/Ang/Arf1/Abcg1/Oga/Sri/Cd2ap/Glrx/Dynll1/C2cd2l/Osbp/Vamp8/Ptger4/Ncoa6/Gpld1	28
GO:0060828	regulation of canonical Wnt signaling pathway	37/2005	249/28814	1.03201e-05	0.000106938	5.82684e-05	Apoe/Egr1/Egfr/Ctnnd1/Xiap/Slc9a3r1/Ddx3x/Hhex/Ubr5/Mapk14/Jade1/Tcf7l2/Tnks/Amfr/Tle1/Wnk1/Ctnnb1/Tle5/Lgr4/Bambi/Apc/Dapk3/Foxo1/Rspo3/Fgfr3/App/Ctnnbip1/Prickle1/Tpbgl/Nfkb1/Amer1/Mcc/Yap1/Stk11/Scyl2/Csnk1g3/Hdac1	37
GO:0030111	regulation of Wnt signaling pathway	44/2005	318/28814	1.03731e-05	0.000107302	5.84668e-05	Apoe/Egr1/Cmah/Egfr/Ctnnd1/Xiap/Slc9a3r1/Ddx3x/Spin1/Hhex/Ubr5/Mapk14/Jade1/Tcf7l2/Tnks/Amfr/Tle1/Wnk1/Ctnnb1/Tle5/Lgr4/Bambi/Apc/Dapk3/Foxo1/Rspo3/Fgfr3/Tax1bp3/App/Ctnnbip1/Prickle1/Tpbgl/Nfkb1/Amer1/Mcc/Mdfic/Yap1/Stk11/Scyl2/Csnk1g3/Lect2/Tiam1/Hdac1/Macf1	44
GO:0071559	response to transforming growth factor beta	35/2005	230/28814	1.04674e-05	0.000108092	5.88971e-05	Lrg1/Got1/Onecut2/Xbp1/Onecut1/Ppara/Crebbp/Hpgd/Zfp36l2/Zfhx3/Rock1/Pbld1/Stat3/Actr3/Zfyve9/Creb1/Bambi/Spred1/Ing2/Mtmr4/Itgb5/Rock2/Smad4/Ptprk/Usp9x/Zbtb7a/Tgfbr1/Trim33/Smurf2/Cflar/Eng/Stk11/Ep300/Zmiz1/Nr3c1	35
GO:0034754	cellular hormone metabolic process	23/2005	122/28814	1.05039e-05	0.000108282	5.9001e-05	Ttr/Hsd3b5/Adh1/Egr1/Aldh1a1/Scp2/Cyp2c55/Rbp1/Hsd17b10/Comt/Rdh16f2/Cyp1a2/Retsat/Akr1d1/Hsd11b1/Spp1/Tiparp/Akr1c6/Rest/Schip1/Hsd3b3/Ece1/Rdh16	23
GO:0019221	cytokine-mediated signaling pathway	54/2005	421/28814	1.05923e-05	0.000109007	5.93957e-05	Hpx/Traf5/Ifitm3/Apoa1/Ifitm2/Iigp1/Egr1/Cxcl2/Csf1r/Lifr/Fer/Ctr9/Hif1a/Ifng/Stat2/Ripk1/Kit/Oasl2/Wbp1l/Hspa1b/Stat3/Il1b/Mavs/Irf5/Hspa1a/Wnk1/Arg1/Cxcl1/Usp25/Rffl/Traf2/Ifi27/Actn4/Mapk3/Ttll12/Ifitm1/Smad4/Jak1/Il1r1/Txk/Ptprf/Il18/Ptpn6/Il6ra/Sh2b2/Oasl1/Il6/Yap1/Ythdf3/Chuk/Rbm15/Krt18/Adipor2/Il6st	54
GO:0042987	amyloid precursor protein catabolic process	15/2005	60/28814	1.1002e-05	0.000113029	6.15875e-05	Apoe/Ifng/Igf1/Rock1/Abcg1/Gsap/Clu/Casp3/Sp1/App/Rock2/Prnp/Psenen/Psen2/Flot2	15
GO:0050900	leukocyte migration	50/2005	380/28814	1.10718e-05	0.000113406	6.1793e-05	Saa2/Camk1d/Plg/Hc/S100a8/Calr/Cxcl2/Nlrp12/S100a9/Csf1r/Fer/Pikfyve/Ifng/Ppib/F7/Kit/Itga1/Rock1/Flt1/Cyp7b1/Selenok/Tirap/F11r/Dnm1l/Il1b/Dpp4/Hmgb1/Wnk1/Retnlg/Spp1/Jam2/Cxcl1/App/Kitl/Podxl/Tbx21/Mapk3/Aif1/Ninj1/Il1r1/Itga9/C1qbp/Vegfa/Ptger4/Lgals9/Cd9/Thy1/Rpl13a/Mtus1/Mia3	50
GO:0042398	cellular modified amino acid biosynthetic process	12/2005	40/28814	1.11142e-05	0.000113406	6.1793e-05	Gch1/Gss/Mthfd1/Nfe2l2/Fpgs/Gatm/Tmlhe/Gamt/Atic/Ckb/Bbox1/Acadm	12
GO:1903573	negative regulation of response to endoplasmic reticulum stress	12/2005	40/28814	1.11142e-05	0.000113406	6.1793e-05	Xbp1/Herpud1/Pdia6/Selenos/Clu/Ddrgk1/Usp25/Ptpn1/Bcl2l1/Opa1/Ubxn1/Ikbkg	12
GO:1903580	positive regulation of ATP metabolic process	12/2005	40/28814	1.11142e-05	0.000113406	6.1793e-05	Zbtb20/Gck/Eno1/Ppara/Ifng/Gadd45gip1/Mlxipl/Igf1/Stat3/App/Bcl2l1/Gpd1	12
GO:0061136	regulation of proteasomal protein catabolic process	30/2005	184/28814	1.11851e-05	0.000113936	6.20816e-05	Apoe/Ubb/Xbp1/Herpud1/Rnf144b/Hspa1b/N4bp1/Cop1/Smarcc1/Hspa1a/Chfr/Tmf1/Trib1/Clu/Ddrgk1/Rnf217/Usp25/Sumo2/Rpl11/Usp7/Prickle1/Psme2/Ubxn1/Arih1/Psen2/Fzr1/Trim39/Ubqln1/Zyg11b/Bag5	30
GO:0030183	B cell differentiation	29/2005	175/28814	1.13018e-05	0.000114887	6.25996e-05	Lgals1/Pik3r1/Xbp1/Onecut1/Cebpg/Zfp36l2/Gon4l/Kit/Id2/Hhex/Bcl3/Dpp4/Ppp2r3c/Pnp/Pcid2/Ikzf1/Slc25a5/Lgals8/Ptpn6/Zbtb7a/Ahr/Tpd52/Il6/Tcirg1/Cd40lg/Bcl2/Ep300/Sp3/Plcg2	29
GO:0031960	response to corticosteroid	19/2005	90/28814	1.13166e-05	0.000114887	6.25996e-05	Ass1/Hsd3b5/Pik3r1/Zfp36/Rxra/Cdo1/Hnrnpu/Zfp36l2/Hmgb1/Klf9/Aqp1/Rest/Hsd3b3/Il6/Pck1/Sgk1/Bcl2/Casp9/Nr3c1	19
GO:1901222	regulation of NIK/NF-kappaB signaling	20/2005	98/28814	1.14757e-05	0.000116305	6.33727e-05	Egfr/Calr/Nlrp12/Tcim/Crebbp/Ddx3x/Prdx1/Il1b/Hmgb1/Pdcd4/Nlrp3/App/Glrx/Actn4/Il18/Fbxw11/Ep300/Nr3c2/Birc3/Tek	20
GO:0072576	liver morphogenesis	11/2005	34/28814	1.15255e-05	0.000116613	6.35402e-05	Fgl1/Xbp1/Cebpb/Ifng/Prox1/Cpb2/Cul3/Fgf1/Il18/Il6/Cflar	11
GO:0007260	tyrosine phosphorylation of STAT protein	17/2005	75/28814	1.20217e-05	0.000121023	6.5943e-05	Hpx/Hnf4a/Csf1r/Fer/Ifng/Kit/Igf1/Inpp5f/Fgfr3/Jak1/Il18/Osbp/Il6ra/Il6/Ptger4/Hcls1/Il6st	17
GO:0014068	positive regulation of phosphatidylinositol 3-kinase signaling	17/2005	75/28814	1.20217e-05	0.000121023	6.5943e-05	Serpina12/Nedd4/F2/Igf1/Flt1/Agt/Fn1/Dcn/Hax1/Il18/Ptpn6/Vegfa/Mydgf/Ube3a/Hcls1/Plxnb1/Tek	17
GO:1905897	regulation of response to endoplasmic reticulum stress	17/2005	75/28814	1.20217e-05	0.000121023	6.5943e-05	Pik3r1/Xbp1/Herpud1/Manf/Pdia6/Selenos/Clu/Ddrgk1/Usp25/Ptpn1/App/Bcl2l1/Opa1/Tmem33/Ubxn1/Ikbkg/Ubqln1	17
GO:0006476	protein deacetylation	23/2005	123/28814	1.20785e-05	0.000121391	6.61439e-05	Lpin1/Smarca5/Srebf1/Ifng/Nipbl/Per2/Mier1/Rbbp4/Chd4/Spred1/Ing2/Rest/Hopx/Rcor3/Hdac11/Vegfa/Sfpq/Tppp/Ep300/Rrp8/Ncor2/Chd3/Hdac1	23
GO:0045598	regulation of fat cell differentiation	26/2005	149/28814	1.23549e-05	0.000123962	6.75445e-05	Lpin1/Xbp1/Cebpb/Insig1/Zfp36/Hnrnpu/Zfp36l2/Fndc3b/Rora/Id2/Igf1/Mapk14/Tcf7l2/Zfpm2/Creb1/Pim1/Foxo1/Asxl2/Carm1/Rreb1/Vegfa/Yap1/Atat1/Ncor2/Taf8/Zfpm1	26
GO:0010984	regulation of lipoprotein particle clearance	9/2005	23/28814	1.25282e-05	0.000125491	6.83776e-05	Apoc3/Crp/Ces1g/Apoc1/Ldlr/Hnrnpk/Apoc2/Gpihbp1/Gpld1	9
GO:1900221	regulation of amyloid-beta clearance	8/2005	18/28814	1.25983e-05	0.000125983	6.86456e-05	Apoe/Ifng/Rock1/Cyp51/Ttpa/Hmgcr/Clu/App	8
GO:0051896	regulation of protein kinase B signaling	29/2005	176/28814	1.26441e-05	0.000126231	6.87811e-05	Mup1/Hsp90aa1/Egfr/Ppara/F7/Osbpl8/Slc9a3r1/Mfhas1/Igf1/Tcf7l2/Inpp5f/Hax1/Rictor/F10/Ppp2ca/Il18/C1qbp/Vegfa/Itsn1/Mydgf/Il6/Tgfbr1/Dlg1/Eng/Stk11/Hcls1/Pten/Nox4/Tek	29
GO:0002706	regulation of lymphocyte mediated immunity	35/2005	232/28814	1.26772e-05	0.000126352	6.88468e-05	Hpx/C3/Hspa8/Cd1d1/Shld2/C4bp/Ifng/Lamp1/Cd55/Il1b/Dpp4/Hmgb1/Cd226/Ighg2b/Susd4/Azgp1/Arg1/Pnp/Nlrp3/Traf2/Clec4g/Tbx21/Mlh1/Il1r1/Il18/Ptpn6/Ahr/H2-D1/Clec2d/Il6/Lgals9/Cd160/H2-Q1/Klrc2/H2-Q6	35
GO:0007584	response to nutrient	16/2005	68/28814	1.30266e-05	0.000129619	7.06268e-05	Aacs/Cbs/Xbp1/Rbp1/Serpinc1/Rxra/Kank2/Mn1/Spp1/Pim1/Gatm/Foxa2/Usf2/Ahcy/Pdk2/Trim24	16
GO:0036503	ERAD pathway	21/2005	107/28814	1.32088e-05	0.000131214	7.14963e-05	Hsp90b1/Herpud1/Calr/Sdf2l1/Canx/Selenos/Amfr/Sel1l/Os9/Rnf103/Usp25/Erlec1/Dnajc10/Sec61b/Derl2/Ubxn1/Rnf139/Ecpas/Dnajb14/Yod1/Ubqln1	21
GO:0035264	multicellular organism growth	34/2005	223/28814	1.33358e-05	0.000132257	7.20646e-05	Ppib/H3f3b/Adarb1/Nipbl/Igf1/Hhex/Celf1/Kmt2c/Cela1/Agt/Stat3/G6pc/Tcf7l2/Zfx/Arid5b/Azgp1/Creb1/Chd7/App/Atrx/Ikzf1/Pcnt/Gamt/Wdr11/Mbd5/Zmpste24/Ptpn11/Sos1/Dlg1/Bcl2/Wdr48/Ep300/Gpd2/Rasal2	34
GO:0051224	negative regulation of protein transport	25/2005	141/28814	1.35533e-05	0.000134193	7.31195e-05	Apoe/Hnf4a/Mup1/Insig1/Srebf1/Idh2/Ptpmt1/Cyp51/Gopc/Pfkl/Il1b/Hmgcr/Os9/Hadh/Erlec1/Ppp3ca/Rest/Ppp2ca/Derl2/Ei24/Pde1c/Ptpn11/Mdfic/Bag3/Yod1	25
GO:0050873	brown fat cell differentiation	15/2005	61/28814	1.36568e-05	0.000134928	7.35197e-05	Nudt7/Lrg1/Pex11a/Cebpb/Arl4a/Mrap/Selenbp1/Scd1/Hnrnpu/Aldh6a1/Mapk14/Pim1/Rreb1/Bnip3/Sh2b2	15
GO:0009161	ribonucleoside monophosphate metabolic process	14/2005	54/28814	1.36949e-05	0.000134928	7.35197e-05	Uox/Ppat/Ak4/Cda/Paics/Dpys/Ak2/Pnp/Cad/Prps1/Urah/Atic/Nt5c/Uck1	14
GO:0010883	regulation of lipid storage	14/2005	54/28814	1.36949e-05	0.000134928	7.35197e-05	Fitm1/C3/Mup1/Crp/Ppara/Ces1g/Osbpl8/Apob/Abcg1/Asxl2/Plin2/Apoc4/Alkbh7/Plin5	14
GO:0015748	organophosphate ester transport	23/2005	124/28814	1.38637e-05	0.000136368	7.43043e-05	Apoa1/Apoc3/Apoe/Pctp/Scp2/Apoa5/Atp8b1/Osbpl8/Pitpnb/G6pc/Apoc1/Ldlr/Mttp/Dbi/Abcg1/Slc25a36/Apoc2/Slc25a5/Osbp/Atp8a1/Abcb1a/Abca3/Xrcc4	23
GO:2001020	regulation of response to DNA damage stimulus	38/2005	262/28814	1.38868e-05	0.000136372	7.43066e-05	Actb/Egfr/Shld2/Cebpg/Rnf169/Usp1/Pnkp/Ubr5/Fus/Hmgb1/Hnrnpk/Ino80d/Ppp4c/Clu/Actl6a/Dek/Spred1/Smg1/Trim28/Ppp4r3b/Pnp/Ep400/Ddx5/Pcna/Bcl2l1/Ino80/Epc2/Parg/Setd2/Brcc3/Zmpste24/Mrnip/Ube2n/Wdr48/Cry1/Casp9/Xrcc4/Eya3	38
GO:0045927	positive regulation of growth	44/2005	322/28814	1.42402e-05	0.000139614	7.60733e-05	C3/Apoe/Egfr/Hamp/Fdps/F2/Prox1/Ppib/Eif4g1/H3f3b/Nipbl/Ddx3x/Igf1/Afdn/Cd38/Celf1/Mapk14/Golga4/Agt/Fn1/Zfpm2/Hnrnpk/Creb1/Pim1/Gata6/Mtpn/Chd7/Ikzf1/Hopx/Ino80/Derl2/Nrp1/Bmpr2/Ahr/Vegfa/Tgfbr1/Yap1/Ptger4/Dlg1/Sgk1/Bcl2/Cyfip1/Macf1/Nr3c1	44
GO:0030217	T cell differentiation	42/2005	302/28814	1.43828e-05	0.000140554	7.65854e-05	Egr1/Hsp90aa1/Xbp1/Cd1d1/Themis/Itk/Zfp36l2/Ifng/Rora/Kit/Vnn1/Stat3/Bcl3/Il1b/Rpl22/Hmgb1/Ctnnb1/Apc/Pnp/Cd3g/Nlrp3/Chd7/Zap70/Ikzf1/Tbx21/Txk/Il18/Il6ra/Il6/Ptger4/Zfp609/Lgals9/Tcirg1/Sos1/Pck1/Bcl2/Stk11/Xrcc4/Zmiz1/Zfp35/Clec4d/Sp3	42
GO:0031349	positive regulation of defense response	42/2005	302/28814	1.43828e-05	0.000140554	7.65854e-05	Hpx/C3/Lgals1/Hsp90aa1/S100a8/Cebpb/S100a9/Srebf1/Ifng/Lamp1/Ripk1/Tirap/Il1b/Mavs/Dpp4/Kars/Ldlr/Hmgb1/Cd226/Rnf31/Ighg2b/Pdcd4/Arg1/Cxcl1/Matr3/App/Emilin2/Mapk3/Ninj1/Txk/Trim12c/Lrsam1/Vamp8/Il6/Xrcc6/Ptger4/Lgals9/Ddt/Sfpq/Cd160/Klrc2/Plcg2	42
GO:1904029	regulation of cyclin-dependent protein kinase activity	17/2005	76/28814	1.44896e-05	0.000141367	7.70284e-05	Actb/Egfr/Inca1/Ccnd1/Prox1/Cdkn2c/Hhex/Pim1/Apc/Casp3/Mapre3/Gtpbp4/Kat2b/Ccng2/Ccnl1/Pten/Cdk5rap3	17
GO:0035886	vascular associated smooth muscle cell differentiation	12/2005	41/28814	1.47215e-05	0.000143157	7.80038e-05	Cth/C3/Pbrm1/Kit/Cfh/Smarca2/Pdcd4/Ctnnb1/Gata6/Vegfa/Ramp2/Eng	12
GO:0071827	plasma lipoprotein particle organization	12/2005	41/28814	1.47215e-05	0.000143157	7.80038e-05	Apoa1/Apoc3/Apoe/Apom/Ces1g/Apoa5/Apob/Apoc1/Mttp/Arf1/Abcg1/Gpihbp1	12
GO:0003158	endothelium development	24/2005	133/28814	1.47445e-05	0.000143157	7.80038e-05	Fasn/Btg1/Prox1/Pbrm1/Lcn2/Rock1/Afdn/Cul7/F11r/Agt/Il1b/Vezf1/Arhgef26/Ctnnb1/Tjp1/Rock2/Akap11/Vcl/Smad4/Fgf1/Bmpr2/Vegfa/Tgfbr1/Stard13	24
GO:0043010	camera-type eye development	49/2005	374/28814	1.51345e-05	0.000146707	7.99381e-05	C3/Aldh1a1/Egfr/Rxra/Hif1a/Prox1/Nectin3/Zhx2/Arhgap35/Cfh/Flt1/Kmt2c/Man2a1/Hmgn1/Ctnnb1/Thrb/Inhba/Apc/Spred1/Vim/Ptprm/Sp1/Fgfr3/Chd7/Aqp1/Ikzf1/Pou2f1/Pcnt/Mab21l2/Grcc10/Ninj1/Ccdc66/Nrp1/Bmpr2/Ahr/Fzr1/Vegfa/Rcn1/Tgfbr1/Meis1/Tcirg1/Sos1/Dlg1/Thy1/Gpd2/Mitf/Pds5a/Sp3/Hdac1	49
GO:0030073	insulin secretion	35/2005	234/28814	1.53073e-05	0.000148143	8.07202e-05	Hnf4a/Mup1/Aacs/Gck/Glud1/Srebf1/Pfkfb2/Hif1a/Ifng/Ptpmt1/Cd38/Kif5b/Pfkl/Il1b/Tcf7l2/Prkce/Per2/Hmgcr/Abcg1/Hadh/Oga/Sri/Glrx/Ppp3ca/Rest/Foxa2/Dynll1/C2cd2l/Osbp/Pde1c/Ptpn11/Il6/Tcirg1/Ncoa6/Gpld1	35
GO:0048708	astrocyte differentiation	18/2005	84/28814	1.53867e-05	0.000148433	8.08785e-05	S100a8/S100a9/Nfix/F2/Ifng/Id2/Agt/Stat3/Il1b/Ldlr/Actr3/Vim/Fgfr3/App/Mapk3/Ptpn11/Eif2b5/Il6st	18
GO:0060191	regulation of lipase activity	18/2005	84/28814	1.53867e-05	0.000148433	8.08785e-05	Apoa1/Apoc3/Angptl8/Apoh/Itk/Angptl3/Apoa5/Flt1/Agt/Apoc1/Ang/Dlc1/Fgfr3/Apoc2/Txk/Gpihbp1/Plin5/Hras	18
GO:0032388	positive regulation of intracellular transport	30/2005	187/28814	1.54659e-05	0.000148958	8.11644e-05	Pik3r1/Xbp1/Nedd4/Scp2/Riok2/Ifng/Ywhae/Ubr5/Kif5b/Mapk14/Mavs/Tcf7l2/Actr3/Pcm1/Arf1/Vps11/Trim28/Pdcd10/Prnp/Pcnt/Il6/Tomm7/Bag3/Stk11/Dync1h1/Hras/Vamp2/Hcls1/Tek/Cpsf6	30
GO:0060479	lung cell differentiation	11/2005	35/28814	1.57534e-05	0.000151439	8.25164e-05	Fndc3b/Igf1/Nfib/Ctnnb1/Creb1/Thrb/Gata6/Foxa2/Gpsm2/Yap1/Ncor2	11
GO:0001890	placenta development	29/2005	178/28814	1.57739e-05	0.000151439	8.25164e-05	Plg/Egfr/Cebpb/Epas1/Hectd1/Hs6st1/Rxra/Hif1a/Pbrm1/Cul7/Mapk14/Ttpa/Rtcb/Arnt/Ash1l/Rspo3/Trim28/Sp1/Dedd/Nsdhl/Mapk3/Bmpr2/Setd2/Slc8a1/Ncoa6/Rbm15/Prdx3/Egln1/Sp3	29
GO:0002702	positive regulation of production of molecular mediator of immune response	23/2005	125/28814	1.58839e-05	0.000152253	8.29597e-05	Hpx/Xbp1/Shld2/Nr4a3/Ifng/Kit/Cd55/Gpi1/Il1b/Ddx21/Mavs/Cd226/Nlrp3/Traf2/Ddx58/Tbx21/Mlh1/Il1r1/Il18/Il6/Cd160/Tek/Plcg2	23
GO:0071248	cellular response to metal ion	28/2005	169/28814	1.5945e-05	0.000152594	8.31458e-05	Trf/Cyp2a5/Egfr/Crp/Cyp1a2/Nfe2l2/Hrg/Tfr2/Id2/Ireb2/Mylk/Fus/Fn1/Wnk1/Creb1/Aqp1/Prnp/Mapk3/Foxa2/Bnip3/Cpne2/Cpne3/Slc30a10/Chuk/Smpd1/Gpld1/Abcb6/Plcg2	28
GO:0051651	maintenance of location in cell	34/2005	225/28814	1.61631e-05	0.000154436	8.41492e-05	Alb/Ftl1/Insig2/Fth1/Apoe/Insig1/F2/Hnrnpu/Lcn2/Kdelr2/Prkce/Ibtk/Dbi/Arhgap21/Os9/Sri/Vps13c/Calm1/Chd7/Hk2/Tmsb4x/Gsto1/Supt7l/Ptpn6/Gpsm2/Akap9/Pfn1/Thy1/Calm2/Slc8a1/Taf8/Ciz1/Plcg2/Syne1	34
GO:0042692	muscle cell differentiation	55/2005	438/28814	1.631e-05	0.000155592	8.47794e-05	Cth/C3/Xbp1/Hamp/Fdps/Csrp3/Ppara/Myh9/Rxra/Hnrnpu/Prox1/Rora/H3f3b/Pbrm1/Cacybp/Kit/Id2/Pdlim5/Cfh/Igf1/Mapk14/Agt/Smarca2/Ankrd17/Foxo4/Spag9/Pdcd4/Ctnnb1/Gata6/Homer1/Eif5a/Ccnt2/Tmsb4x/Actn4/Ctdp1/Ppp3ca/Smad4/Hopx/Ninj1/Bmpr2/Vegfa/Zmpste24/Ramp2/Cd9/Tanc1/Qk/Chuk/Cflar/Eng/Bcl2/Slc8a1/Nox4/Acadm/Syne1/Nr3c1	55
GO:0034205	amyloid-beta formation	13/2005	48/28814	1.65794e-05	0.000157911	8.60429e-05	Apoe/Ifng/Igf1/Rock1/Abcg1/Gsap/Clu/Casp3/Sp1/Rock2/Prnp/Psenen/Psen2	13
GO:0031056	regulation of histone modification	31/2005	197/28814	1.66833e-05	0.00015865	8.64452e-05	Lpin1/Xbp1/Smarca5/Srebf1/Ctr9/Nipbl/Ubr5/Iws1/Ctnnb1/Ppp4c/Zfp110/Ing2/Ppp4r3b/Asxl2/App/Ehmt2/Setd5/Atrx/Mapk3/Smad4/Rnf20/Vegfa/Parg/Eed/Zmpste24/Kmt2e/Ube2n/Slk/Rrp8/Hcfc1/Ncor2	31
GO:0035303	regulation of dephosphorylation	24/2005	134/28814	1.67908e-05	0.00015942	8.68648e-05	Lpin1/Hsp90b1/Ifng/Itga1/Mfhas1/Ywhae/Rock1/Arpp19/Ppp2r3c/Dlc1/Mtmr4/Calm1/Rock2/Ppp2ca/Igbp1/Ppp1r15b/Ppp6r3/Bod1l/Ahr/Ppargc1b/Calm2/Smpd1/Mtmr3/Cdk5rap3	24
GO:0050667	homocysteine metabolic process	7/2005	14/28814	1.73441e-05	0.000164413	8.95857e-05	Cth/Cbs/Comt/Mthfd1/Mtr/Cps1/Nox4	7
GO:0034614	cellular response to reactive oxygen species	25/2005	143/28814	1.74172e-05	0.000164846	8.98214e-05	Gch1/Fabp1/Egfr/Hsph1/Nr4a3/Fer/Nfe2l2/Ambp/Ripk1/Lcn2/Prdx1/Net1/Aqp1/Pdcd10/Glrx/Mapk3/Bnip3/Ptprk/Il6/Pdk2/Ppargc1b/Chuk/Slc8a1/Prdx3/Nqo1	25
GO:0010595	positive regulation of endothelial cell migration	21/2005	109/28814	1.77603e-05	0.000167829	9.14471e-05	Atp5b/Calr/Hif1a/Nfe2l2/Prox1/Pik3c2a/Lcn2/Igf1/Agt/Gpi1/Sparc/Hmgb1/Sp1/Map2k3/Rock2/Fgf1/Nrp1/Bmpr2/Vegfa/Gpld1/Tek	21
GO:0000070	mitotic sister chromatid segregation	27/2005	161/28814	1.79135e-05	0.000168798	9.19747e-05	Smarca5/Zwint/Riok2/Hnrnpu/Naa50/Zfp207/Mau2/Nipbl/Tnks/Mis12/Nek2/Smc1a/Smc3/Apc/Zw10/Champ1/Pcid2/Atrx/Cul3/Ino80/Dis3l2/Rad21/Eml4/Baz1b/Pttg1/Anapc15/Pds5a	27
GO:0060537	muscle tissue development	60/2005	493/28814	1.7919e-05	0.000168798	9.19747e-05	Egr1/Hamp/Nr1d2/Fdps/Ddx17/Csrp3/Ppara/Usp2/Vamp5/Rxra/Hnrnpu/Prox1/Cacybp/Hlf/Id2/Pdlim5/Igf1/Zbtb18/Mylk/Mapk14/Erbb3/Agt/Tcf7l2/Hmgcr/Zfpm2/Ctnnb1/Creb1/Tiparp/Pim1/Apc/Gata6/Homer1/Ccnt2/Chd7/Ly6e/Ctdp1/Ppp3ca/Ddx5/Smad4/Fgf1/Schip1/Ahr/Vegfa/Zmpste24/Tgfbr1/Yap1/Meis1/Dlg1/Cflar/Eng/Bcl2/Tsc22d3/Slc8a1/Ep300/Pten/Zfpm1/Nox4/Acadm/Egln1/Nr3c1	60
GO:0062207	regulation of pattern recognition receptor signaling pathway	20/2005	101/28814	1.83361e-05	0.000172164	9.38092e-05	Tkfc/Rnf125/Pum2/Mfhas1/Hspa1b/Ddx3x/Tirap/Ankrd17/Hspa1a/Zdhhc5/Hmgb1/Lgr4/Zc3hav1/App/Pdpk1/Erbin/Ninj1/C1qbp/Oasl1/Ubqln1	20
GO:2001243	negative regulation of intrinsic apoptotic signaling pathway	20/2005	101/28814	1.83361e-05	0.000172164	9.38092e-05	Dnaja1/Eno1/Xbp1/Herpud1/Hsph1/Hif1a/Nfe2l2/Ivns1abp/Ddx3x/Vnn1/Selenos/Clu/Ptpn1/Bcl2l1/Opa1/Ikbkg/Ndufs3/Bcl2/Hdac1/Bag5	20
GO:0061448	connective tissue development	41/2005	295/28814	1.83623e-05	0.000172164	9.38092e-05	Ubb/Egr1/Cbs/Fgl1/Xbp1/Arrdc3/Hif1a/Ifng/Dgat2/Trip11/Pum2/Id2/Cfh/Igf1/Mapk14/Slc39a14/Ap1s2/Arid5b/Nfib/Ctnnb1/Thrb/Ddrgk1/Fgfr3/Carm1/Mapk3/Foxa2/Il6ra/Zbtb7a/Fbxw4/Bmpr2/Zmpste24/Ptpn11/Amer1/Tgfbr1/Cflar/Hras/Ep300/Sptlc2/Gpld1/Mia3/Rasal2	41
GO:0010873	positive regulation of cholesterol esterification	6/2005	10/28814	1.85331e-05	0.000173286	9.44203e-05	Apoa1/Apoe/Stard4/Scd1/Apoa5/Agt	6
GO:0030168	platelet activation	19/2005	93/28814	1.85396e-05	0.000173286	9.44203e-05	Fgb/Apoe/Fga/Fgg/F2/Hrg/Cfh/F11r/Fn1/Pip5k1c/Emilin2/C1galt1c1/Txk/Ptpn6/P2ry1/Il6ra/Il6/Cd40lg/Cd9	19
GO:0030900	forebrain development	51/2005	398/28814	1.88763e-05	0.000176159	9.59856e-05	Hsd3b5/Ubb/Egfr/Nr4a3/Csf1r/Hook3/Hif1a/Prox1/Arhgap35/Id2/Ywhae/Hhex/Syne2/Zbtb18/Afdn/Celf1/Ulk4/Nars/Tcf7l2/Top2b/Nfib/Pcm1/Dbi/Uba6/Hnrnpk/Ctnnb1/Creb1/Inhba/Dlc1/Ogdh/Fgfr3/Chd7/Aqp1/App/Atrx/Ikzf1/Nrp2/Pcnt/Grcc10/Hsd3b3/Dync2h1/Usp9x/Nrp1/Psen2/Setd2/Atat1/Ncor2/Scyl2/Pten/Zmiz1/Hdac1	51
GO:0043409	negative regulation of MAPK cascade	30/2005	189/28814	1.90986e-05	0.000177958	9.69659e-05	Gstp1/Apoe/Dnaja1/Xbp1/Hsph1/Nlrp12/Slc9a3r1/Igf1/Inppl1/Gstp2/Agt/Il1b/Synj2bp/Hmgcr/Ash1l/Apc/Foxo1/Spred1/Ptpn1/Dusp16/Smad4/Igbp1/Ptpn6/Timp3/Sema6a/Dlg1/Smpd1/Ndrg2/Pten/Cdk5rap3	30
GO:2000249	regulation of actin cytoskeleton reorganization	12/2005	42/28814	1.93099e-05	0.000179648	9.78868e-05	Csf1r/F11r/Esam/Actr3/Tjp1/Dapk3/Cd2ap/Hax1/Arhgdia/Nrp1/Hras/Tek	12
GO:0070372	regulation of ERK1 and ERK2 cascade	44/2005	326/28814	1.93978e-05	0.000180187	9.81803e-05	Gstp1/Fgb/C3/Apoe/Fga/Fgg/Egfr/Xbp1/Nlrp12/Csf1r/Slc9a3r1/Mfhas1/Igf1/Tirap/Gstp2/Il1b/Synj2bp/Fn1/Hmgb1/Hmgcr/Spred1/Fgfr3/Ptpn1/App/Mapk3/Smad4/Fgf1/Ptpn6/P2ry1/Timp3/Nrp1/Slc30a10/Vegfa/Ptpn11/Il6/Sema6a/Dlg1/Ece1/Cflar/Ndrg2/Hras/Pten/Nox4/Tek	44
GO:0051897	positive regulation of protein kinase B signaling	22/2005	118/28814	1.94389e-05	0.00018029	9.82364e-05	Mup1/Hsp90aa1/Egfr/F7/Osbpl8/Mfhas1/Igf1/Tcf7l2/Hax1/Rictor/F10/Il18/C1qbp/Vegfa/Itsn1/Mydgf/Il6/Tgfbr1/Eng/Hcls1/Nox4/Tek	22
GO:0006085	acetyl-CoA biosynthetic process	8/2005	19/28814	2.04308e-05	0.000188907	0.000102932	Acly/Pdk4/Pdhb/Mpc1/Mlycd/Acat1/Pdk2/Pdhx	8
GO:1902004	positive regulation of amyloid-beta formation	8/2005	19/28814	2.04308e-05	0.000188907	0.000102932	Apoe/Ifng/Abcg1/Gsap/Clu/Casp3/Sp1/Rock2	8
GO:0005976	polysaccharide metabolic process	21/2005	110/28814	2.05274e-05	0.000189217	0.000103101	Pygl/Gck/Ppp1r3b/Gys2/Rb1cc1/Igf1/Cltc/Gnmt/G6pc/Hs2st1/Tcf7l2/Aoah/Per2/Hmgb1/Ppp1r3c/Ugp2/Nfkb1/B3gnt2/Ptger4/Il6st/Acadm	21
GO:0016525	negative regulation of angiogenesis	21/2005	110/28814	2.05274e-05	0.000189217	0.000103101	Plg/Apoh/Hrg/Rock1/Hhex/Flt1/Agt/Sparc/Foxo4/Synj2bp/Ctnnb1/Dcn/Spred1/Gtf2i/Ptprm/Rock2/Serpinf1/Sema6a/Cd160/Stard13/Tek	21
GO:0010658	striated muscle cell apoptotic process	15/2005	63/28814	2.07197e-05	0.000190597	0.000103853	Acot1/Hspa8/Nfe2l2/Agt/Hmgcr/Gata6/Eif5a/Pdpk1/Smad4/Bnip3/Bag3/Qk/Cflar/Bcl2/Pten	15
GO:0051101	regulation of DNA binding	23/2005	127/28814	2.07405e-05	0.000190597	0.000103853	Hspa4/Ifng/Id2/Igf1/Rsf1/Tnks/Nek2/Edf1/Per2/Hmgb1/Nfib/Ctnnb1/H1f0/Ddrgk1/Trim28/Sri/Calm1/Ctnnbip1/Rest/Zbtb7a/Zmpste24/Lgals9/Ep300	23
GO:0019373	epoxygenase P450 pathway	11/2005	36/28814	2.12624e-05	0.000193911	0.000105658	Cyp2c29/Cyp2a5/Cyp2c70/Cyp2c55/Cyp2b10/Cyp2g1/Cyp2c23/Cyp2c38/Cyp2c50/Cyp2c39/Cyp2c37	11
GO:0033866	nucleoside bisphosphate biosynthetic process	11/2005	36/28814	2.12624e-05	0.000193911	0.000105658	Acly/Papss2/Pdk4/Pdhb/Pank3/Mpc1/Mlycd/Papss1/Acat1/Pdk2/Pdhx	11
GO:0034030	ribonucleoside bisphosphate biosynthetic process	11/2005	36/28814	2.12624e-05	0.000193911	0.000105658	Acly/Papss2/Pdk4/Pdhb/Pank3/Mpc1/Mlycd/Papss1/Acat1/Pdk2/Pdhx	11
GO:0034033	purine nucleoside bisphosphate biosynthetic process	11/2005	36/28814	2.12624e-05	0.000193911	0.000105658	Acly/Papss2/Pdk4/Pdhb/Pank3/Mpc1/Mlycd/Papss1/Acat1/Pdk2/Pdhx	11
GO:0097242	amyloid-beta clearance	11/2005	36/28814	2.12624e-05	0.000193911	0.000105658	C3/Apoe/Ifng/Rock1/Cltc/Cyp51/Ttpa/Ldlr/Hmgcr/Clu/App	11
GO:0030595	leukocyte chemotaxis	34/2005	228/28814	2.14413e-05	0.00019471	0.000106094	Saa2/Camk1d/Hc/S100a8/Calr/Cxcl2/S100a9/Csf1r/Pikfyve/Ifng/Ppib/F7/Kit/Itga1/Flt1/Cyp7b1/Tirap/Dnm1l/Il1b/Dpp4/Hmgb1/Wnk1/Retnlg/Spp1/Cxcl1/App/Mapk3/Aif1/Ninj1/Itga9/C1qbp/Vegfa/Rpl13a/Mtus1	34
GO:0010665	regulation of cardiac muscle cell apoptotic process	14/2005	56/28814	2.14752e-05	0.00019471	0.000106094	Acot1/Hspa8/Nfe2l2/Agt/Hmgcr/Gata6/Eif5a/Pdpk1/Smad4/Bnip3/Qk/Cflar/Bcl2/Pten	14
GO:0048255	mRNA stabilization	14/2005	56/28814	2.14752e-05	0.00019471	0.000106094	Traf5/Larp4b/Zfp36/Hnrnpu/Tent5a/Tirap/Fus/Traf2/Syncrip/Vegfa/Cirbp/Qk/Paip1/Larp1	14
GO:0039528	cytoplasmic pattern recognition receptor signaling pathway in response to virus	10/2005	30/28814	2.14797e-05	0.00019471	0.000106094	Tkfc/Rnf125/Pum2/Ifih1/Mavs/Ankrd17/Zc3hav1/Ddx58/C1qbp/Oasl1	10
GO:0006650	glycerophospholipid metabolic process	39/2005	277/28814	2.15647e-05	0.000195187	0.000106354	Apoa1/Lpin1/Pik3r1/Csf1r/Fabp5/Pikfyve/Pigp/Apoa5/Pik3c2a/Ptpmt1/Crls1/Inppl1/Lpgat1/Abhd4/Pnpla7/Apoc1/Pisd/Ldlr/Chpt1/Chkb/Pip5k1c/Dbi/Inpp5f/Hadha/Smg1/Mtmr4/Serinc1/Etnk1/Pigk/Cish/Dgka/Ttc7/Chka/Synj1/Abca3/Pten/Mtmr3/Gpld1/Plcg2	39
GO:0032434	regulation of proteasomal ubiquitin-dependent protein catabolic process	24/2005	136/28814	2.16709e-05	0.000195847	0.000106713	Herpud1/Rnf144b/Hspa1b/N4bp1/Cop1/Smarcc1/Hspa1a/Chfr/Trib1/Clu/Ddrgk1/Rnf217/Sumo2/Rpl11/Usp7/Prickle1/Ubxn1/Arih1/Psen2/Fzr1/Trim39/Ubqln1/Zyg11b/Bag5	24
GO:0050863	regulation of T cell activation	46/2005	348/28814	2.17161e-05	0.000195847	0.000106713	Lgals1/Hsp90aa1/Fgl1/Xbp1/Cebpb/Cd1d1/Hsph1/Ifng/Igf1/Vnn1/Selenok/Cd55/Il1b/Dpp4/Hmgb1/Cd59b/Ctnnb1/Arg1/Casp3/Pnp/Lat/Nlrp3/Zap70/Ikzf1/Prnp/Clec4g/Tbx21/Cblb/Aif1/Lgals8/Il18/Ptpn6/Sdc4/Il6/Zfp609/Lgals9/Cd160/Cd40lg/Sos1/Dlg1/Pck1/Thy1/Zmiz1/Zfp35/Il6st/Flot2	46
GO:0032204	regulation of telomere maintenance	19/2005	94/28814	2.17354e-05	0.000195847	0.000106713	Hnrnpu/Pnkp/Cct8/Cct3/Hnrnpa2b1/Tcp1/Tnks/Nek2/Ctnnb1/Ino80d/Actl6a/Smg1/Atrx/Mapk3/Ino80/Cct6a/Xrcc4/Exosc10/Cct4	19
GO:0030316	osteoclast differentiation	22/2005	119/28814	2.22986e-05	0.000200621	0.000109315	Trf/Pik3r1/Cebpb/Csf1r/Klf10/Ifng/Ireb2/Mapk14/Ctnnb1/Creb1/Tob2/Ostm1/Apc/Fgfr3/Asxl2/Ninj1/Zbtb7a/Clec2d/Tcirg1/Ppargc1b/Chuk/Mitf	22
GO:0031346	positive regulation of cell projection organization	55/2005	443/28814	2.25213e-05	0.000202322	0.000110241	Apoe/Camk1d/Pik3r1/Crp/S100a9/Nfe2l2/Arhgap35/Kit/Coro1c/Lcn2/Def8/Afdn/Cul7/Golga4/Agt/Dnm1l/Fn1/Actr3/Mfn1/Ss18l2/Hnrnpk/Eps8l2/Apc/Plxnd1/Aqp1/Serpinf1/Eef2k/Opa1/Plxnb2/Rreb1/Fnbp1l/Trak1/Dynll1/Ptprf/Cdc42ep4/Nrp1/Wasf2/Ptprd/Bmpr2/Vegfa/Il6/Tgfbr1/Pfn1/Qk/Cflar/Sgk1/Plxna2/Stk11/Hras/Ep300/Cdc42ep2/Cyfip1/Tiam1/Plxnb1/Macf1	55
GO:0034249	negative regulation of cellular amide metabolic process	33/2005	219/28814	2.26698e-05	0.000203352	0.000110802	Apoe/Eprs/Calr/Zfp36/Hnrnpu/Ddx6/Zfp36l2/Eif4ebp2/Ddx3x/Igf1/Rock1/Rida/Ireb2/Celf1/Paip2b/Tnrc6b/Ang/Dapk3/Clu/Rock2/Samd4b/Cnot6l/Prnp/Mlh1/Tut7/Syncrip/Rnf139/Tob1/Ythdf3/Qk/Paip1/Rpl13a/Larp1	33
GO:0051402	neuron apoptotic process	43/2005	318/28814	2.29133e-05	0.000205229	0.000111826	Apoe/Egr1/Cebpb/Foxq1/Hsph1/Xiap/Nr4a3/Hif1a/Aars/Adarb1/Itga1/Lcn2/Rock1/Erbb3/Agt/Gpi1/Il1b/Ctsz/Ctnnb1/Thrb/Casp3/Zfp110/Fgfr3/App/Pdpk1/Prnp/Bcl2l1/Bnip3/Ptprf/Il18/Nrp1/Slc30a10/Vegfa/Itsn1/Bcl2/Casp9/Hras/Xrcc4/Prdx3/Nqo1/Lancl1/Il6st/Nr3c1	43
GO:0032640	tumor necrosis factor production	0.0149626	191/28814	2.34921e-05	0.000209788	0.00011431	Gstp1/Zbtb20/Pik3r1/Zfp36/Ifng/Ripk1/Igf1/Mapk14/Selenok/Ifih1/Tirap/Gstp2/Stat3/Bcl3/Mavs/Selenos/Hmgb1/Clu/Ddx58/App/Azi2/Cd84/Il18/Ptpn6/Psen2/Ptpn11/Il6/Ptger4/Lgals9/Plcg2	30
GO:0043122	regulation of I-kappaB kinase/NF-kappaB signaling	30/2005	191/28814	2.34921e-05	0.000209788	0.00011431	Gstp1/Cth/Traf5/S100a13/Nlrp12/Rora/Ripk1/Tank/Tirap/Il1b/Ddx21/Ankrd17/Prkce/Tle1/Rnf31/Ctnnb1/Ash1l/Lurap1l/Zc3hav1/Usp10/Traf2/Trim12c/Ikbkg/Sqstm1/Trim39/Chuk/Ube2n/Clec4d/Hdac1/Plcg2	30
GO:0045807	positive regulation of endocytosis	23/2005	128/28814	2.36389e-05	0.000210488	0.000114691	Trf/C3/Apoe/Hamp/Vtn/Ap2m1/Tfr2/Dnm1l/Synj2bp/Arf1/Hnrnpk/Clu/App/Actn4/Ppp3ca/Bcl2l1/Eef2k/Vegfa/Itsn1/Synj1/Smpd1/Scyl2/Plcg2	23
GO:0045739	positive regulation of DNA repair	21/2005	111/28814	2.36755e-05	0.000210488	0.000114691	Actb/Egfr/Shld2/Cebpg/Pnkp/Fus/Hmgb1/Ino80d/Actl6a/Trim28/Pnp/Ep400/Pcna/Ino80/Epc2/Parg/Brcc3/Mrnip/Ube2n/Wdr48/Eya3	21
GO:1905037	autophagosome organization	21/2005	111/28814	2.36755e-05	0.000210488	0.000114691	Gabarapl1/Ulk1/Trp53inp2/Pikfyve/Rb1cc1/Pik3c2a/Trp53inp1/Sec22b/Ulk2/Ehmt2/Rab1b/Lrsam1/Stx17/Tcirg1/Atg13/Bag3/Atg3/Atg12/Map1lc3b/Ubqln1/Mtmr3	21
GO:1990778	protein localization to cell periphery	48/2005	370/28814	2.38052e-05	0.000211328	0.000115149	Actb/Egfr/Pik3r1/Hectd1/Scp2/Mrap/Csrp3/Vamp5/Ap2m1/Nectin3/Slc9a3r1/Rock1/Afdn/Cltc/Gopc/Kif5b/F11r/Golga4/Skap1/Zdhhc5/Snap23/Pgrmc1/Actr3/Tspan14/Ppil2/S100a10/Gga1/Rap2a/Rock2/Prnp/Bcl2l1/Tmem59/Atp1b1/Vamp4/Gpsm2/P2ry1/Ttc7/Sqstm1/Exoc5/Vamp8/Ehd3/Ramp2/Dlg1/Hras/Vamp2/Krt18/Flot2/Macf1	48
GO:0018105	peptidyl-serine phosphorylation	45/2005	339/28814	2.38757e-05	0.000211641	0.000115319	Camk1d/Hsp90aa1/Egfr/Ulk1/Pikfyve/Ifng/Eif4g1/Ripk1/Mlxipl/Rock1/Mapk14/Agt/Pkn2/Tnks/Prkce/Wnk1/Inpp5f/Fnip2/Smg1/Top1/Hax1/Rictor/Ulk2/App/Rock2/Mast4/Pdpk1/Pdcd10/Mapk3/Gpd1l/Mark3/Vegfa/Akap9/Il6/Tgfbr1/Pdk2/Tlk1/Pck1/Chuk/Sgk1/Bcl2/Hcls1/Csnk1g3/Pten/Tek	45
GO:0000045	autophagosome assembly	20/2005	103/28814	2.47591e-05	0.000218735	0.000119185	Gabarapl1/Ulk1/Trp53inp2/Pikfyve/Rb1cc1/Trp53inp1/Sec22b/Ulk2/Ehmt2/Rab1b/Lrsam1/Stx17/Tcirg1/Atg13/Bag3/Atg3/Atg12/Map1lc3b/Ubqln1/Mtmr3	20
GO:0051017	actin filament bundle assembly	28/2005	173/28814	2.48123e-05	0.000218735	0.000119185	Apoa1/Mtss1/Hsp90b1/Cgnl1/Pik3r1/Myo1b/Cald1/Phldb2/F11r/Pls3/Kank2/S100a10/Tjp1/Dlc1/Itgb5/Rock2/Actn4/Cul3/Aif1/Stmn1/Nrp1/Wasf2/Sdc4/Tgfbr1/Pfn1/Ptger4/Shroom1/Nox4	28
GO:0000422	autophagy of mitochondrion	17/2005	79/28814	2.48215e-05	0.000218735	0.000119185	Gabarapl1/Ulk1/Srebf1/Hif1a/Rb1cc1/Dnm1l/Vps13c/Ulk2/Hk2/Slc25a5/Bnip3/Sqstm1/Tomm7/Atg13/Atg3/Atg12/Map1lc3b	17
GO:0061726	mitochondrion disassembly	17/2005	79/28814	2.48215e-05	0.000218735	0.000119185	Gabarapl1/Ulk1/Srebf1/Hif1a/Rb1cc1/Dnm1l/Vps13c/Ulk2/Hk2/Slc25a5/Bnip3/Sqstm1/Tomm7/Atg13/Atg3/Atg12/Map1lc3b	17
GO:0045601	regulation of endothelial cell differentiation	12/2005	43/28814	2.50959e-05	0.000219887	0.000119812	Btg1/Rock1/Cul7/F11r/Il1b/Vezf1/Ctnnb1/Rock2/Akap11/Vcl/Vegfa/Tgfbr1	12
GO:0060147	regulation of post-transcriptional gene silencing	12/2005	43/28814	2.50959e-05	0.000219887	0.000119812	Egfr/Zfp36/Ripk1/Pum2/Stat3/Ppp3ca/Ddx5/Xpo5/Zmpste24/Nfkb1/Il6/Ncor2	12
GO:1900368	regulation of post-transcriptional gene silencing by RNA	12/2005	43/28814	2.50959e-05	0.000219887	0.000119812	Egfr/Zfp36/Ripk1/Pum2/Stat3/Ppp3ca/Ddx5/Xpo5/Zmpste24/Nfkb1/Il6/Ncor2	12
GO:2000045	regulation of G1/S transition of mitotic cell cycle	25/2005	146/28814	2.50986e-05	0.000219887	0.000119812	Egfr/Crebbp/Ccnd1/Cdkn2c/Eif4g1/Cdk2ap2/Id2/Ddx3x/Jade1/Ankrd17/Kank2/Rrm1/Inhba/Apc/Ppp2ca/Ino80/Aif1/Psme2/Ptpn6/Kmt2e/Mepce/Dlg1/Ube2e2/Bcl2/Pten	25
GO:0009144	purine nucleoside triphosphate metabolic process	19/2005	95/28814	2.54148e-05	0.000222017	0.000120973	Eno1/Atp5b/Atp5k/Pklr/Ppara/Atp5c1/Ak4/Atp5g2/Stat3/Ak2/Mfn1/Oga/Pnp/Pkm/Nme6/Dnajc30/Bcl2l1/Opa1/Gnai3	19
GO:0010948	negative regulation of cell cycle process	40/2005	289/28814	2.54156e-05	0.000222017	0.000120973	Smarca5/Zwint/Wapl/Taok1/Ccnd1/Zfp36l2/Prox1/Zfp207/Cdk2ap2/Mapk14/Jade1/Tnks/Nek2/Foxo4/Rint1/Chfr/Kank2/Inhba/Apc/Foxn3/Zw10/Fgfr3/Pcid2/Nme6/Atrx/Kat2b/Rad21/Fzr1/Brcc3/Ptpn11/Mrnip/Trim39/Dlg1/Bcl2/Baz1b/Pttg1/Cry1/Anapc15/Pten/Cdk5rap3	40
GO:0050731	positive regulation of peptidyl-tyrosine phosphorylation	30/2005	192/28814	2.60168e-05	0.000226939	0.000123655	Hpx/Hsph1/Vtn/Ctnnd1/Csf1r/Ifng/Kit/Igf1/Erbb3/Agt/Fgfr3/Hax1/Rictor/Ptpn1/App/Kitl/Prnp/Il18/Osbp/Il6ra/Nrp1/Vegfa/Ptpn11/Il6/Ptger4/Stk11/Hcls1/Il6st/Nox4/Plcg2	30
GO:0031529	ruffle organization	14/2005	57/28814	2.66559e-05	0.000232177	0.000126509	Lpin1/Csf1r/Coro1c/Def8/Ston1/Inppl1/Rcc2/Arhgef26/Eps8l2/Aif1/Pfn1/Tcirg1/Hras/Cyfip1	14
GO:0033674	positive regulation of kinase activity	54/2005	435/28814	2.6705e-05	0.000232268	0.000126558	Hnf4a/Egr1/Hsp90aa1/Egfr/Hsph1/Tcim/Csf1r/F2/Pfkfb2/Ccnd1/Ifng/Prox1/Osbpl8/Kit/Ddx3x/Igf1/Flt1/Erbb3/Tirap/Agt/Il1b/Magi3/Ang/Als2/Pim1/Clu/Jtb/Ppp2r3c/Map2k3/Mapre3/Fgfr3/Lat/Traf2/Ptpn1/App/Kitl/Pdcd10/Prnp/Ppp2ca/Fgf1/Il18/Zfp91/Il6ra/Ikbkg/Vegfa/Mrnip/Sdc4/Xrcc6/Dlg1/Stk11/Hras/Vav2/Nox4/Tek	54
GO:0034470	ncRNA processing	50/2005	393/28814	2.74251e-05	0.000238186	0.000129783	Rps28/Rpl27/Rps27/Egfr/Ddx17/Hsd17b10/Riok2/Aars/Ripk1/Pum2/Srrt/Ddx3x/Ddx27/Hnrnpa2b1/Rcl1/Stat3/Rtcb/Ddx21/Zc3h7a/Rps21/Mdn1/Tprkb/Rps17/Trmt10a/Mak16/Pop5/Tsn/Rps7/Utp15/Chd7/Rps14/Ppp3ca/Ddx5/Rpl11/Rrp12/Gtpbp4/Tut7/Kat2b/Elp3/Zcchc8/C1d/Rps24/Zmpste24/Rnf113a2/Il6/Clp1/Rrp8/Ddx52/Ncor2/Exosc10	50
GO:0048738	cardiac muscle tissue development	38/2005	270/28814	2.75466e-05	0.000238775	0.000130104	Hamp/Fdps/Csrp3/Ppara/Rxra/Hnrnpu/Prox1/Cacybp/Id2/Pdlim5/Igf1/Mapk14/Erbb3/Agt/Zfpm2/Ctnnb1/Creb1/Pim1/Apc/Gata6/Chd7/Ly6e/Ctdp1/Smad4/Fgf1/Vegfa/Zmpste24/Tgfbr1/Yap1/Meis1/Eng/Slc8a1/Pten/Zfpm1/Nox4/Acadm/Egln1/Nr3c1	38
GO:1902993	positive regulation of amyloid precursor protein catabolic process	9/2005	25/28814	2.75723e-05	0.000238775	0.000130104	Apoe/Ifng/Abcg1/Gsap/Clu/Casp3/Sp1/App/Rock2	9
GO:0009066	aspartate family amino acid metabolic process	11/2005	37/28814	2.83618e-05	0.000244905	0.000133444	Bhmt/Mat1a/Ass1/Got1/Mthfd1/Pipox/Mtr/Gnmt/Nit2/Asns/Gcat	11
GO:1904358	positive regulation of telomere maintenance via telomere lengthening	11/2005	37/28814	2.83618e-05	0.000244905	0.000133444	Pnkp/Cct8/Cct3/Hnrnpa2b1/Tcp1/Tnks/Nek2/Ctnnb1/Mapk3/Cct6a/Cct4	11
GO:0009416	response to light stimulus	43/2005	321/28814	2.87742e-05	0.00024811	0.000135191	Bhlhe40/Egfr/Pik3r1/Nedd4/Reep6/Tafa2/Usp2/Ddb1/Crebbp/Hif1a/Ccnd1/Kit/Id2/Usp1/Nsmce3/N4bp1/Bcl3/Per2/Ap1s2/Hmgcr/Trp53inp1/Atxn1/Hmgn1/Creb1/Casp3/Per3/Aqp1/App/Pcna/Ino80/Ptprk/Ei24/Ccdc66/Tanc1/Cirbp/Sgk1/Bcl2/Meis2/Smpd1/Stk11/Cry1/Casp9/Ep300	43
GO:0007097	nuclear migration	10/2005	31/28814	2.97348e-05	0.000254931	0.000138907	Hook3/Slc9a3r1/Hhex/Syne2/Pcm1/Cdc42bpa/Clmn/Fbxw11/Dync1h1/Syne1	10
GO:0036314	response to sterol	10/2005	31/28814	2.97348e-05	0.000254931	0.000138907	Insig2/Insig1/Ces1g/Rora/F7/Gramd1c/Inhba/Tgfbr1/Cyp7a1/Gpld1	10
GO:0071354	cellular response to interleukin-6	10/2005	31/28814	2.97348e-05	0.000254931	0.000138907	Fer/Ctr9/Ripk1/Stat3/Smad4/Il6ra/Nfkb1/Il6/Yap1/Il6st	10
GO:1903421	regulation of synaptic vesicle recycling	10/2005	31/28814	2.97348e-05	0.000254931	0.000138907	Ap2m1/Rock1/Dnm1l/Pip5k1c/Bcl2l1/Vamp4/Synj1/Vamp2/Cyfip1/Btbd9	10
GO:0000375	RNA splicing, via transesterification reactions	39/2005	281/28814	2.99398e-05	0.000255594	0.000139269	Hspa8/Prpf40a/Ddx17/Rbm39/Sf3b2/Hnrnpu/Scaf11/Srsf4/Celf1/Hnrnpa2b1/Son/Phf5a/Ddx46/Hnrnpk/Snrpa/Hnrnpm/Celf2/Prpf8/Tra2a/Akr1c6/Ddx5/Srsf9/Rest/Prpf4/Luc7l2/C1qbp/Zbtb7a/Tfip11/Srpk1/Dhx38/Ythdc1/Mbnl2/Srsf2/Sfpq/Cirbp/Qk/Rbm15/Wbp4/Usp4	39
GO:0000377	RNA splicing, via transesterification reactions with bulged adenosine as nucleophile	39/2005	281/28814	2.99398e-05	0.000255594	0.000139269	Hspa8/Prpf40a/Ddx17/Rbm39/Sf3b2/Hnrnpu/Scaf11/Srsf4/Celf1/Hnrnpa2b1/Son/Phf5a/Ddx46/Hnrnpk/Snrpa/Hnrnpm/Celf2/Prpf8/Tra2a/Akr1c6/Ddx5/Srsf9/Rest/Prpf4/Luc7l2/C1qbp/Zbtb7a/Tfip11/Srpk1/Dhx38/Ythdc1/Mbnl2/Srsf2/Sfpq/Cirbp/Qk/Rbm15/Wbp4/Usp4	39
GO:0000398	mRNA splicing, via spliceosome	39/2005	281/28814	2.99398e-05	0.000255594	0.000139269	Hspa8/Prpf40a/Ddx17/Rbm39/Sf3b2/Hnrnpu/Scaf11/Srsf4/Celf1/Hnrnpa2b1/Son/Phf5a/Ddx46/Hnrnpk/Snrpa/Hnrnpm/Celf2/Prpf8/Tra2a/Akr1c6/Ddx5/Srsf9/Rest/Prpf4/Luc7l2/C1qbp/Zbtb7a/Tfip11/Srpk1/Dhx38/Ythdc1/Mbnl2/Srsf2/Sfpq/Cirbp/Qk/Rbm15/Wbp4/Usp4	39
GO:1903532	positive regulation of secretion by cell	47/2005	363/28814	3.02514e-05	0.000257888	0.000140518	Fgb/Fga/Aacs/Gck/Fgg/Glud1/Pfkfb2/Hif1a/Tfr2/Lamp1/Igf1/Cd38/Kif5b/Cpb2/Agt/Dnm1l/Il1b/Tcf7l2/Prkce/Ang/Arf1/Abcg1/Tmf1/Spp1/Creb1/Oga/Sri/Cd2ap/Glrx/Bcl2l1/Slc18a1/Smad4/Dynll1/C2cd2l/Osbp/Stxbp2/P2ry1/Itsn1/Ptpn11/Vamp8/Sdc4/Ptger4/Cd160/Ncoa6/Klrc2/Gpld1/Nr3c1	47
GO:1902373	negative regulation of mRNA catabolic process	15/2005	65/28814	3.08316e-05	0.000262462	0.00014301	Traf5/Larp4b/Zfp36/Hnrnpu/Tent5a/Tirap/Fus/Traf2/Syncrip/Vegfa/Tob1/Cirbp/Qk/Paip1/Larp1	15
GO:0018205	peptidyl-lysine modification	50/2005	395/28814	3.13559e-05	0.000266547	0.000145237	Cth/Egr1/Actb/Bloc1s1/Etfbkmt/Crebbp/Ctr9/Naa50/Brpf3/Setd1b/Ifih1/Kmt2c/Jade1/Iws1/Kmt2d/Brd1/Ctnnb1/Arnt/Ash1l/Hat1/Actl6a/Nat8f2/Zfp110/Trim28/Ep400/Asxl2/Arid4b/App/Ehmt2/Setd5/Atrx/Sumo2/Rwdd3/Mapk3/Smad4/Kat2b/Epc2/Supt7l/Setd2/Eed/Zmpste24/Kmt2e/Taf2/Nat8f1/Ncoa6/Jade2/Atat1/Ep300/Hcfc1/Zmiz1	50
GO:0072006	nephron development	26/2005	157/28814	3.17755e-05	0.000269339	0.000146758	Mtss1/Egr1/Hc/Ctnnd1/Hs3st3b1/Ifng/Cfh/Agt/Hs2st1/Sec61a1/Nid1/Fmn1/Ctnnb1/Lgr4/Aqp1/Ctnnbip1/Smad4/Fgf1/Il6ra/Ahr/Vegfa/Yap1/Dlg1/Cflar/Bcl2/Tek	26
GO:2001235	positive regulation of apoptotic signaling pathway	26/2005	157/28814	3.17755e-05	0.000269339	0.000146758	Ubb/S100a8/S100a9/Inca1/Slc9a3r1/Ripk1/Agt/Dnm1l/G0s2/Trp53inp1/Inhba/Dapk3/Clu/Rps7/Traf2/Rpl11/Ei24/Timp3/Psen2/Ctnna1/Tgfbr1/Ctsh/Trim39/Sfpq/Pten/Ppp2r1b	26
GO:0071706	tumor necrosis factor superfamily cytokine production	30/2005	194/28814	3.18188e-05	0.000269339	0.000146758	Gstp1/Zbtb20/Pik3r1/Zfp36/Ifng/Ripk1/Igf1/Mapk14/Selenok/Ifih1/Tirap/Gstp2/Stat3/Bcl3/Mavs/Selenos/Hmgb1/Clu/Ddx58/App/Azi2/Cd84/Il18/Ptpn6/Psen2/Ptpn11/Il6/Ptger4/Lgals9/Plcg2	30
GO:0045540	regulation of cholesterol biosynthetic process	8/2005	20/28814	3.19723e-05	0.000269878	0.000147052	Apoe/Fdps/Scp2/Srebf1/Apob/Abcg1/Fgf1/Cyp7a1	8
GO:0106118	regulation of sterol biosynthetic process	8/2005	20/28814	3.19723e-05	0.000269878	0.000147052	Apoe/Fdps/Scp2/Srebf1/Apob/Abcg1/Fgf1/Cyp7a1	8
GO:0046461	neutral lipid catabolic process	12/2005	44/28814	3.23322e-05	0.000271772	0.000148083	Apoa1/Apoc3/Apoh/Apoa5/Cps1/Apob/Ldlr/Apoc2/Gpihbp1/Mgll/Plin5/Gpld1	12
GO:0046464	acylglycerol catabolic process	12/2005	44/28814	3.23322e-05	0.000271772	0.000148083	Apoa1/Apoc3/Apoh/Apoa5/Cps1/Apob/Ldlr/Apoc2/Gpihbp1/Mgll/Plin5/Gpld1	12
GO:1901998	toxin transport	12/2005	44/28814	3.23322e-05	0.000271772	0.000148083	Dnaja1/Cct8/Atp6v0a1/Cct3/Tcp1/Gga1/Vps11/Bnip3/Vamp4/Nrp1/Cct6a/Cct4	12
GO:0018209	peptidyl-serine modification	47/2005	364/28814	3.24375e-05	0.000272276	0.000148358	Camk1d/Hsp90aa1/Egfr/Ulk1/Pikfyve/Ifng/Eif4g1/Ripk1/Mlxipl/Rock1/Mapk14/Agt/Pkn2/Gm16286/Tnks/Prkce/Wnk1/Inpp5f/Fnip2/Dcn/Smg1/Top1/Hax1/Rictor/Ulk2/App/Rock2/Mast4/Pdpk1/Pdcd10/Mapk3/Gpd1l/Mark3/Vegfa/Akap9/Il6/Tgfbr1/Pdk2/Tlk1/Pck1/Chuk/Sgk1/Bcl2/Hcls1/Csnk1g3/Pten/Tek	47
GO:0051055	negative regulation of lipid biosynthetic process	14/2005	58/28814	3.29026e-05	0.000275794	0.000150275	Insig2/Lpin1/Serpina12/Apoc3/Apoe/Mup1/Insig1/Atp1a1/Prox1/Apoc1/Rest/Nfkb1/Stk11/Cyp7a1	14
GO:0051047	positive regulation of secretion	52/2005	417/28814	3.30348e-05	0.000276517	0.000150669	Fgb/Fga/Aacs/Gck/Fgg/Glud1/S100a8/Xbp1/S100a9/Pfkfb2/Hif1a/Tfr2/Lamp1/Igf1/Cd38/Kif5b/Cpb2/Agt/Dnm1l/Il1b/Tcf7l2/Prkce/Ang/Arf1/Abcg1/Tmf1/Spp1/Creb1/Oga/Sri/Cd2ap/Aqp1/Glrx/Bcl2l1/Slc18a1/Smad4/Dynll1/C2cd2l/Osbp/Stxbp2/P2ry1/Itsn1/Ptpn11/Vamp8/Sdc4/Ptger4/Cd160/Ncoa6/Klrc2/Map1lc3b/Gpld1/Nr3c1	52
GO:0010769	regulation of cell morphogenesis involved in differentiation	22/2005	122/28814	3.32872e-05	0.000277855	0.000151398	Apoa1/Calr/Coro1c/Afdn/Cul7/Rcc2/Dnm1l/P4hb/Actr3/Net1/Mfn1/Ss18l2/S100a10/Actn4/Eef2k/Opa1/Rreb1/Ptprf/C1qbp/Nrp1/Ptprd/Sgk1	22
GO:0060419	heart growth	22/2005	122/28814	3.32872e-05	0.000277855	0.000151398	Hamp/Fdps/Ppara/Rxra/Prox1/Pdlim5/Igf1/Mapk14/Agt/Zfpm2/Ctnnb1/Pim1/Apc/Gata6/Ctdp1/Fgf1/Ahr/Tgfbr1/Yap1/Meis1/Pten/Nr3c1	22
GO:0030520	intracellular estrogen receptor signaling pathway	13/2005	51/28814	3.36311e-05	0.000280337	0.00015275	Ddx17/Cyp7b1/Kmt2d/Kank2/Ddrgk1/Vps11/Strn3/Carm1/Ddx5/Uba5/Ufsp2/Yap1/Ppargc1b	13
GO:0061572	actin filament bundle organization	28/2005	176/28814	3.41717e-05	0.000284448	0.000154991	Apoa1/Mtss1/Hsp90b1/Cgnl1/Pik3r1/Myo1b/Cald1/Phldb2/F11r/Pls3/Kank2/S100a10/Tjp1/Dlc1/Itgb5/Rock2/Actn4/Cul3/Aif1/Stmn1/Nrp1/Wasf2/Sdc4/Tgfbr1/Pfn1/Ptger4/Shroom1/Nox4	28
GO:0034308	primary alcohol metabolic process	17/2005	81/28814	3.49315e-05	0.000290371	0.000158218	Ttr/Adh1/Aldh3a2/Aldh1a1/Sult2a8/Rbp1/Rdh16f2/Cyp1a2/Retsat/Akr1a1/Abhd4/Hao1/Akr1c6/Rest/Chka/Gpd1/Rdh16	17
GO:0043523	regulation of neuron apoptotic process	39/2005	283/28814	3.51578e-05	0.000291849	0.000159023	Apoe/Egr1/Cebpb/Foxq1/Hsph1/Xiap/Nr4a3/Hif1a/Aars/Itga1/Lcn2/Rock1/Erbb3/Agt/Gpi1/Il1b/Ctsz/Ctnnb1/Casp3/Fgfr3/App/Pdpk1/Prnp/Bcl2l1/Ptprf/Il18/Nrp1/Slc30a10/Vegfa/Itsn1/Bcl2/Casp9/Hras/Xrcc4/Prdx3/Nqo1/Lancl1/Il6st/Nr3c1	39
GO:0010811	positive regulation of cell-substrate adhesion	24/2005	140/28814	3.544e-05	0.000293786	0.000160078	Apoa1/Calr/Vtn/Hrg/Map4k4/Rock1/Prkce/Skap1/Nid1/P4hb/Fn1/Net1/Spp1/Fmn1/S100a10/Rreb1/Ninj1/C1qbp/Nrp1/Vegfa/Ptpn11/Sdc4/Thy1/Tek	24
GO:0016055	Wnt signaling pathway	55/2005	451/28814	3.71294e-05	0.000307366	0.000167478	Apoe/Egr1/Cmah/Egfr/Ctnnd1/Xiap/Ddb1/Ctr9/Ccnd1/Slc9a3r1/Ddx3x/Spin1/Hhex/Ubr5/Mapk14/Cela1/Jade1/Tcf7l2/Tnks/Amfr/Tle1/Wnk1/Ctnnb1/Tle5/Lgr4/Bambi/Apc/Dapk3/Foxo1/Rspo3/Fgfr3/Tax1bp3/App/Ctnnbip1/Cul3/Prickle1/Tpbgl/Fbxw4/Nfkb1/Amer1/Mcc/Mdfic/Yap1/Fbxw11/Stk11/Ndrg2/Tcf7l1/Scyl2/Csnk1g3/Pten/Mitf/Lect2/Tiam1/Hdac1/Macf1	55
GO:1902003	regulation of amyloid-beta formation	11/2005	38/28814	3.74164e-05	0.000309315	0.00016854	Apoe/Ifng/Igf1/Rock1/Abcg1/Gsap/Clu/Casp3/Sp1/Rock2/Prnp	11
GO:0071478	cellular response to radiation	28/2005	177/28814	3.79378e-05	0.000313196	0.000170654	Egr1/Pik3r1/Nedd4/Ddb1/Crebbp/Nipbl/Nsmce3/N4bp1/Tank/Mapk14/Net1/Trp53inp1/Swi5/Aqp1/Pcna/Bcl2l1/Ino80/Ptprk/Ei24/Brcc3/Zmpste24/Xrcc6/Yap1/Smpd1/Stk11/Casp9/Hras/Ep300	28
GO:0034384	high-density lipoprotein particle clearance	6/2005	11/28814	3.83605e-05	0.000315386	0.000171848	Apoc3/Apoe/Apom/Ldlr/Apoc2/Gpld1	6
GO:0045542	positive regulation of cholesterol biosynthetic process	6/2005	11/28814	3.83605e-05	0.000315386	0.000171848	Fdps/Scp2/Srebf1/Abcg1/Fgf1/Cyp7a1	6
GO:0106120	positive regulation of sterol biosynthetic process	6/2005	11/28814	3.83605e-05	0.000315386	0.000171848	Fdps/Scp2/Srebf1/Abcg1/Fgf1/Cyp7a1	6
GO:0019320	hexose catabolic process	9/2005	26/28814	3.95687e-05	0.000323548	0.000176295	Aldob/Tkfc/Eno1/Pfkfb2/Ldha/Pfkl/Gpi1/Galk1/Gale	9
GO:0060148	positive regulation of post-transcriptional gene silencing	9/2005	26/28814	3.95687e-05	0.000323548	0.000176295	Egfr/Zfp36/Ripk1/Pum2/Stat3/Ddx5/Xpo5/Nfkb1/Il6	9
GO:1900370	positive regulation of post-transcriptional gene silencing by RNA	9/2005	26/28814	3.95687e-05	0.000323548	0.000176295	Egfr/Zfp36/Ripk1/Pum2/Stat3/Ddx5/Xpo5/Nfkb1/Il6	9
GO:1904030	negative regulation of cyclin-dependent protein kinase activity	9/2005	26/28814	3.95687e-05	0.000323548	0.000176295	Actb/Inca1/Cdkn2c/Hhex/Apc/Casp3/Kat2b/Pten/Cdk5rap3	9
GO:0051168	nuclear export	26/2005	159/28814	3.97278e-05	0.000324408	0.000176764	Calr/Riok2/Thoc2/Alkbh5/Abce1/Ywhae/Hhex/Hnrnpa2b1/Tcf7l2/Iws1/Ncbp3/Atxn1/Lsg1/Pcid2/Ifi27/Dusp16/Xpo5/Nup153/Alyref/Setd2/Ptpn11/Ythdc1/Nemf/Sarnp/Bag3/Cpsf6	26
GO:0046824	positive regulation of nucleocytoplasmic transport	16/2005	74/28814	4.00724e-05	0.000326778	0.000178055	Pik3r1/Xbp1/Nedd4/Riok2/Ifng/Ywhae/Ubr5/Mapk14/Mavs/Tcf7l2/Trim28/Il6/Bag3/Hcls1/Tek/Cpsf6	16
GO:0006734	NADH metabolic process	10/2005	32/28814	4.05608e-05	0.000328975	0.000179252	Aldob/Eno1/Ldha/Pfkl/Gpi1/Gpd1l/Dlst/Gpd1/Gpd2/Nqo1	10
GO:0060977	coronary vasculature morphogenesis	10/2005	32/28814	4.05608e-05	0.000328975	0.000179252	Rxra/Pbrm1/Zfpm2/Ctnnb1/Spred1/Fgf1/Nrp1/Vegfa/Setd2/Tgfbr1	10
GO:0072574	hepatocyte proliferation	10/2005	32/28814	4.05608e-05	0.000328975	0.000179252	Fgl1/Xbp1/Cebpb/Ifng/Prox1/Cpb2/Fgf1/Il18/Il6/Cflar	10
GO:0072575	epithelial cell proliferation involved in liver morphogenesis	10/2005	32/28814	4.05608e-05	0.000328975	0.000179252	Fgl1/Xbp1/Cebpb/Ifng/Prox1/Cpb2/Fgf1/Il18/Il6/Cflar	10
GO:0002367	cytokine production involved in immune response	21/2005	115/28814	4.10556e-05	0.000332539	0.000181195	Apoa1/Nr4a3/Kit/Cd55/Il1b/Ddx21/Mavs/Cd226/Arg1/Bst2/Nlrp3/Traf2/Ddx58/Tbx21/Il1r1/Il18/Il6/Cd160/Dlg1/Tek/Plcg2	21
GO:0006509	membrane protein ectodomain proteolysis	12/2005	45/28814	4.13123e-05	0.000333271	0.000181593	Apoe/Myh9/Ifng/Il1b/App/Nrd1/Psenen/Timp3/Psen2/Bace2/Pacsin3/Gpld1	12
GO:0060966	regulation of gene silencing by RNA	12/2005	45/28814	4.13123e-05	0.000333271	0.000181593	Egfr/Zfp36/Ripk1/Pum2/Stat3/Ppp3ca/Ddx5/Xpo5/Zmpste24/Nfkb1/Il6/Ncor2	12
GO:0071825	protein-lipid complex subunit organization	12/2005	45/28814	4.13123e-05	0.000333271	0.000181593	Apoa1/Apoc3/Apoe/Apom/Ces1g/Apoa5/Apob/Apoc1/Mttp/Arf1/Abcg1/Gpihbp1	12
GO:0198738	cell-cell signaling by wnt	55/2005	453/28814	4.19436e-05	0.00033791	0.000184121	Apoe/Egr1/Cmah/Egfr/Ctnnd1/Xiap/Ddb1/Ctr9/Ccnd1/Slc9a3r1/Ddx3x/Spin1/Hhex/Ubr5/Mapk14/Cela1/Jade1/Tcf7l2/Tnks/Amfr/Tle1/Wnk1/Ctnnb1/Tle5/Lgr4/Bambi/Apc/Dapk3/Foxo1/Rspo3/Fgfr3/Tax1bp3/App/Ctnnbip1/Cul3/Prickle1/Tpbgl/Fbxw4/Nfkb1/Amer1/Mcc/Mdfic/Yap1/Fbxw11/Stk11/Ndrg2/Tcf7l1/Scyl2/Csnk1g3/Pten/Mitf/Lect2/Tiam1/Hdac1/Macf1	55
GO:0002753	cytoplasmic pattern recognition receptor signaling pathway	13/2005	52/28814	4.2003e-05	0.000337936	0.000184135	Tkfc/Rnf125/Pum2/Hspa1b/Ifih1/Mavs/Ankrd17/Hspa1a/Zc3hav1/Ddx58/Erbin/C1qbp/Oasl1	13
GO:1902904	negative regulation of supramolecular fiber organization	28/2005	178/28814	4.20751e-05	0.000338063	0.000184204	Apoe/Mid1ip1/Hspa8/Cgnl1/Pik3r1/Fkbp4/Taok1/Phldb2/F11r/Pfdn6/Ldlr/Kank2/Mphosph8/Tjp1/Apc/Clu/Pfdn2/Dlc1/Mtpn/Tmsb4x/Smad4/Stmn1/Wasf2/Eml4/Capza2/Pfn1/Sgk1/Sptan1	28
GO:0001818	negative regulation of cytokine production	40/2005	296/28814	4.4037e-05	0.000353354	0.000192536	Gstp1/Apoa1/Serpinb1c/Nlrp12/Ppara/Rnf125/Homer2/Zfp36/Crebbp/F2/Ifng/Igf1/Flt1/N4bp1/Ubr5/Gstp2/Bcl3/Selenos/Fn1/Hmgb1/Pdcd4/Arg1/Lgr4/Gata6/Bst2/Nlrp3/Cd2ap/Prnp/Erbin/Tbx21/Cd84/Ptpn6/C1qbp/Nfkb1/Il6/Ptger4/Lgals9/Atg12/Ndrg2/Zfpm1	40
GO:1900180	regulation of protein localization to nucleus	25/2005	151/28814	4.48874e-05	0.000359698	0.000195993	Hnf4a/Pik3r1/Xbp1/F2/Ifng/Mfhas1/Ubr5/Mapk14/Mavs/Hnrnpm/Trim28/Cd2ap/App/Ppp2ca/Ei24/Ctnna1/Il6/Mdfic/Yap1/Mepce/Bag3/Stk11/Hcls1/Cdk5rap3/Tek	25
GO:0032206	positive regulation of telomere maintenance	15/2005	67/28814	4.50578e-05	0.000360582	0.000196474	Pnkp/Cct8/Cct3/Hnrnpa2b1/Tcp1/Tnks/Nek2/Ctnnb1/Ino80d/Actl6a/Atrx/Mapk3/Ino80/Cct6a/Cct4	15
GO:0007548	sex differentiation	42/2005	317/28814	4.5834e-05	0.000366306	0.000199593	Ahsg/Hnf4a/Ubb/Cebpb/Fkbp4/Ccnd1/H3f3b/Kit/Nipbl/Agt/Tcf7l2/Safb2/Zfx/Arid5b/Zfpm2/Jmjd1c/Prdx4/Tmf1/Hnrnpk/Ctnnb1/Tiparp/Lgr4/Inhba/Ing2/Chd7/Arid4b/Atrx/Kitl/Bcl2l1/Smad4/Schip1/Ahr/Vegfa/Akap9/Ptpn11/Eif2b5/Tgfbr1/Ptger4/Abcb1a/Ube3a/Bcl2/Wdr48	42
GO:0035265	organ growth	32/2005	217/28814	4.60968e-05	0.000367917	0.000200471	Hamp/Fdps/Ppara/Rxra/Prox1/Pdlim5/Igf1/Mapk14/Agt/Tcf7l2/Wwc2/Zfpm2/Ctnnb1/Pim1/Apc/Gata6/Ehmt2/Ly6e/Ctdp1/Carm1/Fgf1/Ahr/Zmpste24/Ptpn11/Tgfbr1/Yap1/Meis1/Ube3a/Bcl2/Pten/Wwc1/Nr3c1	32
GO:1905954	positive regulation of lipid localization	19/2005	99/28814	4.63237e-05	0.000369238	0.000201191	Apoa1/Fitm1/C3/Apoe/Scp2/Cyp8b1/Il1b/Apob/Dbi/Tmf1/Spp1/Asxl2/Plin2/Apoc4/Dennd5b/Atp8a1/Plin5/Abca3/Xrcc4	19
GO:0016241	regulation of macroautophagy	21/2005	116/28814	4.68843e-05	0.000373212	0.000203356	Ulk1/Hif1a/Atp6v0a1/Rnf31/Dcn/Smg1/Sec22b/Vps13c/Ehmt2/Mapk3/Slc25a5/Bnip3/Lrsam1/Ikbkg/Gnai3/Fyco1/Bag3/Atg12/Larp1/Sptlc2/Ubqln1	21
GO:0050890	cognition	46/2005	359/28814	4.72941e-05	0.000375976	0.000204862	Apoe/Egr1/Comt/Tafa2/Crebbp/Hif1a/Magt1/Kit/Eif4ebp2/Nipbl/Lcn2/Igf1/Gm2a/Cyp7b1/Agt/Il1b/Ldlr/Ap1s2/Pgrmc1/Hmgcr/Atxn1/Dbi/Uba6/Creb1/Casp3/Gatm/Chd7/App/Ehmt2/Setd5/Serpinf1/Prnp/Rcan2/Grcc10/Psen2/Atp8a1/Synj1/Tanc1/Sgk1/Ube3a/Meis2/Ep300/Pten/Cyfip1/Ntan1/Btbd9	46
GO:0009199	ribonucleoside triphosphate metabolic process	18/2005	91/28814	4.79624e-05	0.000380282	0.000207209	Eno1/Atp5b/Atp5k/Pklr/Ppara/Atp5c1/Ak4/Atp5g2/Stat3/Mfn1/Pnp/Pkm/Cad/Nme6/Dnajc30/Bcl2l1/Opa1/Gnai3	18
GO:0032024	positive regulation of insulin secretion	18/2005	91/28814	4.79624e-05	0.000380282	0.000207209	Aacs/Gck/Glud1/Pfkfb2/Hif1a/Cd38/Kif5b/Tcf7l2/Prkce/Abcg1/Oga/Sri/Glrx/Dynll1/C2cd2l/Osbp/Ncoa6/Gpld1	18
GO:0002449	lymphocyte mediated immunity	58/2005	488/28814	4.83114e-05	0.000382545	0.000208441	Hpx/C9/C3/C8a/Hspa8/Hc/Cd1d1/Shld2/Cebpg/Crp/C4bp/Serping1/Ifng/Cfi/Lamp1/Cfh/Kif5b/Prdx1/Cd55/Bcl3/Il1b/Dpp4/Hmgb1/C4b/Cd226/Ighg2b/Susd4/Azgp1/Arg1/Apcs/Pnp/Nlrp3/Traf2/Clec4g/Tbx21/Mlh1/Il1r1/Il18/Ptpn6/C1qbp/Ahr/C8b/Mbl1/H2-D1/Clec2d/Il6/Ctsh/Lgals9/Tcirg1/Cd160/Cd40lg/Dlg1/C1qb/H2-Q1/Klrc2/H2-Q6/Xrcc4/Trbc2	58
GO:0098813	nuclear chromosome segregation	38/2005	277/28814	4.86047e-05	0.000384361	0.000209431	Smarca5/Zwint/Riok2/Wapl/Hnrnpu/Naa50/Zfp207/Mau2/Nipbl/Rcc2/Tnks/Mis12/Nek2/Smc1a/Top2b/Smc3/Chfr/Actr3/Ctnnb1/Apc/Zw10/Champ1/Pcid2/Ehmt2/Atrx/Mlh1/Cul3/Ino80/Dis3l2/Rad21/Eml4/Sfpq/Abraxas2/Baz1b/Pttg1/Dync1h1/Anapc15/Pds5a	38
GO:0045981	positive regulation of nucleotide metabolic process	11/2005	39/28814	4.88532e-05	0.000385312	0.000209949	Zbtb20/Gck/Eno1/Ppara/Ifng/Mlxipl/Igf1/Stat3/App/Bcl2l1/Gpd1	11
GO:1900544	positive regulation of purine nucleotide metabolic process	11/2005	39/28814	4.88532e-05	0.000385312	0.000209949	Zbtb20/Gck/Eno1/Ppara/Ifng/Mlxipl/Igf1/Stat3/App/Bcl2l1/Gpd1	11
GO:0010659	cardiac muscle cell apoptotic process	14/2005	60/28814	4.93425e-05	0.000388153	0.000211497	Acot1/Hspa8/Nfe2l2/Agt/Hmgcr/Gata6/Eif5a/Pdpk1/Smad4/Bnip3/Qk/Cflar/Bcl2/Pten	14
GO:0014009	glial cell proliferation	14/2005	60/28814	4.93425e-05	0.000388153	0.000211497	Csf1r/Ifng/Idh2/Igf1/Flt1/Rnf10/Il1b/Atxn1/Dbi/Ctnnb1/Creb1/Clu/Vim/Il6	14
GO:0000280	nuclear division	54/2005	445/28814	4.97245e-05	0.000390646	0.000212856	Ubb/Calr/Smarca5/Zwint/Riok2/Cep85/Hnrnpu/Naa50/Zfp207/Mau2/Nipbl/Hspa1b/Igf1/Spin1/Cul7/Cks2/Cltc/Il1b/Tnks/Reep3/Psmd13/Mis12/Nek2/Hspa1a/Smc1a/Top2b/Smc3/Chfr/Actr3/Apc/Ywhah/Zw10/Ing2/Fgfr3/Champ1/Pcid2/Nme6/Ehmt2/Atrx/Ubr2/Ctdp1/Tasor/Mlh1/Cul3/Ino80/Dis3l2/Rad21/Eml4/Fzr1/Abraxas2/Baz1b/Pttg1/Anapc15/Pds5a	54
GO:0034433	steroid esterification	7/2005	16/28814	5.10604e-05	0.000399055	0.000217437	Apoa1/Apoe/Stard4/Scd1/Apoa5/Agt/Abcg1	7
GO:0034434	sterol esterification	7/2005	16/28814	5.10604e-05	0.000399055	0.000217437	Apoa1/Apoe/Stard4/Scd1/Apoa5/Agt/Abcg1	7
GO:0034435	cholesterol esterification	7/2005	16/28814	5.10604e-05	0.000399055	0.000217437	Apoa1/Apoe/Stard4/Scd1/Apoa5/Agt/Abcg1	7
GO:0051044	positive regulation of membrane protein ectodomain proteolysis	7/2005	16/28814	5.10604e-05	0.000399055	0.000217437	Apoe/Ifng/Il1b/App/Nrd1/Pacsin3/Gpld1	7
GO:2000677	regulation of transcription regulatory region DNA binding	13/2005	53/28814	5.21328e-05	0.000406907	0.000221716	Ifng/Id2/Igf1/Per2/Ctnnb1/H1f0/Ddrgk1/Sri/Rest/Zbtb7a/Zmpste24/Lgals9/Ep300	13
GO:0045446	endothelial cell differentiation	21/2005	117/28814	5.34404e-05	0.000416509	0.000226948	Fasn/Btg1/Prox1/Pbrm1/Rock1/Afdn/Cul7/F11r/Agt/Il1b/Vezf1/Arhgef26/Ctnnb1/Tjp1/Rock2/Akap11/Vcl/Smad4/Bmpr2/Vegfa/Tgfbr1	21
GO:0016575	histone deacetylation	19/2005	100/28814	5.35017e-05	0.000416509	0.000226948	Lpin1/Smarca5/Srebf1/Nipbl/Per2/Mier1/Rbbp4/Chd4/Ing2/Rest/Hopx/Rcor3/Hdac11/Vegfa/Sfpq/Rrp8/Ncor2/Chd3/Hdac1	19
GO:0032271	regulation of protein polymerization	31/2005	209/28814	5.37286e-05	0.000417735	0.000227616	Hsp90aa1/Fkbp4/Fer/Arpc1b/Hspa1b/Esam/Pde4dip/Hspa1a/Prkce/Actr3/Mphosph8/Fmn1/Apc/Mapre3/Hax1/Mtpn/Rictor/Tmsb4x/Stmn1/Fchsd2/Cdc42ep4/Capza2/Akap9/Pfn1/Dlg1/Tppp/Sgk1/Sptan1/Hcls1/Cdc42ep2/Cyfip1	31
GO:0032212	positive regulation of telomere maintenance via telomerase	10/2005	33/28814	5.45791e-05	0.000423252	0.000230622	Pnkp/Cct8/Cct3/Tcp1/Tnks/Nek2/Ctnnb1/Mapk3/Cct6a/Cct4	10
GO:0050996	positive regulation of lipid catabolic process	10/2005	33/28814	5.45791e-05	0.000423252	0.000230622	Apoa1/Fabp1/Apoh/Angptl3/Apoa5/Il1b/Prkce/Ldlr/Apoc2/Plin5	10
GO:0006706	steroid catabolic process	9/2005	27/28814	5.56955e-05	0.000431353	0.000235036	Apoe/Cbr1/Cyp1a2/Akr1d1/Hsd11b1/Spp1/Ywhah/Hsd17b6/Cyp7a1	9
GO:1900182	positive regulation of protein localization to nucleus	18/2005	92/28814	5.57928e-05	0.00043155	0.000235144	Pik3r1/Xbp1/F2/Ifng/Ubr5/Mapk14/Mavs/Hnrnpm/Trim28/Cd2ap/Il6/Yap1/Mepce/Bag3/Stk11/Hcls1/Cdk5rap3/Tek	18
GO:0006338	chromatin remodeling	33/2005	229/28814	5.63524e-05	0.000435319	0.000237197	Cebpg/Smarca5/H3f3b/Pbrm1/Mpnd/Rsf1/Smarca2/Smarcc1/Gatad1/Mier1/Rbbp4/Ino80d/Chd4/Actl6a/H1f0/Top1/Actr6/Chd7/Atrx/Kat2b/Ino80/Arid1b/Zbtb7a/Chrac1/Setd2/Hcfc2/Chd1l/Baz1b/Spty2d1/Hcfc1/Chd3/Hdac1/Nr3c1	33
GO:1903036	positive regulation of response to wounding	16/2005	76/28814	5.653e-05	0.00043613	0.000237639	Xbp1/S100a9/Apoh/F2/Nfe2l2/Hrg/F7/Mylk/Cpb2/Prkce/Hmgb1/Emilin2/Rreb1/F12/Ptger4/Hras	16
GO:1904589	regulation of protein import	17/2005	84/28814	5.69414e-05	0.000438741	0.000239062	Hnf4a/Pik3r1/Xbp1/Ifng/Ubr5/Mapk14/Mavs/Hnrnpm/Trim28/App/Ppp2ca/Ei24/Il6/Mdfic/Bag3/Hcls1/Tek	17
GO:0071241	cellular response to inorganic substance	34/2005	239/28814	5.70883e-05	0.000439309	0.000239371	Trf/Cyp2a5/Egfr/Crp/Cyp1a2/Nfe2l2/Hrg/Tfr2/Mtr/Id2/Nsmce3/Ireb2/Mylk/Fus/Fn1/Wnk1/Creb1/Foxo1/Traf2/Aqp1/Atrx/Prnp/Mapk3/Foxa2/Bnip3/Cpne2/Cpne3/Slc30a10/Chuk/Cflar/Smpd1/Gpld1/Abcb6/Plcg2	34
GO:0070663	regulation of leukocyte proliferation	37/2005	269/28814	5.73383e-05	0.000440669	0.000240112	Gstp1/Cebpb/Cd1d1/Crp/Csf1r/Ifng/Igf1/Hhex/Cd38/Selenok/Cd55/Tirap/Il1b/Hmgb1/Cd59b/Ctnnb1/Arg1/Casp3/Pnp/Zap70/Kitl/Prnp/Clec4g/Mapk3/Cblb/Aif1/Il18/Ptpn6/Ahr/Sdc4/Il6/Lgals9/Cd40lg/Sos1/Dlg1/Bcl2/Il6st	37
GO:0031641	regulation of myelination	14/2005	61/28814	5.99723e-05	0.000460324	0.000250822	Trf/Lpin1/Rxra/Ifng/Igf1/Rnf10/Tcf7l2/Jam2/Ctnnb1/Dlg1/Tppp/Pten/Cyfip1/Rxrg	14
GO:0051648	vesicle localization	29/2005	191/28814	6.00627e-05	0.00046043	0.000250879	Bloc1s1/Myo1b/Trip11/Kif5b/Tcf7l2/Ap1s2/Arf1/Ctnnb1/Tmed9/Myo6/Actn4/Bcl2l1/Cul3/Fnbp1l/Trak1/Preb/Kif1c/Wdr11/Ikbkg/Bloc1s5/Sdc4/Tcirg1/Fyco1/Synj1/Fbxw11/Stk11/Dync1h1/F8a/Pten	29
GO:0048639	positive regulation of developmental growth	32/2005	220/28814	6.04026e-05	0.000462445	0.000251978	C3/Apoe/Hamp/Fdps/Prox1/Ppib/Nipbl/Igf1/Afdn/Celf1/Mapk14/Golga4/Agt/Fn1/Zfpm2/Hnrnpk/Creb1/Pim1/Gata6/Chd7/Ikzf1/Hopx/Nrp1/Bmpr2/Vegfa/Yap1/Ptger4/Dlg1/Bcl2/Cyfip1/Macf1/Nr3c1	32
GO:0032602	chemokine production	21/2005	118/28814	6.08016e-05	0.000464908	0.00025332	Gstp1/Egr1/Hc/Csf1r/Ifng/Selenok/Tirap/Gstp2/Il1b/Mavs/Hmgb1/Usp25/App/Erbin/Aif1/Cd84/Il18/Il6ra/Il6/Lgals9/Zfpm1	21
GO:0006605	protein targeting	38/2005	280/28814	6.14678e-05	0.000468844	0.000255464	Hacl1/Hspa8/Hsp90aa1/Nedd4/Herpud1/Sec63/Srebf1/Hspa4/Pikfyve/Pex6/Ywhae/Spcs2/Sec61a1/Vps37b/Zdhhc14/Synj2bp/Actr3/Os9/Clu/Lamp2/Oga/Vps13c/Myo6/Sec62/Prnp/Erbin/Rpl11/Sec61b/Trak1/Tomm40l/Lonp2/Zdhhc18/Ppp1r3c/Pex26/Tomm7/Bag3/Hras/Macf1	38
GO:0097529	myeloid leukocyte migration	33/2005	230/28814	6.14723e-05	0.000468844	0.000255464	Saa2/Camk1d/Hc/S100a8/Cxcl2/S100a9/Csf1r/Pikfyve/Ifng/Ppib/Kit/Itga1/Flt1/Tirap/Dnm1l/Il1b/Dpp4/Hmgb1/Retnlg/Spp1/Cxcl1/App/Mapk3/Aif1/Ninj1/Il1r1/Itga9/C1qbp/Vegfa/Ptger4/Cd9/Rpl13a/Mtus1	33
GO:0008406	gonad development	34/2005	240/28814	6.21405e-05	0.000473339	0.000257913	Ahsg/Ubb/Cebpb/Ccnd1/H3f3b/Kit/Agt/Safb2/Zfx/Arid5b/Zfpm2/Jmjd1c/Prdx4/Tmf1/Hnrnpk/Tiparp/Inhba/Ing2/Arid4b/Atrx/Kitl/Bcl2l1/Smad4/Schip1/Ahr/Vegfa/Akap9/Eif2b5/Tgfbr1/Ptger4/Abcb1a/Ube3a/Bcl2/Wdr48	34
GO:0050852	T cell receptor signaling pathway	23/2005	136/28814	6.35033e-05	0.000483107	0.000263236	Themis/Itk/Ifng/Skap1/Usp12/Wnk1/Cd226/Rnf31/Zap70/Prnp/Cblb/Txk/Ptpn6/Usp9x/Psen2/Ikbkg/Eif2b5/Cd160/Thy1/Stk11/Ube2n/Hras/Plcg2	23
GO:1901224	positive regulation of NIK/NF-kappaB signaling	15/2005	69/28814	6.47486e-05	0.000491959	0.000268059	Egfr/Calr/Nlrp12/Tcim/Crebbp/Ddx3x/Il1b/Hmgb1/Pdcd4/App/Glrx/Actn4/Il18/Ep300/Nr3c2	15
GO:0035296	regulation of tube diameter	27/2005	173/28814	6.56934e-05	0.000497605	0.000271136	Fgb/Apoe/Fga/Gch1/Fgg/Cbs/Kng1/Manf/Crp/Hif1a/Itga1/Cps1/Rock1/Cd38/Agt/Arhgap42/Per2/Hmgcr/Ptprm/Rock2/P2ry1/Bmpr2/Ahr/Vegfa/Mgll/Ece1/Slc8a1	27
GO:0097746	blood vessel diameter maintenance	27/2005	173/28814	6.56934e-05	0.000497605	0.000271136	Fgb/Apoe/Fga/Gch1/Fgg/Cbs/Kng1/Manf/Crp/Hif1a/Itga1/Cps1/Rock1/Cd38/Agt/Arhgap42/Per2/Hmgcr/Ptprm/Rock2/P2ry1/Bmpr2/Ahr/Vegfa/Mgll/Ece1/Slc8a1	27
GO:0006110	regulation of glycolytic process	12/2005	47/28814	6.59058e-05	0.000497605	0.000271136	Zbtb20/Gck/Ppara/Hif1a/Ifng/Mlxipl/Igf1/Stat3/App/Zbtb7a/Gpd1/Ep300	12
GO:0006378	mRNA polyadenylation	12/2005	47/28814	6.59058e-05	0.000497605	0.000271136	Ctr9/Cpsf2/Snrpa/Mtpap/Cstf2/App/Cpsf1/Rnf20/Fip1l1/Ythdc1/Clp1/Cpsf6	12
GO:0062208	positive regulation of pattern recognition receptor signaling pathway	12/2005	47/28814	6.59058e-05	0.000497605	0.000271136	Pum2/Mfhas1/Hspa1b/Ddx3x/Tirap/Ankrd17/Hspa1a/Zdhhc5/Hmgb1/Zc3hav1/Ninj1/Oasl1	12
GO:0031348	negative regulation of defense response	34/2005	241/28814	6.7594e-05	0.000509712	0.000277732	Gstp1/Apoa1/Apoe/Tkfc/Hamp/Nr1d2/Nlrp12/Ppara/Rnf125/Zfp36/Psma1/Serping1/Rora/Stat2/Mfhas1/Igf1/Calcrl/Selenos/Aoah/Ldlr/Susd4/Arg1/Ash1l/Nlrp3/Serpinf1/Ttll12/C1qbp/Nfkb1/Clec2d/Ptger4/Lgals9/Ythdf3/Atg12/Pten	34
GO:1902905	positive regulation of supramolecular fiber organization	28/2005	183/28814	6.95308e-05	0.000523659	0.000285332	Apoa1/Mtss1/Dstn/Fer/Prox1/Hspa1b/Pde4dip/Hspa1a/Prkce/Actr3/Fmn1/S100a10/Apc/Rictor/App/Rock2/Fchsd2/Cdc42ep4/Nrp1/Wasf2/Akap9/Sdc4/Tgfbr1/Pfn1/Dlg1/Cdc42ep2/Cyfip1/Nox4	28
GO:0033212	iron import into cell	6/2005	12/28814	7.2188e-05	0.000541614	0.000295115	Ifng/Tfr2/Steap4/Lcn2/Slc39a14/Steap2	6
GO:0090209	negative regulation of triglyceride metabolic process	6/2005	12/28814	7.2188e-05	0.000541614	0.000295115	Lpin1/Apoc3/Apoe/Ccnc/Plin5/Gpld1	6
GO:1902947	regulation of tau-protein kinase activity	6/2005	12/28814	7.2188e-05	0.000541614	0.000295115	Apoe/Egr1/Hsp90aa1/Ifng/Clu/App	6
GO:0051497	negative regulation of stress fiber assembly	10/2005	34/28814	7.25181e-05	0.000541614	0.000295115	Cgnl1/Pik3r1/Phldb2/F11r/Kank2/Tjp1/Dlc1/Stmn1/Wasf2/Pfn1	10
GO:0060487	lung epithelial cell differentiation	10/2005	34/28814	7.25181e-05	0.000541614	0.000295115	Fndc3b/Igf1/Nfib/Creb1/Thrb/Gata6/Foxa2/Gpsm2/Yap1/Ncor2	10
GO:0090322	regulation of superoxide metabolic process	10/2005	34/28814	7.25181e-05	0.000541614	0.000295115	Gstp1/Gch1/Crp/Aatf/Nfe2l2/Agt/Cxcl1/App/Il18/Gnai3	10
GO:0008652	cellular amino acid biosynthetic process	14/2005	62/28814	7.25456e-05	0.000541614	0.000295115	Bhmt/Cth/Ass1/Got1/Aldh1a1/Cbs/Sephs2/Asl/Mthfd1/Mtr/Srr/Pah/Cad/Asns	14
GO:0035150	regulation of tube size	27/2005	174/28814	7.26836e-05	0.000541971	0.00029531	Fgb/Apoe/Fga/Gch1/Fgg/Cbs/Kng1/Manf/Crp/Hif1a/Itga1/Cps1/Rock1/Cd38/Agt/Arhgap42/Per2/Hmgcr/Ptprm/Rock2/P2ry1/Bmpr2/Ahr/Vegfa/Mgll/Ece1/Slc8a1	27
GO:0002709	regulation of T cell mediated immunity	20/2005	111/28814	7.53649e-05	0.00055988	0.000305068	Hspa8/Cd1d1/Cd55/Il1b/Dpp4/Hmgb1/Azgp1/Arg1/Pnp/Nlrp3/Traf2/Clec4g/Tbx21/Il1r1/Il18/Ahr/H2-D1/Il6/H2-Q1/H2-Q6	20
GO:0032642	regulation of chemokine production	20/2005	111/28814	7.53649e-05	0.00055988	0.000305068	Gstp1/Egr1/Hc/Csf1r/Ifng/Selenok/Tirap/Gstp2/Il1b/Mavs/Hmgb1/App/Erbin/Aif1/Cd84/Il18/Il6ra/Il6/Lgals9/Zfpm1	20
GO:0110020	regulation of actomyosin structure organization	20/2005	111/28814	7.53649e-05	0.00055988	0.000305068	Apoa1/Cgnl1/Pik3r1/Prox1/Phldb2/F11r/Kank2/S100a10/Tjp1/Dlc1/Rock2/Smad4/Stmn1/Nrp1/Wasf2/Sdc4/Tgfbr1/Pfn1/Ptger4/Nox4	20
GO:0002708	positive regulation of lymphocyte mediated immunity	26/2005	165/28814	7.54609e-05	0.000559901	0.00030508	Hpx/C3/Hspa8/Cd1d1/Shld2/Ifng/Lamp1/Cd55/Il1b/Dpp4/Cd226/Ighg2b/Azgp1/Pnp/Nlrp3/Traf2/Tbx21/Mlh1/Il1r1/Il18/H2-D1/Il6/Cd160/H2-Q1/Klrc2/H2-Q6	26
GO:0031670	cellular response to nutrient	9/2005	28/28814	7.70234e-05	0.000568811	0.000309934	Xbp1/Rxra/Kank2/Mn1/Pim1/Foxa2/Usf2/Pdk2/Trim24	9
GO:0045070	positive regulation of viral genome replication	9/2005	28/28814	7.70234e-05	0.000568811	0.000309934	Ppara/Ddb1/Adarb1/Ddx3x/Pkn2/Top2b/Nr5a2/Srpk1/Larp1	9
GO:0046365	monosaccharide catabolic process	9/2005	28/28814	7.70234e-05	0.000568811	0.000309934	Aldob/Tkfc/Eno1/Pfkfb2/Ldha/Pfkl/Gpi1/Galk1/Gale	9
GO:0042509	regulation of tyrosine phosphorylation of STAT protein	15/2005	70/28814	7.71559e-05	0.000568811	0.000309934	Hpx/Hnf4a/Csf1r/Ifng/Kit/Igf1/Inpp5f/Fgfr3/Il18/Osbp/Il6ra/Il6/Ptger4/Hcls1/Il6st	15
GO:0046503	glycerolipid catabolic process	15/2005	70/28814	7.71559e-05	0.000568811	0.000309934	Apoa1/Apoc3/Apoh/Apoa5/Cps1/Pnpla7/Apob/Apoc1/Ldlr/Inpp5f/Apoc2/Gpihbp1/Mgll/Plin5/Gpld1	15
GO:0031032	actomyosin structure organization	31/2005	213/28814	7.72295e-05	0.000568811	0.000309934	Apoa1/Cgnl1/Pik3r1/Csrp3/Myh9/Cdc42bpb/Prox1/Phldb2/Rock1/F11r/Kank2/Epb41l4b/S100a10/Tjp1/Dlc1/Itgb5/Rock2/Smad4/Cul3/Stmn1/Cdc42bpa/Nrp1/Wasf2/Rtkn/Sdc4/Tgfbr1/Pfn1/Ptger4/Cnn3/Cflar/Nox4	31
GO:0060326	cell chemotaxis	41/2005	314/28814	7.79996e-05	0.000573779	0.000312641	Gstp1/Saa2/Camk1d/Hc/S100a8/Calr/Cxcl2/S100a9/Csf1r/Pikfyve/Hrg/Ifng/Ppib/F7/Kit/Itga1/Flt1/Cyp7b1/Tirap/Gstp2/Dnm1l/Il1b/Dpp4/Hmgb1/Wnk1/Retnlg/Spp1/Cxcr6/Cxcl1/App/Mapk3/Aif1/Fgf1/Ninj1/Itga9/C1qbp/Nrp1/Vegfa/Eng/Rpl13a/Mtus1	41
GO:1902369	negative regulation of RNA catabolic process	16/2005	78/28814	7.86585e-05	0.000577611	0.000314729	Traf5/Larp4b/Lrpprc/Zfp36/Hnrnpu/Tent5a/Tirap/Fus/Traf2/Syncrip/Vegfa/Tob1/Cirbp/Qk/Paip1/Larp1	16
GO:0007062	sister chromatid cohesion	13/2005	55/28814	7.89049e-05	0.000577611	0.000314729	Wapl/Naa50/Mau2/Nipbl/Tnks/Smc1a/Smc3/Ctnnb1/Atrx/Rad21/Sfpq/Pttg1/Pds5a	13
GO:0042531	positive regulation of tyrosine phosphorylation of STAT protein	13/2005	55/28814	7.89049e-05	0.000577611	0.000314729	Hpx/Csf1r/Ifng/Kit/Igf1/Fgfr3/Il18/Osbp/Il6ra/Il6/Ptger4/Hcls1/Il6st	13
GO:2000378	negative regulation of reactive oxygen species metabolic process	13/2005	55/28814	7.89049e-05	0.000577611	0.000314729	Crp/Ppara/Aatf/Hif1a/Stat3/Hk2/Bnip3/Slc30a10/Ptger4/Cflar/Bcl2/Plin5/Birc3	13
GO:0043500	muscle adaptation	22/2005	129/28814	7.97914e-05	0.000582681	0.000317492	Hamp/Fdps/Ppara/Nr4a3/Igf1/Rock1/Agt/Inpp5f/Foxo1/Gata6/Gatm/Gtf2i/Oga/Mtpn/Rock2/Ctdp1/Ppp3ca/Smad4/Aif1/Ece1/Cflar/Nr3c1	22
GO:2000278	regulation of DNA biosynthetic process	22/2005	129/28814	7.97914e-05	0.000582681	0.000317492	Hsp90aa1/Hnrnpu/Pnkp/Cct8/Cct3/Hnrnpa2b1/Jade1/Tcp1/Tnks/Nek2/Ctnnb1/Pcna/Mapk3/Bmpr2/Ahr/Vegfa/Polg2/Jade2/Cct6a/Exosc10/Nox4/Cct4	22
GO:0060070	canonical Wnt signaling pathway	40/2005	304/28814	8.00059e-05	0.000583538	0.000317959	Apoe/Egr1/Egfr/Ctnnd1/Xiap/Slc9a3r1/Ddx3x/Hhex/Ubr5/Mapk14/Jade1/Tcf7l2/Tnks/Amfr/Tle1/Wnk1/Ctnnb1/Tle5/Lgr4/Bambi/Apc/Dapk3/Foxo1/Rspo3/Fgfr3/App/Ctnnbip1/Prickle1/Tpbgl/Nfkb1/Amer1/Mcc/Yap1/Stk11/Tcf7l1/Scyl2/Csnk1g3/Pten/Mitf/Hdac1	40
GO:0032635	interleukin-6 production	27/2005	175/28814	8.03342e-05	0.000585222	0.000318877	Zbtb20/Xbp1/Cebpb/Nlrp12/Ifng/Selenok/Ifih1/Tirap/Stat3/Il1b/Mavs/Selenos/Hmgb1/Ash1l/Ddx58/App/Azi2/Aif1/Cd84/Il18/Ptpn6/Il6ra/Psen2/Ptpn11/Il6/Lgals9/Plcg2	27
GO:0010613	positive regulation of cardiac muscle hypertrophy	11/2005	41/28814	8.09318e-05	0.00058815	0.000320472	Hamp/Fdps/Nr4a3/Igf1/Rock1/Agt/Mtpn/Rock2/Ppp3ca/Ece1/Nr3c1	11
GO:0060964	regulation of miRNA-mediated gene silencing	11/2005	41/28814	8.09318e-05	0.00058815	0.000320472	Egfr/Zfp36/Ripk1/Pum2/Stat3/Ppp3ca/Ddx5/Zmpste24/Nfkb1/Il6/Ncor2	11
GO:0014066	regulation of phosphatidylinositol 3-kinase signaling	19/2005	103/28814	8.13111e-05	0.000590193	0.000321585	Serpina12/Egfr/Nedd4/F2/Slc9a3r1/Igf1/Flt1/Agt/Fn1/Dcn/Hax1/Il18/Ptpn6/Vegfa/Mydgf/Ube3a/Hcls1/Plxnb1/Tek	19
GO:0046415	urate metabolic process	7/2005	17/28814	8.15842e-05	0.000590748	0.000321888	Uox/G6pc/Spp1/Slc17a3/Pnp/Prps1/Urah	7
GO:1902285	semaphorin-plexin signaling pathway involved in neuron projection guidance	7/2005	17/28814	8.15842e-05	0.000590748	0.000321888	Plxnd1/Nrp2/Plxnb2/Nrp1/Ece1/Plxna2/Plxnb1	7
GO:0043631	RNA polyadenylation	12/2005	48/28814	8.23479e-05	0.000595561	0.00032451	Ctr9/Cpsf2/Snrpa/Mtpap/Cstf2/App/Cpsf1/Rnf20/Fip1l1/Ythdc1/Clp1/Cpsf6	12
GO:0007051	spindle organization	28/2005	185/28814	8.44212e-05	0.000609822	0.00033228	Myh9/Hnrnpu/Zfp207/Hspa1b/Cltc/Haus8/Tnks/Pde4dip/Nek2/Hspa1a/Smc1a/Smc3/Mapre3/Atrx/Map4/Tasor/Pcnt/Mlh1/Ino80/Stmn1/Gpsm2/Tubb5/Mapre2/Abraxas2/Dlg1/Tppp/Dync1h1/Chd3	28
GO:0055017	cardiac muscle tissue growth	20/2005	112/28814	8.58246e-05	0.000619215	0.000337399	Hamp/Fdps/Ppara/Rxra/Pdlim5/Igf1/Mapk14/Agt/Zfpm2/Ctnnb1/Pim1/Apc/Gata6/Ctdp1/Fgf1/Tgfbr1/Yap1/Meis1/Pten/Nr3c1	20
GO:0014910	regulation of smooth muscle cell migration	18/2005	95/28814	8.64893e-05	0.000623263	0.000339604	Gstp1/Fga/Egr1/Vtn/Nr4a3/Nfe2l2/Igf1/Gstp2/Agt/Foxo4/Trib1/Tmsb4x/Aif1/Il18/Ptger4/Bcl2/Il6st/Nox4	18
GO:0045137	development of primary sexual characteristics	34/2005	244/28814	8.6651e-05	0.00062368	0.000339832	Ahsg/Ubb/Cebpb/Ccnd1/H3f3b/Kit/Agt/Safb2/Zfx/Arid5b/Zfpm2/Jmjd1c/Prdx4/Tmf1/Hnrnpk/Tiparp/Inhba/Ing2/Arid4b/Atrx/Kitl/Bcl2l1/Smad4/Schip1/Ahr/Vegfa/Akap9/Eif2b5/Tgfbr1/Ptger4/Abcb1a/Ube3a/Bcl2/Wdr48	34
GO:0009205	purine ribonucleoside triphosphate metabolic process	17/2005	87/28814	9.03785e-05	0.000649731	0.000354026	Eno1/Atp5b/Atp5k/Pklr/Ppara/Atp5c1/Ak4/Atp5g2/Stat3/Mfn1/Pnp/Pkm/Nme6/Dnajc30/Bcl2l1/Opa1/Gnai3	17
GO:0002763	positive regulation of myeloid leukocyte differentiation	15/2005	71/28814	9.15913e-05	0.000657663	0.000358348	Csf1r/Klf10/Ifng/Ripk1/Id2/Trib1/Creb1/Hax1/Asxl2/Kitl/Ikzf1/Ctnnbip1/Ninj1/Ppargc1b/Hcls1	15
GO:0007179	transforming growth factor beta receptor signaling pathway	28/2005	186/28814	9.28901e-05	0.000666193	0.000362996	Lrg1/Got1/Onecut2/Xbp1/Onecut1/Ppara/Crebbp/Hpgd/Pbld1/Stat3/Zfyve9/Creb1/Bambi/Spred1/Ing2/Mtmr4/Itgb5/Smad4/Ptprk/Usp9x/Zbtb7a/Tgfbr1/Trim33/Smurf2/Eng/Stk11/Ep300/Zmiz1	28
GO:0010770	positive regulation of cell morphogenesis involved in differentiation	19/2005	104/28814	9.30777e-05	0.000666742	0.000363295	Apoa1/Calr/Afdn/Cul7/Dnm1l/P4hb/Actr3/Net1/Mfn1/Ss18l2/S100a10/Eef2k/Opa1/Rreb1/Ptprf/C1qbp/Nrp1/Ptprd/Sgk1	19
GO:0044275	cellular carbohydrate catabolic process	10/2005	35/28814	9.5224e-05	0.000681305	0.00037123	Pygl/Tkfc/Ppp1r3b/Rb1cc1/G6pc/Hsd11b1/Aoah/Hmgb1/Sord/Ppp1r3c	10
GO:0007178	transmembrane receptor protein serine/threonine kinase signaling pathway	48/2005	391/28814	9.56368e-05	0.000683445	0.000372396	Trf/Lrg1/Hnf4a/Got1/Egr1/Onecut2/Xbp1/Onecut1/Ppara/Hjv/Crebbp/Hpgd/Ppm1l/Pbld1/Mapk14/Stat3/Tcf7l2/Synj2bp/Zfyve9/Pdcd4/Nceh1/Slc33a1/Creb1/Inhba/Bambi/Gata6/Spred1/Vim/Ing2/Mtmr4/Itgb5/Ddx5/Mapk3/Smad4/Ptprk/Usp9x/Zbtb7a/Bmpr2/Tgfbr1/Tob1/Lgals9/Trim33/Smurf2/Eng/Stk11/Jade2/Ep300/Zmiz1	48
GO:0017148	negative regulation of translation	29/2005	196/28814	9.62347e-05	0.000686901	0.000374279	Eprs/Calr/Zfp36/Hnrnpu/Ddx6/Zfp36l2/Eif4ebp2/Ddx3x/Rock1/Rida/Ireb2/Celf1/Paip2b/Tnrc6b/Ang/Dapk3/Rock2/Samd4b/Cnot6l/Mlh1/Tut7/Syncrip/Rnf139/Tob1/Ythdf3/Qk/Paip1/Rpl13a/Larp1	29
GO:0016358	dendrite development	41/2005	317/28814	9.64427e-05	0.000687569	0.000374643	Apoe/Camk1d/Nedd4/Crp/Crebbp/Pbrm1/Pdlim5/Afdn/Cul7/Dnm1l/Actr3/Mfn1/Arf1/Ss18l2/Uba6/Hnrnpk/Fmn1/Ywhah/Rap2a/Asap1/App/Rock2/Myo6/Ppp3ca/Carm1/Eef2k/Opa1/Arid1b/Trak1/Ptprf/Nrp1/Ptprd/Prex2/Cyth2/Itsn1/Sgk1/Ube3a/Stk11/Pten/Cyfip1/Nr3c1	41
GO:0002700	regulation of production of molecular mediator of immune response	27/2005	177/28814	9.78363e-05	0.000696678	0.000379607	Hpx/Apoa1/Xbp1/Shld2/Nr4a3/Ifng/Kit/Cd55/Gpi1/Il1b/Ddx21/Mavs/Cd226/Arg1/Bst2/Nlrp3/Traf2/Ddx58/Tbx21/Mlh1/Il1r1/Il18/Il6/Cd160/Cd40lg/Tek/Plcg2	27
GO:0009411	response to UV	24/2005	149/28814	9.86573e-05	0.000701667	0.000382325	Egfr/Pik3r1/Nedd4/Ddb1/Crebbp/Ccnd1/Usp1/Nsmce3/N4bp1/Bcl3/Trp53inp1/Hmgn1/Casp3/Aqp1/Pcna/Ino80/Ptprk/Ei24/Cirbp/Bcl2/Smpd1/Stk11/Casp9/Ep300	24
GO:0010721	negative regulation of cell development	30/2005	206/28814	9.87704e-05	0.000701667	0.000382325	Ulk1/Hook3/F2/Idh2/Id2/Coro1c/Igf1/Rnf10/Rcc2/Ttpa/Il1b/Ldlr/Actr3/Pcm1/Ctnnb1/Ywhah/Fgfr3/Ulk2/Actn4/Ppp3ca/Rnf6/Rest/Nrp1/Vegfa/Ctnna1/Sema6a/Thy1/Dleu2/Trim11/Pten	30
GO:0016579	protein deubiquitination	22/2005	131/28814	0.000100957	0.000716351	0.000390326	Usp2/Vcpip1/Usp1/Tank/Usp45/Usp12/Usp3/Usp25/Usp10/Usp16/Usp7/Supt7l/Ubxn1/Usp9x/Brcc3/Taf2/Abraxas2/Usp31/Usp33/Wdr48/Yod1/Usp4	22
GO:0090257	regulation of muscle system process	35/2005	256/28814	0.000101272	0.00071774	0.000391083	Eno1/Hamp/Fdps/Ppara/Atp1a1/Nr4a3/Cald1/Kit/Igf1/Rock1/Flt1/Agt/Arhgap42/Calcrl/Foxo1/Gtf2i/Oga/Sri/Mtpn/Calm1/Rock2/Ctdp1/Ppp3ca/Smad4/Grcc10/Atp1b1/Aif1/Akap9/Ehd3/Ptger4/Dlg1/Ece1/Calm2/Slc8a1/Nr3c1	35
GO:0071560	cellular response to transforming growth factor beta stimulus	32/2005	226/28814	0.000101623	0.000719377	0.000391975	Lrg1/Got1/Onecut2/Xbp1/Onecut1/Ppara/Crebbp/Hpgd/Zfp36l2/Pbld1/Stat3/Actr3/Zfyve9/Creb1/Bambi/Spred1/Ing2/Mtmr4/Itgb5/Smad4/Ptprk/Usp9x/Zbtb7a/Tgfbr1/Trim33/Smurf2/Cflar/Eng/Stk11/Ep300/Zmiz1/Nr3c1	32
GO:0007033	vacuole organization	28/2005	187/28814	0.000102113	0.000721768	0.000393278	Gabarapl1/Hspa8/Ulk1/Trp53inp2/Pikfyve/Hook3/Rb1cc1/Pik3c2a/Hook1/Man2a1/Trp53inp1/Arf1/Vps11/Sec22b/Ulk2/Ehmt2/Rab1b/Lrsam1/Stx17/Tcirg1/Atg13/Bag3/Atg3/Atg12/Map1lc3b/Vps16/Ubqln1/Mtmr3	28
GO:0032210	regulation of telomere maintenance via telomerase	12/2005	49/28814	0.0001022	0.000721768	0.000393278	Hnrnpu/Pnkp/Cct8/Cct3/Tcp1/Tnks/Nek2/Ctnnb1/Mapk3/Cct6a/Exosc10/Cct4	12
GO:0014742	positive regulation of muscle hypertrophy	11/2005	42/28814	0.000102798	0.000722679	0.000393774	Hamp/Fdps/Nr4a3/Igf1/Rock1/Agt/Mtpn/Rock2/Ppp3ca/Ece1/Nr3c1	11
GO:0032527	protein exit from endoplasmic reticulum	11/2005	42/28814	0.000102798	0.000722679	0.000393774	Herpud1/Insig1/Selenos/Sel1l/Os9/Erlec1/Sec61b/Derl2/Preb/Sec13/Yod1	11
GO:1990748	cellular detoxification	11/2005	42/28814	0.000102798	0.000722679	0.000393774	Gch1/Aldh1a1/Aldh2/Nfe2l2/Akr1a1/Ambp/Prdx1/Pim1/Aldh1a7/Esd/Abcb6	11
GO:0009065	glutamine family amino acid catabolic process	8/2005	23/28814	0.000103051	0.000722679	0.000393774	Oat/Got1/Glud1/Ppat/Aldh4a1/Arg1/Adhfe1/Ddah1	8
GO:0019400	alditol metabolic process	8/2005	23/28814	0.000103051	0.000722679	0.000393774	Tkfc/Got1/Angptl3/Dgat2/Galk1/Coq3/Sord/Pck1	8
GO:0051043	regulation of membrane protein ectodomain proteolysis	8/2005	23/28814	0.000103051	0.000722679	0.000393774	Apoe/Ifng/Il1b/App/Nrd1/Timp3/Pacsin3/Gpld1	8
GO:0014911	positive regulation of smooth muscle cell migration	14/2005	64/28814	0.000104718	0.000730115	0.000397826	Fga/Egr1/Vtn/Nr4a3/Igf1/Agt/Foxo4/Tmsb4x/Aif1/Il18/Ptger4/Bcl2/Il6st/Nox4	14
GO:0048512	circadian behavior	14/2005	64/28814	0.000104718	0.000730115	0.000397826	Alb/Mup1/Egr1/Nr1d2/Usp2/Zfhx3/Id2/Per3/Il6/Ptger4/Ahcy/Ncoa2/Pten/Btbd9	14
GO:0060193	positive regulation of lipase activity	14/2005	64/28814	0.000104718	0.000730115	0.000397826	Apoa1/Apoh/Itk/Apoa5/Flt1/Agt/Ang/Dlc1/Fgfr3/Apoc2/Txk/Gpihbp1/Plin5/Hras	14
GO:0010893	positive regulation of steroid biosynthetic process	9/2005	29/28814	0.000104812	0.000730115	0.000397826	Stard4/Fdps/Scp2/Srebf1/Ifng/Igf1/Abcg1/Fgf1/Cyp7a1	9
GO:0031397	negative regulation of protein ubiquitination	17/2005	88/28814	0.00010484	0.000730115	0.000397826	Dnaja1/Ivns1abp/Hspa1b/N4bp1/Ubr5/Hspa1a/Prkce/Per2/Rps7/Rpl11/Gtpbp4/Ubxn1/Psen2/Sqstm1/Cry1/Usp4/Bag5	17
GO:2001251	negative regulation of chromosome organization	17/2005	88/28814	0.00010484	0.000730115	0.000397826	Smarca5/Zwint/Wapl/Hnrnpu/Zfp207/H3f3b/Tnks/Apc/Zw10/Pcid2/Atrx/Rad21/Baz1b/Pttg1/Xrcc4/Anapc15/Exosc10	17
GO:2000060	positive regulation of ubiquitin-dependent protein catabolic process	19/2005	105/28814	0.000106323	0.000739583	0.000402985	Herpud1/Rnf144b/Hspa1b/Cop1/Hspa1a/Chfr/Trib1/Clu/Ddrgk1/Rnf217/Sumo2/Prickle1/Arih1/Psen2/Fzr1/Rnf139/Pten/Ubqln1/Zyg11b	19
GO:0006479	protein methylation	30/2005	207/28814	0.000107952	0.000748932	0.000408079	Bhmt/Xbp1/Btg1/Smarca5/Etfbkmt/Crebbp/Gspt1/Ctr9/Setd1b/Mtr/Kmt2c/Iws1/Kmt2d/Ctnnb1/Ash1l/Zfp110/Asxl2/Arid4b/Ehmt2/Setd5/Atrx/Carm1/Smad4/Rnf20/Setd2/Eed/Kmt2e/Ncoa6/Rrp8/Hcfc1	30
GO:0008213	protein alkylation	30/2005	207/28814	0.000107952	0.000748932	0.000408079	Bhmt/Xbp1/Btg1/Smarca5/Etfbkmt/Crebbp/Gspt1/Ctr9/Setd1b/Mtr/Kmt2c/Iws1/Kmt2d/Ctnnb1/Ash1l/Zfp110/Asxl2/Arid4b/Ehmt2/Setd5/Atrx/Carm1/Smad4/Rnf20/Setd2/Eed/Kmt2e/Ncoa6/Rrp8/Hcfc1	30
GO:0051145	smooth muscle cell differentiation	16/2005	80/28814	0.000108041	0.000748932	0.000408079	Cth/C3/Pbrm1/Kit/Cfh/Agt/Smarca2/Ankrd17/Foxo4/Pdcd4/Ctnnb1/Gata6/Tmsb4x/Vegfa/Ramp2/Eng	16
GO:0009201	ribonucleoside triphosphate biosynthetic process	15/2005	72/28814	0.000108327	0.000750054	0.000408691	Eno1/Atp5b/Atp5k/Pklr/Ppara/Atp5c1/Ak4/Atp5g2/Stat3/Pnp/Pkm/Cad/Nme6/Dnajc30/Bcl2l1	15
GO:0001659	temperature homeostasis	28/2005	188/28814	0.000112148	0.000775613	0.000422617	Lpin1/Mup1/Pctp/Egr1/Aldh1a1/Cebpb/Arrdc3/Epas1/Scd1/Fabp5/Lcn2/Stat3/Il1b/G0s2/Per2/Fcor/Lgr4/Apc/Gatm/Hadh/Nrd1/Il18/Vegfa/Sqstm1/Ppargc1b/Stk11/Dync1h1/Adipor2	28
GO:0016485	protein processing	37/2005	278/28814	0.000114669	0.000792141	0.000431623	Fgb/Hp/Fga/Eno1/Fgg/Angptl8/Ctnnd1/Xiap/Hjv/Apoh/Myh9/F2/F7/Cpb2/Klkb1/Spcs2/Ctsz/S100a10/Casp3/F11/Hgfac/Afg3l1/F10/Tmem59/Pitrm1/Psenen/Cast/Lonp2/Dync2h1/Psen2/F12/Yipf5/Zmpste24/Rnf139/Ctsh/Ece1/Casp9	37
GO:1901607	alpha-amino acid biosynthetic process	13/2005	57/28814	0.000116834	0.000806171	0.000439268	Bhmt/Cth/Ass1/Got1/Cbs/Sephs2/Asl/Mthfd1/Mtr/Srr/Pah/Cad/Asns	13
GO:0043491	protein kinase B signaling	30/2005	208/28814	0.000117893	0.000812545	0.000442741	Mup1/Hsp90aa1/Egfr/Ppara/F7/Osbpl8/Slc9a3r1/Mfhas1/Igf1/Il1b/Tcf7l2/Inpp5f/Hax1/Rictor/F10/Ppp2ca/Il18/C1qbp/Vegfa/Itsn1/Mydgf/Il6/Tgfbr1/Dlg1/Eng/Stk11/Hcls1/Pten/Nox4/Tek	30
GO:0051147	regulation of muscle cell differentiation	24/2005	151/28814	0.000122088	0.000840489	0.000457967	Cth/Xbp1/Hamp/Fdps/Csrp3/Ppara/Prox1/Kit/Id2/Igf1/Mapk14/Ankrd17/Foxo4/Pdcd4/Eif5a/Ccnt2/Tmsb4x/Ctdp1/Smad4/Hopx/Bmpr2/Eng/Bcl2/Nr3c1	24
GO:0002263	cell activation involved in immune response	42/2005	331/28814	0.000122744	0.000844037	0.0004599	Lgals1/Xbp1/Shld2/Tcim/Nr4a3/Fer/Ifng/Rora/Lamp1/Kit/Stat3/Bcl3/Kars/Prkce/Snap23/Hmgb1/Lat/Nlrp3/App/Pdpk1/Tbx21/Mlh1/Lgals8/Cd84/Il18/Ptpn6/Stxbp2/Il6ra/Psen2/Vamp8/Il6/Ptger4/Lgals9/Cd160/Cd40lg/Pck1/Klrc2/Vamp2/Xrcc4/Zfp35/Clec4d/Plcg2	42
GO:0010573	vascular endothelial growth factor production	10/2005	36/28814	0.000123671	0.000849441	0.000462845	C3/Hc/Hif1a/Rora/Flt1/Il1b/Arnt/Il6ra/Il6/Ndrg2	10
GO:0043433	negative regulation of DNA-binding transcription factor activity	26/2005	170/28814	0.000124894	0.000852159	0.000464325	Hnf4a/Bhlhe40/Hes6/Nlrp12/Cebpg/Prox1/Id2/Pura/Bcl3/Tcf7l2/Med13/Trib1/Pim1/Sri/Nlrp3/Prnp/Rwdd3/Erbin/Rpl11/Ctnnbip1/Usp7/Foxa2/Chuk/Tax1bp1/Cdk5rap3/Egln1	26
GO:0032835	glomerulus development	14/2005	65/28814	0.000125001	0.000852159	0.000464325	Mtss1/Egr1/Hc/Ctnnd1/Ifng/Cfh/Nid1/Lgr4/Aqp1/Il6ra/Ahr/Cflar/Bcl2/Tek	14
GO:0070265	necrotic cell death	14/2005	65/28814	0.000125001	0.000852159	0.000464325	Fth1/Pygl/Ripk1/Dnm1l/Rnf31/Oga/Ipmk/Traf2/Ninj1/Bnip3/Ahr/Alkbh7/Cflar/Birc3	14
GO:0070534	protein K63-linked ubiquitination	14/2005	65/28814	0.000125001	0.000852159	0.000464325	Traf5/Nedd4/Hectd1/Ddx3x/Pnkp/Ubr5/Ube2e3/Traf2/Trim12c/Zfp91/Ube2v1/Rnf152/Ube2e2/Ube2n	14
GO:0009141	nucleoside triphosphate metabolic process	20/2005	115/28814	0.000125327	0.000852159	0.000464325	Eno1/Atp5b/Atp5k/Pklr/Ppara/Atp5c1/Ak4/Atp5g2/Stat3/Ak2/Mfn1/Oga/Pnp/Pkm/Cad/Nme6/Dnajc30/Bcl2l1/Opa1/Gnai3	20
GO:1903076	regulation of protein localization to plasma membrane	20/2005	115/28814	0.000125327	0.000852159	0.000464325	Actb/Egfr/Pik3r1/Hectd1/Mrap/Csrp3/Ap2m1/Cltc/Gopc/Kif5b/Zdhhc5/Pgrmc1/Actr3/Prnp/Bcl2l1/Tmem59/Vamp4/Sqstm1/Vamp8/Dlg1	20
GO:0010867	positive regulation of triglyceride biosynthetic process	7/2005	18/28814	0.000125484	0.000852159	0.000464325	Apoc3/Srebf1/Dgat2/Tcf7l2/Ldlr/Plin5/Gpld1	7
GO:0030730	sequestering of triglyceride	7/2005	18/28814	0.000125484	0.000852159	0.000464325	Fitm1/Ppara/Osbpl8/Il1b/Plin2/Apoc4/Plin5	7
GO:0070486	leukocyte aggregation	7/2005	18/28814	0.000125484	0.000852159	0.000464325	Gstp1/S100a8/S100a9/Nr4a3/Cfh/Il1b/Jam2	7
GO:0090205	positive regulation of cholesterol metabolic process	7/2005	18/28814	0.000125484	0.000852159	0.000464325	Fdps/Scp2/Ces1g/Srebf1/Abcg1/Fgf1/Cyp7a1	7
GO:0036465	synaptic vesicle recycling	16/2005	81/28814	0.000126037	0.000853019	0.000464794	Actb/Ap2m1/Rock1/Ston1/Cltc/Canx/Dnm1l/Ap1s2/Pip5k1c/Bcl2l1/Vamp4/Itsn1/Synj1/Vamp2/Cyfip1/Btbd9	16
GO:0045670	regulation of osteoclast differentiation	16/2005	81/28814	0.000126037	0.000853019	0.000464794	Pik3r1/Cebpb/Csf1r/Klf10/Ifng/Ctnnb1/Creb1/Tob2/Apc/Fgfr3/Asxl2/Ninj1/Zbtb7a/Clec2d/Ppargc1b/Mitf	16
GO:0048844	artery morphogenesis	16/2005	81/28814	0.000126037	0.000853019	0.000464794	Apoe/Hpgd/Angptl3/Prox1/Mylk/Apob/Ldlr/Ctnnb1/Chd7/Nrp1/Bmpr2/Vegfa/Tgfbr1/Ptger4/Eng/Zmiz1	16
GO:0090287	regulation of cellular response to growth factor stimulus	39/2005	300/28814	0.000126333	0.000854059	0.000465361	Lrg1/Got1/Onecut2/Xbp1/Nedd4/Ulk1/Onecut1/Ppara/Hjv/Crebbp/Hif1a/Hrg/Hhex/Pbld1/Agt/Tcf7l2/Zfyve9/Ctnnb1/Bambi/Gata6/Dcn/Spred1/Ing2/Ptpn1/Smad4/Fgf1/Ptprf/Zbtb7a/Bmpr2/Tob1/Sema6a/Trim33/Smurf2/Cflar/Eng/Stk11/Ep300/Cyfip1/Tek	39
GO:0046620	regulation of organ growth	21/2005	124/28814	0.000127132	0.000858498	0.00046778	Hamp/Fdps/Ppara/Prox1/Igf1/Mapk14/Agt/Tcf7l2/Wwc2/Zfpm2/Pim1/Apc/Gata6/Ctdp1/Ahr/Tgfbr1/Yap1/Meis1/Pten/Wwc1/Nr3c1	21
GO:0010001	glial cell differentiation	35/2005	259/28814	0.000127911	0.000862787	0.000470116	S100a8/Vtn/S100a9/Nfix/Csf1r/F2/Ifng/Ndrg1/Id2/Igf1/Afdn/Erbb3/Ulk4/Agt/Stat3/Il1b/Tcf7l2/Ldlr/Actr3/Nfib/Ctnnb1/Clu/Vim/Fgfr3/App/Mapk3/Hdac11/Eed/Ptpn11/Eif2b5/Tppp/Qk/Pten/Il6st/Hdac1	35
GO:0014706	striated muscle tissue development	38/2005	290/28814	0.000129792	0.000874495	0.000476496	Hamp/Fdps/Csrp3/Ppara/Rxra/Hnrnpu/Prox1/Cacybp/Id2/Pdlim5/Igf1/Mapk14/Erbb3/Agt/Zfpm2/Ctnnb1/Creb1/Pim1/Apc/Gata6/Chd7/Ly6e/Ctdp1/Smad4/Fgf1/Vegfa/Zmpste24/Tgfbr1/Yap1/Meis1/Eng/Slc8a1/Pten/Zfpm1/Nox4/Acadm/Egln1/Nr3c1	38
GO:0032984	protein-containing complex disassembly	33/2005	239/28814	0.000130296	0.00087691	0.000477812	Mid1ip1/Hspa8/Cebpg/Dstn/Gspt1/Taok1/Abce1/Kif5b/Smarcc1/Per2/Mphosph8/Apc/Eif5a/Lamp2/Oga/Mtpn/Stmn1/Bnip3/Tfip11/Eml4/Mical2/Capza2/Zmpste24/Vamp8/Stx17/Fyco1/Synj1/Sgk1/Atg12/Sptan1/Map1lc3b/Vps16/Ubqln1	33
GO:0007254	JNK cascade	27/2005	180/28814	0.000130515	0.000877396	0.000478077	Gstp1/Traf5/Dnaja1/Egfr/Taok1/Rb1cc1/Map4k4/Ripk1/Mfhas1/Ulk4/Tirap/Gstp2/Il1b/Magi3/Hmgb1/Spag9/Trib1/Gadd45b/Zfp110/Rap2a/Traf2/App/Dusp16/Nfkb1/Mdfic/Ptger4/Hras	27
GO:0044264	cellular polysaccharide metabolic process	18/2005	98/28814	0.000131195	0.000880984	0.000480032	Pygl/Gck/Ppp1r3b/Gys2/Rb1cc1/Igf1/Gnmt/G6pc/Hs2st1/Tcf7l2/Aoah/Per2/Hmgb1/Ppp1r3c/Ugp2/B3gnt2/Il6st/Acadm	18
GO:1901991	negative regulation of mitotic cell cycle phase transition	26/2005	171/28814	0.000137696	0.000923609	0.000503257	Zwint/Taok1/Ccnd1/Zfp36l2/Zfp207/Cdk2ap2/Jade1/Foxo4/Rint1/Chfr/Kank2/Inhba/Apc/Foxn3/Zw10/Pcid2/Rad21/Fzr1/Brcc3/Mrnip/Trim39/Dlg1/Bcl2/Anapc15/Pten/Cdk5rap3	26
GO:0003300	cardiac muscle hypertrophy	19/2005	107/28814	0.000137886	0.000923849	0.000503388	Hamp/Fdps/Csrp3/Ppara/Nr4a3/Pdlim5/Igf1/Rock1/Agt/Inpp5f/Foxo1/Gata6/Mtpn/Rock2/Ctdp1/Ppp3ca/Smad4/Ece1/Nr3c1	19
GO:0043405	regulation of MAP kinase activity	29/2005	200/28814	0.000138128	0.000924442	0.000503711	Gstp1/Apoe/Dnaja1/Cbs/Egfr/Kit/Flt1/Inppl1/Tirap/Gstp2/Agt/Il1b/Magi3/Hmgcr/Trib1/Traf2/Ptpn1/App/Dusp16/Kitl/Pdcd10/Fgf1/Ptpn6/Vegfa/Sos1/Smpd1/Hras/Nox4/Cdk5rap3	29
GO:0046209	nitric oxide metabolic process	17/2005	90/28814	0.000139962	0.000935676	0.000509832	Ass1/Hsp90aa1/Crp/Ifng/Rora/Cps1/Igf1/Agt/Il1b/Selenos/Clu/App/Rock2/Aif1/Dynll1/Ddah1/Il6	17
GO:0003012	muscle system process	51/2005	430/28814	0.000140971	0.000937845	0.000511014	Eno1/Hamp/Fdps/Csrp3/Ppara/Atp1a1/Nr4a3/Tpm2/Cald1/Kit/Pdlim5/Igf1/Rock1/Flt1/Cd38/Mylk/Agt/Arhgap42/Calcrl/Sco2/Inpp5f/Foxo1/Gata6/Gatm/Homer1/Gtf2i/Oga/Sri/Map2k3/Mtpn/Calm1/Rock2/Ctdp1/Ppp3ca/Smad4/Grcc10/Atp1b1/Aif1/Gpd1l/P2ry1/Psen2/Tpm3/Akap9/Ehd3/Ptger4/Dlg1/Ece1/Cflar/Calm2/Slc8a1/Nr3c1	51
GO:0010761	fibroblast migration	13/2005	58/28814	0.000141081	0.000937845	0.000511014	Fer/Coro1c/Syne2/Rcc2/Prkce/Arid5b/Actr3/Rffl/Schip1/Tns1/Sdc4/Slc8a1/Adipor2	13
GO:0033619	membrane protein proteolysis	13/2005	58/28814	0.000141081	0.000937845	0.000511014	Apoe/Myh9/Ifng/Il1b/App/Nrd1/Psenen/Timp3/Psen2/Ctsh/Bace2/Pacsin3/Gpld1	13
GO:1904356	regulation of telomere maintenance via telomere lengthening	13/2005	58/28814	0.000141081	0.000937845	0.000511014	Hnrnpu/Pnkp/Cct8/Cct3/Hnrnpa2b1/Tcp1/Tnks/Nek2/Ctnnb1/Mapk3/Cct6a/Exosc10/Cct4	13
GO:1904591	positive regulation of protein import	13/2005	58/28814	0.000141081	0.000937845	0.000511014	Pik3r1/Xbp1/Ifng/Ubr5/Mapk14/Mavs/Hnrnpm/Trim28/App/Il6/Bag3/Hcls1/Tek	13
GO:0030038	contractile actin filament bundle assembly	20/2005	116/28814	0.000141669	0.000937845	0.000511014	Apoa1/Cgnl1/Pik3r1/Phldb2/F11r/Kank2/S100a10/Tjp1/Dlc1/Itgb5/Rock2/Cul3/Stmn1/Nrp1/Wasf2/Sdc4/Tgfbr1/Pfn1/Ptger4/Nox4	20
GO:0043149	stress fiber assembly	20/2005	116/28814	0.000141669	0.000937845	0.000511014	Apoa1/Cgnl1/Pik3r1/Phldb2/F11r/Kank2/S100a10/Tjp1/Dlc1/Itgb5/Rock2/Cul3/Stmn1/Nrp1/Wasf2/Sdc4/Tgfbr1/Pfn1/Ptger4/Nox4	20
GO:0043534	blood vessel endothelial cell migration	20/2005	116/28814	0.000141669	0.000937845	0.000511014	Apoa1/Apoe/Atp5b/Myh9/Hif1a/Nfe2l2/Hrg/Pik3c2a/Igf1/Clec14a/Hmgb1/Spred1/Sp1/Map2k3/Pdcd10/Nrp1/Vegfa/Stard13/Gpld1/Mia3	20
GO:0045930	negative regulation of mitotic cell cycle	32/2005	230/28814	0.000141691	0.000937845	0.000511014	Hnf4a/Btg1/Zwint/Taok1/Ccnd1/Zfp36l2/Zfp207/Cdk2ap2/Slc9a3r1/Jade1/Foxo4/Rint1/Chfr/Kank2/Ctnnb1/Inhba/Apc/Foxn3/Zw10/Fgfr3/Pcid2/Nme6/Rad21/Fzr1/Brcc3/Mrnip/Trim39/Dlg1/Bcl2/Anapc15/Pten/Cdk5rap3	32
GO:0010212	response to ionizing radiation	22/2005	134/28814	0.000142071	0.000938292	0.000511258	Egr1/Nipbl/Cop1/Tank/Mapk14/Kars/Net1/Pnp/Swi5/Bcl2l1/Ino80/Brcc3/Zmpste24/Mrnip/Xrcc6/Yap1/Bcl2/Smpd1/Stk11/Hras/Xrcc4/Eya3	22
GO:0090090	negative regulation of canonical Wnt signaling pathway	22/2005	134/28814	0.000142071	0.000938292	0.000511258	Apoe/Egr1/Ctnnd1/Slc9a3r1/Mapk14/Jade1/Tcf7l2/Amfr/Tle1/Ctnnb1/Tle5/Apc/Foxo1/App/Ctnnbip1/Prickle1/Tpbgl/Amer1/Mcc/Stk11/Scyl2/Hdac1	22
GO:0032727	positive regulation of interferon-alpha production	8/2005	24/28814	0.000145173	0.000957726	0.000521847	Ddx3x/Ifih1/Mavs/Hmgb1/Zc3hav1/Ddx58/Setd2/Chuk	8
GO:0038034	signal transduction in absence of ligand	16/2005	82/28814	0.000146594	0.000964983	0.000525801	Ripk1/Hspa1b/Lcn2/Igf1/Erbb3/Il1b/Hspa1a/Inhba/Dapk3/Kitl/Bcl2l1/Ctnna1/Bag3/Bcl2/Ppp2r1b/Eya3	16
GO:0097192	extrinsic apoptotic signaling pathway in absence of ligand	16/2005	82/28814	0.000146594	0.000964983	0.000525801	Ripk1/Hspa1b/Lcn2/Igf1/Erbb3/Il1b/Hspa1a/Inhba/Dapk3/Kitl/Bcl2l1/Ctnna1/Bag3/Bcl2/Ppp2r1b/Eya3	16
GO:0043489	RNA stabilization	14/2005	66/28814	0.000148598	0.000977108	0.000532408	Traf5/Larp4b/Zfp36/Hnrnpu/Tent5a/Tirap/Fus/Traf2/Syncrip/Vegfa/Cirbp/Qk/Paip1/Larp1	14
GO:0001906	cell killing	35/2005	261/28814	0.000149015	0.000977704	0.000532733	C9/C3/Hspa8/Cd1d1/Hamp/Kng1/Cebpg/F2/Ifng/Lamp1/Cfh/Kif5b/Prdx1/Cd55/Kng2/Cd226/Ighg2b/Cd59b/Rpl30/Azgp1/Arg1/Cxcl1/Oga/Pnp/Il18/Ptpn6/Stxbp2/H2-D1/Clec2d/Ctsh/Lgals9/Cd160/H2-Q1/Klrc2/H2-Q6	35
GO:1901215	negative regulation of neuron death	35/2005	261/28814	0.000149015	0.000977704	0.000532733	Apoe/Cebpb/Foxq1/Hsph1/Xiap/Ppara/Nr4a3/Hif1a/Aars/Lcn2/Igf1/Rock1/Erbb3/Agt/Stat3/Gpi1/Ctnnb1/Creb1/App/Pdpk1/Serpinf1/Bcl2l1/Nenf/Rest/Psmc1/Nrp1/Slc30a10/Vegfa/Itsn1/Il6/Bcl2/Hras/Xrcc4/Prdx3/Il6st	35
GO:0051492	regulation of stress fiber assembly	18/2005	99/28814	0.000150055	0.000982386	0.000535284	Apoa1/Cgnl1/Pik3r1/Phldb2/F11r/Kank2/S100a10/Tjp1/Dlc1/Rock2/Stmn1/Nrp1/Wasf2/Sdc4/Tgfbr1/Pfn1/Ptger4/Nox4	18
GO:1903321	negative regulation of protein modification by small protein conjugation or removal	18/2005	99/28814	0.000150055	0.000982386	0.000535284	Dnaja1/Ivns1abp/Hspa1b/N4bp1/Ubr5/Hspa1a/Prkce/Per2/Ctnnb1/Rps7/Rpl11/Gtpbp4/Ubxn1/Psen2/Sqstm1/Cry1/Usp4/Bag5	18
GO:0051650	establishment of vesicle localization	26/2005	172/28814	0.000151655	0.000991779	0.000540402	Bloc1s1/Myo1b/Trip11/Kif5b/Ap1s2/Arf1/Ctnnb1/Tmed9/Myo6/Actn4/Cul3/Fnbp1l/Trak1/Preb/Kif1c/Wdr11/Ikbkg/Bloc1s5/Sdc4/Tcirg1/Fyco1/Synj1/Fbxw11/Stk11/Dync1h1/F8a	26
GO:0006473	protein acetylation	31/2005	221/28814	0.000153734	0.00100428	0.000547216	Actb/Xbp1/Bloc1s1/Crebbp/Taok1/Naa50/Brpf3/Ddx3x/Jade1/Gm16286/Iws1/Brd1/Fcor/Hat1/Actl6a/Nat8f2/Ep400/App/Setd5/Mapk3/Smad4/Kat2b/Epc2/Supt7l/Zmpste24/Taf2/Nat8f1/Jade2/Atat1/Ep300/Hcfc1	31
GO:0032350	regulation of hormone metabolic process	12/2005	51/28814	0.000154455	0.00100681	0.00054859	Egr1/Atp1a1/Rdh16f2/Hif1a/Igf1/Tcf7l2/Arnt/Rest/Zmpste24/Nfkb1/Rdh16/Nr3c1	12
GO:0045740	positive regulation of DNA replication	12/2005	51/28814	0.000154455	0.00100681	0.00054859	Lpin1/Egfr/Smarca5/Brpf3/Cacybp/Atrx/Pcna/Ino80/Cst3/Il6/Hras/Ciz1	12
GO:0007031	peroxisome organization	10/2005	37/28814	0.00015897	0.00103065	0.000561582	Hacl1/Pex11a/Acox1/Scp2/Abcd3/Pex6/Dnm1l/Mavs/Lonp2/Pex26	10
GO:0009069	serine family amino acid metabolic process	10/2005	37/28814	0.00015897	0.00103065	0.000561582	Cth/Keg1/Cbs/Sephs2/Glyat/Mthfd1/Cdo1/Srr/Gnmt/Gm4952	10
GO:0033146	regulation of intracellular estrogen receptor signaling pathway	10/2005	37/28814	0.00015897	0.00103065	0.000561582	Cyp7b1/Kmt2d/Kank2/Ddrgk1/Vps11/Strn3/Carm1/Uba5/Ufsp2/Yap1	10
GO:0046686	response to cadmium ion	10/2005	37/28814	0.00015897	0.00103065	0.000561582	Cyp2a5/Egfr/Gss/Cyp1a2/Prnp/Mapk3/Sord/Foxa2/Chuk/Abcb6	10
GO:0051647	nucleus localization	10/2005	37/28814	0.00015897	0.00103065	0.000561582	Hook3/Slc9a3r1/Hhex/Syne2/Pcm1/Cdc42bpa/Clmn/Fbxw11/Dync1h1/Syne1	10
GO:0048259	regulation of receptor-mediated endocytosis	21/2005	126/28814	0.000160432	0.00103884	0.000566042	Trf/Apoc3/C3/Nedd4/Hamp/Vtn/Ap2m1/Synj2bp/Apoc1/Arf1/Pip5k1c/Hnrnpk/Clu/Cd2ap/Apoc2/App/Vegfa/Aak1/Synj1/Scyl2/Plcg2	21
GO:0032436	positive regulation of proteasomal ubiquitin-dependent protein catabolic process	17/2005	91/28814	0.000161097	0.00103884	0.000566042	Herpud1/Rnf144b/Hspa1b/Cop1/Hspa1a/Chfr/Trib1/Clu/Ddrgk1/Rnf217/Sumo2/Prickle1/Arih1/Psen2/Fzr1/Ubqln1/Zyg11b	17
GO:0035023	regulation of Rho protein signal transduction	17/2005	91/28814	0.000161097	0.00103884	0.000566042	Apoa1/Apoc3/Apoe/Arhgap35/F11r/Arhgap42/Kank2/Net1/Eps8l2/Stard8/Rasip1/Dlc1/Arhgdia/Cul3/Stmn1/Nrp1/Stard13	17
GO:0060420	regulation of heart growth	17/2005	91/28814	0.000161097	0.00103884	0.000566042	Hamp/Fdps/Ppara/Prox1/Igf1/Mapk14/Zfpm2/Pim1/Apc/Gata6/Ctdp1/Ahr/Tgfbr1/Yap1/Meis1/Pten/Nr3c1	17
GO:1900407	regulation of cellular response to oxidative stress	17/2005	91/28814	0.000161097	0.00103884	0.000566042	Gch1/Hsph1/Nr4a3/Hif1a/Nfe2l2/Ripk1/Vnn1/P4hb/Ctnnb1/App/Glrx/Rest/Sfpq/Aifm2/Ubqln1/Lancl1/Bag5	17
GO:0045088	regulation of innate immune response	33/2005	242/28814	0.000165363	0.00106406	0.000579788	Hpx/C3/Apoe/Tkfc/Hsp90aa1/Srebf1/Serping1/Nfe2l2/Cfi/Lamp1/Stat2/Cfh/N4bp1/Tirap/Mavs/Dpp4/Hmgb1/Cd226/Susd4/Arg1/Matr3/Ttll12/Txk/Trim12c/Clec2d/Xrcc6/Lgals9/Sfpq/Cd160/Ythdf3/Atg12/Klrc2/Plcg2	33
GO:0048762	mesenchymal cell differentiation	33/2005	242/28814	0.000165363	0.00106406	0.000579788	Ddx17/Hif1a/Phldb2/Coro1c/Rock1/Cul7/Il1b/Tcf7l2/Fn1/Pdcd4/Ctnnb1/Bambi/Spred1/Trim28/Rock2/Kitl/Nrp2/Ddx5/Mapk3/Tasor/Smad4/Ppp2ca/Foxa2/Nrp1/Vegfa/Il6/Amer1/Tgfbr1/Sema6a/Eng/Bcl2/Pten/Tiam1	33
GO:0006403	RNA localization	26/2005	173/28814	0.000166859	0.00107254	0.000584405	Lrpprc/Zfp36/Thoc2/Alkbh5/Hnrnpu/Hhex/Hnrnpa2b1/Hnrnpa3/Tcp1/Tnks/Iws1/Ncbp3/Eif5a/Pcid2/Xpo5/Nup153/Alyref/Ahctf1/Setd2/Ythdc1/Sarnp/Qk/Sec13/Exosc10/Cct4/Cpsf6	26
GO:0006900	vesicle budding from membrane	13/2005	59/28814	0.000169536	0.00108858	0.000593147	Insig1/Sec31a/Sec23b/Ap2m1/Ap1s2/Arf1/S100a10/Tmed9/Cul3/Fnbp1l/Preb/Sec13/Mia3	13
GO:0008625	extrinsic apoptotic signaling pathway via death domain receptors	16/2005	83/28814	0.000170012	0.00109047	0.000594177	Fgb/Fga/Fgg/Pik3r1/Ddx3x/Rffl/Rock2/Dedd/Bcl2l1/Il18/Timp3/Psen2/Bag3/Cflar/Bcl2/Pten	16
GO:0032092	positive regulation of protein binding	18/2005	100/28814	0.00017125	0.00109607	0.000597228	Apoe/Vtn/Hspa4/Tcf7l2/Amfr/Actr3/Bambi/Plxnd1/Mapre3/App/Rpl11/Ppp2ca/Mark3/Ramp2/Usp33/Ep300/Map1lc3b/Tiam1	18
GO:0061014	positive regulation of mRNA catabolic process	18/2005	100/28814	0.00017125	0.00109607	0.000597228	Zfp36/Hnrnpu/Zfp36l2/Rock1/Rida/Celf1/Tnrc6b/Zc3hav1/Rock2/Samd4b/Cnot6l/Mlh1/Tut7/Syncrip/Tob1/Ythdf3/Qk/Paip1	18
GO:0001935	endothelial cell proliferation	27/2005	183/28814	0.000172606	0.00110358	0.000601318	Apoa1/Apoe/Lrg1/Xbp1/Apoh/Prox1/Igf1/Flt1/Stat3/Sparc/Synj2bp/Hmgb1/Ang/Arg1/Ptprm/Sp1/Fgfr3/Aggf1/Rictor/Pdcd10/Bmpr2/Vegfa/Mydgf/Tgfbr1/Dlg1/Eng/Tek	27
GO:0050807	regulation of synapse organization	35/2005	263/28814	0.000173196	0.00110617	0.000602734	Apoe/Hspa8/Pik3r1/Nedd4/Eif4g1/Clstn3/Pdlim5/Abhd17a/Afdn/Abhd17b/Mapk14/Dnm1l/Sparc/Pgrmc1/Actr3/Mfn1/Hnrnpk/Homer1/Adgrl2/App/Setd5/Nrp2/Prnp/Eef2k/Opa1/Ptprf/Tubb5/Ptprd/Lrfn3/Itsn1/Tanc1/Ube3a/Pten/Cyfip1/Egln1	35
GO:0010611	regulation of cardiac muscle hypertrophy	15/2005	75/28814	0.000175497	0.00111781	0.000609076	Hamp/Fdps/Ppara/Nr4a3/Igf1/Rock1/Agt/Foxo1/Mtpn/Rock2/Ctdp1/Ppp3ca/Smad4/Ece1/Nr3c1	15
GO:1990845	adaptive thermogenesis	25/2005	164/28814	0.000175907	0.00111781	0.000609076	Lpin1/Pctp/Aldh1a1/Cebpb/Arrdc3/Epas1/Scd1/Fabp5/Hnrnpu/Lcn2/G0s2/Per2/Lgr4/Apc/Gatm/Hadh/Nrd1/Slc25a5/Il18/Vegfa/Ckb/Ppargc1b/Stk11/Dync1h1/Adipor2	25
GO:0006721	terpenoid metabolic process	14/2005	67/28814	0.000175949	0.00111781	0.000609076	Ttr/Adh1/Aldh3a2/Aldh1a1/Fdps/Cyp2c55/Rbp1/Rdh16f2/Fdft1/Cyp1a2/Retsat/Hmgcs2/Lss/Rdh16	14
GO:0007622	rhythmic behavior	14/2005	67/28814	0.000175949	0.00111781	0.000609076	Alb/Mup1/Egr1/Nr1d2/Usp2/Zfhx3/Id2/Per3/Il6/Ptger4/Ahcy/Ncoa2/Pten/Btbd9	14
GO:0009123	nucleoside monophosphate metabolic process	14/2005	67/28814	0.000175949	0.00111781	0.000609076	Uox/Ppat/Ak4/Cda/Paics/Dpys/Ak2/Pnp/Cad/Prps1/Urah/Atic/Nt5c/Uck1	14
GO:0000086	G2/M transition of mitotic cell cycle	22/2005	136/28814	0.000177124	0.00112409	0.000612498	Taok1/Ccnd1/Rcc2/Foxo4/Rint1/Bach1/Chfr/Rrm1/Arpp19/Foxn3/Calm1/App/Rad21/Fzr1/Brcc3/Mrnip/Taf2/Trim39/Abcb1a/Calm2/Fbxl7/Cdk5rap3	22
GO:0000041	transition metal ion transport	19/2005	109/28814	0.000177409	0.00112469	0.000612822	Trf/Hpx/Fth1/Hamp/Myo1b/Hrg/Ifng/Tfr2/Pik3c2a/Steap4/Lcn2/Cltc/Slc30a9/Slc39a14/Hsd3b3/Slc30a10/Cp/Abcb6/Steap2	19
GO:0003007	heart morphogenesis	37/2005	284/28814	0.000177592	0.00112469	0.000612822	Nedd4/Rxra/Hif1a/Prox1/Pbrm1/Id2/Nipbl/Zfpm2/Pdcd4/Ctnnb1/Pim1/Gata6/Plxnd1/Dlc1/Chd7/Asxl2/Ly6e/Nrp2/Smad4/Nrp1/Bmpr2/Ahr/Vegfa/Zmpste24/Tgfbr1/Yap1/Sos1/Eng/Slc8a1/Rbm15/Ncor2/Zmiz1/Pds5a/Zfpm1/Egln1/Tek/Gng5	37
GO:0008585	female gonad development	20/2005	118/28814	0.000180076	0.00113802	0.000620086	Ubb/Cebpb/Kit/Agt/Zfx/Arid5b/Zfpm2/Hnrnpk/Tiparp/Inhba/Kitl/Bcl2l1/Smad4/Schip1/Ahr/Vegfa/Eif2b5/Ptger4/Ube3a/Bcl2	20
GO:0031058	positive regulation of histone modification	20/2005	118/28814	0.000180076	0.00113802	0.000620086	Lpin1/Xbp1/Smarca5/Srebf1/Ctr9/Nipbl/Ctnnb1/Ing2/Asxl2/App/Mapk3/Smad4/Rnf20/Vegfa/Eed/Kmt2e/Ube2n/Slk/Rrp8/Hcfc1	20
GO:0044843	cell cycle G1/S phase transition	32/2005	233/28814	0.000180489	0.00113824	0.000620204	Egfr/Tcim/Crebbp/Ccnd1/Cdkn2c/Eif4g1/Cdk2ap2/Id2/Ddx3x/Jade1/Ankrd17/Bach1/Kank2/Mn1/Rrm1/Inhba/Apc/Ppp3ca/Ppp2ca/Ino80/Aif1/Psme2/Ptpn6/Kmt2e/Mepce/Trim39/Cirbp/Dlg1/Ube2e2/Bcl2/Pten/Plcg2	32
GO:0051056	regulation of small GTPase mediated signal transduction	32/2005	233/28814	0.000180489	0.00113824	0.000620204	Apoa1/Apoc3/Apoe/Cgnl1/Ralgapa2/Map4k4/Arhgap35/Igf1/F11r/Arhgap42/Arhgap12/Kank2/Net1/Eps8l2/Stard8/Rasip1/Dlc1/Cd2ap/Psd3/Kitl/Erbin/Arhgdia/Cul3/Stmn1/Cdc42bpa/Nrp1/Sh2b2/Cyth2/Mapre2/Sos1/Hras/Stard13	32
GO:0050870	positive regulation of T cell activation	31/2005	223/28814	0.000181261	0.00114191	0.000622204	Lgals1/Hsp90aa1/Xbp1/Cd1d1/Hsph1/Ifng/Igf1/Vnn1/Selenok/Cd55/Il1b/Dpp4/Hmgb1/Cd59b/Pnp/Nlrp3/Zap70/Ikzf1/Aif1/Lgals8/Il18/Il6/Zfp609/Lgals9/Cd160/Cd40lg/Pck1/Thy1/Zmiz1/Il6st/Flot2	31
GO:0001837	epithelial to mesenchymal transition	24/2005	155/28814	0.000184254	0.00115954	0.000631814	Ddx17/Hif1a/Phldb2/Rock1/Cul7/Il1b/Tcf7l2/Pdcd4/Ctnnb1/Bambi/Spred1/Trim28/Rock2/Ddx5/Tasor/Smad4/Ppp2ca/Foxa2/Vegfa/Il6/Tgfbr1/Eng/Pten/Tiam1	24
GO:2001057	reactive nitrogen species metabolic process	17/2005	92/28814	0.000184966	0.00116281	0.000633594	Ass1/Hsp90aa1/Crp/Ifng/Rora/Cps1/Igf1/Agt/Il1b/Selenos/Clu/App/Rock2/Aif1/Dynll1/Ddah1/Il6	17
GO:0045922	negative regulation of fatty acid metabolic process	9/2005	31/28814	0.00018585	0.00116559	0.000635107	Insig2/Apoc3/Insig1/Etfbkmt/Dgat2/Apoc1/Dbi/Plin5/Cyp7a1	9
GO:0016114	terpenoid biosynthetic process	7/2005	19/28814	0.000186765	0.00116559	0.000635107	Aldh1a1/Fdps/Rbp1/Rdh16f2/Hmgcs2/Lss/Rdh16	7
GO:0044247	cellular polysaccharide catabolic process	7/2005	19/28814	0.000186765	0.00116559	0.000635107	Pygl/Ppp1r3b/Rb1cc1/G6pc/Aoah/Hmgb1/Ppp1r3c	7
GO:0045821	positive regulation of glycolytic process	7/2005	19/28814	0.000186765	0.00116559	0.000635107	Zbtb20/Gck/Ifng/Mlxipl/Igf1/App/Gpd1	7
GO:1901550	regulation of endothelial cell development	7/2005	19/28814	0.000186765	0.00116559	0.000635107	Rock1/F11r/Il1b/Rock2/Akap11/Vcl/Vegfa	7
GO:1902236	negative regulation of endoplasmic reticulum stress-induced intrinsic apoptotic signaling pathway	7/2005	19/28814	0.000186765	0.00116559	0.000635107	Xbp1/Herpud1/Selenos/Ptpn1/Bcl2l1/Opa1/Ikbkg	7
GO:1903140	regulation of establishment of endothelial barrier	7/2005	19/28814	0.000186765	0.00116559	0.000635107	Rock1/F11r/Il1b/Rock2/Akap11/Vcl/Vegfa	7
GO:0045124	regulation of bone resorption	12/2005	52/28814	0.000188191	0.00117326	0.00063929	Trf/Ahsg/Hamp/Csf1r/Pdk4/Def8/Cd38/Spp1/Vegfa/Il6/Ptger4/Ppargc1b	12
GO:0030433	ubiquitin-dependent ERAD pathway	16/2005	84/28814	0.000196617	0.00122326	0.00066653	Hsp90b1/Herpud1/Calr/Canx/Selenos/Amfr/Os9/Rnf103/Erlec1/Dnajc10/Sec61b/Derl2/Ecpas/Dnajb14/Yod1/Ubqln1	16
GO:0032722	positive regulation of chemokine production	16/2005	84/28814	0.000196617	0.00122326	0.00066653	Egr1/Hc/Csf1r/Ifng/Selenok/Tirap/Il1b/Mavs/Hmgb1/App/Aif1/Cd84/Il18/Il6ra/Il6/Lgals9	16
GO:0019674	NAD metabolic process	8/2005	25/28814	0.000200514	0.00123689	0.000673957	Aldob/Eno1/Ldha/Pfkl/Gpi1/Gpd1l/Gpd1/Nqo1	8
GO:0034114	regulation of heterotypic cell-cell adhesion	8/2005	25/28814	0.000200514	0.00123689	0.000673957	Fgb/Apoa1/Fga/Fgg/Il1b/Skap1/Wnk1/Thy1	8
GO:0036315	cellular response to sterol	8/2005	25/28814	0.000200514	0.00123689	0.000673957	Insig2/Insig1/Ces1g/Rora/Gramd1c/Inhba/Cyp7a1/Gpld1	8
GO:0044273	sulfur compound catabolic process	8/2005	25/28814	0.000200514	0.00123689	0.000673957	Nudt7/Mat1a/Cbs/Cdo1/Mlycd/Acat1/Ahcy/Chac2	8
GO:0045736	negative regulation of cyclin-dependent protein serine/threonine kinase activity	8/2005	25/28814	0.000200514	0.00123689	0.000673957	Inca1/Cdkn2c/Hhex/Apc/Casp3/Kat2b/Pten/Cdk5rap3	8
GO:0051791	medium-chain fatty acid metabolic process	8/2005	25/28814	0.000200514	0.00123689	0.000673957	Cyp4a14/Crot/Crat/Cyp4a12a/Ces1g/Cyp4a10/Oxsm/Acadm	8
GO:0150105	protein localization to cell-cell junction	8/2005	25/28814	0.000200514	0.00123689	0.000673957	Actb/Cgnl1/F11r/Tjp1/Actn4/Vcl/Jak1/Abcb1a	8
GO:2000637	positive regulation of miRNA-mediated gene silencing	8/2005	25/28814	0.000200514	0.00123689	0.000673957	Egfr/Zfp36/Ripk1/Pum2/Stat3/Ddx5/Nfkb1/Il6	8
GO:0032760	positive regulation of tumor necrosis factor production	19/2005	110/28814	0.00020066	0.00123689	0.000673957	Zbtb20/Pik3r1/Ifng/Ripk1/Selenok/Ifih1/Tirap/Stat3/Mavs/Hmgb1/Clu/Ddx58/App/Cd84/Il18/Ptpn11/Il6/Lgals9/Plcg2	19
GO:0097178	ruffle assembly	11/2005	45/28814	0.000200913	0.00123718	0.000674115	Coro1c/Def8/Ston1/Inppl1/Rcc2/Arhgef26/Eps8l2/Aif1/Pfn1/Hras/Cyfip1	11
GO:1901661	quinone metabolic process	10/2005	38/28814	0.000202383	0.0012426	0.000677067	Cbr1/Akr1a1/Cyp4f14/Coq6/Coq10b/Coq9/Hmgcr/Akr1c6/Coq3/Aifm2	10
GO:0051702	biological process involved in interaction with symbiont	20/2005	119/28814	0.000202505	0.0012426	0.000677067	Apoe/Hspa8/Crp/Ddb1/Csf1r/F2/Hrg/Ifng/Ppib/Fn1/Arg1/Apcs/Cxcl1/Sp1/Ifi27/Ctdp1/Rest/Mbl1/Ep300/Hdac1	20
GO:0006278	RNA-templated DNA biosynthetic process	13/2005	60/28814	0.000202781	0.0012426	0.000677067	Hsp90aa1/Hnrnpu/Pnkp/Cct8/Cct3/Tcp1/Tnks/Nek2/Ctnnb1/Mapk3/Cct6a/Exosc10/Cct4	13
GO:0007004	telomere maintenance via telomerase	13/2005	60/28814	0.000202781	0.0012426	0.000677067	Hsp90aa1/Hnrnpu/Pnkp/Cct8/Cct3/Tcp1/Tnks/Nek2/Ctnnb1/Mapk3/Cct6a/Exosc10/Cct4	13
GO:0060249	anatomical structure homeostasis	41/2005	328/28814	0.000202826	0.0012426	0.000677067	Trf/Ahsg/Aldh1a1/Plg/Hamp/Epas1/Xiap/Trp53inp2/Csf1r/Acaca/Homer2/Taok1/Hif1a/Pdk4/Def8/Cd38/Usp45/Pbld1/Spp1/Ctnnb1/Tjp1/Apc/Homer1/Lamp2/P2ry1/Psen2/Vegfa/Mbl1/Ptpn11/Il6/Ctsh/Yap1/Ptger4/Tcirg1/Bag3/Abcb1a/Ppargc1b/Bcl2/Stk11/Abca3/Nox4	41
GO:0080164	regulation of nitric oxide metabolic process	15/2005	76/28814	0.000204752	0.00125311	0.000682798	Ass1/Hsp90aa1/Crp/Ifng/Igf1/Agt/Il1b/Selenos/Clu/App/Rock2/Aif1/Dynll1/Ddah1/Il6	15
GO:0015850	organic hydroxy compound transport	34/2005	255/28814	0.000205105	0.001254	0.000683282	Apoa1/Apoe/Stard4/Actb/Gck/Xbp1/Scp2/Abcd3/Apom/Ces1g/Aqp9/Apoa5/Atp8b1/Slco1a1/Cyp8b1/Maob/Gramd1c/Agt/Slco1b2/Apob/Apoc1/Ldlr/Abcg1/Tmf1/Spp1/Slc10a2/Apoc2/Aqp1/Ly6e/Slc18a1/Osbp/P2ry1/Stra6l/Ptpn11	34
GO:0032680	regulation of tumor necrosis factor production	27/2005	185/28814	0.000206997	0.001263	0.000688184	Gstp1/Zbtb20/Pik3r1/Zfp36/Ifng/Ripk1/Igf1/Selenok/Ifih1/Tirap/Gstp2/Stat3/Bcl3/Mavs/Selenos/Hmgb1/Clu/Ddx58/App/Cd84/Il18/Ptpn6/Ptpn11/Il6/Ptger4/Lgals9/Plcg2	27
GO:0035051	cardiocyte differentiation	27/2005	185/28814	0.000206997	0.001263	0.000688184	Egfr/Hamp/Fdps/Csrp3/Ppara/Rxra/Hnrnpu/Prox1/Pbrm1/Cacybp/Pdlim5/Igf1/Agt/Pdcd4/Ctnnb1/Gata6/Ctdp1/Mapk3/Rest/Smad4/Prickle1/Vegfa/Zmpste24/Slc8a1/Nox4/Acadm/Nr3c1	27
GO:0006801	superoxide metabolic process	14/2005	68/28814	0.000207533	0.0012638	0.000688622	Gstp1/Gch1/Cbs/Crp/Aatf/Nfe2l2/Prdx1/Agt/Cxcl1/App/Il18/Gnai3/Nqo1/Nox4	14
GO:0034116	positive regulation of heterotypic cell-cell adhesion	6/2005	14/28814	0.00020776	0.0012638	0.000688622	Fgb/Fga/Fgg/Il1b/Skap1/Thy1	6
GO:2001140	positive regulation of phospholipid transport	6/2005	14/28814	0.00020776	0.0012638	0.000688622	Apoa1/Apoe/Dbi/Atp8a1/Abca3/Xrcc4	6
GO:0036473	cell death in response to oxidative stress	18/2005	102/28814	0.000221619	0.00134539	0.000733076	Hsph1/Nr4a3/Aldh2/Hif1a/Nfe2l2/Ripk1/Vnn1/P4hb/Ctnnb1/App/Pdcd10/Glrx/Rest/Sfpq/Bcl2/Ubqln1/Lancl1/Bag5	18
GO:0043502	regulation of muscle adaptation	18/2005	102/28814	0.000221619	0.00134539	0.000733076	Hamp/Fdps/Ppara/Nr4a3/Igf1/Rock1/Agt/Foxo1/Gtf2i/Oga/Mtpn/Rock2/Ctdp1/Ppp3ca/Smad4/Aif1/Ece1/Nr3c1	18
GO:0048588	developmental cell growth	36/2005	277/28814	0.000226153	0.00137107	0.000747071	Apoe/Raph1/Hsp90aa1/Hamp/Ulk1/Fdps/Ppara/Csf1r/Pdlim5/Igf1/Afdn/Golga4/Agt/Fn1/Kmt2d/Actr3/Nrn1/Hnrnpk/Ctnnb1/Ulk2/App/Ctdp1/Nrp2/Rnf6/Vcl/Usp9x/Nrp1/Bmpr2/Vegfa/Mgll/Sema6a/Stk11/Jade2/Cyfip1/Macf1/Nr3c1	36
GO:0046631	alpha-beta T cell activation	27/2005	186/28814	0.000226374	0.00137107	0.000747071	Cebpb/Cd1d1/Hsph1/Itk/Ifng/Rora/Cd55/Stat3/Bcl3/Rpl22/Hmgb1/Pnp/Nlrp3/Zap70/Ikzf1/Tbx21/Cblb/Txk/Il18/Il6ra/Il6/Ptger4/Lgals9/Tcirg1/Cd160/Bcl2/Zfp35	27
GO:0014897	striated muscle hypertrophy	19/2005	111/28814	0.000226536	0.00137107	0.000747071	Hamp/Fdps/Csrp3/Ppara/Nr4a3/Pdlim5/Igf1/Rock1/Agt/Inpp5f/Foxo1/Gata6/Mtpn/Rock2/Ctdp1/Ppp3ca/Smad4/Ece1/Nr3c1	19
GO:0060998	regulation of dendritic spine development	16/2005	85/28814	0.000226763	0.00137107	0.000747071	Apoe/Crebbp/Pbrm1/Afdn/Dnm1l/Actr3/Mfn1/Arf1/Hnrnpk/Asap1/Eef2k/Opa1/Itsn1/Ube3a/Pten/Nr3c1	16
GO:0014812	muscle cell migration	20/2005	120/28814	0.00022735	0.00137324	0.000748251	Gstp1/Fga/Egr1/Vtn/Nr4a3/Nfe2l2/Igf1/Rock1/Gstp2/Agt/Foxo4/Net1/Trib1/Tmsb4x/Aif1/Il18/Ptger4/Bcl2/Il6st/Nox4	20
GO:0038066	p38MAPK cascade	12/2005	53/28814	0.000228013	0.00137586	0.000749681	Hsph1/Zfp36/Mfhas1/Mapk14/Ulk4/Il1b/Rell1/Gadd45b/Map2k3/Fgfr3/Vegfa/Dlg1	12
GO:0002819	regulation of adaptive immune response	32/2005	236/28814	0.000228528	0.00137758	0.00075062	Hpx/C3/Hspa8/Cd1d1/Shld2/C4bp/Ifng/Cd55/Il1b/Dpp4/Skap1/Hmgb1/Cd226/Ighg2b/Susd4/Azgp1/Arg1/Pnp/Nlrp3/Traf2/Clec4g/Tbx21/Mlh1/Il1r1/Il18/Ptpn6/Ahr/H2-D1/Il6/Cd160/H2-Q1/H2-Q6	32
GO:0022613	ribonucleoprotein complex biogenesis	48/2005	406/28814	0.000234543	0.00140882	0.000767638	Rps28/Rpl27/Rpl6/Rpl38/Hsp90aa1/Rps27/Ddx17/Rplp0/Aatf/Riok2/Abce1/Scaf11/Ddx3x/Ddx27/Celf1/Rcl1/Ddx21/Lsg1/Rps21/Mdn1/Celf2/Rps17/Prpf8/Mak16/Pop5/Rps7/Utp15/Chd7/Rps14/Heatr3/Rpl11/Rrp12/Gtpbp4/Kat2b/C1d/Rps24/Luc7l2/C1qbp/Srpk1/Ythdc1/Rpl10/Rpl13a/Rrp8/Ddx52/Exosc10/Pten/Usp4/Cpsf6	48
GO:0010970	transport along microtubule	25/2005	167/28814	0.000234646	0.00140882	0.000767638	Ubb/Hspa8/Bloc1s1/Hif1a/Hnrnpu/Lamp1/Syne2/Kif5b/Pura/Pcm1/Arhgap21/Dst/App/Trak1/Dynll1/Dync2h1/Kif1c/Bloc1s5/Sfpq/Fyco1/Fbxw11/Stk11/Dync1h1/Ttc30a1/Flot2	25
GO:0016571	histone methylation	25/2005	167/28814	0.000234646	0.00140882	0.000767638	Xbp1/Smarca5/Crebbp/Ctr9/Setd1b/Kmt2c/Iws1/Kmt2d/Ctnnb1/Ash1l/Zfp110/Asxl2/Arid4b/Ehmt2/Setd5/Atrx/Carm1/Smad4/Rnf20/Setd2/Eed/Kmt2e/Ncoa6/Rrp8/Hcfc1	25
GO:0040029	regulation of gene expression, epigenetic	25/2005	167/28814	0.000234646	0.00140882	0.000767638	Smarca5/Eif1/Ctr9/Hnrnpu/H3f3b/Resf1/Kmt2d/Mphosph8/Hat1/Zfp445/H1f0/Trim28/Arid4b/Ubr2/Tasor/Eed/Ythdc1/Lrif1/Ep300/Rbm15/Rrp8/Hcfc1/Exosc10/Hdac1/Nr3c1	25
GO:0005977	glycogen metabolic process	15/2005	77/28814	0.000238129	0.00142687	0.000777476	Pygl/Gck/Ppp1r3b/Gys2/Rb1cc1/Igf1/Gnmt/G6pc/Tcf7l2/Per2/Hmgb1/Ppp1r3c/Ugp2/Il6st/Acadm	15
GO:0006073	cellular glucan metabolic process	15/2005	77/28814	0.000238129	0.00142687	0.000777476	Pygl/Gck/Ppp1r3b/Gys2/Rb1cc1/Igf1/Gnmt/G6pc/Tcf7l2/Per2/Hmgb1/Ppp1r3c/Ugp2/Il6st/Acadm	15
GO:0010656	negative regulation of muscle cell apoptotic process	13/2005	61/28814	0.000241458	0.00144499	0.000787349	Acot1/Hspa8/Pik3r1/Apoh/Lifr/Nfe2l2/Igf1/Hmgcr/Pdpk1/Bag3/Qk/Cflar/Bcl2	13
GO:0022904	respiratory electron transport chain	17/2005	94/28814	0.000242095	0.00144499	0.000787349	Chchd2/Etfa/Pum2/Ndufv1/Coq9/Sco2/Cox5a/Slc25a22/Sdhb/Etfrf1/Cox7c/Ndufs7/Ndufs3/Polg2/Gpd1/Ndufb8/Ndufs1	17
GO:0032273	positive regulation of protein polymerization	17/2005	94/28814	0.000242095	0.00144499	0.000787349	Hsp90aa1/Fer/Hspa1b/Pde4dip/Hspa1a/Prkce/Actr3/Fmn1/Apc/Rictor/Fchsd2/Cdc42ep4/Akap9/Pfn1/Dlg1/Tppp/Cdc42ep2	17
GO:0002221	pattern recognition receptor signaling pathway	26/2005	177/28814	0.000242114	0.00144499	0.000787349	Tkfc/Rnf125/Pum2/Mfhas1/Hspa1b/Ddx3x/Ifih1/Tirap/Mavs/Ankrd17/Hspa1a/Prkce/Zdhhc5/Hmgb1/Lgr4/Zc3hav1/Ddx58/App/Pdpk1/Erbin/Ninj1/C1qbp/Oasl1/Lgals9/Ubqln1/Plcg2	26
GO:0010574	regulation of vascular endothelial growth factor production	9/2005	32/28814	0.000242702	0.00144706	0.000788477	C3/Hc/Hif1a/Rora/Flt1/Il1b/Arnt/Il6/Ndrg2	9
GO:0060485	mesenchyme development	38/2005	299/28814	0.000243425	0.00144993	0.000790042	Nedd4/Ddx17/Rxra/Hif1a/Phldb2/Coro1c/Rock1/Cul7/Erbb3/Il1b/Tcf7l2/Fn1/Pdcd4/Ctnnb1/Bambi/Spred1/Trim28/Rock2/Kitl/Nrp2/Ddx5/Mapk3/Tasor/Smad4/Ppp2ca/Foxa2/Nrp1/Bmpr2/Vegfa/Il6/Amer1/Tgfbr1/Yap1/Sema6a/Eng/Bcl2/Pten/Tiam1	38
GO:0009206	purine ribonucleoside triphosphate biosynthetic process	14/2005	69/28814	0.000243878	0.00145062	0.000790417	Eno1/Atp5b/Atp5k/Pklr/Ppara/Atp5c1/Ak4/Atp5g2/Stat3/Pnp/Pkm/Nme6/Dnajc30/Bcl2l1	14
GO:0034341	response to interferon-gamma	22/2005	139/28814	0.000244023	0.00145062	0.000790417	Hpx/Ifitm3/Ifitm2/Gch1/Eprs/Ifng/Kif5b/Actr3/Arg1/Dapk3/Bst2/Vim/Ifitm1/Txk/Syncrip/Cdc42ep4/Vamp4/Stxbp2/Gbp2/Vamp8/Rpl13a/Cdc42ep2	22
GO:0042129	regulation of T cell proliferation	27/2005	187/28814	0.000247343	0.00146606	0.00079883	Cebpb/Cd1d1/Ifng/Igf1/Selenok/Cd55/Il1b/Hmgb1/Cd59b/Ctnnb1/Arg1/Casp3/Pnp/Zap70/Prnp/Clec4g/Cblb/Aif1/Il18/Ptpn6/Sdc4/Il6/Lgals9/Cd40lg/Sos1/Dlg1/Il6st	27
GO:1901654	response to ketone	27/2005	187/28814	0.000247343	0.00146606	0.00079883	Hsd3b5/Adh1/Mup1/Mup11/Cbr1/Acaca/Hnrnpu/Prkce/Klf9/Hnrnpk/Spp1/Creb1/Aqp1/Rock2/Bcl2l1/Hsd3b3/Ahr/Yap1/Ptger4/Pck1/Ncoa2/Cflar/Sgk1/Ube3a/Casp9/Larp1/Nr3c1	27
GO:0008631	intrinsic apoptotic signaling pathway in response to oxidative stress	11/2005	46/28814	0.000247596	0.00146606	0.00079883	Hsph1/Aldh2/Hif1a/Nfe2l2/Vnn1/P4hb/Pdcd10/Sfpq/Bcl2/Ubqln1/Bag5	11
GO:1900087	positive regulation of G1/S transition of mitotic cell cycle	11/2005	46/28814	0.000247596	0.00146606	0.00079883	Egfr/Crebbp/Ccnd1/Eif4g1/Ddx3x/Ankrd17/Rrm1/Aif1/Kmt2e/Mepce/Ube2e2	11
GO:0050679	positive regulation of epithelial cell proliferation	30/2005	217/28814	0.000251579	0.00148818	0.000810882	Lrg1/Egfr/Xbp1/Nr4a3/Ccnd1/Prox1/Igf1/Cyp7b1/Stat3/Tcf7l2/Hmgb1/Ang/Ctnnb1/Arg1/Tgm1/Sp1/Fgfr3/Aggf1/Rictor/Rreb1/Fgf1/Il18/Bmpr2/Vegfa/Mydgf/Il6/Yap1/Cflar/Wdr48/Hras	30
GO:0099173	postsynapse organization	29/2005	207/28814	0.000251869	0.00148843	0.000811016	Apoe/Actb/Hspa8/Ndrg1/Pdlim5/Abhd17a/Afdn/Abhd17b/Dnm1l/Actr3/Mfn1/Arf1/Hnrnpk/Homer1/App/Rock2/Nrp2/Prnp/Eef2k/Opa1/Ptprf/Nrp1/Wasf2/Ptprd/Tanc1/Ube3a/Ndrg2/Pten/Egln1	29
GO:0046545	development of primary female sexual characteristics	20/2005	121/28814	0.000254826	0.00150146	0.000818119	Ubb/Cebpb/Kit/Agt/Zfx/Arid5b/Zfpm2/Hnrnpk/Tiparp/Inhba/Kitl/Bcl2l1/Smad4/Schip1/Ahr/Vegfa/Eif2b5/Ptger4/Ube3a/Bcl2	20
GO:1904019	epithelial cell apoptotic process	20/2005	121/28814	0.000254826	0.00150146	0.000818119	Fgb/Fga/Fgg/Xbp1/Ppara/Zfp36/Nfe2l2/Igf1/Pdcd4/Bcl2l1/Cast/Bmpr2/Exoc5/Yap1/Ramp2/Cd160/Cd40lg/Cflar/Krt18/Tek	20
GO:1903557	positive regulation of tumor necrosis factor superfamily cytokine production	19/2005	112/28814	0.000255283	0.00150146	0.000818119	Zbtb20/Pik3r1/Ifng/Ripk1/Selenok/Ifih1/Tirap/Stat3/Mavs/Hmgb1/Clu/Ddx58/App/Cd84/Il18/Ptpn11/Il6/Lgals9/Plcg2	19
GO:0002931	response to ischemia	10/2005	39/28814	0.000255324	0.00150146	0.000818119	Egr1/Csf1r/Per2/Rock2/Hk2/Bcl2l1/Rest/Mlycd/Abraxas2/Bcl2	10
GO:0051481	negative regulation of cytosolic calcium ion concentration	10/2005	39/28814	0.000255324	0.00150146	0.000818119	Got1/Prkce/Gtf2i/Sri/Calm1/Gsto1/Calm2/Bcl2/Slc8a1/Il6st	10
GO:1903039	positive regulation of leukocyte cell-cell adhesion	33/2005	248/28814	0.000261827	0.0015382	0.000838136	Lgals1/Hsp90aa1/Xbp1/Cd1d1/Hsph1/Nr4a3/Ifng/Igf1/Vnn1/Selenok/Cd55/Il1b/Dpp4/Skap1/Hmgb1/Cd59b/Pnp/Nlrp3/Zap70/Ikzf1/Aif1/Lgals8/Il18/Il6/Zfp609/Lgals9/Cd160/Cd40lg/Pck1/Thy1/Zmiz1/Il6st/Flot2	33
GO:0002460	adaptive immune response based on somatic recombination of immune receptors built from immunoglobulin superfamily domains	55/2005	486/28814	0.000265731	0.00155961	0.000849804	Hpx/C9/C3/C8a/Hspa8/Hc/Cd1d1/Shld2/Crp/C4bp/Serping1/Ifng/Cfi/Rora/Cfh/Cd55/Stat3/Bcl3/Il1b/Dpp4/Hmgb1/C4b/Cd226/Ighg2b/Susd4/Azgp1/Arg1/Apcs/Pnp/Nlrp3/Traf2/Clec4g/Tbx21/Mlh1/Il1r1/Il18/Ptpn6/C1qbp/Il6ra/Ahr/Vegfa/C8b/Mbl1/H2-D1/Il6/Ctsh/Tcirg1/Cd40lg/Dlg1/C1qb/H2-Q1/H2-Q6/Hras/Xrcc4/Trbc2	55
GO:1903555	regulation of tumor necrosis factor superfamily cytokine production	27/2005	188/28814	0.000270015	0.00158123	0.000861584	Gstp1/Zbtb20/Pik3r1/Zfp36/Ifng/Ripk1/Igf1/Selenok/Ifih1/Tirap/Gstp2/Stat3/Bcl3/Mavs/Selenos/Hmgb1/Clu/Ddx58/App/Cd84/Il18/Ptpn6/Ptpn11/Il6/Ptger4/Lgals9/Plcg2	27
GO:0006541	glutamine metabolic process	7/2005	20/28814	0.000270116	0.00158123	0.000861584	Glud1/Ppat/Asl/Cps1/Nit2/Cad/Asns	7
GO:0002726	positive regulation of T cell cytokine production	8/2005	26/28814	0.000272045	0.00158123	0.000861584	Cd55/Il1b/Nlrp3/Traf2/Tbx21/Il1r1/Il18/Il6	8
GO:0006760	folic acid-containing compound metabolic process	8/2005	26/28814	0.000272045	0.00158123	0.000861584	Gch1/Mthfd1/Pipox/Mtr/Aldh1l1/Fpgs/Dmgdh/Atic	8
GO:0030970	retrograde protein transport, ER to cytosol	8/2005	26/28814	0.000272045	0.00158123	0.000861584	Herpud1/Selenos/Sel1l/Os9/Erlec1/Sec61b/Derl2/Yod1	8
GO:0035384	thioester biosynthetic process	8/2005	26/28814	0.000272045	0.00158123	0.000861584	Acly/Pdk4/Pdhb/Mpc1/Mlycd/Acat1/Pdk2/Pdhx	8
GO:0039529	RIG-I signaling pathway	8/2005	26/28814	0.000272045	0.00158123	0.000861584	Rnf125/Pum2/Mavs/Ankrd17/Zc3hav1/Ddx58/C1qbp/Oasl1	8
GO:0060765	regulation of androgen receptor signaling pathway	8/2005	26/28814	0.000272045	0.00158123	0.000861584	Igf1/Safb2/Rnf6/Ddx5/Zbtb7a/Ep300/Ncor2/Hdac1	8
GO:0071616	acyl-CoA biosynthetic process	8/2005	26/28814	0.000272045	0.00158123	0.000861584	Acly/Pdk4/Pdhb/Mpc1/Mlycd/Acat1/Pdk2/Pdhx	8
GO:1903513	endoplasmic reticulum to cytosol transport	8/2005	26/28814	0.000272045	0.00158123	0.000861584	Herpud1/Selenos/Sel1l/Os9/Erlec1/Sec61b/Derl2/Yod1	8
GO:0007611	learning or memory	40/2005	322/28814	0.000274081	0.00159152	0.00086719	Apoe/Egr1/Comt/Tafa2/Crebbp/Hif1a/Kit/Eif4ebp2/Lcn2/Igf1/Gm2a/Cyp7b1/Agt/Il1b/Ldlr/Ap1s2/Pgrmc1/Hmgcr/Atxn1/Dbi/Uba6/Creb1/Casp3/Gatm/App/Ehmt2/Serpinf1/Prnp/Rcan2/Psen2/Atp8a1/Synj1/Tanc1/Sgk1/Ube3a/Meis2/Ep300/Pten/Ntan1/Btbd9	40
GO:0070527	platelet aggregation	12/2005	54/28814	0.000274782	0.00159246	0.000867704	Fgb/Fga/Fgg/Cfh/F11r/Fn1/Pip5k1c/Emilin2/Ptpn6/Il6ra/Il6/Cd9	12
GO:0061157	mRNA destabilization	17/2005	95/28814	0.000276008	0.00159246	0.000867704	Zfp36/Hnrnpu/Zfp36l2/Rock1/Rida/Celf1/Tnrc6b/Rock2/Samd4b/Cnot6l/Mlh1/Tut7/Syncrip/Tob1/Ythdf3/Qk/Paip1	17
GO:0014743	regulation of muscle hypertrophy	15/2005	78/28814	0.000276098	0.00159246	0.000867704	Hamp/Fdps/Ppara/Nr4a3/Igf1/Rock1/Agt/Foxo1/Mtpn/Rock2/Ctdp1/Ppp3ca/Smad4/Ece1/Nr3c1	15
GO:0042306	regulation of protein import into nucleus	15/2005	78/28814	0.000276098	0.00159246	0.000867704	Hnf4a/Pik3r1/Xbp1/Ifng/Ubr5/Mapk14/Mavs/Trim28/Ppp2ca/Ei24/Il6/Mdfic/Bag3/Hcls1/Tek	15
GO:0044042	glucan metabolic process	15/2005	78/28814	0.000276098	0.00159246	0.000867704	Pygl/Gck/Ppp1r3b/Gys2/Rb1cc1/Igf1/Gnmt/G6pc/Tcf7l2/Per2/Hmgb1/Ppp1r3c/Ugp2/Il6st/Acadm	15
GO:0045453	bone resorption	15/2005	78/28814	0.000276098	0.00159246	0.000867704	Trf/Ahsg/Hamp/Csf1r/Pdk4/Def8/Cd38/Spp1/Ctnnb1/Vegfa/Il6/Ptger4/Tcirg1/Ppargc1b/Nox4	15
GO:2000379	positive regulation of reactive oxygen species metabolic process	15/2005	78/28814	0.000276098	0.00159246	0.000867704	Gstp1/Cbr1/Crp/F2/Nfe2l2/Lcn2/Mapk14/Agt/Eif5a/Cxcl1/App/Il18/Gnai3/Nox4/Plcg2	15
GO:0032944	regulation of mononuclear cell proliferation	33/2005	249/28814	0.000282059	0.00162529	0.00088559	Cebpb/Cd1d1/Crp/Csf1r/Ifng/Igf1/Cd38/Selenok/Cd55/Tirap/Il1b/Hmgb1/Cd59b/Ctnnb1/Arg1/Casp3/Pnp/Zap70/Prnp/Clec4g/Cblb/Aif1/Il18/Ptpn6/Ahr/Sdc4/Il6/Lgals9/Cd40lg/Sos1/Dlg1/Bcl2/Il6st	33
GO:0022900	electron transport chain	18/2005	104/28814	0.000284455	0.00163596	0.000891401	Chchd2/Etfa/Pum2/Ndufv1/Coq9/Sco2/Cox5a/Slc25a22/Enox2/Sdhb/Etfrf1/Cox7c/Ndufs7/Ndufs3/Polg2/Gpd1/Ndufb8/Ndufs1	18
GO:0046849	bone remodeling	18/2005	104/28814	0.000284455	0.00163596	0.000891401	Trf/Ahsg/Hamp/Csf1r/Pdk4/Def8/Cd38/Spp1/Ctnnb1/Lgr4/Fgfr3/Vegfa/Il6/Ptger4/Tcirg1/Ppargc1b/Mitf/Nox4	18
GO:0009145	purine nucleoside triphosphate biosynthetic process	14/2005	70/28814	0.000285559	0.00163604	0.000891449	Eno1/Atp5b/Atp5k/Pklr/Ppara/Atp5c1/Ak4/Atp5g2/Stat3/Pnp/Pkm/Nme6/Dnajc30/Bcl2l1	14
GO:0048488	synaptic vesicle endocytosis	14/2005	70/28814	0.000285559	0.00163604	0.000891449	Actb/Ap2m1/Rock1/Ston1/Cltc/Canx/Dnm1l/Pip5k1c/Bcl2l1/Vamp4/Itsn1/Synj1/Vamp2/Btbd9	14
GO:0048662	negative regulation of smooth muscle cell proliferation	14/2005	70/28814	0.000285559	0.00163604	0.000891449	Gstp1/Apoe/Pik3r1/Comt/Ifng/Gstp2/Ang/Pdcd4/Trib1/Ctnnbip1/Aif1/Bmpr2/Ndrg2/Pten	14
GO:0140238	presynaptic endocytosis	14/2005	70/28814	0.000285559	0.00163604	0.000891449	Actb/Ap2m1/Rock1/Ston1/Cltc/Canx/Dnm1l/Pip5k1c/Bcl2l1/Vamp4/Itsn1/Synj1/Vamp2/Btbd9	14
GO:0046850	regulation of bone remodeling	13/2005	62/28814	0.000286272	0.00163701	0.000891974	Trf/Ahsg/Hamp/Csf1r/Pdk4/Def8/Cd38/Spp1/Fgfr3/Vegfa/Il6/Ptger4/Ppargc1b	13
GO:0060612	adipose tissue development	13/2005	62/28814	0.000286272	0.00163701	0.000891974	Ubb/Fgl1/Xbp1/Arrdc3/Dgat2/Pum2/Id2/Ap1s2/Arid5b/Amer1/Hras/Sptlc2/Rasal2	13
GO:0014896	muscle hypertrophy	19/2005	113/28814	0.000287166	0.0016396	0.000893389	Hamp/Fdps/Csrp3/Ppara/Nr4a3/Pdlim5/Igf1/Rock1/Agt/Inpp5f/Foxo1/Gata6/Mtpn/Rock2/Ctdp1/Ppp3ca/Smad4/Ece1/Nr3c1	19
GO:2001022	positive regulation of response to DNA damage stimulus	23/2005	150/28814	0.000287271	0.0016396	0.000893389	Actb/Egfr/Shld2/Cebpg/Pnkp/Fus/Hmgb1/Ino80d/Actl6a/Spred1/Trim28/Pnp/Ep400/Ddx5/Pcna/Ino80/Epc2/Parg/Brcc3/Mrnip/Ube2n/Wdr48/Eya3	23
GO:0006112	energy reserve metabolic process	16/2005	87/28814	0.000299247	0.00170472	0.000928868	Pygl/Mup1/Gck/Ppp1r3b/Gys2/Rb1cc1/Igf1/Gnmt/G6pc/Tcf7l2/Per2/Hmgb1/Ppp1r3c/Ugp2/Il6st/Acadm	16
GO:0061178	regulation of insulin secretion involved in cellular response to glucose stimulus	16/2005	87/28814	0.000299247	0.00170472	0.000928868	Mup1/Hif1a/Ptpmt1/Kif5b/Tcf7l2/Prkce/Hmgcr/Abcg1/Sri/Foxa2/Dynll1/C2cd2l/Osbp/Pde1c/Ncoa6/Gpld1	16
GO:1904375	regulation of protein localization to cell periphery	22/2005	141/28814	0.000300128	0.00170811	0.000930719	Actb/Egfr/Pik3r1/Hectd1/Mrap/Csrp3/Ap2m1/Cltc/Gopc/Kif5b/Zdhhc5/Pgrmc1/Actr3/Prnp/Bcl2l1/Tmem59/Vamp4/Gpsm2/Sqstm1/Vamp8/Dlg1/Hras	22
GO:0043087	regulation of GTPase activity	42/2005	345/28814	0.000302033	0.00171733	0.000935742	Rgs16/Ralgapa2/Gapvd1/Map4k4/Arhgap35/Arhgap29/Coro1c/Pkp4/Rgl1/Afdn/Rcc2/F11r/Snx13/Arhgap42/Arhgap12/Arhgef26/Tbc1d16/Wnk1/Myo9a/Net1/Als2/S100a10/Tbc1d2b/Rasip1/Plxnd1/Rgl3/Tax1bp3/Rictor/Asap1/Cblb/Plxnb2/Stmn1/Mapre2/Sos1/Thy1/Plxna2/Hras/Vav2/Tbc1d15/Tbc1d8b/Tiam1/Plxnb1	42
GO:0050847	progesterone receptor signaling pathway	5/2005	10/28814	0.000304087	0.00172087	0.000937671	Nedd4/Ubr5/Klf9/Yap1/Ube3a	5
GO:0070561	vitamin D receptor signaling pathway	5/2005	10/28814	0.000304087	0.00172087	0.000937671	Rxra/Kank2/Mn1/Pim1/Trim24	5
GO:0070862	negative regulation of protein exit from endoplasmic reticulum	5/2005	10/28814	0.000304087	0.00172087	0.000937671	Insig1/Os9/Erlec1/Derl2/Yod1	5
GO:0110095	cellular detoxification of aldehyde	5/2005	10/28814	0.000304087	0.00172087	0.000937671	Aldh1a1/Aldh2/Akr1a1/Aldh1a7/Esd	5
GO:1904851	positive regulation of establishment of protein localization to telomere	5/2005	10/28814	0.000304087	0.00172087	0.000937671	Cct8/Cct3/Tcp1/Cct6a/Cct4	5
GO:0050803	regulation of synapse structure or activity	35/2005	271/28814	0.000309024	0.00174717	0.000951998	Apoe/Hspa8/Pik3r1/Nedd4/Eif4g1/Clstn3/Pdlim5/Abhd17a/Afdn/Abhd17b/Mapk14/Dnm1l/Sparc/Pgrmc1/Actr3/Mfn1/Hnrnpk/Homer1/Adgrl2/App/Setd5/Nrp2/Prnp/Eef2k/Opa1/Ptprf/Tubb5/Ptprd/Lrfn3/Itsn1/Tanc1/Ube3a/Pten/Cyfip1/Egln1	35
GO:0009112	nucleobase metabolic process	9/2005	33/28814	0.000313248	0.00176606	0.000962293	Ttr/Uox/Cps1/Aldh6a1/Dpys/Pnp/Cad/Prps1/Urah	9
GO:0032607	interferon-alpha production	9/2005	33/28814	0.000313248	0.00176606	0.000962293	Ddx3x/Ifih1/Mavs/Hmgb1/Zc3hav1/Ddx58/Azi2/Setd2/Chuk	9
GO:0071168	protein localization to chromatin	9/2005	33/28814	0.000313248	0.00176606	0.000962293	Wapl/Vcpip1/Mau2/Nipbl/Carm1/Tasor/Rad21/Setd2/Mrnip	9
GO:0044839	cell cycle G2/M phase transition	23/2005	151/28814	0.000316953	0.00178527	0.000972762	Taok1/Ccnd1/Rcc2/Foxo4/Rint1/Bach1/Chfr/Rrm1/Arpp19/Foxn3/Calm1/App/Rad21/Fzr1/Brcc3/Mrnip/Taf2/Trim39/Abcb1a/Calm2/Cdk10/Fbxl7/Cdk5rap3	23
GO:0042542	response to hydrogen peroxide	20/2005	123/28814	0.000318614	0.00179017	0.000975429	Hba-a1/Fabp1/Hsph1/Nr4a3/Nfe2l2/Ripk1/Lcn2/Net1/Casp3/Aqp1/Pdcd10/Glrx/Bnip3/Ppp1r15b/Il6/Lig1/Bcl2/Kpna4/Prdx3/Nqo1	20
GO:0006418	tRNA aminoacylation for protein translation	10/2005	40/28814	0.000319376	0.00179017	0.000975429	Tars/Eprs/Cars/Dars/Aars/Nars/Kars/Iars/Lars2/Hars	10
GO:0032232	negative regulation of actin filament bundle assembly	10/2005	40/28814	0.000319376	0.00179017	0.000975429	Cgnl1/Pik3r1/Phldb2/F11r/Kank2/Tjp1/Dlc1/Stmn1/Wasf2/Pfn1	10
GO:0033144	negative regulation of intracellular steroid hormone receptor signaling pathway	10/2005	40/28814	0.000319376	0.00179017	0.000975429	Calr/Igf1/Cyp7b1/Kank2/Vps11/Strn3/Zbtb7a/Cry1/Ncor2/Hdac1	10
GO:1903670	regulation of sprouting angiogenesis	10/2005	40/28814	0.000319376	0.00179017	0.000975429	Flt1/Synj2bp/Hmgb1/Tjp1/Pkm/Jak1/Fgf1/Vegfa/Sema6a/Stard13	10
GO:0002822	regulation of adaptive immune response based on somatic recombination of immune receptors built from immunoglobulin superfamily domains	30/2005	220/28814	0.000319609	0.00179017	0.000975429	Hpx/C3/Hspa8/Cd1d1/Shld2/C4bp/Ifng/Cd55/Il1b/Dpp4/Hmgb1/Cd226/Ighg2b/Susd4/Azgp1/Arg1/Pnp/Nlrp3/Traf2/Clec4g/Tbx21/Mlh1/Il1r1/Il18/Ptpn6/Ahr/H2-D1/Il6/H2-Q1/H2-Q6	30
GO:0002730	regulation of dendritic cell cytokine production	6/2005	15/28814	0.000325893	0.00180684	0.000984513	Kit/Ddx21/Mavs/Bst2/Ddx58/Plcg2	6
GO:0006577	amino-acid betaine metabolic process	6/2005	15/28814	0.000325893	0.00180684	0.000984513	Bhmt/Crot/Crat/Tmlhe/Bbox1/Acadm	6
GO:0010889	regulation of sequestering of triglyceride	6/2005	15/28814	0.000325893	0.00180684	0.000984513	Fitm1/Ppara/Osbpl8/Plin2/Apoc4/Plin5	6
GO:0015936	coenzyme A metabolic process	6/2005	15/28814	0.000325893	0.00180684	0.000984513	Nudt7/Crot/Mccc2/Pank3/Hmgcr/Acat1	6
GO:0033280	response to vitamin D	6/2005	15/28814	0.000325893	0.00180684	0.000984513	Rxra/Kank2/Mn1/Spp1/Pim1/Trim24	6
GO:0034112	positive regulation of homotypic cell-cell adhesion	6/2005	15/28814	0.000325893	0.00180684	0.000984513	Lgals1/F11r/Emilin2/Jak1/Il6ra/Il6	6
GO:0051645	Golgi localization	6/2005	15/28814	0.000325893	0.00180684	0.000984513	Hook3/Slc9a3r1/Arcn1/Arhgap21/Pdcd10/Stk11	6
GO:0061709	reticulophagy	6/2005	15/28814	0.000325893	0.00180684	0.000984513	Ulk1/Rb1cc1/Ddrgk1/Ulk2/Uba5/Retreg2	6
GO:0110096	cellular response to aldehyde	6/2005	15/28814	0.000325893	0.00180684	0.000984513	Aldh1a1/Aldh2/Akr1a1/Aldh1a7/Esd/Sgk1	6
GO:1905906	regulation of amyloid fibril formation	6/2005	15/28814	0.000325893	0.00180684	0.000984513	Apoe/Pfdn6/Ldlr/Clu/Pfdn2/App	6
GO:2001138	regulation of phospholipid transport	6/2005	15/28814	0.000325893	0.00180684	0.000984513	Apoa1/Apoe/Dbi/Atp8a1/Abca3/Xrcc4	6
GO:0043620	regulation of DNA-templated transcription in response to stress	12/2005	55/28814	0.000329445	0.00182485	0.000994329	Egr1/Cebpb/Nedd4/Epas1/Tcim/Hif1a/Nfe2l2/Bach1/Arnt/Ino80/Vegfa/Bag3	12
GO:0006893	Golgi to plasma membrane transport	13/2005	63/28814	0.00033799	0.00186531	0.00101637	Vamp5/Gopc/Golga4/Exoc6/Gga1/Ccdc93/Vamp4/Exoc5/Vamp2/Chic2/Krt18/Steap2/Macf1	13
GO:0031124	mRNA 3'-end processing	13/2005	63/28814	0.00033799	0.00186531	0.00101637	Ctr9/Cpsf2/Snrpa/Mtpap/Rprd2/Cstf2/App/Cpsf1/Rnf20/Fip1l1/Ythdc1/Clp1/Cpsf6	13
GO:0043407	negative regulation of MAP kinase activity	13/2005	63/28814	0.00033799	0.00186531	0.00101637	Gstp1/Apoe/Dnaja1/Inppl1/Gstp2/Agt/Il1b/Hmgcr/Ptpn1/Dusp16/Ptpn6/Smpd1/Cdk5rap3	13
GO:0048260	positive regulation of receptor-mediated endocytosis	13/2005	63/28814	0.00033799	0.00186531	0.00101637	Trf/C3/Hamp/Vtn/Ap2m1/Synj2bp/Hnrnpk/Clu/App/Vegfa/Synj1/Scyl2/Plcg2	13
GO:0046328	regulation of JNK cascade	23/2005	152/28814	0.000349294	0.00192592	0.0010494	Gstp1/Traf5/Dnaja1/Egfr/Taok1/Rb1cc1/Map4k4/Ripk1/Mfhas1/Ulk4/Tirap/Gstp2/Il1b/Magi3/Hmgb1/Gadd45b/Zfp110/Rap2a/Traf2/App/Dusp16/Mdfic/Hras	23
GO:1903844	regulation of cellular response to transforming growth factor beta stimulus	20/2005	124/28814	0.000355438	0.001958	0.00106688	Lrg1/Got1/Onecut2/Xbp1/Onecut1/Ppara/Crebbp/Pbld1/Zfyve9/Bambi/Spred1/Ing2/Smad4/Zbtb7a/Trim33/Smurf2/Cflar/Eng/Stk11/Ep300	20
GO:0001570	vasculogenesis	17/2005	97/28814	0.000356366	0.00196132	0.00106869	Pbrm1/Hhex/Cul7/Zfpm2/Ctnnb1/Tiparp/Rasip1/Spred1/Fgf1/Nrp1/Setd2/Yap1/Ramp2/Qk/Eng/Zmiz1/Tek	17
GO:0032231	regulation of actin filament bundle assembly	19/2005	115/28814	0.000361481	0.00198765	0.00108303	Apoa1/Mtss1/Cgnl1/Pik3r1/Phldb2/F11r/Kank2/S100a10/Tjp1/Dlc1/Rock2/Stmn1/Nrp1/Wasf2/Sdc4/Tgfbr1/Pfn1/Ptger4/Nox4	19
GO:0014909	smooth muscle cell migration	18/2005	106/28814	0.000362241	0.00199001	0.00108432	Gstp1/Fga/Egr1/Vtn/Nr4a3/Nfe2l2/Igf1/Gstp2/Agt/Foxo4/Trib1/Tmsb4x/Aif1/Il18/Ptger4/Bcl2/Il6st/Nox4	18
GO:0006536	glutamate metabolic process	8/2005	27/28814	0.00036314	0.00199313	0.00108602	Oat/Got1/Glud1/Asl/Aldh4a1/Fpgs/Apc/Adhfe1	8
GO:1903313	positive regulation of mRNA metabolic process	22/2005	143/28814	0.00036724	0.00201286	0.00109677	Hspa8/Zfp36/Hnrnpu/Zfp36l2/Adarb1/Rock1/Rida/Celf1/Tnrc6b/Zc3hav1/Tra2a/Rock2/Samd4b/Cnot6l/Mlh1/Tut7/Syncrip/Tob1/Cirbp/Ythdf3/Qk/Paip1	22
GO:1903201	regulation of oxidative stress-induced cell death	15/2005	80/28814	0.00036789	0.00201286	0.00109677	Hsph1/Nr4a3/Hif1a/Nfe2l2/Ripk1/Vnn1/P4hb/Ctnnb1/App/Glrx/Rest/Sfpq/Ubqln1/Lancl1/Bag5	15
GO:2000573	positive regulation of DNA biosynthetic process	15/2005	80/28814	0.00036789	0.00201286	0.00109677	Hsp90aa1/Pnkp/Cct8/Cct3/Tcp1/Tnks/Nek2/Ctnnb1/Pcna/Mapk3/Vegfa/Polg2/Cct6a/Nox4/Cct4	15
GO:0140694	non-membrane-bounded organelle assembly	45/2005	381/28814	0.000368728	0.00201286	0.00109677	Fitm1/Rps28/Rpl6/Rpl38/Rps27/Csrp3/Rplp0/Hnrnpu/Ddx6/Prox1/Zfp207/Pum2/Hspa1b/Ddx3x/Cltc/Haus8/Tnks/Mis12/Nek2/Hspa1a/Smc1a/Smc3/Mdn1/Sqle/Mapre3/Rps14/Rps23/Asap1/Cnot6l/Rpl11/Tasor/Mlh1/Smad4/Kat2b/Ino80/Gpsm2/C1qbp/Tubb5/Mapre2/Abraxas2/Cirbp/Ythdf3/Cflar/Rpl10/Dync1h1	45
GO:0030219	megakaryocyte differentiation	11/2005	48/28814	0.000368746	0.00201286	0.00109677	Kit/Sp1/Uba5/Ptpn6/Wasf2/Ptpn11/Meis1/Ep300/Rbm15/Zfpm1/Sp3	11
GO:0048010	vascular endothelial growth factor receptor signaling pathway	11/2005	48/28814	0.000368746	0.00201286	0.00109677	Xbp1/Nedd4/Hif1a/Hhex/Flt1/Mapk14/Clec14a/Ptpn1/Nrp1/Vegfa/Tek	11
GO:0002366	leukocyte activation involved in immune response	40/2005	327/28814	0.000376101	0.00205115	0.00111763	Lgals1/Xbp1/Shld2/Nr4a3/Fer/Ifng/Rora/Lamp1/Kit/Stat3/Bcl3/Kars/Prkce/Snap23/Hmgb1/Lat/Nlrp3/Pdpk1/Tbx21/Mlh1/Lgals8/Cd84/Il18/Ptpn6/Stxbp2/Il6ra/Psen2/Vamp8/Il6/Ptger4/Lgals9/Cd160/Cd40lg/Pck1/Klrc2/Vamp2/Xrcc4/Zfp35/Clec4d/Plcg2	40
GO:0007409	axonogenesis	55/2005	493/28814	0.000378615	0.00206299	0.00112409	Apoe/Actb/Raph1/Hsp90aa1/Ulk1/Nr4a3/Csf1r/Adarb1/Arhgap35/Kif5b/Golga4/Top2b/Fn1/Actr3/Nfib/Als2/Pip5k1c/Nrn1/Creb1/Lgr4/Apc/Dst/Plxnd1/Vim/Ptprm/Fgfr3/Ulk2/App/Nrp2/Rnf6/Vcl/Smad4/Grcc10/Plxnb2/Stmn1/Trak1/Usp9x/Nrp1/Bmpr2/Vegfa/Mgll/Ptpn11/B3gnt2/Sema6a/Ece1/Thy1/Usp33/Bcl2/Plxna2/Stk11/Pten/Cyfip1/Tiam1/Plxnb1/Macf1	55
GO:0010666	positive regulation of cardiac muscle cell apoptotic process	7/2005	21/28814	0.000380925	0.00206621	0.00112584	Agt/Hmgcr/Gata6/Eif5a/Smad4/Bnip3/Pten	7
GO:0039531	regulation of viral-induced cytoplasmic pattern recognition receptor signaling pathway	7/2005	21/28814	0.000380925	0.00206621	0.00112584	Tkfc/Rnf125/Pum2/Ankrd17/Zc3hav1/C1qbp/Oasl1	7
GO:0046653	tetrahydrofolate metabolic process	7/2005	21/28814	0.000380925	0.00206621	0.00112584	Gch1/Mthfd1/Pipox/Mtr/Aldh1l1/Dmgdh/Atic	7
GO:0150146	cell junction disassembly	7/2005	21/28814	0.000380925	0.00206621	0.00112584	C3/Pik3r1/Map4k4/Ston1/Tgfbr1/Mapre2/C1qb	7
GO:1903798	regulation of production of miRNAs involved in gene silencing by miRNA	7/2005	21/28814	0.000380925	0.00206621	0.00112584	Egfr/Ripk1/Ppp3ca/Ddx5/Zmpste24/Il6/Ncor2	7
GO:0010633	negative regulation of epithelial cell migration	14/2005	72/28814	0.00038748	0.00209798	0.00114315	Apoe/Apoh/Hrg/Coro1c/Synj2bp/Hmgb1/Dcn/Spred1/Ptprm/Pdcd10/Serpinf1/Mcc/Stard13/Pten	14
GO:0045428	regulation of nitric oxide biosynthetic process	14/2005	72/28814	0.00038748	0.00209798	0.00114315	Ass1/Hsp90aa1/Crp/Ifng/Igf1/Agt/Il1b/Clu/App/Rock2/Aif1/Dynll1/Ddah1/Il6	14
GO:0032535	regulation of cellular component size	46/2005	393/28814	0.000390335	0.00211153	0.00115054	Apoe/Pex11a/Deptor/Ulk1/Arhgap5/Dstn/Fer/Rb1cc1/Ap2m1/Arpc1b/Slc9a3r1/Arhgap35/Golga4/Esam/Lamtor4/Prkce/Fn1/Actr3/Mphosph8/Fmn1/Creb1/Hax1/Mtpn/Rictor/Ulk2/Aqp1/Tmsb4x/Rnf6/Fchsd2/Cdc42ep4/Nrp1/Bmpr2/Ahr/Vegfa/Mgll/Capza2/Sema6a/Pfn1/Dlg1/Sptan1/Hcls1/Pten/Cdc42ep2/Cyfip1/Slc6a12/Macf1	46
GO:0034644	cellular response to UV	16/2005	89/28814	0.000390921	0.0021128	0.00115123	Pik3r1/Nedd4/Ddb1/Crebbp/Nsmce3/N4bp1/Trp53inp1/Aqp1/Pcna/Ino80/Ptprk/Ei24/Smpd1/Stk11/Casp9/Ep300	16
GO:0002040	sprouting angiogenesis	20/2005	125/28814	0.000395916	0.00213607	0.00116391	Pik3c2a/Flt1/Synj2bp/Clec14a/Hmgb1/Tjp1/Rspo3/Spred1/Pkm/Pdcd10/Jak1/Fgf1/Nrp1/Vegfa/Sema6a/Ramp2/Stard13/Gpld1/Mia3/Tek	20
GO:0043368	positive T cell selection	10/2005	41/28814	0.000396293	0.00213607	0.00116391	Cd1d1/Themis/Stat3/Cd3g/Zap70/Tbx21/Il6ra/Il6/Bcl2/Stk11	10
GO:0046320	regulation of fatty acid oxidation	10/2005	41/28814	0.000396293	0.00213607	0.00116391	Fabp1/Ppara/Nr4a3/Etfbkmt/Dgat2/Pdk4/Dbi/Mlycd/Lonp2/Plin5	10
GO:0061077	chaperone-mediated protein folding	13/2005	64/28814	0.000397452	0.00213848	0.00116522	Hspa8/Hsph1/Sdf2l1/Fkbp4/Hspa1b/Cct8/Cct3/Tcp1/Hspa1a/Clu/Dnajb14/Cct6a/Cct4	13
GO:0070059	intrinsic apoptotic signaling pathway in response to endoplasmic reticulum stress	13/2005	64/28814	0.000397452	0.00213848	0.00116522	Xbp1/Cebpb/Herpud1/Selenok/Selenos/Casp3/Dnajc10/Ptpn1/Bcl2l1/Opa1/Ikbkg/Bcl2/Casp9	13
GO:0050808	synapse organization	55/2005	494/28814	0.000397856	0.00213874	0.00116536	C3/Apoe/Actb/Hspa8/Pik3r1/Nedd4/Eif4g1/Ndrg1/Clstn3/Pdlim5/Abhd17a/Afdn/Abhd17b/Mapk14/Dnm1l/Sparc/Pgrmc1/Actr3/Als2/Mfn1/Arf1/Erc1/Hnrnpk/Ctnnb1/Chd4/Plxnd1/Homer1/Adgrl2/App/Rock2/Setd5/Myo6/Nrp2/Prnp/Eef2k/Rest/Opa1/Plxnb2/Ptprf/Tubb5/Nrp1/Wasf2/Ptprd/Nfia/Lrfn3/Itsn1/Pfn1/Tanc1/Ube3a/C1qb/Ndrg2/Pten/Cyfip1/Egln1/Plxnb1	55
GO:1903901	negative regulation of viral life cycle	9/2005	34/28814	0.00039991	0.00214787	0.00117033	Ifitm3/Ifitm2/Bst2/Apcs/Ly6e/Ifitm1/Trim12c/Trim11/Trim26	9
GO:0006119	oxidative phosphorylation	19/2005	116/28814	0.000404537	0.00216691	0.00118071	Apoc3/Atp5b/Atp5k/Atp5c1/Ak4/Chchd2/Gadd45gip1/Cox7a1/Ndufv1/Mlxipl/Coq9/Cox5a/Dnajc30/Cox7c/Ndufs7/1700066M21Rik/Ndufs3/Ndufb8/Ndufs1	19
GO:0019751	polyol metabolic process	19/2005	116/28814	0.000404537	0.00216691	0.00118071	Tkfc/Got1/Gch1/Scp2/Angptl3/Dgat2/Inppl1/Galk1/Ipmk/Coq3/Sord/P2ry1/Synj1/Pck1/Plpp1/Sptlc2/Pten/Sptssa/Plcg2	19
GO:0060840	artery development	19/2005	116/28814	0.000404537	0.00216691	0.00118071	Apoe/Hectd1/Hpgd/Angptl3/Prox1/Mylk/Apob/Ldlr/Ctnnb1/Plxnd1/Chd7/Prickle1/Nrp1/Bmpr2/Vegfa/Tgfbr1/Ptger4/Eng/Zmiz1	19
GO:0050728	negative regulation of inflammatory response	22/2005	144/28814	0.000405469	0.00216996	0.00118237	Gstp1/Apoa1/Apoe/Hamp/Nr1d2/Nlrp12/Ppara/Zfp36/Psma1/Rora/Mfhas1/Igf1/Calcrl/Selenos/Aoah/Ldlr/Ash1l/Nlrp3/Serpinf1/Nfkb1/Ptger4/Lgals9	22
GO:0032606	type I interferon production	18/2005	107/28814	0.000407616	0.00217951	0.00118758	Zbtb20/Hsp90aa1/Rnf125/Crebbp/Ddx3x/Ifih1/Tirap/Mavs/Irf5/Hmgb1/Zc3hav1/Ddx58/Azi2/Setd2/Ptpn11/Chuk/Atg12/Plcg2	18
GO:0002833	positive regulation of response to biotic stimulus	27/2005	193/28814	0.000413264	0.00220775	0.00120296	Hpx/Hsp90aa1/Srebf1/Hrg/Lamp1/Pum2/Tirap/Mavs/Dpp4/Ankrd17/Hmgb1/Cd226/Arg1/Cxcl1/Zc3hav1/Matr3/Emilin2/Txk/Trim12c/Oasl1/Xrcc6/Lgals9/Sfpq/Cd160/Cd40lg/Klrc2/Plcg2	27
GO:0015918	sterol transport	15/2005	81/28814	0.000422856	0.00225699	0.00122979	Apoa1/Apoe/Stard4/Scp2/Apom/Ces1g/Apoa5/Cyp8b1/Gramd1c/Apob/Apoc1/Ldlr/Abcg1/Apoc2/Osbp	15
GO:0060562	epithelial tube morphogenesis	46/2005	395/28814	0.000436376	0.00232708	0.00126798	Mtss1/Hectd1/Hs3st3b1/Mthfd1/Hif1a/Arhgap35/Lcn2/Igf1/Hhex/Flt1/Lias/Agt/Hs2st1/Ctsz/Fmn1/Ctnnb1/Lgr4/Casp3/Rasip1/Plxnd1/Dlc1/Ipmk/Rps7/Rock2/Ctnnbip1/Smad4/Opa1/Plxnb2/Foxa2/Fgf1/Prickle1/Nrp1/Ahr/Vegfa/Setd2/Sdc4/Ctsh/Yap1/Pfn1/Dlg1/Eng/Bcl2/Rbm15/Stard13/Tek/Nr3c1	46
GO:1903052	positive regulation of proteolysis involved in cellular protein catabolic process	20/2005	126/28814	0.000440347	0.00234617	0.00127839	Xbp1/Herpud1/Rnf144b/Hspa1b/Cop1/Hspa1a/Chfr/Trib1/Clu/Ddrgk1/Rnf217/Sumo2/Prickle1/Arih1/Psen2/Fzr1/Rnf139/Pten/Ubqln1/Zyg11b	20
GO:0031016	pancreas development	16/2005	90/28814	0.000445183	0.00236948	0.00129108	Hnf4a/Onecut2/Xbp1/Onecut1/Prox1/Igf1/Hhex/Cela1/Ctnnb1/Clu/Gata6/Pdpk1/Nr5a2/Foxa2/Il6ra/Il6	16
GO:0045429	positive regulation of nitric oxide biosynthetic process	11/2005	49/28814	0.000445903	0.00236948	0.00129108	Ass1/Hsp90aa1/Crp/Ifng/Agt/Il1b/Clu/App/Aif1/Ddah1/Il6	11
GO:0097237	cellular response to toxic substance	11/2005	49/28814	0.000445903	0.00236948	0.00129108	Gch1/Aldh1a1/Aldh2/Nfe2l2/Akr1a1/Ambp/Prdx1/Pim1/Aldh1a7/Esd/Abcb6	11
GO:0031503	protein-containing complex localization	28/2005	204/28814	0.000446816	0.00237179	0.00129235	Nedd4/Fkbp4/Riok2/Ap2m1/Hnrnpu/Ralgapa2/Abce1/Kif5b/Pura/Rcc2/Synj2bp/Snap23/Pcm1/Pip5k1c/Lsg1/Exoc3/Exoc3l2/Myo6/Dynll1/Dync2h1/Akap9/Sfpq/Synj1/Tnfaip2/Dlg1/Hras/Vamp2/Ttc30a1	28
GO:0090316	positive regulation of intracellular protein transport	22/2005	145/28814	0.000447128	0.00237179	0.00129235	Pik3r1/Xbp1/Ifng/Ywhae/Ubr5/Kif5b/Mapk14/Mavs/Tcf7l2/Actr3/Pcm1/Trim28/Pdcd10/Prnp/Pcnt/Il6/Tomm7/Bag3/Hras/Vamp2/Hcls1/Tek	22
GO:0001541	ovarian follicle development	14/2005	73/28814	0.000449131	0.00237822	0.00129585	Cebpb/Kit/Zfx/Hnrnpk/Inhba/Kitl/Bcl2l1/Smad4/Ahr/Vegfa/Eif2b5/Ptger4/Ube3a/Bcl2	14
GO:0019080	viral gene expression	14/2005	73/28814	0.000449131	0.00237822	0.00129585	Zfp36/Eif3l/Rsf1/Eif3b/Sp1/Ccnt2/Ctdp1/Rest/Mdfic/Pfn1/Trim11/Atg12/Ep300/Hdac1	14
GO:0051225	spindle assembly	19/2005	117/28814	0.000451975	0.00239117	0.0013029	Hnrnpu/Zfp207/Hspa1b/Cltc/Haus8/Tnks/Nek2/Hspa1a/Smc1a/Smc3/Mapre3/Tasor/Mlh1/Ino80/Gpsm2/Tubb5/Mapre2/Abraxas2/Dync1h1	19
GO:0006959	humoral immune response	48/2005	418/28814	0.000456006	0.00240925	0.00131275	Trf/Hpx/Fgb/C9/C3/Fga/C8a/Cfb/Hc/C6/Hamp/Kng1/Rpl39/Cxcl2/Crp/S100a9/C4bp/F2/Serping1/Hrg/Ifng/Cfi/Cfh/Fau/Cd55/Kng2/Bcl3/Il1b/C4b/Ang/Cfhr2/Ighg2b/Susd4/Cd59b/Rpl30/Slpi/Gata6/Apcs/Ppp2r3c/Cxcl1/App/Ptpn6/C1qbp/C8b/Mbl1/C1qb/Trbc2/Wfdc2	48
GO:0050779	RNA destabilization	17/2005	99/28814	0.000456194	0.00240925	0.00131275	Zfp36/Hnrnpu/Zfp36l2/Rock1/Rida/Celf1/Tnrc6b/Rock2/Samd4b/Cnot6l/Mlh1/Tut7/Syncrip/Tob1/Ythdf3/Qk/Paip1	17
GO:0031123	RNA 3'-end processing	18/2005	108/28814	0.000457828	0.00241576	0.0013163	Hsd17b10/Ctr9/Cpsf2/Snrpa/Rps21/Mtpap/Rprd2/Cstf2/App/Cpsf1/Tut7/Rnf20/Cstf3/Fip1l1/Ythdc1/Clp1/Exosc10/Cpsf6	18
GO:0002064	epithelial cell development	31/2005	235/28814	0.000459648	0.00242323	0.00132037	Fasn/Hnf4a/Onecut2/Xbp1/Onecut1/Hif1a/Prox1/Rock1/Afdn/F11r/Agt/Il1b/Vezf1/Arhgef26/Jmjd1c/Tjp1/Vim/Fgfr3/Arid4b/Rock2/Pdpk1/Atrx/Akap11/Vcl/Yipf6/Vegfa/Akap9/Yap1/C1galt1/Abcb1a/Il6st	31
GO:0048593	camera-type eye morphogenesis	23/2005	155/28814	0.000464319	0.00244571	0.00133262	Aldh1a1/Hif1a/Prox1/Nectin3/Zhx2/Cfh/Flt1/Man2a1/Hmgn1/Ctnnb1/Thrb/Ptprm/Sp1/Fgfr3/Aqp1/Ikzf1/Pou2f1/Grcc10/Ccdc66/Vegfa/Meis1/Thy1/Sp3	23
GO:0001954	positive regulation of cell-matrix adhesion	13/2005	65/28814	0.000465565	0.00244798	0.00133386	Hrg/Map4k4/Rock1/Skap1/Fmn1/S100a10/Ninj1/Nrp1/Vegfa/Ptpn11/Sdc4/Thy1/Tek	13
GO:0060999	positive regulation of dendritic spine development	13/2005	65/28814	0.000465565	0.00244798	0.00133386	Apoe/Crebbp/Pbrm1/Afdn/Dnm1l/Actr3/Mfn1/Arf1/Hnrnpk/Eef2k/Opa1/Itsn1/Nr3c1	13
GO:0033013	tetrapyrrole metabolic process	12/2005	57/28814	0.000466694	0.00245178	0.00133593	Hpx/Blvrb/Cyp2a5/Cyp1a2/Clybl/Mtr/Cpox/Ireb2/Urod/Pgrmc1/Iba57/Abcb6	12
GO:0032928	regulation of superoxide anion generation	8/2005	28/28814	0.000477587	0.00250462	0.00136472	Gstp1/Crp/Aatf/Agt/Cxcl1/App/Il18/Gnai3	8
GO:1902175	regulation of oxidative stress-induced intrinsic apoptotic signaling pathway	8/2005	28/28814	0.000477587	0.00250462	0.00136472	Hsph1/Hif1a/Nfe2l2/Vnn1/P4hb/Sfpq/Ubqln1/Bag5	8
GO:0042552	myelination	25/2005	175/28814	0.000483913	0.00253532	0.00138145	Trf/Lpin1/Gal3st1/9130409I23Rik/Pikfyve/Rxra/Ifng/Ndrg1/Igf1/Rnf10/Ulk4/Tcf7l2/Jam2/Ctnnb1/Clu/Fgfr3/Eif2b5/Cd9/Dlg1/Tppp/Qk/Pten/Cyfip1/Rxrg/Degs1	25
GO:0002711	positive regulation of T cell mediated immunity	15/2005	82/28814	0.000484706	0.00253532	0.00138145	Hspa8/Cd1d1/Cd55/Il1b/Azgp1/Pnp/Nlrp3/Traf2/Tbx21/Il1r1/Il18/H2-D1/Il6/H2-Q1/H2-Q6	15
GO:0009142	nucleoside triphosphate biosynthetic process	15/2005	82/28814	0.000484706	0.00253532	0.00138145	Eno1/Atp5b/Atp5k/Pklr/Ppara/Atp5c1/Ak4/Atp5g2/Stat3/Pnp/Pkm/Cad/Nme6/Dnajc30/Bcl2l1	15
GO:0060251	regulation of glial cell proliferation	10/2005	42/28814	0.00048801	0.00254281	0.00138553	Ifng/Idh2/Igf1/Flt1/Rnf10/Il1b/Atxn1/Creb1/Vim/Il6	10
GO:0072595	maintenance of protein localization in organelle	10/2005	42/28814	0.00048801	0.00254281	0.00138553	Insig2/Insig1/Hnrnpu/Kdelr2/Os9/Hk2/Supt7l/Taf8/Ciz1/Syne1	10
GO:1902275	regulation of chromatin organization	10/2005	42/28814	0.00048801	0.00254281	0.00138553	Ctr9/Hnrnpu/Resf1/Mphosph8/Zfp445/Trim28/Setd5/Tasor/Spty2d1/Mettl4	10
GO:1903725	regulation of phospholipid metabolic process	10/2005	42/28814	0.00048801	0.00254281	0.00138553	Lpin1/Scp2/Idh1/Apoc1/Ldlr/Arf1/Mtmr4/Apoc2/Abca3/Mtmr3	10
GO:0032496	response to lipopolysaccharide	45/2005	386/28814	0.000488967	0.00254281	0.00138553	Gstp1/Mgst1/Gch1/S100a8/Xbp1/Cebpb/Cxcl2/S100a9/Zfp36/Fer/Ctr9/Ifng/Cps1/Cfh/Lias/Mapk14/Cd55/Tirap/Il1b/Selenos/Prkce/Hmgb1/Pdcd4/Trib1/Slpi/Prpf8/Vim/Cxcl1/Map2k3/Nlrp3/Erbin/Mapk3/Trim12c/Hadhb/Cd84/Il18/Gbp2/Nfkb1/Il6/Ptger4/Lgals9/Chuk/Rpl13a/Prdx3/Plcg2	45
GO:0042254	ribosome biogenesis	37/2005	299/28814	0.000489496	0.00254281	0.00138553	Rps28/Rpl27/Rpl6/Rpl38/Rps27/Ddx17/Rplp0/Aatf/Riok2/Abce1/Ddx3x/Ddx27/Rcl1/Ddx21/Lsg1/Rps21/Mdn1/Rps17/Mak16/Pop5/Rps7/Utp15/Chd7/Rps14/Heatr3/Rpl11/Rrp12/Gtpbp4/Kat2b/C1d/Rps24/C1qbp/Rpl10/Rrp8/Ddx52/Exosc10/Pten	37
GO:0002371	dendritic cell cytokine production	6/2005	16/28814	0.000490792	0.00254281	0.00138553	Kit/Ddx21/Mavs/Bst2/Ddx58/Plcg2	6
GO:0019359	nicotinamide nucleotide biosynthetic process	6/2005	16/28814	0.000490792	0.00254281	0.00138553	Idh2/Qprt/Aspdh/Nampt/Nmnat2/Naprt	6
GO:0032239	regulation of nucleobase-containing compound transport	6/2005	16/28814	0.000490792	0.00254281	0.00138553	Thoc2/Ripk1/Iws1/Nup153/Setd2/Cpsf6	6
GO:0044804	autophagy of nucleus	6/2005	16/28814	0.000490792	0.00254281	0.00138553	Ulk1/Rb1cc1/Ulk2/Atg13/Atg3/Atg12	6
GO:1902287	semaphorin-plexin signaling pathway involved in axon guidance	6/2005	16/28814	0.000490792	0.00254281	0.00138553	Plxnd1/Plxnb2/Nrp1/Ece1/Plxna2/Plxnb1	6
GO:0120161	regulation of cold-induced thermogenesis	22/2005	146/28814	0.000492474	0.00254933	0.00138908	Lpin1/Pctp/Aldh1a1/Cebpb/Arrdc3/Epas1/Scd1/Fabp5/Lcn2/G0s2/Per2/Lgr4/Apc/Gatm/Hadh/Nrd1/Il18/Vegfa/Ppargc1b/Stk11/Dync1h1/Adipor2	22
GO:0051028	mRNA transport	19/2005	118/28814	0.000504157	0.00260715	0.00142059	Lrpprc/Zfp36/Thoc2/Alkbh5/Hhex/Hnrnpa2b1/Hnrnpa3/Tnks/Iws1/Ncbp3/Eif5a/Pcid2/Alyref/Ahctf1/Setd2/Ythdc1/Sarnp/Qk/Sec13	19
GO:0000038	very long-chain fatty acid metabolic process	9/2005	35/28814	0.000505379	0.00260715	0.00142059	Acaa1b/Acot1/Acox1/Abcd3/Acot3/Elovl5/Acaa1a/Slc27a2/Tecr	9
GO:0008608	attachment of spindle microtubules to kinetochore	9/2005	35/28814	0.000505379	0.00260715	0.00142059	Hnrnpu/Zfp207/Rcc2/Mis12/Nek2/Apc/Champ1/Eml4/Abraxas2	9
GO:0014002	astrocyte development	9/2005	35/28814	0.000505379	0.00260715	0.00142059	S100a8/S100a9/Ifng/Agt/Il1b/Ldlr/Vim/App/Eif2b5	9
GO:0031099	regeneration	23/2005	156/28814	0.000509401	0.00262564	0.00143066	Apoa1/Plg/Cebpb/Ulk1/Apoh/Lifr/Ccnd1/Mtr/Igf1/Mapk14/Inpp5f/Pkm/Hopx/Ninj1/Txk/Ptprf/Il6/Yap1/Cd9/Thy1/Cflar/Bcl2/Pten	23
GO:0032755	positive regulation of interleukin-6 production	18/2005	109/28814	0.000513295	0.00264345	0.00144037	Zbtb20/Xbp1/Ifng/Selenok/Ifih1/Tirap/Stat3/Il1b/Mavs/Hmgb1/Ddx58/App/Aif1/Il6ra/Ptpn11/Il6/Lgals9/Plcg2	18
GO:0031638	zymogen activation	17/2005	100/28814	0.000514556	0.00264541	0.00144143	Fgb/Hp/Fga/Eno1/Fgg/Apoh/F2/Cpb2/Klkb1/Ctsz/S100a10/F11/Hgfac/F10/F12/Ctsh/Casp9	17
GO:1902882	regulation of response to oxidative stress	17/2005	100/28814	0.000514556	0.00264541	0.00144143	Gch1/Hsph1/Nr4a3/Hif1a/Nfe2l2/Ripk1/Vnn1/P4hb/Ctnnb1/App/Glrx/Rest/Sfpq/Aifm2/Ubqln1/Lancl1/Bag5	17
GO:0050773	regulation of dendrite development	21/2005	137/28814	0.000518871	0.00266113	0.00145	Camk1d/Nedd4/Crp/Afdn/Cul7/Dnm1l/Actr3/Mfn1/Ss18l2/Ywhah/Rap2a/Ppp3ca/Carm1/Eef2k/Opa1/Ptprf/Ptprd/Cyth2/Sgk1/Stk11/Cyfip1	21
GO:0010833	telomere maintenance via telomere lengthening	14/2005	74/28814	0.000518943	0.00266113	0.00145	Hsp90aa1/Hnrnpu/Pnkp/Cct8/Cct3/Hnrnpa2b1/Tcp1/Tnks/Nek2/Ctnnb1/Mapk3/Cct6a/Exosc10/Cct4	14
GO:0099518	vesicle cytoskeletal trafficking	14/2005	74/28814	0.000518943	0.00266113	0.00145	Bloc1s1/Myo1b/Kif5b/Myo6/Actn4/Fnbp1l/Trak1/Kif1c/Bloc1s5/Fyco1/Fbxw11/Stk11/Dync1h1/F8a	14
GO:0010039	response to iron ion	7/2005	22/28814	0.000525293	0.00266758	0.00145351	Trf/Hamp/Hrg/Tfr2/Ireb2/Bcl2/Gpld1	7
GO:0010663	positive regulation of striated muscle cell apoptotic process	7/2005	22/28814	0.000525293	0.00266758	0.00145351	Agt/Hmgcr/Gata6/Eif5a/Smad4/Bnip3/Pten	7
GO:0034377	plasma lipoprotein particle assembly	7/2005	22/28814	0.000525293	0.00266758	0.00145351	Apoa1/Apoe/Apom/Ces1g/Apoa5/Mttp/Arf1	7
GO:0034755	iron ion transmembrane transport	7/2005	22/28814	0.000525293	0.00266758	0.00145351	Hamp/Ifng/Steap4/Lcn2/Slc39a14/Abcb6/Steap2	7
GO:0045475	locomotor rhythm	7/2005	22/28814	0.000525293	0.00266758	0.00145351	Mup1/Egr1/Usp2/Zfhx3/Id2/Ncoa2/Pten	7
GO:0070920	regulation of production of small RNA involved in gene silencing by RNA	7/2005	22/28814	0.000525293	0.00266758	0.00145351	Egfr/Ripk1/Ppp3ca/Ddx5/Zmpste24/Il6/Ncor2	7
GO:1900242	regulation of synaptic vesicle endocytosis	7/2005	22/28814	0.000525293	0.00266758	0.00145351	Ap2m1/Rock1/Dnm1l/Pip5k1c/Bcl2l1/Vamp4/Btbd9	7
GO:0006107	oxaloacetate metabolic process	5/2005	11/28814	0.000525526	0.00266758	0.00145351	Acly/Got1/Nit2/Cs/Pck1	5
GO:0031053	primary miRNA processing	5/2005	11/28814	0.000525526	0.00266758	0.00145351	Srrt/Ddx3x/Hnrnpa2b1/Stat3/Il6	5
GO:0034370	triglyceride-rich lipoprotein particle remodeling	5/2005	11/28814	0.000525526	0.00266758	0.00145351	Apoa1/Apoc3/Apoe/Apoa5/Gpihbp1	5
GO:0051006	positive regulation of lipoprotein lipase activity	5/2005	11/28814	0.000525526	0.00266758	0.00145351	Apoa1/Apoh/Apoa5/Apoc2/Gpihbp1	5
GO:0070203	regulation of establishment of protein localization to telomere	5/2005	11/28814	0.000525526	0.00266758	0.00145351	Cct8/Cct3/Tcp1/Cct6a/Cct4	5
GO:0048592	eye morphogenesis	26/2005	186/28814	0.000529709	0.00268654	0.00146385	Aldh1a1/Hif1a/Prox1/Nectin3/Zhx2/Nipbl/Cfh/Flt1/Stat3/Man2a1/Hmgn1/Ctnnb1/Thrb/Ptprm/Sp1/Fgfr3/Aqp1/Ikzf1/Pou2f1/Grcc10/Ccdc66/Vegfa/Meis1/Thy1/Bcl2/Sp3	26
GO:0009299	mRNA transcription	11/2005	50/28814	0.000536125	0.00271222	0.00147784	Epas1/Srebf1/Rxra/Stat3/S100a10/Creb1/Thrb/Sp1/Ddx5/Taf2/Taf8	11
GO:0043618	regulation of transcription from RNA polymerase II promoter in response to stress	11/2005	50/28814	0.000536125	0.00271222	0.00147784	Egr1/Cebpb/Nedd4/Epas1/Hif1a/Nfe2l2/Bach1/Arnt/Ino80/Vegfa/Bag3	11
GO:1902930	regulation of alcohol biosynthetic process	11/2005	50/28814	0.000536125	0.00271222	0.00147784	Apoe/Fdps/Scp2/Srebf1/Apob/Abcg1/Rest/Fgf1/P2ry1/Nfkb1/Cyp7a1	11
GO:0002456	T cell mediated immunity	22/2005	147/28814	0.000541774	0.00273849	0.00149215	Hspa8/Cd1d1/Cd55/Il1b/Dpp4/Hmgb1/Azgp1/Arg1/Pnp/Nlrp3/Traf2/Clec4g/Tbx21/Il1r1/Il18/Ahr/H2-D1/Il6/Ctsh/Dlg1/H2-Q1/H2-Q6	22
GO:0051851	modulation by host of symbiont process	13/2005	66/28814	0.000543311	0.00274395	0.00149513	Apoe/Hspa8/Crp/Csf1r/Ifng/Ppib/Apcs/Sp1/Ifi27/Ctdp1/Rest/Ep300/Hdac1	13
GO:0006754	ATP biosynthetic process	12/2005	58/28814	0.000551637	0.00277899	0.00151422	Eno1/Atp5b/Atp5k/Pklr/Ppara/Atp5c1/Ak4/Atp5g2/Stat3/Pkm/Dnajc30/Bcl2l1	12
GO:0018023	peptidyl-lysine trimethylation	12/2005	58/28814	0.000551637	0.00277899	0.00151422	Etfbkmt/Ctr9/Setd1b/Iws1/Kmt2d/Zfp110/Arid4b/Setd5/Atrx/Setd2/Kmt2e/Ncoa6	12
GO:1902808	positive regulation of cell cycle G1/S phase transition	12/2005	58/28814	0.000551637	0.00277899	0.00151422	Egfr/Crebbp/Ccnd1/Eif4g1/Ddx3x/Ankrd17/Rrm1/Aif1/Kmt2e/Mepce/Ube2e2/Plcg2	12
GO:0055021	regulation of cardiac muscle tissue growth	15/2005	83/28814	0.000554124	0.00278685	0.0015185	Hamp/Fdps/Ppara/Igf1/Mapk14/Zfpm2/Pim1/Apc/Gata6/Ctdp1/Tgfbr1/Yap1/Meis1/Pten/Nr3c1	15
GO:0070373	negative regulation of ERK1 and ERK2 cascade	15/2005	83/28814	0.000554124	0.00278685	0.0015185	Gstp1/Xbp1/Nlrp12/Slc9a3r1/Igf1/Gstp2/Synj2bp/Spred1/Ptpn1/Smad4/Timp3/Sema6a/Dlg1/Ndrg2/Pten	15
GO:0022612	gland morphogenesis	23/2005	157/28814	0.000558256	0.00280528	0.00152855	Egfr/Fgl1/Xbp1/Cebpb/Ctnnd1/Rxra/Ifng/Prox1/Slc9a3r1/Igf1/Cyp7b1/Cpb2/Nfib/Plxnd1/Cul3/Fgf1/Il18/Nrp1/Btbd7/Il6/Cflar/Bcl2/Nr3c1	23
GO:0001936	regulation of endothelial cell proliferation	24/2005	167/28814	0.000568914	0.00285407	0.00155513	Apoe/Lrg1/Apoh/Prox1/Igf1/Flt1/Stat3/Sparc/Synj2bp/Hmgb1/Ang/Arg1/Ptprm/Sp1/Fgfr3/Aggf1/Rictor/Pdcd10/Bmpr2/Vegfa/Mydgf/Tgfbr1/Eng/Tek	24
GO:0030178	negative regulation of Wnt signaling pathway	24/2005	167/28814	0.000568914	0.00285407	0.00155513	Apoe/Egr1/Ctnnd1/Slc9a3r1/Mapk14/Jade1/Tcf7l2/Amfr/Tle1/Ctnnb1/Tle5/Apc/Foxo1/Tax1bp3/App/Ctnnbip1/Prickle1/Tpbgl/Amer1/Mcc/Stk11/Scyl2/Lect2/Hdac1	24
GO:0006475	internal protein amino acid acetylation	25/2005	177/28814	0.000574385	0.00286993	0.00156377	Actb/Crebbp/Naa50/Brpf3/Jade1/Iws1/Brd1/Hat1/Actl6a/Nat8f2/Ep400/App/Setd5/Mapk3/Smad4/Kat2b/Epc2/Supt7l/Zmpste24/Taf2/Nat8f1/Jade2/Atat1/Ep300/Hcfc1	25
GO:0018393	internal peptidyl-lysine acetylation	25/2005	177/28814	0.000574385	0.00286993	0.00156377	Actb/Crebbp/Naa50/Brpf3/Jade1/Iws1/Brd1/Hat1/Actl6a/Nat8f2/Ep400/App/Setd5/Mapk3/Smad4/Kat2b/Epc2/Supt7l/Zmpste24/Taf2/Nat8f1/Jade2/Atat1/Ep300/Hcfc1	25
GO:0098727	maintenance of cell number	25/2005	177/28814	0.000574385	0.00286993	0.00156377	Klf10/Crebbp/Hook3/Ctr9/Ddx6/Zfp36l2/Prox1/Zhx2/Kit/Srrt/Nipbl/Igf1/Stat3/Tcf7l2/Smc1a/Smc3/Pcm1/Jmjd1c/Apc/Foxo1/Fgfr3/Rest/Dis3l2/Yap1/Tcf7l1	25
GO:0034446	substrate adhesion-dependent cell spreading	18/2005	110/28814	0.000574463	0.00286993	0.00156377	Apoa1/Calr/Peak1/Fer/Fndc3b/Coro1c/Rcc2/P4hb/Fn1/Net1/Atrnl1/S100a10/Micall2/Actn4/Rreb1/C1qbp/Nrp1/Tek	18
GO:1901800	positive regulation of proteasomal protein catabolic process	18/2005	110/28814	0.000574463	0.00286993	0.00156377	Xbp1/Herpud1/Rnf144b/Hspa1b/Cop1/Hspa1a/Chfr/Trib1/Clu/Ddrgk1/Rnf217/Sumo2/Prickle1/Arih1/Psen2/Fzr1/Ubqln1/Zyg11b	18
GO:0032147	activation of protein kinase activity	17/2005	101/28814	0.000579224	0.00289131	0.00157542	Hnf4a/Osbpl8/Igf1/Tirap/Agt/Ang/Ppp2r3c/Traf2/Prnp/Fgf1/Il18/Zfp91/Il6ra/Ikbkg/Vegfa/Dlg1/Stk11	17
GO:0001763	morphogenesis of a branching structure	32/2005	249/28814	0.000594978	0.00296596	0.0016161	Hs3st3b1/Rxra/Prox1/Igf1/Hhex/Flt1/Agt/Il1b/Ctsz/Hnrnpk/Ctnnb1/Lgr4/Rasip1/Rspo3/Plxnd1/Ctnnbip1/Smad4/Foxa2/Fgf1/Nrp1/Btbd7/Ahr/Vegfa/Setd2/Il6/Ctsh/Yap1/Dlg1/Eng/Bcl2/Rbm15/Tek	32
GO:0106106	cold-induced thermogenesis	22/2005	148/28814	0.000595312	0.00296596	0.0016161	Lpin1/Pctp/Aldh1a1/Cebpb/Arrdc3/Epas1/Scd1/Fabp5/Lcn2/G0s2/Per2/Lgr4/Apc/Gatm/Hadh/Nrd1/Il18/Vegfa/Ppargc1b/Stk11/Dync1h1/Adipor2	22
GO:0006778	porphyrin-containing compound metabolic process	10/2005	43/28814	0.000596647	0.00296596	0.0016161	Hpx/Blvrb/Cyp2a5/Cyp1a2/Cpox/Ireb2/Urod/Pgrmc1/Iba57/Abcb6	10
GO:0043039	tRNA aminoacylation	10/2005	43/28814	0.000596647	0.00296596	0.0016161	Tars/Eprs/Cars/Dars/Aars/Nars/Kars/Iars/Lars2/Hars	10
GO:0050892	intestinal absorption	10/2005	43/28814	0.000596647	0.00296596	0.0016161	Apoa1/Fabp1/Hamp/Apoa5/Cyp8b1/Ireb2/Fabp2/F11r/Ldlr/Abcb1a	10
GO:0030301	cholesterol transport	14/2005	75/28814	0.000597767	0.00296662	0.00161646	Apoa1/Apoe/Stard4/Scp2/Apom/Ces1g/Apoa5/Cyp8b1/Apob/Apoc1/Ldlr/Abcg1/Apoc2/Osbp	14
GO:0051149	positive regulation of muscle cell differentiation	14/2005	75/28814	0.000597767	0.00296662	0.00161646	Cth/Hamp/Fdps/Csrp3/Prox1/Kit/Igf1/Mapk14/Eif5a/Tmsb4x/Hopx/Eng/Bcl2/Nr3c1	14
GO:0046632	alpha-beta T cell differentiation	20/2005	129/28814	0.000600617	0.00297831	0.00162283	Cd1d1/Itk/Ifng/Rora/Stat3/Bcl3/Rpl22/Hmgb1/Pnp/Nlrp3/Zap70/Ikzf1/Tbx21/Txk/Il18/Il6ra/Il6/Ptger4/Bcl2/Zfp35	20
GO:0032647	regulation of interferon-alpha production	8/2005	29/28814	0.000619596	0.00306484	0.00166997	Ddx3x/Ifih1/Mavs/Hmgb1/Zc3hav1/Ddx58/Setd2/Chuk	8
GO:0042572	retinol metabolic process	8/2005	29/28814	0.000619596	0.00306484	0.00166997	Ttr/Adh1/Aldh1a1/Rbp1/Rdh16f2/Cyp1a2/Retsat/Rdh16	8
GO:0008154	actin polymerization or depolymerization	27/2005	198/28814	0.000619597	0.00306484	0.00166997	Mtss1/Dstn/Fer/Arpc1b/Arhgap35/Esam/Prkce/Actr3/Mphosph8/Diaph2/Fmn1/Micall2/Hax1/Mtpn/Rictor/Tmsb4x/Aif1/Fchsd2/Cdc42ep4/Mical2/Capza2/Pfn1/Dlg1/Sptan1/Hcls1/Cdc42ep2/Cyfip1	27
GO:0007272	ensheathment of neurons	25/2005	178/28814	0.000624924	0.00308611	0.00168156	Trf/Lpin1/Gal3st1/9130409I23Rik/Pikfyve/Rxra/Ifng/Ndrg1/Igf1/Rnf10/Ulk4/Tcf7l2/Jam2/Ctnnb1/Clu/Fgfr3/Eif2b5/Cd9/Dlg1/Tppp/Qk/Pten/Cyfip1/Rxrg/Degs1	25
GO:0008366	axon ensheathment	25/2005	178/28814	0.000624924	0.00308611	0.00168156	Trf/Lpin1/Gal3st1/9130409I23Rik/Pikfyve/Rxra/Ifng/Ndrg1/Igf1/Rnf10/Ulk4/Tcf7l2/Jam2/Ctnnb1/Clu/Fgfr3/Eif2b5/Cd9/Dlg1/Tppp/Qk/Pten/Cyfip1/Rxrg/Degs1	25
GO:1901616	organic hydroxy compound catabolic process	13/2005	67/28814	0.00063175	0.00310876	0.00169391	Adh1/Apoe/Tkfc/Sult2a8/Comt/Cyp4f14/Akr1d1/Hao1/Hsd17b6/Sord/Synj1/Pten/Cyp7a1	13
GO:0006766	vitamin metabolic process	15/2005	84/28814	0.000631843	0.00310876	0.00169391	Gc/Cbr1/Rbp1/Rdh16f2/Ifng/Clybl/Akr1a1/Cyp4f14/Mtr/Aldh1l1/Vnn1/Ttpa/Gsto1/Nfkb1/Rdh16	15
GO:0006809	nitric oxide biosynthetic process	15/2005	84/28814	0.000631843	0.00310876	0.00169391	Ass1/Hsp90aa1/Crp/Ifng/Rora/Igf1/Agt/Il1b/Clu/App/Rock2/Aif1/Dynll1/Ddah1/Il6	15
GO:0008088	axo-dendritic transport	15/2005	84/28814	0.000631843	0.00310876	0.00169391	Hspa8/Bloc1s1/Hif1a/Hnrnpu/Kif5b/Pura/Dst/App/Trak1/Kif1c/Bloc1s5/Sfpq/Fbxw11/Dync1h1/Flot2	15
GO:0042168	heme metabolic process	9/2005	36/28814	0.000632615	0.00310876	0.00169391	Hpx/Blvrb/Cyp2a5/Cpox/Ireb2/Urod/Pgrmc1/Iba57/Abcb6	9
GO:0090312	positive regulation of protein deacetylation	9/2005	36/28814	0.000632615	0.00310876	0.00169391	Lpin1/Smarca5/Srebf1/Ifng/Nipbl/Ing2/Vegfa/Rrp8/Ncor2	9
GO:1904407	positive regulation of nitric oxide metabolic process	11/2005	51/28814	0.000641085	0.00314781	0.00171518	Ass1/Hsp90aa1/Crp/Ifng/Agt/Il1b/Clu/App/Aif1/Ddah1/Il6	11
GO:0048814	regulation of dendrite morphogenesis	16/2005	93/28814	0.000648439	0.00317873	0.00173203	Nedd4/Afdn/Cul7/Dnm1l/Actr3/Mfn1/Ss18l2/Ywhah/Rap2a/Ppp3ca/Eef2k/Opa1/Ptprf/Ptprd/Sgk1/Stk11	16
GO:1904035	regulation of epithelial cell apoptotic process	16/2005	93/28814	0.000648439	0.00317873	0.00173203	Fgb/Fga/Fgg/Xbp1/Ppara/Zfp36/Nfe2l2/Igf1/Pdcd4/Cast/Yap1/Ramp2/Cd160/Cd40lg/Cflar/Tek	16
GO:0042158	lipoprotein biosynthetic process	17/2005	102/28814	0.000650745	0.00318743	0.00173677	Apoa1/Apoe/Nmt1/Ulk1/Nmt2/Pigp/Rb1cc1/Selenok/Apob/Zdhhc14/Zdhhc5/Mttp/Dbi/Pigk/Zdhhc18/Atg13/Atg12	17
GO:0050657	nucleic acid transport	22/2005	149/28814	0.000653387	0.00319516	0.00174098	Lrpprc/Zfp36/Thoc2/Alkbh5/Hhex/Hnrnpa2b1/Hnrnpa3/Tnks/Iws1/Ncbp3/Eif5a/Pcid2/Xpo5/Nup153/Alyref/Ahctf1/Setd2/Ythdc1/Sarnp/Qk/Sec13/Cpsf6	22
GO:0050658	RNA transport	22/2005	149/28814	0.000653387	0.00319516	0.00174098	Lrpprc/Zfp36/Thoc2/Alkbh5/Hhex/Hnrnpa2b1/Hnrnpa3/Tnks/Iws1/Ncbp3/Eif5a/Pcid2/Xpo5/Nup153/Alyref/Ahctf1/Setd2/Ythdc1/Sarnp/Qk/Sec13/Cpsf6	22
GO:0002821	positive regulation of adaptive immune response	23/2005	159/28814	0.000668334	0.0032656	0.00177937	Hpx/C3/Hspa8/Cd1d1/Shld2/Ifng/Cd55/Il1b/Skap1/Cd226/Ighg2b/Azgp1/Pnp/Nlrp3/Traf2/Tbx21/Mlh1/Il1r1/Il18/H2-D1/Il6/H2-Q1/H2-Q6	23
GO:0030041	actin filament polymerization	24/2005	169/28814	0.000676702	0.0033038	0.00180018	Mtss1/Fer/Arpc1b/Esam/Prkce/Actr3/Mphosph8/Diaph2/Fmn1/Micall2/Hax1/Mtpn/Rictor/Tmsb4x/Aif1/Fchsd2/Cdc42ep4/Capza2/Pfn1/Dlg1/Sptan1/Hcls1/Cdc42ep2/Cyfip1	24
GO:1904062	regulation of cation transmembrane transport	44/2005	381/28814	0.000683041	0.00333204	0.00181557	Ndufa4/Nedd4/Hamp/Cox17/F2/Ifng/Pik3c2a/Slc9a3r1/Ywhae/Lcn2/Kif5b/Agt/Prkce/Wnk1/Arf1/Dbi/Arg1/Ywhah/Homer1/Sri/Calm1/Chd7/App/Glrx/Gsto1/Prnp/Atp1b1/Ppp2ca/Ptpn6/Gpd1l/Psen2/Ahr/Akap9/Klhl24/Ehd3/Tcirg1/Dlg1/Thy1/Calm2/Slc8a1/Vamp2/Pten/Ubqln1/Plcg2	44
GO:0000380	alternative mRNA splicing, via spliceosome	14/2005	76/28814	0.000686512	0.00334355	0.00182184	Ddx17/Hnrnpu/Celf1/Hnrnpm/Celf2/Ddx5/Srsf9/Rest/Zbtb7a/Ythdc1/Mbnl2/Srsf2/Sfpq/Rbm15	14
GO:0016239	positive regulation of macroautophagy	14/2005	76/28814	0.000686512	0.00334355	0.00182184	Ulk1/Hif1a/Rnf31/Dcn/Mapk3/Slc25a5/Bnip3/Lrsam1/Ikbkg/Gnai3/Fyco1/Bag3/Larp1/Sptlc2	14
GO:0017015	regulation of transforming growth factor beta receptor signaling pathway	19/2005	121/28814	0.000693154	0.00337316	0.00183797	Lrg1/Got1/Onecut2/Xbp1/Onecut1/Ppara/Crebbp/Pbld1/Zfyve9/Bambi/Spred1/Ing2/Smad4/Zbtb7a/Trim33/Smurf2/Eng/Stk11/Ep300	19
GO:0000272	polysaccharide catabolic process	7/2005	23/28814	0.000710024	0.00345246	0.00188118	Pygl/Ppp1r3b/Rb1cc1/G6pc/Aoah/Hmgb1/Ppp1r3c	7
GO:0035459	vesicle cargo loading	6/2005	17/28814	0.000713996	0.00346337	0.00188713	Insig1/Sec31a/Sec23b/Mia2/Sec13/Mia3	6
GO:0061615	glycolytic process through fructose-6-phosphate	6/2005	17/28814	0.000713996	0.00346337	0.00188713	Aldob/Eno1/Pfkl/Gpi1/Galk1/Gale	6
GO:0071731	response to nitric oxide	6/2005	17/28814	0.000713996	0.00346337	0.00188713	Mtr/Foxo1/Traf2/Aqp1/Cflar/Egln1	6
GO:0042789	mRNA transcription by RNA polymerase II	10/2005	44/28814	0.000724514	0.00350873	0.00191184	Epas1/Srebf1/Rxra/Stat3/S100a10/Creb1/Thrb/Sp1/Taf2/Taf8	10
GO:0043038	amino acid activation	10/2005	44/28814	0.000724514	0.00350873	0.00191184	Tars/Eprs/Cars/Dars/Aars/Nars/Kars/Iars/Lars2/Hars	10
GO:0032479	regulation of type I interferon production	17/2005	103/28814	0.000729699	0.00353085	0.00192389	Zbtb20/Hsp90aa1/Rnf125/Crebbp/Ddx3x/Ifih1/Tirap/Mavs/Irf5/Hmgb1/Zc3hav1/Ddx58/Setd2/Ptpn11/Chuk/Atg12/Plcg2	17
GO:0035304	regulation of protein dephosphorylation	16/2005	94/28814	0.000731792	0.00353085	0.00192389	Hsp90b1/Itga1/Mfhas1/Ywhae/Rock1/Arpp19/Dlc1/Calm1/Rock2/Ppp2ca/Igbp1/Ppp1r15b/Ppp6r3/Bod1l/Calm2/Smpd1	16
GO:0045445	myoblast differentiation	16/2005	94/28814	0.000731792	0.00353085	0.00192389	Lgals1/Plg/Pik3r1/Btg1/Epas1/Ddx17/Csrp3/Zfhx3/Igf1/Mapk14/Tcf7l2/Ddx5/Rest/Prickle1/Il18/Flot2	16
GO:0051983	regulation of chromosome segregation	16/2005	94/28814	0.000731792	0.00353085	0.00192389	Zwint/Riok2/Wapl/Hnrnpu/Zfp207/Pum2/Rcc2/Smc6/Chfr/Apc/Zw10/Pcid2/Cul3/Rad21/Pttg1/Anapc15	16
GO:0032481	positive regulation of type I interferon production	13/2005	68/28814	0.00073202	0.00353085	0.00192389	Zbtb20/Hsp90aa1/Ddx3x/Ifih1/Mavs/Irf5/Hmgb1/Zc3hav1/Ddx58/Setd2/Ptpn11/Chuk/Plcg2	13
GO:0018394	peptidyl-lysine acetylation	26/2005	190/28814	0.000733346	0.00353257	0.00192483	Actb/Bloc1s1/Crebbp/Naa50/Brpf3/Jade1/Iws1/Brd1/Hat1/Actl6a/Nat8f2/Ep400/App/Setd5/Mapk3/Smad4/Kat2b/Epc2/Supt7l/Zmpste24/Taf2/Nat8f1/Jade2/Atat1/Ep300/Hcfc1	26
GO:1901216	positive regulation of neuron death	20/2005	131/28814	0.000733551	0.00353257	0.00192483	Apoe/Egr1/Ifng/Itga1/Lcn2/Il1b/Ctsz/Ctnnb1/Clu/Casp3/Fgfr3/App/Prnp/Rest/Ptprf/Il18/Casp9/Nqo1/Egln1/Nr3c1	20
GO:0022898	regulation of transmembrane transporter activity	35/2005	284/28814	0.000736599	0.0035444	0.00193128	Ndufa4/Actb/Nedd4/Hamp/Cox17/Ifng/Slc9a3r1/Ripk1/Ywhae/Gopc/Kif5b/Wnk1/Pim1/Ywhah/Homer1/Sri/Calm1/App/Glrx/Gsto1/Prnp/Atp1b1/Ppp2ca/Gpd1l/Akap9/Klhl24/Ehd3/Dlg1/Abcb1a/Calm2/Bcl2/Vamp2/Pten/Ubqln1/Plcg2	35
GO:0032757	positive regulation of interleukin-8 production	12/2005	60/28814	0.000760797	0.00364903	0.00198829	Ripk1/Hspa1b/Tirap/Stat3/Il1b/Mavs/Hspa1a/Hmgb1/Ddx58/Il18/Il6/Ptger4	12
GO:0019083	viral transcription	11/2005	52/28814	0.000762593	0.00364903	0.00198829	Zfp36/Rsf1/Sp1/Ccnt2/Ctdp1/Rest/Mdfic/Pfn1/Trim11/Ep300/Hdac1	11
GO:0042307	positive regulation of protein import into nucleus	11/2005	52/28814	0.000762593	0.00364903	0.00198829	Pik3r1/Xbp1/Ifng/Ubr5/Mapk14/Mavs/Trim28/Il6/Bag3/Hcls1/Tek	11
GO:0045646	regulation of erythrocyte differentiation	11/2005	52/28814	0.000762593	0.00364903	0.00198829	Klf13/Zfp36/Hif1a/Id2/Hspa1b/Mapk14/Stat3/Hspa1a/Brd1/Inhba/Zfpm1	11
GO:0060428	lung epithelium development	11/2005	52/28814	0.000762593	0.00364903	0.00198829	Fndc3b/Igf1/Nfib/Creb1/Thrb/Gata6/Fgfr3/Foxa2/Gpsm2/Yap1/Ncor2	11
GO:1905953	negative regulation of lipid localization	11/2005	52/28814	0.000762593	0.00364903	0.00198829	Apoe/Mup1/Crp/Ppara/Ces1g/Osbpl8/Apoc1/Abcg1/Apoc2/Ptpn11/Cry1	11
GO:2000059	negative regulation of ubiquitin-dependent protein catabolic process	11/2005	52/28814	0.000762593	0.00364903	0.00198829	N4bp1/Smarcc1/Ddrgk1/Rps7/Rpl11/Usp7/Ubxn1/Psen2/Trim39/Anks1/Bag5	11
GO:0008584	male gonad development	21/2005	141/28814	0.000763673	0.00365129	0.00198952	Ahsg/Ubb/Ccnd1/H3f3b/Safb2/Arid5b/Zfpm2/Jmjd1c/Prdx4/Tmf1/Inhba/Ing2/Arid4b/Atrx/Bcl2l1/Smad4/Akap9/Tgfbr1/Abcb1a/Bcl2/Wdr48	21
GO:0001776	leukocyte homeostasis	19/2005	122/28814	0.000768415	0.00366522	0.00199711	Hc/Mthfd1/Hif1a/Ifng/Cfh/Hmgb1/Casp3/Ppp2r3c/Lat/Kitl/Il18/Sh2b2/Ikbkg/Ahr/Il6/Tcirg1/Sos1/Bcl2/Tsc22d3	19
GO:0021782	glial cell development	19/2005	122/28814	0.000768415	0.00366522	0.00199711	S100a8/S100a9/Csf1r/Ifng/Ndrg1/Id2/Ulk4/Agt/Il1b/Tcf7l2/Ldlr/Clu/Vim/Fgfr3/App/Hdac11/Eif2b5/Tppp/Pten	19
GO:0042177	negative regulation of protein catabolic process	19/2005	122/28814	0.000768415	0.00366522	0.00199711	Egfr/N4bp1/Cyp51/Smarcc1/Hmgcr/Ddrgk1/Usp25/Rps7/Dedd/Rpl11/Smad4/Usp7/Ubxn1/Timp3/Psen2/Trim39/Anks1/Cdk5rap3/Bag5	19
GO:0046578	regulation of Ras protein signal transduction	27/2005	201/28814	0.000782611	0.00372732	0.00203095	Apoa1/Apoc3/Apoe/Map4k4/Arhgap35/Igf1/F11r/Arhgap42/Kank2/Net1/Eps8l2/Stard8/Rasip1/Dlc1/Psd3/Kitl/Erbin/Arhgdia/Cul3/Stmn1/Nrp1/Sh2b2/Cyth2/Mapre2/Sos1/Hras/Stard13	27
GO:0034764	positive regulation of transmembrane transport	32/2005	253/28814	0.000782676	0.00372732	0.00203095	C3/Ndufa4/Nr4a3/Cox17/F2/Nfe2l2/Ifng/Osbpl8/Slc9a3r1/Lcn2/Igf1/Kif5b/Mapk14/Erbb3/Agt/Wnk1/Arf1/Dbi/Oga/Sri/Calm1/Glrx/Gsto1/Atp1b1/Akap9/Ptpn11/Ehd3/Abcb1a/Thy1/Calm2/Adipor2/Plcg2	32
GO:0002724	regulation of T cell cytokine production	9/2005	37/28814	0.000784858	0.00372885	0.00203178	Cd55/Il1b/Arg1/Nlrp3/Traf2/Tbx21/Il1r1/Il18/Il6	9
GO:0007095	mitotic G2 DNA damage checkpoint signaling	9/2005	37/28814	0.000784858	0.00372885	0.00203178	Taok1/Foxo4/Rint1/Foxn3/Fzr1/Brcc3/Mrnip/Trim39/Cdk5rap3	9
GO:0010661	positive regulation of muscle cell apoptotic process	9/2005	37/28814	0.000784858	0.00372885	0.00203178	Ifng/Agt/Hmgcr/Pdcd4/Gata6/Eif5a/Smad4/Bnip3/Pten	9
GO:0060976	coronary vasculature development	14/2005	77/28814	0.000786153	0.00373205	0.00203353	Rxra/Pbrm1/Zfpm2/Ctnnb1/Gata6/Spred1/Plxnd1/Fgf1/Prickle1/Dync2h1/Nrp1/Vegfa/Setd2/Tgfbr1	14
GO:0043651	linoleic acid metabolic process	8/2005	30/28814	0.000793804	0.00375651	0.00204685	Gstp1/Cyp4a14/Cyp2c55/Cyp4a12a/Cyp4a10/Gstp2/Ephx2/Cyp2c50	8
GO:0045648	positive regulation of erythrocyte differentiation	8/2005	30/28814	0.000793804	0.00375651	0.00204685	Hif1a/Id2/Hspa1b/Mapk14/Stat3/Hspa1a/Brd1/Inhba	8
GO:0046033	AMP metabolic process	8/2005	30/28814	0.000793804	0.00375651	0.00204685	Uox/Ppat/Ak4/Paics/Ak2/Pnp/Urah/Atic	8
GO:0046885	regulation of hormone biosynthetic process	8/2005	30/28814	0.000793804	0.00375651	0.00204685	Egr1/Atp1a1/Hif1a/Igf1/Arnt/Rest/Nfkb1/Nr3c1	8
GO:0007613	memory	23/2005	161/28814	0.000796799	0.00376475	0.00205134	Apoe/Egr1/Comt/Tafa2/Crebbp/Eif4ebp2/Lcn2/Igf1/Cyp7b1/Il1b/Ldlr/Pgrmc1/Atxn1/Creb1/App/Ehmt2/Serpinf1/Rcan2/Psen2/Sgk1/Pten/Ntan1/Btbd9	23
GO:0070507	regulation of microtubule cytoskeleton organization	23/2005	161/28814	0.000796799	0.00376475	0.00205134	Mid1ip1/Hsph1/Fkbp4/Taok1/Hnrnpu/Cdk2ap2/Phldb2/Hspa1b/Rock1/Cltc/Pde4dip/Hspa1a/Apc/Dst/Mapre3/Stmn1/Gpsm2/Eml4/Akap9/Mapre2/Tppp/Sgk1/Dync1h1	23
GO:0001649	osteoblast differentiation	29/2005	222/28814	0.000806138	0.00380588	0.00207375	Cebpb/Trp53inp2/Tent5a/Fndc3b/H3f3b/Id2/Igf1/Mapk14/Erh/Spp1/Ctnnb1/Lgr4/Bambi/Apc/Nbr1/Ddx5/Ctnnbip1/Rest/Smad4/Pdlim7/Bmpr2/Ahr/Vegfa/Il6/Tob1/Yap1/Ptger4/Tcirg1/Il6st	29
GO:0010921	regulation of phosphatase activity	15/2005	86/28814	0.000815366	0.00384341	0.0020942	Lpin1/Hsp90b1/Ifng/Itga1/Rock1/Calm1/Rock2/Ppp2ca/Ppp1r15b/Ppp6r3/Bod1l/Ahr/Ppargc1b/Calm2/Cdk5rap3	15
GO:0043525	positive regulation of neuron apoptotic process	15/2005	86/28814	0.000815366	0.00384341	0.0020942	Egr1/Itga1/Lcn2/Il1b/Ctsz/Ctnnb1/Casp3/Fgfr3/App/Prnp/Ptprf/Il18/Casp9/Nqo1/Nr3c1	15
GO:0002237	response to molecule of bacterial origin	46/2005	407/28814	0.000829291	0.00390599	0.0021283	Gstp1/Mgst1/Gch1/S100a8/Xbp1/Cebpb/Cxcl2/S100a9/Zfp36/Fer/Ctr9/Ifng/Cps1/Cfh/Lias/Mapk14/Cd55/Tirap/Il1b/Irf5/Selenos/Prkce/Hmgb1/Pdcd4/Trib1/Slpi/Prpf8/Vim/Cxcl1/Map2k3/Nlrp3/Erbin/Mapk3/Trim12c/Hadhb/Cd84/Il18/Gbp2/Nfkb1/Il6/Ptger4/Lgals9/Chuk/Rpl13a/Prdx3/Plcg2	46
GO:0046546	development of primary male sexual characteristics	21/2005	142/28814	0.000838556	0.00394653	0.00215039	Ahsg/Ubb/Ccnd1/H3f3b/Safb2/Arid5b/Zfpm2/Jmjd1c/Prdx4/Tmf1/Inhba/Ing2/Arid4b/Atrx/Bcl2l1/Smad4/Akap9/Tgfbr1/Abcb1a/Bcl2/Wdr48	21
GO:0051048	negative regulation of secretion	27/2005	202/28814	0.000844693	0.00395088	0.00215276	Apoe/Mup1/Gck/Comt/Srebf1/Idh2/Ptpmt1/Cyp51/Maob/Erbb3/Pfkl/Il1b/Wnk1/Hmgcr/Hadh/Ppp3ca/Rest/Cd84/P2ry1/Pde1c/Ptpn11/Vamp8/Il6/Ptger4/Lgals9/Cry1/Anpep	27
GO:0032507	maintenance of protein location in cell	13/2005	69/28814	0.000845339	0.00395088	0.00215276	Insig2/Insig1/Hnrnpu/Kdelr2/Os9/Vps13c/Hk2/Tmsb4x/Supt7l/Pfn1/Taf8/Ciz1/Syne1	13
GO:0045600	positive regulation of fat cell differentiation	13/2005	69/28814	0.000845339	0.00395088	0.00215276	Xbp1/Cebpb/Zfp36/Hnrnpu/Fndc3b/Id2/Igf1/Mapk14/Creb1/Pim1/Asxl2/Carm1/Rreb1	13
GO:0006086	acetyl-CoA biosynthetic process from pyruvate	5/2005	12/28814	0.00084934	0.00395088	0.00215276	Pdk4/Pdhb/Mpc1/Pdk2/Pdhx	5
GO:0009435	NAD biosynthetic process	5/2005	12/28814	0.00084934	0.00395088	0.00215276	Qprt/Aspdh/Nampt/Nmnat2/Naprt	5
GO:0010898	positive regulation of triglyceride catabolic process	5/2005	12/28814	0.00084934	0.00395088	0.00215276	Apoa1/Apoh/Apoa5/Ldlr/Apoc2	5
GO:0035331	negative regulation of hippo signaling	5/2005	12/28814	0.00084934	0.00395088	0.00215276	Mapk14/Wwc2/Map2k3/Mark3/Wwc1	5
GO:0042762	regulation of sulfur metabolic process	5/2005	12/28814	0.00084934	0.00395088	0.00215276	Comt/Nfe2l2/Pdk4/Sp1/Pdk2	5
GO:0061365	positive regulation of triglyceride lipase activity	5/2005	12/28814	0.00084934	0.00395088	0.00215276	Apoa1/Apoh/Apoa5/Apoc2/Gpihbp1	5
GO:0061418	regulation of transcription from RNA polymerase II promoter in response to hypoxia	5/2005	12/28814	0.00084934	0.00395088	0.00215276	Egr1/Hif1a/Nfe2l2/Bach1/Vegfa	5
GO:0070202	regulation of establishment of protein localization to chromosome	5/2005	12/28814	0.00084934	0.00395088	0.00215276	Cct8/Cct3/Tcp1/Cct6a/Cct4	5
GO:0071281	cellular response to iron ion	5/2005	12/28814	0.00084934	0.00395088	0.00215276	Trf/Hrg/Tfr2/Ireb2/Gpld1	5
GO:0071305	cellular response to vitamin D	5/2005	12/28814	0.00084934	0.00395088	0.00215276	Rxra/Kank2/Mn1/Pim1/Trim24	5
GO:0071732	cellular response to nitric oxide	5/2005	12/28814	0.00084934	0.00395088	0.00215276	Mtr/Foxo1/Traf2/Aqp1/Cflar	5
GO:1905907	negative regulation of amyloid fibril formation	5/2005	12/28814	0.00084934	0.00395088	0.00215276	Apoe/Pfdn6/Ldlr/Clu/Pfdn2	5
GO:0032368	regulation of lipid transport	19/2005	123/28814	0.00085059	0.00395363	0.00215426	Apoa1/Apoe/Eprs/Scp2/Apoa5/Cyp8b1/Agt/Il1b/Apoc1/Dbi/Tmf1/Spp1/Apoc2/Dennd5b/Atp8a1/Ptpn11/Cry1/Abca3/Xrcc4	19
GO:0002824	positive regulation of adaptive immune response based on somatic recombination of immune receptors built from immunoglobulin superfamily domains	22/2005	152/28814	0.000858058	0.00398218	0.00216982	Hpx/C3/Hspa8/Cd1d1/Shld2/Ifng/Cd55/Il1b/Cd226/Ighg2b/Azgp1/Pnp/Nlrp3/Traf2/Tbx21/Mlh1/Il1r1/Il18/H2-D1/Il6/H2-Q1/H2-Q6	22
GO:0051236	establishment of RNA localization	22/2005	152/28814	0.000858058	0.00398218	0.00216982	Lrpprc/Zfp36/Thoc2/Alkbh5/Hhex/Hnrnpa2b1/Hnrnpa3/Tnks/Iws1/Ncbp3/Eif5a/Pcid2/Xpo5/Nup153/Alyref/Ahctf1/Setd2/Ythdc1/Sarnp/Qk/Sec13/Cpsf6	22
GO:0090596	sensory organ morphogenesis	38/2005	319/28814	0.000860385	0.0039899	0.00217402	Insig2/Ttc39c/Rpl38/Aldh1a1/Insig1/Nr4a3/Hif1a/Prox1/Nectin3/Zhx2/Slc9a3r1/Nipbl/Cfh/Flt1/Stat3/Man2a1/Hmgn1/Ctnnb1/Thrb/Ptprm/Sp1/Fgfr3/Chd7/Aqp1/Myo6/Ikzf1/Pou2f1/Mapk3/Rest/Grcc10/Ccdc66/Vegfa/Bloc1s5/Meis1/Thy1/Bcl2/Sp3/Hdac1	38
GO:0010977	negative regulation of neuron projection development	23/2005	162/28814	0.000868691	0.00402531	0.00219332	Apoe/Lgals1/Ulk1/Thoc2/Cd38/Inppl1/Ctsz/Actr3/Inpp5f/Vim/Ulk2/Carm1/Rnf6/Prkcsh/Nrp1/Cyth2/H2-D1/Sema6a/Thy1/Ube3a/Dleu2/Pten/Bag5	23
GO:0046661	male sex differentiation	24/2005	172/28814	0.000871607	0.00403572	0.00219899	Ahsg/Ubb/Fkbp4/Ccnd1/H3f3b/Safb2/Arid5b/Zfpm2/Jmjd1c/Prdx4/Tmf1/Ctnnb1/Lgr4/Inhba/Ing2/Arid4b/Atrx/Bcl2l1/Smad4/Akap9/Tgfbr1/Abcb1a/Bcl2/Wdr48	24
GO:0071385	cellular response to glucocorticoid stimulus	10/2005	45/28814	0.000874115	0.0040411	0.00220192	Zfp36/Hnrnpu/Zfp36l2/Klf9/Aqp1/Rest/Pck1/Sgk1/Casp9/Nr3c1	10
GO:0072583	clathrin-dependent endocytosis	10/2005	45/28814	0.000874115	0.0040411	0.00220192	Ap2m1/Cltc/Canx/Cltb/Inpp5f/Fchsd2/Fnbp1l/Itsn1/Aak1/Scyl2	10
GO:1902115	regulation of organelle assembly	28/2005	213/28814	0.000890211	0.00411235	0.00224074	Ulk1/Pikfyve/Hnrnpu/Arhgap35/Hspa1b/Syne2/Hspa1a/Gdi2/Mphosph9/Vps11/Sec22b/Asap1/Ehmt2/Map4/Cnot6l/Smad4/Kat2b/Dynll1/Gpsm2/Ptprd/Lrsam1/Sdc4/Yap1/Atg3/Dync1h1/Cdk10/Mtmr3/Syne1	28
GO:0002292	T cell differentiation involved in immune response	14/2005	78/28814	0.000897728	0.00414071	0.0022562	Ifng/Rora/Stat3/Bcl3/Hmgb1/Nlrp3/Tbx21/Il18/Il6ra/Il6/Ptger4/Pck1/Zfp35/Clec4d	14
GO:0032677	regulation of interleukin-8 production	14/2005	78/28814	0.000897728	0.00414071	0.0022562	Crp/Ripk1/Hspa1b/Tirap/Stat3/Bcl3/Il1b/Mavs/Hspa1a/Hmgb1/Ddx58/Il18/Il6/Ptger4	14
GO:0030850	prostate gland development	11/2005	53/28814	0.000902602	0.00415681	0.00226497	Fkbp4/Rxra/Igf1/Cyp7b1/Ctnnb1/Apc/Serpinf1/Ahr/Ube3a/Stk11/Pten	11
GO:1904036	negative regulation of epithelial cell apoptotic process	11/2005	53/28814	0.000902602	0.00415681	0.00226497	Fgb/Fga/Fgg/Ppara/Nfe2l2/Igf1/Cast/Yap1/Ramp2/Cflar/Tek	11
GO:0050670	regulation of lymphocyte proliferation	31/2005	245/28814	0.000930562	0.0042823	0.00233334	Cebpb/Cd1d1/Ifng/Igf1/Cd38/Selenok/Cd55/Tirap/Il1b/Hmgb1/Cd59b/Ctnnb1/Arg1/Casp3/Pnp/Zap70/Prnp/Clec4g/Cblb/Aif1/Il18/Ptpn6/Ahr/Sdc4/Il6/Lgals9/Cd40lg/Sos1/Dlg1/Bcl2/Il6st	31
GO:0070646	protein modification by small protein removal	22/2005	153/28814	0.000937588	0.00431132	0.00234916	Usp2/Vcpip1/Usp1/Tank/Usp45/Usp12/Usp3/Usp25/Usp10/Usp16/Usp7/Supt7l/Ubxn1/Usp9x/Brcc3/Taf2/Abraxas2/Usp31/Usp33/Wdr48/Yod1/Usp4	22
GO:0032930	positive regulation of superoxide anion generation	7/2005	24/28814	0.00094261	0.0043179	0.00235274	Gstp1/Crp/Agt/Cxcl1/App/Il18/Gnai3	7
GO:0035855	megakaryocyte development	7/2005	24/28814	0.00094261	0.0043179	0.00235274	Kit/Ptpn6/Wasf2/Ptpn11/Meis1/Ep300/Zfpm1	7
GO:0046040	IMP metabolic process	7/2005	24/28814	0.00094261	0.0043179	0.00235274	Uox/Ppat/Paics/Pnp/Urah/Atic/Nt5c	7
GO:1901522	positive regulation of transcription from RNA polymerase II promoter involved in cellular response to chemical stimulus	7/2005	24/28814	0.00094261	0.0043179	0.00235274	Xbp1/Rxra/Hif1a/Nfe2l2/Vegfa/Ep300/Rxrg	7
GO:1990000	amyloid fibril formation	7/2005	24/28814	0.00094261	0.0043179	0.00235274	Apoe/Ripk1/Pfdn6/Ldlr/Clu/Pfdn2/App	7
GO:0050768	negative regulation of neurogenesis	23/2005	163/28814	0.000946124	0.00432947	0.00235905	Ulk1/Hook3/F2/Idh2/Id2/Rnf10/Il1b/Ldlr/Actr3/Pcm1/Ctnnb1/Ywhah/Fgfr3/Ulk2/Ppp3ca/Rnf6/Rest/Nrp1/Ctnna1/Sema6a/Thy1/Trim11/Pten	23
GO:0019827	stem cell population maintenance	24/2005	173/28814	0.000946576	0.00432947	0.00235905	Klf10/Crebbp/Hook3/Ctr9/Ddx6/Zfp36l2/Prox1/Zhx2/Kit/Srrt/Nipbl/Stat3/Tcf7l2/Smc1a/Smc3/Pcm1/Jmjd1c/Apc/Foxo1/Fgfr3/Rest/Dis3l2/Yap1/Tcf7l1	24
GO:0032259	methylation	43/2005	376/28814	0.000950324	0.00434331	0.00236659	Bhmt/Inmt/Xbp1/Btg1/Smarca5/Hsd17b10/Comt/Etfbkmt/Crebbp/Gspt1/Ctr9/Setd1b/Mtr/Kmt2c/Gnmt/Iws1/Kmt2d/Mphosph8/Ctnnb1/Ash1l/Trmt10a/Zfp110/Trim28/Asxl2/Arid4b/Ehmt2/Setd5/Atrx/Carm1/Smad4/Coq3/Rnf20/Gamt/Setd2/Eed/Zmpste24/Kmt2e/Mepce/Ncoa6/Rbm15/Rrp8/Hcfc1/Mettl4	43
GO:0007517	muscle organ development	42/2005	365/28814	0.000957729	0.00437382	0.00238321	Mtss1/Egr1/Xbp1/Nr1d2/Ddx17/Csrp3/Usp2/Vamp5/Rxra/Prox1/Zfhx3/Adarb1/Hlf/Zbtb18/Mylk/Mapk14/Erbb3/Tcf7l2/Foxo4/Arid5b/Hmgcr/Chkb/Zfpm2/Ctnnb1/Creb1/Homer1/Ccnt2/Chd7/Ly6e/Ppp3ca/Ddx5/Smad4/Il6/Tgfbr1/Zfp609/Cflar/Eng/Bcl2/Tsc22d3/Ep300/Zfpm1/Egln1	42
GO:0010664	negative regulation of striated muscle cell apoptotic process	9/2005	38/28814	0.000965626	0.00440654	0.00240104	Acot1/Hspa8/Nfe2l2/Hmgcr/Pdpk1/Bag3/Qk/Cflar/Bcl2	9
GO:0045931	positive regulation of mitotic cell cycle	20/2005	134/28814	0.00098023	0.00446979	0.00243551	Egfr/Usp2/Crebbp/Ccnd1/Eif4g1/Ddx3x/Rcc2/Pkn2/Ankrd17/Hmgb1/Rrm1/App/Asns/Cul3/Aif1/Kmt2e/Ptpn11/Mepce/Ube2e2/Meis2	20
GO:0034612	response to tumor necrosis factor	27/2005	204/28814	0.00098183	0.00447369	0.00243763	Traf5/Apoa1/Gch1/Zfp36/Nfe2l2/Zfp36l2/Rora/Ripk1/Hspa1b/Tank/Mapk14/Hspa1a/Actr3/Prpf8/Rffl/Traf2/Actn4/Erbin/Mapk3/Igbp1/Nfkb1/Il6/Gpd1/Chuk/Smpd1/Krt18/Birc3	27
GO:0120034	positive regulation of plasma membrane bounded cell projection assembly	18/2005	115/28814	0.000983357	0.00447725	0.00243957	Pik3r1/Arhgap35/Kit/Def8/Actr3/Eps8l2/Apc/Aqp1/Fnbp1l/Dynll1/Cdc42ep4/Nrp1/Wasf2/Tgfbr1/Pfn1/Hras/Cdc42ep2/Cyfip1	18
GO:0042558	pteridine-containing compound metabolic process	8/2005	31/28814	0.00100527	0.00455951	0.00248439	Gch1/Mthfd1/Pipox/Mtr/Aldh1l1/Fpgs/Dmgdh/Atic	8
GO:0046597	negative regulation of viral entry into host cell	8/2005	31/28814	0.00100527	0.00455951	0.00248439	Ifitm3/Ifitm2/Apcs/Ly6e/Ifitm1/Trim12c/Trim11/Trim26	8
GO:1901889	negative regulation of cell junction assembly	8/2005	31/28814	0.00100527	0.00455951	0.00248439	Phldb2/Coro1c/Rock1/Rcc2/Il1b/Dlc1/Rock2/Pten	8
GO:0002921	negative regulation of humoral immune response	6/2005	18/28814	0.00100825	0.00455951	0.00248439	C4bp/Serping1/Cd55/Susd4/Cd59b/Ptpn6	6
GO:0005980	glycogen catabolic process	6/2005	18/28814	0.00100825	0.00455951	0.00248439	Pygl/Ppp1r3b/Rb1cc1/G6pc/Hmgb1/Ppp1r3c	6
GO:0033574	response to testosterone	6/2005	18/28814	0.00100825	0.00455951	0.00248439	Adh1/Mup1/Mup11/Spp1/Rock2/Cflar	6
GO:0035330	regulation of hippo signaling	6/2005	18/28814	0.00100825	0.00455951	0.00248439	Mapk14/Wwc2/Map2k3/Schip1/Mark3/Wwc1	6
GO:0039535	regulation of RIG-I signaling pathway	6/2005	18/28814	0.00100825	0.00455951	0.00248439	Rnf125/Pum2/Ankrd17/Zc3hav1/C1qbp/Oasl1	6
GO:0060192	negative regulation of lipase activity	6/2005	18/28814	0.00100825	0.00455951	0.00248439	Apoa1/Apoc3/Angptl8/Angptl3/Apoc1/Plin5	6
GO:0045787	positive regulation of cell cycle	41/2005	355/28814	0.00101754	0.00459464	0.00250353	Egfr/Calr/Nr4a3/Usp2/Crebbp/Ccnd1/Hnrnpu/Prox1/Eif4g1/Id2/Ddx3x/Igf1/Pkp4/Rcc2/Il1b/Pkn2/Ankrd17/Prkce/Hmgb1/Rrm1/Pim1/Tgm1/Mapre3/Pcid2/App/Rock2/Atrx/Asns/Cul3/Ino80/Aif1/Rad21/Gpsm2/Kmt2e/Ptpn11/Mepce/Sfpq/Ube2e2/Meis2/Dync1h1/Plcg2	41
GO:0007219	Notch signaling pathway	25/2005	184/28814	0.00101755	0.00459464	0.00250353	Hp/Got1/Enho/Onecut1/Tcim/Kit/Hhex/Stat3/Synj2bp/Sel1l/Tspan14/Dtx4/App/Pdcd10/Rcan2/Foxa2/Psenen/Zbtb7a/Psen2/Aak1/Yap1/Ccnc/Rbm15/Zmiz1/Il6st	25
GO:0032637	interleukin-8 production	14/2005	79/28814	0.00102234	0.00461281	0.00251344	Crp/Ripk1/Hspa1b/Tirap/Stat3/Bcl3/Il1b/Mavs/Hspa1a/Hmgb1/Ddx58/Il18/Il6/Ptger4	14
GO:0046434	organophosphate catabolic process	22/2005	154/28814	0.00102339	0.00461409	0.00251413	Nudt7/Uox/Cda/Idh1/Angptl3/Dpys/Pnpla7/Apoc1/Ldlr/Inpp5f/Pnp/Apoc2/Urah/Mlycd/Gpd1l/Acat1/Gpd1/Synj1/Smpd1/Nt5c/Pten/Plcg2	22
GO:0006446	regulation of translational initiation	12/2005	62/28814	0.00103239	0.00465119	0.00253434	Dnajc3/Eif1/Rxra/Eif4g1/Eif4ebp2/Ddx3x/Paip2b/Eif3b/Ppp1r15b/Paip1/Rpl13a/Larp1	12
GO:0035773	insulin secretion involved in cellular response to glucose stimulus	16/2005	97/28814	0.00103868	0.00467599	0.00254786	Mup1/Hif1a/Ptpmt1/Kif5b/Tcf7l2/Prkce/Hmgcr/Abcg1/Sri/Foxa2/Dynll1/C2cd2l/Osbp/Pde1c/Ncoa6/Gpld1	16
GO:0040014	regulation of multicellular organism growth	15/2005	88/28814	0.00104216	0.00468816	0.00255449	Ppib/Nipbl/Celf1/Agt/Stat3/Azgp1/Creb1/Chd7/App/Ikzf1/Gamt/Mbd5/Zmpste24/Dlg1/Bcl2	15
GO:0021537	telencephalon development	32/2005	258/28814	0.0010889	0.00489477	0.00266707	Hsd3b5/Egfr/Nr4a3/Csf1r/Hif1a/Prox1/Id2/Ywhae/Syne2/Zbtb18/Afdn/Celf1/Ulk4/Nars/Nfib/Dbi/Uba6/Hnrnpk/Ctnnb1/Inhba/Ogdh/Chd7/Aqp1/Pcnt/Grcc10/Hsd3b3/Usp9x/Atat1/Ncor2/Pten/Zmiz1/Hdac1	32
GO:0001909	leukocyte mediated cytotoxicity	24/2005	175/28814	0.00111339	0.00500109	0.002725	Hspa8/Cd1d1/Cebpg/F2/Lamp1/Kif5b/Prdx1/Cd226/Ighg2b/Azgp1/Arg1/Cxcl1/Pnp/Il18/Ptpn6/Stxbp2/H2-D1/Clec2d/Ctsh/Lgals9/Cd160/H2-Q1/Klrc2/H2-Q6	24
GO:0070661	leukocyte proliferation	42/2005	368/28814	0.00112468	0.00504804	0.00275058	Gstp1/Cebpb/Cd1d1/Crp/Csf1r/Psmb10/Ifng/Igf1/Hhex/Cd38/Selenok/Pura/Cd55/Tirap/Il1b/Hmgb1/Cd59b/Ctnnb1/Arg1/Clu/Casp3/Pnp/Zap70/Kitl/Azi2/Prnp/Clec4g/Mapk3/Cblb/Aif1/Il18/Ptpn6/Ahr/Sdc4/Il6/Lgals9/Tcirg1/Cd40lg/Sos1/Dlg1/Bcl2/Il6st	42
GO:0048661	positive regulation of smooth muscle cell proliferation	17/2005	107/28814	0.00113269	0.00508018	0.00276809	Egr1/Nr4a3/Hif1a/Hpgd/Id2/Igf1/Flt1/Agt/Calcrl/Hmgcr/Nampt/Aif1/Il18/Il6ra/Vegfa/Il6/Gnai3	17
GO:0000082	G1/S transition of mitotic cell cycle	27/2005	206/28814	0.00113791	0.00509979	0.00277878	Egfr/Crebbp/Ccnd1/Cdkn2c/Eif4g1/Cdk2ap2/Id2/Ddx3x/Jade1/Ankrd17/Bach1/Kank2/Rrm1/Inhba/Apc/Ppp3ca/Ppp2ca/Ino80/Aif1/Psme2/Ptpn6/Kmt2e/Mepce/Dlg1/Ube2e2/Bcl2/Pten	27
GO:0120162	positive regulation of cold-induced thermogenesis	16/2005	98/28814	0.00116259	0.00520652	0.00283694	Lpin1/Cebpb/Epas1/Scd1/Fabp5/Lcn2/G0s2/Per2/Apc/Gatm/Hadh/Il18/Vegfa/Ppargc1b/Dync1h1/Adipor2	16
GO:0002683	negative regulation of immune system process	49/2005	448/28814	0.00117215	0.00524545	0.00285815	Apoa1/Hc/Fgl1/Pik3r1/Cebpb/C4bp/Fer/Psma1/Serping1/Ifng/Stat2/Id2/Igf1/Cd55/Dpp4/Selenos/Ldlr/Hmgb1/Susd4/Cd59b/Trib1/Ctnnb1/Tob2/Arg1/Casp3/Bst2/Apcs/Kitl/Prnp/Clec4g/Tbx21/Cblb/Ttll12/Cd84/Ptpn6/Ahr/Sdc4/Clec2d/Ptger4/Lgals9/Cd160/Dlg1/Ythdf3/Thy1/Tsc22d3/Atg12/Zfp35/Zfpm1/Mia3	49
GO:0061614	miRNA transcription	15/2005	89/28814	0.00117417	0.00525056	0.00286093	Egr1/Ddx17/Ppara/Srebf1/Hif1a/Stat3/Nfib/Gata6/App/Ddx5/Rest/Smad4/Nfkb1/Tgfbr1/Nr3c1	15
GO:0009167	purine ribonucleoside monophosphate metabolic process	9/2005	39/28814	0.00117872	0.00526307	0.00286775	Uox/Ppat/Ak4/Paics/Ak2/Pnp/Urah/Atic/Nt5c	9
GO:0033028	myeloid cell apoptotic process	9/2005	39/28814	0.00117872	0.00526307	0.00286775	Apoh/Ifng/Tcp1/Selenos/Kitl/Il18/Il6/Bcl2/Pten	9
GO:0001892	embryonic placenta development	18/2005	117/28814	0.00120561	0.00537917	0.00293101	Plg/Egfr/Cebpb/Epas1/Hectd1/Hs6st1/Hif1a/Ttpa/Arnt/Rspo3/Trim28/Sp1/Nsdhl/Setd2/Slc8a1/Ncoa6/Egln1/Sp3	18
GO:0032675	regulation of interleukin-6 production	23/2005	166/28814	0.00121523	0.00541804	0.00295219	Zbtb20/Xbp1/Cebpb/Nlrp12/Ifng/Selenok/Ifih1/Tirap/Stat3/Il1b/Mavs/Selenos/Hmgb1/Ddx58/App/Aif1/Cd84/Ptpn6/Il6ra/Ptpn11/Il6/Lgals9/Plcg2	23
GO:0071902	positive regulation of protein serine/threonine kinase activity	27/2005	207/28814	0.0012237	0.00545178	0.00297057	Egfr/Tcim/Csf1r/Ccnd1/Ifng/Prox1/Kit/Ddx3x/Igf1/Flt1/Tirap/Agt/Il1b/Magi3/Pim1/Mapre3/Traf2/Ptpn1/App/Kitl/Pdcd10/Ppp2ca/Fgf1/Vegfa/Stk11/Hras/Nox4	27
GO:0010884	positive regulation of lipid storage	7/2005	25/28814	0.0012312	0.00546494	0.00297774	Fitm1/C3/Apob/Asxl2/Plin2/Apoc4/Plin5	7
GO:0010894	negative regulation of steroid biosynthetic process	7/2005	25/28814	0.0012312	0.00546494	0.00297774	Insig2/Apoe/Insig1/Atp1a1/Prox1/Rest/Nfkb1	7
GO:0036010	protein localization to endosome	7/2005	25/28814	0.0012312	0.00546494	0.00297774	Abhd17a/Abhd17b/Washc2/Rock2/Akap11/Nrp1/Vegfa	7
GO:0090114	COPII-coated vesicle budding	7/2005	25/28814	0.0012312	0.00546494	0.00297774	Insig1/Sec31a/Sec23b/Cul3/Preb/Sec13/Mia3	7
GO:2000679	positive regulation of transcription regulatory region DNA binding	7/2005	25/28814	0.0012312	0.00546494	0.00297774	Ifng/Igf1/Ctnnb1/H1f0/Ddrgk1/Lgals9/Ep300	7
GO:0010596	negative regulation of endothelial cell migration	11/2005	55/28814	0.00124665	0.00552941	0.00301287	Apoe/Apoh/Hrg/Synj2bp/Hmgb1/Dcn/Spred1/Ptprm/Pdcd10/Serpinf1/Stard13	11
GO:0046164	alcohol catabolic process	10/2005	47/28814	0.00124951	0.00553801	0.00301756	Adh1/Apoe/Tkfc/Sult2a8/Akr1d1/Hao1/Sord/Synj1/Pten/Cyp7a1	10
GO:0043123	positive regulation of I-kappaB kinase/NF-kappaB signaling	19/2005	127/28814	0.00125902	0.00556568	0.00303263	Cth/Traf5/S100a13/Ripk1/Tirap/Il1b/Ddx21/Ankrd17/Prkce/Rnf31/Ctnnb1/Lurap1l/Zc3hav1/Traf2/Trim12c/Ikbkg/Chuk/Ube2n/Clec4d	19
GO:0030212	hyaluronan metabolic process	8/2005	32/28814	0.00125945	0.00556568	0.00303263	Itih4/Itih3/Itih2/Cltc/Il1b/Nfkb1/Ptger4/Cemip2	8
GO:0050686	negative regulation of mRNA processing	8/2005	32/28814	0.00125945	0.00556568	0.00303263	Ctr9/Srsf4/Hnrnpa2b1/Hnrnpk/Akr1c6/Srsf9/Rnf20/C1qbp	8
GO:1902042	negative regulation of extrinsic apoptotic signaling pathway via death domain receptors	8/2005	32/28814	0.00125945	0.00556568	0.00303263	Fgb/Fga/Fgg/Ddx3x/Rffl/Bcl2l1/Psen2/Cflar	8
GO:0000271	polysaccharide biosynthetic process	13/2005	72/28814	0.00127703	0.00563504	0.00307043	Gck/Ppp1r3b/Gys2/Igf1/Cltc/Hs2st1/Per2/Ppp1r3c/Ugp2/Nfkb1/B3gnt2/Ptger4/Acadm	13
GO:1903317	regulation of protein maturation	13/2005	72/28814	0.00127703	0.00563504	0.00307043	Eno1/Angptl8/Ctnnd1/Xiap/Myh9/Tfr2/Cpb2/Ctsz/S100a10/Tmem59/Cast/F12/Rnf139	13
GO:0009408	response to heat	16/2005	99/28814	0.00129876	0.00569214	0.00310154	Dnaja1/Hsp90aa1/Pklr/Tcim/Hspa4/Ywhae/Hspa1b/Igf1/Cpb2/Hspa1a/Trp53inp1/Fgf1/Il1r1/Eif2b5/Bag3/Hikeshi	16
GO:0009437	carnitine metabolic process	5/2005	13/28814	0.00130133	0.00569214	0.00310154	Crot/Crat/Tmlhe/Bbox1/Acadm	5
GO:0010288	response to lead ion	5/2005	13/28814	0.00130133	0.00569214	0.00310154	Serpina1e/Serpina1c/Serpina1b/Serpina1d/Ppp2ca	5
GO:0034375	high-density lipoprotein particle remodeling	5/2005	13/28814	0.00130133	0.00569214	0.00310154	Apoa1/Apoc3/Apoe/Apom/Abcg1	5
GO:0043649	dicarboxylic acid catabolic process	5/2005	13/28814	0.00130133	0.00569214	0.00310154	Got1/Glud1/Aldh1l1/Qprt/Adhfe1	5
GO:0046831	regulation of RNA export from nucleus	5/2005	13/28814	0.00130133	0.00569214	0.00310154	Thoc2/Iws1/Nup153/Setd2/Cpsf6	5
GO:0061620	glycolytic process through glucose-6-phosphate	5/2005	13/28814	0.00130133	0.00569214	0.00310154	Eno1/Pfkl/Gpi1/Galk1/Gale	5
GO:0070508	cholesterol import	5/2005	13/28814	0.00130133	0.00569214	0.00310154	Apoa1/Apoc3/Stard4/Scp2/Ldlr	5
GO:0098935	dendritic transport	5/2005	13/28814	0.00130133	0.00569214	0.00310154	Hnrnpu/Kif5b/Pura/Sfpq/Flot2	5
GO:0099532	synaptic vesicle endosomal processing	5/2005	13/28814	0.00130133	0.00569214	0.00310154	Dnm1l/Ap1s2/Bcl2l1/Vamp4/Itsn1	5
GO:1902950	regulation of dendritic spine maintenance	5/2005	13/28814	0.00130133	0.00569214	0.00310154	Apoe/Abhd17b/Homer1/App/Prnp	5
GO:1904816	positive regulation of protein localization to chromosome, telomeric region	5/2005	13/28814	0.00130133	0.00569214	0.00310154	Cct8/Cct3/Tcp1/Cct6a/Cct4	5
GO:0043271	negative regulation of ion transport	24/2005	177/28814	0.00130497	0.00570389	0.00310794	Nedd4/Hamp/Usp2/Pik3c2a/Slc9a3r1/Ywhae/Gopc/Maob/Il1b/Prkce/Wnk1/Sri/Calm1/Gsto1/Slc18a1/Ppp2ca/Hsd3b3/Plcb4/Ahr/Calm2/Bcl2/Pacsin3/Pten/Ubqln1	24
GO:0060759	regulation of response to cytokine stimulus	21/2005	147/28814	0.00131535	0.00573714	0.00312606	Hpx/Apoa1/Hif1a/Stat2/Ripk1/Hspa1b/Ifih1/Mavs/Hspa1a/Arg1/Tle5/Rffl/Traf2/Ddx58/Ttll12/Il1r1/Txk/Ptprf/Il6/Ythdf3/Il6st	21
GO:0006405	RNA export from nucleus	14/2005	81/28814	0.00131544	0.00573714	0.00312606	Thoc2/Alkbh5/Hhex/Hnrnpa2b1/Iws1/Ncbp3/Pcid2/Xpo5/Nup153/Alyref/Setd2/Ythdc1/Sarnp/Cpsf6	14
GO:0050709	negative regulation of protein secretion	14/2005	81/28814	0.00131544	0.00573714	0.00312606	Apoe/Mup1/Srebf1/Idh2/Ptpmt1/Cyp51/Pfkl/Il1b/Hmgcr/Hadh/Ppp3ca/Rest/Pde1c/Ptpn11	14
GO:0051961	negative regulation of nervous system development	23/2005	167/28814	0.00131846	0.00574615	0.00313097	Ulk1/Hook3/F2/Idh2/Id2/Rnf10/Il1b/Ldlr/Actr3/Pcm1/Ctnnb1/Ywhah/Fgfr3/Ulk2/Ppp3ca/Rnf6/Rest/Nrp1/Ctnna1/Sema6a/Thy1/Trim11/Pten	23
GO:0002687	positive regulation of leukocyte migration	22/2005	157/28814	0.00132254	0.00575974	0.00313838	Camk1d/Calr/Csf1r/F7/Selenok/Tirap/Dnm1l/Il1b/Hmgb1/Wnk1/Jam2/App/Kitl/Mapk3/Aif1/Il1r1/C1qbp/Vegfa/Ptger4/Lgals9/Thy1/Mia3	22
GO:0033344	cholesterol efflux	12/2005	64/28814	0.00138001	0.00599876	0.00326861	Apoa1/Apoc3/Apoe/Apom/Apof/Ces1g/Apoa5/Apob/Apoc1/Abcg1/Apoc2/Abca3	12
GO:0071621	granulocyte chemotaxis	19/2005	128/28814	0.00138394	0.00599876	0.00326861	Camk1d/S100a8/Cxcl2/S100a9/Csf1r/Pikfyve/Ifng/Ppib/Itga1/Tirap/Dnm1l/Il1b/Dpp4/Spp1/Cxcl1/Mapk3/Itga9/C1qbp/Vegfa	19
GO:0006743	ubiquinone metabolic process	6/2005	19/28814	0.0013874	0.00599876	0.00326861	Coq6/Coq10b/Coq9/Hmgcr/Coq3/Aifm2	6
GO:0009251	glucan catabolic process	6/2005	19/28814	0.0013874	0.00599876	0.00326861	Pygl/Ppp1r3b/Rb1cc1/G6pc/Hmgb1/Ppp1r3c	6
GO:0010523	negative regulation of calcium ion transport into cytosol	6/2005	19/28814	0.0013874	0.00599876	0.00326861	Prkce/Sri/Calm1/Gsto1/Calm2/Bcl2	6
GO:0019363	pyridine nucleotide biosynthetic process	6/2005	19/28814	0.0013874	0.00599876	0.00326861	Idh2/Qprt/Aspdh/Nampt/Nmnat2/Naprt	6
GO:0035372	protein localization to microtubule	6/2005	19/28814	0.0013874	0.00599876	0.00326861	Hnrnpu/Abhd17a/Abhd17b/Mapre3/Champ1/Mapre2	6
GO:0045721	negative regulation of gluconeogenesis	6/2005	19/28814	0.0013874	0.00599876	0.00326861	Serpina12/Mup1/Gck/Il6/Cry1/Ep300	6
GO:0050746	regulation of lipoprotein metabolic process	6/2005	19/28814	0.0013874	0.00599876	0.00326861	Angptl8/Ulk1/Rb1cc1/Dgat2/Dbi/Atg13	6
GO:1905709	negative regulation of membrane permeability	6/2005	19/28814	0.0013874	0.00599876	0.00326861	Acaa2/Rasip1/Hk2/Bcl2l1/Slc25a5/Bnip3	6
GO:0061138	morphogenesis of a branching epithelium	29/2005	230/28814	0.00140864	0.00608623	0.00331627	Hs3st3b1/Rxra/Prox1/Igf1/Hhex/Flt1/Agt/Ctsz/Ctnnb1/Lgr4/Rasip1/Rspo3/Plxnd1/Ctnnbip1/Smad4/Foxa2/Fgf1/Nrp1/Btbd7/Ahr/Vegfa/Il6/Ctsh/Yap1/Dlg1/Eng/Bcl2/Rbm15/Tek	29
GO:0030307	positive regulation of cell growth	27/2005	209/28814	0.0014122	0.00609284	0.00331987	Apoe/Egfr/Hamp/Fdps/F2/Eif4g1/H3f3b/Ddx3x/Igf1/Afdn/Cd38/Golga4/Fn1/Hnrnpk/Mtpn/Ino80/Derl2/Nrp1/Bmpr2/Vegfa/Tgfbr1/Yap1/Sgk1/Bcl2/Cyfip1/Macf1/Nr3c1	27
GO:0099111	microtubule-based transport	27/2005	209/28814	0.0014122	0.00609284	0.00331987	Ubb/Hspa8/Bloc1s1/Hif1a/Hnrnpu/Lamp1/Slc9a3r1/Syne2/Kif5b/Pura/Ulk4/Pcm1/Arhgap21/Dst/App/Trak1/Dynll1/Dync2h1/Kif1c/Bloc1s5/Sfpq/Fyco1/Fbxw11/Stk11/Dync1h1/Ttc30a1/Flot2	27
GO:0032609	interferon-gamma production	20/2005	138/28814	0.00141731	0.00611049	0.00332949	Cd1d1/Cebpg/Itk/Bcl3/Il1b/Hmgb1/Cd226/App/Azi2/Prnp/Il1r1/Txk/Il18/C1qbp/Lgals9/Tcirg1/Cd160/Cd40lg/Hras/Zfpm1	20
GO:0045667	regulation of osteoblast differentiation	22/2005	158/28814	0.00143762	0.0061936	0.00337478	Cebpb/Tent5a/Fndc3b/Id2/Igf1/Ctnnb1/Bambi/Apc/Nbr1/Ddx5/Ctnnbip1/Rest/Pdlim7/Bmpr2/Ahr/Vegfa/Il6/Tob1/Yap1/Ptger4/Tcirg1/Il6st	22
GO:0001974	blood vessel remodeling	11/2005	56/28814	0.00145531	0.00626084	0.00341141	Cbs/Epas1/Hrg/Pbrm1/Igf1/Rspo3/Chd7/Il18/Bmpr2/Ahr/Vegfa	11
GO:0072577	endothelial cell apoptotic process	11/2005	56/28814	0.00145531	0.00626084	0.00341141	Fgb/Fga/Fgg/Xbp1/Nfe2l2/Pdcd4/Bmpr2/Ramp2/Cd160/Cd40lg/Tek	11
GO:0002369	T cell cytokine production	10/2005	48/28814	0.00148129	0.0063635	0.00346735	Cd55/Il1b/Arg1/Nlrp3/Traf2/Tbx21/Il1r1/Il18/Il6/Dlg1	10
GO:0090317	negative regulation of intracellular protein transport	10/2005	48/28814	0.00148129	0.0063635	0.00346735	Hnf4a/Insig1/Os9/Erlec1/Ppp2ca/Derl2/Ei24/Mdfic/Bag3/Yod1	10
GO:0014855	striated muscle cell proliferation	14/2005	82/28814	0.00148647	0.0063812	0.003477	Rxra/Mapk14/Stat3/Zfpm2/Ctnnb1/Pim1/Apc/Gata6/Fgf1/Tgfbr1/Yap1/Meis1/Cflar/Pten	14
GO:0043414	macromolecule methylation	38/2005	329/28814	0.00151791	0.0065115	0.003548	Bhmt/Xbp1/Btg1/Smarca5/Hsd17b10/Etfbkmt/Crebbp/Gspt1/Ctr9/Setd1b/Mtr/Kmt2c/Iws1/Kmt2d/Mphosph8/Ctnnb1/Ash1l/Trmt10a/Zfp110/Trim28/Asxl2/Arid4b/Ehmt2/Setd5/Atrx/Carm1/Smad4/Rnf20/Setd2/Eed/Zmpste24/Kmt2e/Mepce/Ncoa6/Rbm15/Rrp8/Hcfc1/Mettl4	38
GO:0014013	regulation of gliogenesis	19/2005	129/28814	0.00151925	0.0065126	0.00354859	Trf/F2/Idh2/Id2/Igf1/Flt1/Rnf10/Il1b/Ldlr/Actr3/Atxn1/Ctnnb1/Vim/Fgfr3/Il6/Synj1/Qk/Il6st/Hdac1	19
GO:0055006	cardiac cell development	17/2005	110/28814	0.00154677	0.00662587	0.00361031	Hamp/Fdps/Csrp3/Ppara/Hnrnpu/Prox1/Pbrm1/Pdlim5/Igf1/Agt/Pdcd4/Ctdp1/Smad4/Vegfa/Zmpste24/Slc8a1/Nr3c1	17
GO:0002834	regulation of response to tumor cell	8/2005	33/28814	0.00156224	0.00667311	0.00363605	Hrg/Hmgb1/Cd226/Calm1/Ahr/Cd160/Cd40lg/Calm2	8
GO:0009156	ribonucleoside monophosphate biosynthetic process	8/2005	33/28814	0.00156224	0.00667311	0.00363605	Ppat/Cda/Paics/Pnp/Cad/Prps1/Atic/Uck1	8
GO:0039694	viral RNA genome replication	8/2005	33/28814	0.00156224	0.00667311	0.00363605	Pcbp1/Eea1/Resf1/Top2b/Mphosph8/Trim28/Rock2/Tasor	8
GO:0051642	centrosome localization	8/2005	33/28814	0.00156224	0.00667311	0.00363605	Syne2/Kif5b/Gpsm2/Akap9/Sema6a/Dlg1/Plxna2/Syne1	8
GO:0003205	cardiac chamber development	26/2005	200/28814	0.0015641	0.0066763	0.00363779	Hectd1/Rxra/Hif1a/Prox1/Trip11/Id2/Zfpm2/Ctnnb1/Gata6/Plxnd1/Matr3/Chd7/Ly6e/Nrp2/Smad4/Nrp1/Bmpr2/Ahr/Zmpste24/Tgfbr1/Sos1/Eng/Rbm15/Zfpm1/Egln1/Tek	26
GO:0006883	cellular sodium ion homeostasis	7/2005	26/28814	0.00158458	0.00671601	0.00365943	Atp1a1/Agt/Spp1/Atp1b1/Sgk1/Slc8a1/Nr3c2	7
GO:0010575	positive regulation of vascular endothelial growth factor production	7/2005	26/28814	0.00158458	0.00671601	0.00365943	C3/Hc/Hif1a/Rora/Il1b/Arnt/Il6	7
GO:0010742	macrophage derived foam cell differentiation	7/2005	26/28814	0.00158458	0.00671601	0.00365943	Crp/Ppara/Selenok/Apob/Abcg1/Il18/Ep300	7
GO:0035743	CD4-positive, alpha-beta T cell cytokine production	7/2005	26/28814	0.00158458	0.00671601	0.00365943	Il1b/Arg1/Nlrp3/Tbx21/Il1r1/Il18/Il6	7
GO:0045939	negative regulation of steroid metabolic process	7/2005	26/28814	0.00158458	0.00671601	0.00365943	Insig2/Apoe/Insig1/Atp1a1/Prox1/Rest/Nfkb1	7
GO:0065005	protein-lipid complex assembly	7/2005	26/28814	0.00158458	0.00671601	0.00365943	Apoa1/Apoe/Apom/Ces1g/Apoa5/Mttp/Arf1	7
GO:0070723	response to cholesterol	7/2005	26/28814	0.00158458	0.00671601	0.00365943	Ces1g/F7/Gramd1c/Inhba/Tgfbr1/Cyp7a1/Gpld1	7
GO:0071276	cellular response to cadmium ion	7/2005	26/28814	0.00158458	0.00671601	0.00365943	Cyp2a5/Egfr/Cyp1a2/Mapk3/Foxa2/Chuk/Abcb6	7
GO:1900151	regulation of nuclear-transcribed mRNA catabolic process, deadenylation-dependent decay	7/2005	26/28814	0.00158458	0.00671601	0.00365943	Zfp36/Hnrnpu/Zfp36l2/Tnrc6b/Syncrip/Tob1/Paip1	7
GO:1903077	negative regulation of protein localization to plasma membrane	7/2005	26/28814	0.00158458	0.00671601	0.00365943	Hectd1/Mrap/Ap2m1/Cltc/Gopc/Bcl2l1/Tmem59	7
GO:0060038	cardiac muscle cell proliferation	12/2005	65/28814	0.00158706	0.00672178	0.00366257	Rxra/Mapk14/Zfpm2/Ctnnb1/Pim1/Apc/Gata6/Fgf1/Tgfbr1/Yap1/Meis1/Pten	12
GO:0097061	dendritic spine organization	16/2005	101/28814	0.00161169	0.00682132	0.00371681	Apoe/Pdlim5/Afdn/Abhd17b/Dnm1l/Actr3/Mfn1/Arf1/Homer1/App/Prnp/Eef2k/Opa1/Tanc1/Ube3a/Pten	16
GO:0001885	endothelial cell development	13/2005	74/28814	0.00165619	0.00700471	0.00381674	Fasn/Rock1/Afdn/F11r/Agt/Il1b/Vezf1/Arhgef26/Tjp1/Rock2/Akap11/Vcl/Vegfa	13
GO:0061515	myeloid cell development	15/2005	92/28814	0.00165741	0.00700494	0.00381686	Hba-a2/Hba-a1/Pabpc4/Csf1r/Kit/Brd1/App/Ninj1/Ptpn6/Wasf2/Zbtb7a/Ptpn11/Meis1/Ep300/Zfpm1	15
GO:0060996	dendritic spine development	19/2005	130/28814	0.0016656	0.00703462	0.00383303	Apoe/Crebbp/Pbrm1/Pdlim5/Afdn/Dnm1l/Actr3/Mfn1/Arf1/Uba6/Hnrnpk/Asap1/Eef2k/Opa1/Arid1b/Itsn1/Ube3a/Pten/Nr3c1	19
GO:0007565	female pregnancy	23/2005	170/28814	0.0016745	0.00706724	0.00385081	Cbs/Calr/Comt/Pzp/Fkbp4/Rxra/Hpgd/H3f3b/Mug1/Klf9/Ash1l/Trim28/Sp1/Dedd/Mapk3/C1qbp/Bmpr2/Vegfa/Lgals9/Ythdf3/Smurf2/Prdx3/Sp3	23
GO:0031648	protein destabilization	11/2005	57/28814	0.00169171	0.00713488	0.00388766	Xbp1/Crebbp/Isoc2a/Chfr/Prnp/Cul3/Rnf139/Ctsh/Isoc2b/Fbxw11/Ep300	11
GO:0030004	cellular monovalent inorganic cation homeostasis	17/2005	111/28814	0.00171044	0.00720878	0.00392793	Atp5b/Atp1a1/Mafg/Atp6v0a1/Agt/Dmxl2/Ttpa/Spp1/Mapk3/Dmxl1/Atp1b1/Tcirg1/Sgk1/Ube3a/Bcl2/Slc8a1/Nr3c2	17
GO:0032409	regulation of transporter activity	35/2005	298/28814	0.00171349	0.00721657	0.00393218	Ndufa4/Actb/Nedd4/Hamp/Cox17/Ifng/Slc9a3r1/Ripk1/Ywhae/Gopc/Kif5b/Wnk1/Pim1/Ywhah/Homer1/Sri/Calm1/App/Glrx/Gsto1/Prnp/Atp1b1/Ppp2ca/Gpd1l/Akap9/Klhl24/Ehd3/Dlg1/Abcb1a/Calm2/Bcl2/Vamp2/Pten/Ubqln1/Plcg2	35
GO:0010762	regulation of fibroblast migration	9/2005	41/28814	0.00171843	0.00723232	0.00394075	Fer/Coro1c/Rcc2/Prkce/Actr3/Rffl/Sdc4/Slc8a1/Adipor2	9
GO:0043124	negative regulation of I-kappaB kinase/NF-kappaB signaling	10/2005	49/28814	0.00174677	0.00733107	0.00399456	Gstp1/Nlrp12/Rora/Ripk1/Tank/Tle1/Ash1l/Usp10/Trim39/Hdac1	10
GO:0060421	positive regulation of heart growth	10/2005	49/28814	0.00174677	0.00733107	0.00399456	Hamp/Fdps/Prox1/Igf1/Mapk14/Zfpm2/Pim1/Gata6/Yap1/Nr3c1	10
GO:0071384	cellular response to corticosteroid stimulus	10/2005	49/28814	0.00174677	0.00733107	0.00399456	Zfp36/Hnrnpu/Zfp36l2/Klf9/Aqp1/Rest/Pck1/Sgk1/Casp9/Nr3c1	10
GO:2001239	regulation of extrinsic apoptotic signaling pathway in absence of ligand	10/2005	49/28814	0.00174677	0.00733107	0.00399456	Ripk1/Hspa1b/Il1b/Hspa1a/Inhba/Dapk3/Ctnna1/Bcl2/Ppp2r1b/Eya3	10
GO:0000956	nuclear-transcribed mRNA catabolic process	18/2005	121/28814	0.00177994	0.00745986	0.00406474	Zfp36/Gspt1/Hnrnpu/Zfp36l2/Skiv2l/Tnrc6b/Smg1/Pcid2/Mtpap/Samd4b/Cnot6l/Ddx5/Mlh1/Dis3l2/Syncrip/Tob1/Paip1/Exosc10	18
GO:1902414	protein localization to cell junction	18/2005	121/28814	0.00177994	0.00745986	0.00406474	Actb/Cgnl1/Nectin3/Clstn3/Afdn/Abhd17b/Kif5b/F11r/Snap23/Tjp1/Homer1/Actn4/Vcl/Jak1/Dlg1/Abcb1a/Hras/Vamp2	18
GO:0006892	post-Golgi vesicle-mediated transport	16/2005	102/28814	0.00179047	0.00748834	0.00408026	Myo1b/Vamp5/Lamp1/Gopc/Golga4/Exoc6/Gga1/Ccdc93/Vamp4/Exoc5/Ehd3/Vamp2/Chic2/Krt18/Steap2/Macf1	16
GO:0042116	macrophage activation	16/2005	102/28814	0.00179047	0.00748834	0.00408026	Cd1d1/Hamp/Ifng/Rora/Mfhas1/Kars/Prkce/Ldlr/Hmgb1/Clu/App/Nampt/Aif1/Cd84/Lgals9/Plcg2	16
GO:0045185	maintenance of protein location	16/2005	102/28814	0.00179047	0.00748834	0.00408026	Insig2/Insig1/Hnrnpu/Gopc/Kdelr2/Os9/Sri/Vps13c/Hk2/Tmsb4x/Supt7l/Pfn1/Lgals9/Taf8/Ciz1/Syne1	16
GO:1903522	regulation of blood circulation	32/2005	266/28814	0.00179664	0.00750892	0.00409147	Fgb/Fga/Gch1/Fgg/Pik3r1/Epas1/Csrp3/Atp1a1/Srebf1/Hif1a/Ifng/Cd38/Agt/Arhgap42/Per2/Hmgcr/Thrb/Sri/Calm1/App/Hopx/Atp1b1/Gpd1l/Bmpr2/Ahr/Mgll/Akap9/Zmpste24/Ehd3/Dlg1/Calm2/Slc8a1	32
GO:0048286	lung alveolus development	12/2005	66/28814	0.001819	0.00758653	0.00413376	Hs6st1/Igf1/Tns3/Man2a1/Atxn1/Creb1/Gata6/Fgfr3/Hopx/Bmpr2/Psen2/Vegfa	12
GO:0090311	regulation of protein deacetylation	12/2005	66/28814	0.001819	0.00758653	0.00413376	Lpin1/Smarca5/Srebf1/Ifng/Nipbl/Spred1/Ing2/Vegfa/Tppp/Ep300/Rrp8/Ncor2	12
GO:1903051	negative regulation of proteolysis involved in cellular protein catabolic process	12/2005	66/28814	0.001819	0.00758653	0.00413376	N4bp1/Smarcc1/Ddrgk1/Usp25/Rps7/Rpl11/Usp7/Ubxn1/Psen2/Trim39/Anks1/Bag5	12
GO:0051592	response to calcium ion	19/2005	131/28814	0.00182372	0.00760093	0.00414161	Fgb/Fga/Fgg/Crp/Sec31a/Mylk/Fus/Wnk1/Homer1/Calm1/App/Ppp3ca/Cpne2/Cpne3/Pde1c/Calm2/Smpd1/Gpld1/Plcg2	19
GO:0051701	biological process involved in interaction with host	21/2005	151/28814	0.00184826	0.00769787	0.00419443	Ifitm3/Lgals1/Ifitm2/Ddb1/Pikfyve/Thoc2/Tcp1/Vps37b/P4hb/Apcs/Ly6e/Clec4g/Ifitm1/Trim12c/Alyref/Nrp1/Vamp8/Trim11/Smpd1/Vps16/Trim26	21
GO:0043535	regulation of blood vessel endothelial cell migration	15/2005	93/28814	0.00185144	0.0077058	0.00419874	Apoe/Atp5b/Hif1a/Nfe2l2/Hrg/Pik3c2a/Igf1/Hmgb1/Spred1/Sp1/Map2k3/Pdcd10/Nrp1/Vegfa/Stard13	15
GO:0006071	glycerol metabolic process	6/2005	20/28814	0.00186624	0.00774056	0.00421769	Tkfc/Got1/Angptl3/Dgat2/Coq3/Pck1	6
GO:0007063	regulation of sister chromatid cohesion	6/2005	20/28814	0.00186624	0.00774056	0.00421769	Wapl/Tnks/Ctnnb1/Atrx/Rad21/Sfpq	6
GO:0009083	branched-chain amino acid catabolic process	6/2005	20/28814	0.00186624	0.00774056	0.00421769	Hmgcl/Hsd17b10/Mccc2/Aldh6a1/Auh/Acat1	6
GO:0009159	deoxyribonucleoside monophosphate catabolic process	6/2005	20/28814	0.00186624	0.00774056	0.00421769	Uox/Cda/Dpys/Pnp/Urah/Nt5c	6
GO:0043116	negative regulation of vascular permeability	6/2005	20/28814	0.00186624	0.00774056	0.00421769	Apoe/Arhgap35/Vegfa/Ddah1/Ramp2/Nr3c1	6
GO:0007492	endoderm development	13/2005	75/28814	0.00187812	0.00777374	0.00423577	Onecut1/Vtn/Ctr9/Hhex/Ankrd17/Fn1/Ctnnb1/Inhba/Gata6/Smad4/Foxa2/Setd2/Hdac1	13
GO:0070972	protein localization to endoplasmic reticulum	13/2005	75/28814	0.00187812	0.00777374	0.00423577	Insig2/Herpud1/Sec63/Insig1/Kdelr2/Spcs2/Sec61a1/Os9/Ddrgk1/Sec62/Sec61b/Mia3/Macf1	13
GO:0071479	cellular response to ionizing radiation	13/2005	75/28814	0.00187812	0.00777374	0.00423577	Egr1/Nipbl/Tank/Mapk14/Net1/Swi5/Bcl2l1/Ino80/Brcc3/Zmpste24/Xrcc6/Yap1/Hras	13
GO:0031507	heterochromatin assembly	14/2005	84/28814	0.0018844	0.00778903	0.0042441	Smarca5/Ctr9/H3f3b/Resf1/Kmt2d/Mphosph8/Hat1/Zfp445/H1f0/Trim28/Ubr2/Tasor/Rrp8/Hdac1	14
GO:0034109	homotypic cell-cell adhesion	14/2005	84/28814	0.0018844	0.00778903	0.0042441	Fgb/Lgals1/Fga/Fgg/Cfh/F11r/Fn1/Pip5k1c/Emilin2/Jak1/Ptpn6/Il6ra/Il6/Cd9	14
GO:0071346	cellular response to interferon-gamma	17/2005	112/28814	0.00188842	0.00780028	0.00425023	Hpx/Eprs/Ifng/Kif5b/Actr3/Arg1/Dapk3/Vim/Txk/Syncrip/Cdc42ep4/Vamp4/Stxbp2/Gbp2/Vamp8/Rpl13a/Cdc42ep2	17
GO:0043547	positive regulation of GTPase activity	31/2005	256/28814	0.00189159	0.00780801	0.00425444	Rgs16/Ralgapa2/Map4k4/Arhgap35/Arhgap29/Coro1c/Pkp4/Rgl1/Afdn/Rcc2/F11r/Snx13/Arhgap42/Arhgef26/Tbc1d16/Myo9a/Net1/Als2/S100a10/Tbc1d2b/Rgl3/Tax1bp3/Asap1/Mapre2/Sos1/Thy1/Hras/Tbc1d15/Tbc1d8b/Tiam1/Plxnb1	31
GO:0006555	methionine metabolic process	5/2005	14/28814	0.00190887	0.00783093	0.00426693	Bhmt/Mat1a/Mthfd1/Mtr/Gnmt	5
GO:0009173	pyrimidine ribonucleoside monophosphate metabolic process	5/2005	14/28814	0.00190887	0.00783093	0.00426693	Cda/Dpys/Cad/Nt5c/Uck1	5
GO:0034756	regulation of iron ion transport	5/2005	14/28814	0.00190887	0.00783093	0.00426693	Trf/Hamp/Ifng/Lcn2/Hsd3b3	5
GO:0045091	regulation of single stranded viral RNA replication via double stranded DNA intermediate	5/2005	14/28814	0.00190887	0.00783093	0.00426693	Resf1/Top2b/Mphosph8/Trim28/Tasor	5
GO:0045916	negative regulation of complement activation	5/2005	14/28814	0.00190887	0.00783093	0.00426693	C4bp/Serping1/Cd55/Susd4/Cd59b	5
GO:0046049	UMP metabolic process	5/2005	14/28814	0.00190887	0.00783093	0.00426693	Cda/Dpys/Cad/Nt5c/Uck1	5
GO:0070365	hepatocyte differentiation	5/2005	14/28814	0.00190887	0.00783093	0.00426693	Hnf4a/Prox1/Hhex/Foxa3/Pck1	5
GO:0090110	COPII-coated vesicle cargo loading	5/2005	14/28814	0.00190887	0.00783093	0.00426693	Insig1/Sec31a/Sec23b/Sec13/Mia3	5
GO:1902170	cellular response to reactive nitrogen species	5/2005	14/28814	0.00190887	0.00783093	0.00426693	Mtr/Foxo1/Traf2/Aqp1/Cflar	5
GO:0071897	DNA biosynthetic process	24/2005	182/28814	0.00191204	0.00783859	0.0042711	Hsp90aa1/Hnrnpu/Faap20/Pnkp/Cct8/Cct3/Hnrnpa2b1/Jade1/Tcp1/Tnks/Nek2/Ctnnb1/Pcna/Mapk3/Bmpr2/Ahr/Vegfa/Polg2/Lig1/Jade2/Cct6a/Exosc10/Nox4/Cct4	24
GO:0044788	modulation by host of viral process	8/2005	34/28814	0.00191988	0.00785465	0.00427985	Apoe/Hspa8/Crp/Csf1r/Ifng/Ppib/Apcs/Ifi27	8
GO:0051973	positive regulation of telomerase activity	8/2005	34/28814	0.00191988	0.00785465	0.00427985	Hsp90aa1/Pnkp/Tcp1/Tnks/Nek2/Ctnnb1/Mapk3/Cct4	8
GO:0061842	microtubule organizing center localization	8/2005	34/28814	0.00191988	0.00785465	0.00427985	Syne2/Kif5b/Gpsm2/Akap9/Sema6a/Dlg1/Plxna2/Syne1	8
GO:0045621	positive regulation of lymphocyte differentiation	18/2005	122/28814	0.00195501	0.00799294	0.0043552	Hsp90aa1/Xbp1/Cd1d1/Ifng/Vnn1/Ppp2r3c/Pnp/Pcid2/Nlrp3/Zap70/Ikzf1/Il18/Il6/Xrcc6/Zfp609/Lgals9/Pck1/Zmiz1	18
GO:0031062	positive regulation of histone methylation	11/2005	58/28814	0.00195854	0.00800192	0.0043601	Xbp1/Smarca5/Ctr9/Ctnnb1/Asxl2/Smad4/Rnf20/Eed/Kmt2e/Rrp8/Hcfc1	11
GO:0021761	limbic system development	16/2005	103/28814	0.00198556	0.00810129	0.00441424	Hsd3b5/Ubb/Nr4a3/Csf1r/Prox1/Ywhae/Zbtb18/Uba6/Ogdh/Nrp2/Hsd3b3/Usp9x/Nrp1/Atat1/Pten/Hdac1	16
GO:0030593	neutrophil chemotaxis	16/2005	103/28814	0.00198556	0.00810129	0.00441424	Camk1d/S100a8/Cxcl2/S100a9/Pikfyve/Ifng/Ppib/Itga1/Tirap/Dnm1l/Il1b/Dpp4/Spp1/Cxcl1/Itga9/C1qbp	16
GO:0002444	myeloid leukocyte mediated immunity	19/2005	132/28814	0.00199433	0.00813155	0.00443073	C3/Nr4a3/Fer/F2/Kit/Ddx21/Mavs/Snap23/Ighg2b/Arg1/Cxcl1/Lat/Ddx58/Pdpk1/Cd84/Stxbp2/Kmt2e/Vamp8/Vamp2	19
GO:0003206	cardiac chamber morphogenesis	21/2005	152/28814	0.00200699	0.0081721	0.00445283	Rxra/Hif1a/Prox1/Id2/Zfpm2/Ctnnb1/Gata6/Chd7/Ly6e/Nrp2/Smad4/Nrp1/Bmpr2/Ahr/Tgfbr1/Sos1/Eng/Rbm15/Zfpm1/Egln1/Tek	21
GO:0046660	female sex differentiation	21/2005	152/28814	0.00200699	0.0081721	0.00445283	Ubb/Cebpb/Kit/Agt/Zfx/Arid5b/Zfpm2/Hnrnpk/Tiparp/Inhba/Chd7/Kitl/Bcl2l1/Smad4/Schip1/Ahr/Vegfa/Eif2b5/Ptger4/Ube3a/Bcl2	21
GO:0001780	neutrophil homeostasis	7/2005	27/28814	0.00201208	0.00818173	0.00445807	Hc/Mthfd1/Ifng/Cfh/Hmgb1/Il18/Il6	7
GO:0031100	animal organ regeneration	7/2005	27/28814	0.00201208	0.00818173	0.00445807	Apoa1/Cebpb/Apoh/Lifr/Ccnd1/Pkm/Il6	7
GO:0002274	myeloid leukocyte activation	32/2005	268/28814	0.00202592	0.00823244	0.0044857	Cd1d1/Hamp/Nr4a3/Fer/Ifng/Rora/Ndrg1/Kit/Mfhas1/Kars/Prkce/Ldlr/Fn1/Snap23/Hmgb1/Cd226/Clu/Lat/App/Pdpk1/Nampt/Aif1/Cd84/Il18/Ptpn6/Stxbp2/Kmt2e/Vamp8/Lgals9/Vamp2/Clec4d/Plcg2	32
GO:0006887	exocytosis	45/2005	414/28814	0.00204834	0.00831791	0.00453228	Fgb/Fga/Fgg/Nr4a3/Myh9/Fer/Pik3c2a/Lamp1/Kit/Dnm1l/Prkce/Snap23/Arf1/Pip5k1c/Nrn1/Erc1/Exoc6/Exoc3/Scfd2/Vps11/Lat/Exoc3l2/Myo6/Pdpk1/Glrx/Bcl2l1/Rest/Cd84/Stxbp2/P2ry1/Itsn1/Exoc5/Vamp8/Sdc4/Stx17/Lgals9/Fbxl20/Cd160/Synj1/Tnfaip2/Klrc2/Vamp2/Nr3c2/Mia3/Steap2	45
GO:0009126	purine nucleoside monophosphate metabolic process	9/2005	42/28814	0.002054	0.00832963	0.00453866	Uox/Ppat/Ak4/Paics/Ak2/Pnp/Urah/Atic/Nt5c	9
GO:0040018	positive regulation of multicellular organism growth	9/2005	42/28814	0.002054	0.00832963	0.00453866	Ppib/Nipbl/Celf1/Agt/Creb1/Chd7/Ikzf1/Dlg1/Bcl2	9
GO:2000117	negative regulation of cysteine-type endopeptidase activity	15/2005	94/28814	0.00206403	0.0083647	0.00455777	Fabp1/Herpud1/Xiap/Hspa1b/Ddx3x/Igf1/Gpi1/Rffl/Pcid2/Aqp1/Igbp1/Cast/Vegfa/Il6/Cflar	15
GO:1990138	neuron projection extension	26/2005	204/28814	0.00207394	0.00839918	0.00457656	Apoe/Raph1/Hsp90aa1/Ulk1/Csf1r/Afdn/Golga4/Fn1/Actr3/Nrn1/Hnrnpk/Ctnnb1/Ulk2/Nrp2/Rnf6/Vcl/Usp9x/Nrp1/Bmpr2/Vegfa/Mgll/Sema6a/Stk11/Jade2/Cyfip1/Macf1	26
GO:0043903	regulation of biological process involved in symbiotic interaction	12/2005	67/28814	0.00207804	0.00840444	0.00457942	Ifitm3/Lgals1/Ifitm2/P4hb/Arg1/Apcs/Cxcl1/Ly6e/Ifitm1/Trim12c/Trim11/Trim26	12
GO:0150076	neuroinflammatory response	12/2005	67/28814	0.00207804	0.00840444	0.00457942	Ifng/Igf1/Ulk4/Agt/Il1b/Ldlr/Clu/App/Nampt/Aif1/Psen2/Plcg2	12
GO:0072384	organelle transport along microtubule	14/2005	85/28814	0.00211427	0.00854523	0.00465614	Ubb/Bloc1s1/Hif1a/Lamp1/Syne2/Kif5b/Arhgap21/Trak1/Kif1c/Bloc1s5/Fyco1/Fbxw11/Stk11/Dync1h1	14
GO:1901988	negative regulation of cell cycle phase transition	30/2005	247/28814	0.00211615	0.0085471	0.00465716	Zwint/Taok1/Ccnd1/Zfp36l2/Prox1/Zfp207/Cdk2ap2/Mapk14/Jade1/Foxo4/Rint1/Chfr/Kank2/Inhba/Apc/Foxn3/Zw10/Pcid2/Rad21/Fzr1/Brcc3/Ptpn11/Mrnip/Trim39/Dlg1/Bcl2/Cry1/Anapc15/Pten/Cdk5rap3	30
GO:0021766	hippocampus development	13/2005	76/28814	0.002124	0.00857304	0.00467129	Hsd3b5/Nr4a3/Csf1r/Prox1/Ywhae/Zbtb18/Uba6/Ogdh/Hsd3b3/Usp9x/Atat1/Pten/Hdac1	13
GO:0021543	pallium development	22/2005	163/28814	0.00215	0.00867216	0.0047253	Hsd3b5/Egfr/Nr4a3/Csf1r/Hif1a/Prox1/Ywhae/Syne2/Zbtb18/Afdn/Celf1/Nars/Uba6/Hnrnpk/Ctnnb1/Ogdh/Hsd3b3/Usp9x/Atat1/Pten/Zmiz1/Hdac1	22
GO:0042098	T cell proliferation	28/2005	226/28814	0.00218463	0.00880591	0.00479818	Cebpb/Cd1d1/Psmb10/Ifng/Igf1/Selenok/Cd55/Il1b/Hmgb1/Cd59b/Ctnnb1/Arg1/Casp3/Pnp/Zap70/Prnp/Clec4g/Cblb/Aif1/Il18/Ptpn6/Sdc4/Il6/Lgals9/Cd40lg/Sos1/Dlg1/Il6st	28
GO:0016072	rRNA metabolic process	30/2005	248/28814	0.00225094	0.00906712	0.00494051	Rps28/Rpl27/Rps27/Ddx17/Riok2/Spin1/Ddx27/Rcl1/Ddx21/Ang/Rps21/Mdn1/Rps17/Mak16/Top1/Pop5/Rps7/Utp15/Chd7/Rps14/Dedd/Rpl11/Rrp12/Gtpbp4/Kat2b/C1d/Rps24/Rrp8/Ddx52/Exosc10	30
GO:0043388	positive regulation of DNA binding	11/2005	59/28814	0.0022586	0.00907972	0.00494737	Ifng/Igf1/Edf1/Hmgb1/Ctnnb1/H1f0/Ddrgk1/Trim28/Calm1/Lgals9/Ep300	11
GO:0045778	positive regulation of ossification	11/2005	59/28814	0.0022586	0.00907972	0.00494737	Tent5a/Nipbl/Tob2/Thrb/Fgfr3/Asxl2/Bmpr2/Ptpn11/Ptger4/Slc8a1/Mia3	11
GO:0050775	positive regulation of dendrite morphogenesis	11/2005	59/28814	0.0022586	0.00907972	0.00494737	Afdn/Cul7/Dnm1l/Actr3/Mfn1/Ss18l2/Eef2k/Opa1/Ptprf/Ptprd/Sgk1	11
GO:0010717	regulation of epithelial to mesenchymal transition	15/2005	95/28814	0.00229652	0.00921983	0.00502372	Phldb2/Il1b/Tcf7l2/Ctnnb1/Bambi/Spred1/Smad4/Ppp2ca/Foxa2/Vegfa/Il6/Tgfbr1/Eng/Pten/Tiam1	15
GO:0031060	regulation of histone methylation	15/2005	95/28814	0.00229652	0.00921983	0.00502372	Xbp1/Smarca5/Ctr9/Iws1/Ctnnb1/Zfp110/Asxl2/Ehmt2/Atrx/Smad4/Rnf20/Eed/Kmt2e/Rrp8/Hcfc1	15
GO:0070374	positive regulation of ERK1 and ERK2 cascade	28/2005	227/28814	0.00233048	0.00934367	0.00509119	Fgb/C3/Apoe/Fga/Fgg/Egfr/Csf1r/Mfhas1/Igf1/Tirap/Il1b/Hmgb1/Hmgcr/Fgfr3/App/Mapk3/Fgf1/P2ry1/Nrp1/Slc30a10/Vegfa/Ptpn11/Il6/Cflar/Hras/Pten/Nox4/Tek	28
GO:0099504	synaptic vesicle cycle	28/2005	227/28814	0.00233048	0.00934367	0.00509119	Actb/Ap2m1/Rock1/Ston1/Cltc/Canx/Dnm1l/Pls3/Prkce/Ap1s2/Snap23/Pip5k1c/Nrn1/Erc1/Ctnnb1/Myo6/Bcl2l1/Slc18a1/Vamp4/P2ry1/Itsn1/Fbxl20/Synj1/Vamp2/Nr3c2/Pten/Cyfip1/Btbd9	28
GO:1901890	positive regulation of cell junction assembly	18/2005	124/28814	0.00234882	0.00941093	0.00512784	Pik3r1/Hrg/Map4k4/Clstn3/Rock1/Agt/Actr3/Fmn1/S100a10/Adgrl2/Eef2k/Nrp1/Ptprd/Vegfa/Ptpn11/Sdc4/Thy1/Tek	18
GO:0050770	regulation of axonogenesis	24/2005	185/28814	0.00238106	0.00952742	0.00519132	Apoe/Ulk1/Arhgap35/Golga4/Fn1/Actr3/Plxnd1/Vim/Ulk2/Rnf6/Plxnb2/Trak1/Nrp1/Bmpr2/Vegfa/Sema6a/Thy1/Plxna2/Stk11/Pten/Cyfip1/Tiam1/Plxnb1/Macf1	24
GO:0071356	cellular response to tumor necrosis factor	24/2005	185/28814	0.00238106	0.00952742	0.00519132	Traf5/Apoa1/Zfp36/Nfe2l2/Zfp36l2/Rora/Ripk1/Hspa1b/Tank/Mapk14/Hspa1a/Actr3/Prpf8/Rffl/Traf2/Actn4/Erbin/Mapk3/Nfkb1/Il6/Gpd1/Chuk/Krt18/Birc3	24
GO:0044818	mitotic G2/M transition checkpoint	10/2005	51/28814	0.00239293	0.00956855	0.00521372	Taok1/Foxo4/Rint1/Chfr/Foxn3/Fzr1/Brcc3/Mrnip/Trim39/Cdk5rap3	10
GO:1903363	negative regulation of cellular protein catabolic process	13/2005	77/28814	0.00239575	0.00957345	0.0052164	N4bp1/Smarcc1/Ddrgk1/Usp25/Rps7/Rpl11/Usp7/Ubxn1/Psen2/Trim39/Anks1/Cdk5rap3/Bag5	13
GO:0046718	viral entry into host cell	16/2005	105/28814	0.00242921	0.0097007	0.00528573	Ifitm3/Lgals1/Ifitm2/Pikfyve/P4hb/Apcs/Ly6e/Clec4g/Ifitm1/Trim12c/Nrp1/Vamp8/Trim11/Smpd1/Vps16/Trim26	16
GO:0006984	ER-nucleus signaling pathway	9/2005	43/28814	0.00243976	0.00972992	0.00530165	Insig2/Insig1/Srebf1/Nfe2l2/Selenos/Amfr/Ptpn1/Tmem33/Ppp1r15b	9
GO:1902116	negative regulation of organelle assembly	9/2005	43/28814	0.00243976	0.00972992	0.00530165	Gdi2/Mphosph9/Sec22b/Ehmt2/Map4/Smad4/Kat2b/Yap1/Cdk10	9
GO:0007252	I-kappaB phosphorylation	6/2005	21/28814	0.00246036	0.0097796	0.00532872	Erc1/Ddrgk1/Usp25/Traf2/Chuk/Plcg2	6
GO:0042026	protein refolding	6/2005	21/28814	0.00246036	0.0097796	0.00532872	Dnaja1/Hspa8/Hsp90aa1/Hspa1b/Hspa1a/Bag5	6
GO:0072520	seminiferous tubule development	6/2005	21/28814	0.00246036	0.0097796	0.00532872	Ubb/Jmjd1c/Ing2/Atrx/Smad4/Wdr48	6
GO:1903902	positive regulation of viral life cycle	6/2005	21/28814	0.00246036	0.0097796	0.00532872	Lgals1/Vps37b/P4hb/Kpna2/Clec4g/Trim11	6
GO:1904385	cellular response to angiotensin	6/2005	21/28814	0.00246036	0.0097796	0.00532872	Nfe2l2/Rock1/Agt/Rock2/Slc30a10/Nfkb1	6
GO:0008064	regulation of actin polymerization or depolymerization	22/2005	165/28814	0.00250893	0.00994537	0.00541905	Dstn/Fer/Arpc1b/Arhgap35/Esam/Prkce/Actr3/Mphosph8/Fmn1/Hax1/Mtpn/Rictor/Tmsb4x/Fchsd2/Cdc42ep4/Capza2/Pfn1/Dlg1/Sptan1/Hcls1/Cdc42ep2/Cyfip1	22
GO:0031065	positive regulation of histone deacetylation	7/2005	28/28814	0.00252358	0.00994537	0.00541905	Lpin1/Smarca5/Srebf1/Nipbl/Ing2/Vegfa/Rrp8	7
GO:0034063	stress granule assembly	7/2005	28/28814	0.00252358	0.00994537	0.00541905	Ddx6/Pum2/Ddx3x/Rps23/Cirbp/Ythdf3/Dync1h1	7
GO:0050995	negative regulation of lipid catabolic process	7/2005	28/28814	0.00252358	0.00994537	0.00541905	Apoc3/Etfbkmt/Il1b/Apoc1/Dbi/Plin5/Gpld1	7
GO:0051767	nitric-oxide synthase biosynthetic process	7/2005	28/28814	0.00252358	0.00994537	0.00541905	Gstp1/Ifng/Gstp2/Selenos/Map2k3/Nampt/Ptger4	7
GO:0051769	regulation of nitric-oxide synthase biosynthetic process	7/2005	28/28814	0.00252358	0.00994537	0.00541905	Gstp1/Ifng/Gstp2/Selenos/Map2k3/Nampt/Ptger4	7
GO:0061437	renal system vasculature development	7/2005	28/28814	0.00252358	0.00994537	0.00541905	Egr1/Ifng/Aqp1/Il6ra/Nrp1/Cflar/Tek	7
GO:0061440	kidney vasculature development	7/2005	28/28814	0.00252358	0.00994537	0.00541905	Egr1/Ifng/Aqp1/Il6ra/Nrp1/Cflar/Tek	7
GO:0071605	monocyte chemotactic protein-1 production	7/2005	28/28814	0.00252358	0.00994537	0.00541905	Gstp1/Selenok/Gstp2/Il1b/Hmgb1/Erbin/Cd84	7
GO:0071637	regulation of monocyte chemotactic protein-1 production	7/2005	28/28814	0.00252358	0.00994537	0.00541905	Gstp1/Selenok/Gstp2/Il1b/Hmgb1/Erbin/Cd84	7
GO:0090077	foam cell differentiation	7/2005	28/28814	0.00252358	0.00994537	0.00541905	Crp/Ppara/Selenok/Apob/Abcg1/Il18/Ep300	7
GO:1904376	negative regulation of protein localization to cell periphery	7/2005	28/28814	0.00252358	0.00994537	0.00541905	Hectd1/Mrap/Ap2m1/Cltc/Gopc/Bcl2l1/Tmem59	7
GO:2000737	negative regulation of stem cell differentiation	7/2005	28/28814	0.00252358	0.00994537	0.00541905	Hnrnpu/Nfe2l2/Zfp36l2/Stat3/Rest/Prickle1/Yap1	7
GO:0007043	cell-cell junction assembly	21/2005	155/28814	0.00255416	0.0100593	0.00548113	Actb/Ctnnd1/Rock1/Pkp4/Afdn/F11r/Agt/Il1b/Pkn2/Esam/Ctnnb1/Tjp1/Micall2/Rock2/Ocel1/Actn4/Vcl/Ctnna1/Ramp2/Cd9/Dlg1	21
GO:0048284	organelle fusion	20/2005	145/28814	0.00258224	0.0101632	0.00553775	Pikfyve/Vcpip1/Eea1/Kif5b/Dnm1l/Snap23/Mfn1/Vps11/Sec22b/Afg3l1/Opa1/Bnip3/Vamp4/Bet1/Yipf5/Vamp8/Gnai3/Stx17/Vamp2/Vps16	20
GO:0034968	histone lysine methylation	19/2005	135/28814	0.00258893	0.0101795	0.00554662	Ctr9/Setd1b/Kmt2c/Iws1/Kmt2d/Ctnnb1/Ash1l/Zfp110/Asxl2/Arid4b/Ehmt2/Setd5/Atrx/Smad4/Setd2/Eed/Kmt2e/Ncoa6/Hcfc1	19
GO:0000381	regulation of alternative mRNA splicing, via spliceosome	11/2005	60/28814	0.00259484	0.0101795	0.00554662	Ddx17/Hnrnpu/Celf1/Celf2/Ddx5/Rest/Zbtb7a/Ythdc1/Mbnl2/Srsf2/Rbm15	11
GO:0035924	cellular response to vascular endothelial growth factor stimulus	11/2005	60/28814	0.00259484	0.0101795	0.00554662	Xbp1/Hrg/Flt1/Mapk14/Dcn/Map2k3/Nrp2/Nrp1/Vegfa/Sema6a/Ramp2	11
GO:1900024	regulation of substrate adhesion-dependent cell spreading	11/2005	60/28814	0.00259484	0.0101795	0.00554662	Apoa1/Calr/Coro1c/Rcc2/P4hb/Net1/S100a10/Actn4/Rreb1/C1qbp/Nrp1	11
GO:2001238	positive regulation of extrinsic apoptotic signaling pathway	11/2005	60/28814	0.00259484	0.0101795	0.00554662	Ripk1/Agt/G0s2/Inhba/Dapk3/Traf2/Timp3/Psen2/Ctnna1/Pten/Ppp2r1b	11
GO:0051494	negative regulation of cytoskeleton organization	23/2005	176/28814	0.00263725	0.0103391	0.0056336	Mid1ip1/Cgnl1/Pik3r1/Fkbp4/Taok1/Phldb2/F11r/Kank2/Mphosph8/Tjp1/Apc/Dlc1/Mtpn/Tmsb4x/Smad4/Kat2b/Stmn1/Wasf2/Eml4/Capza2/Pfn1/Sgk1/Sptan1	23
GO:0060411	cardiac septum morphogenesis	14/2005	87/28814	0.00264375	0.0103579	0.00564381	Prox1/Id2/Zfpm2/Gata6/Chd7/Nrp2/Smad4/Nrp1/Bmpr2/Tgfbr1/Eng/Rbm15/Zfpm1/Egln1	14
GO:0015931	nucleobase-containing compound transport	25/2005	197/28814	0.00264704	0.0103581	0.00564394	Lrpprc/Zfp36/Thoc2/Alkbh5/Ripk1/Hhex/Hnrnpa2b1/Hnrnpa3/Tnks/Iws1/Ncbp3/Eif5a/Slc25a36/Pcid2/Slc25a5/Xpo5/Nup153/Alyref/Ahctf1/Setd2/Ythdc1/Sarnp/Qk/Sec13/Cpsf6	25
GO:0007163	establishment or maintenance of cell polarity	28/2005	229/28814	0.00264727	0.0103581	0.00564394	Actb/Hsp90aa1/Myh9/Slc9a3r1/Arhgap35/Igf1/Syne2/Rhobtb1/Synj2bp/Actr3/Myo9a/Apc/Dst/Zw10/Cd3g/Rictor/Aqp1/Map4/Wee1/Gpsm2/Ctnna1/Tcirg1/Dlg1/Fbxw11/Stk11/Flot2/Tek/Macf1	28
GO:0021695	cerebellar cortex development	12/2005	69/28814	0.00268671	0.0104502	0.00569412	Ulk1/Nfix/Prox1/Rora/Aars/Arcn1/Herc1/Ogdh/Pcnt/Usp9x/Ptpn11/Clp1	12
GO:0033045	regulation of sister chromatid segregation	12/2005	69/28814	0.00268671	0.0104502	0.00569412	Zwint/Riok2/Hnrnpu/Zfp207/Chfr/Apc/Zw10/Pcid2/Cul3/Rad21/Pttg1/Anapc15	12
GO:0051926	negative regulation of calcium ion transport	12/2005	69/28814	0.00268671	0.0104502	0.00569412	Usp2/Ywhae/Prkce/Sri/Calm1/Gsto1/Ppp2ca/Ahr/Calm2/Bcl2/Pacsin3/Ubqln1	12
GO:0070613	regulation of protein processing	12/2005	69/28814	0.00268671	0.0104502	0.00569412	Eno1/Angptl8/Ctnnd1/Xiap/Myh9/Cpb2/Ctsz/S100a10/Tmem59/Cast/F12/Rnf139	12
GO:0000097	sulfur amino acid biosynthetic process	5/2005	15/28814	0.00270036	0.0104502	0.00569412	Bhmt/Cth/Cbs/Mthfd1/Mtr	5
GO:0006379	mRNA cleavage	5/2005	15/28814	0.00270036	0.0104502	0.00569412	Cpsf2/Polr2i/Cstf2/Fip1l1/Cpsf6	5
GO:0010755	regulation of plasminogen activation	5/2005	15/28814	0.00270036	0.0104502	0.00569412	Eno1/Cpb2/Ctsz/S100a10/F12	5
GO:0036498	IRE1-mediated unfolded protein response	5/2005	15/28814	0.00270036	0.0104502	0.00569412	Pdia6/Ddrgk1/Dnajc10/Ptpn1/Tmem33	5
GO:0039692	single stranded viral RNA replication via double stranded DNA intermediate	5/2005	15/28814	0.00270036	0.0104502	0.00569412	Resf1/Top2b/Mphosph8/Trim28/Tasor	5
[truncated: 781 more rows]
