# Supplementary material for: Integrated single-cell transcriptomics and proteomics elucidate the molecular mechanisms and detoxification strategy of rifampicin-induced hepatotoxicity
Source: Int J Biol Sci. 2026 Jan 1;22(1):481–99. doi: 10.7150/ijbs.109757 (PMC12681935; doi:10.7150/ijbs.109757)
Supplement: Supplementary file 2 — Supplementary tables. [file ijbsv22p0481s2.zip › Supplementary_materials_tables/Supplementary_materialsS8.xlsx]

## Sheet: Table S8
Table S8 Hepatocytes subtype markers
p_val	avg_log2FC	pct.1	pct.2	p_val_adj	cluster	gene
8.38053e-25	1.00241	0.989	0.955	1.95124e-20	Hep1	Apoa2
5.35717e-20	0.973384	0.955	0.881	1.24731e-15	Hep1	Ttr
1.42009e-18	1.22488	0.826	0.73	3.3064e-14	Hep1	Apoa1
2.64533e-17	0.976713	0.871	0.747	6.15913e-13	Hep1	Rbp4
3.50278e-17	1.22114	0.854	0.802	8.15553e-13	Hep1	Mup3
1.96221e-16	0.786239	0.978	0.92	4.56861e-12	Hep1	Apoc1
4.34374e-16	0.941861	0.921	0.904	1.01135e-11	Hep1	Apoe
2.45715e-11	1.21362	0.764	0.697	5.72099e-07	Hep1	Mup20
1.82878e-10	0.796445	0.944	0.936	4.25795e-06	Hep1	Alb
7.27643e-10	0.315948	1	1	1.69417e-05	Hep1	Gm42418
7.87651e-10	0.873413	0.798	0.793	1.83389e-05	Hep1	Mgst1
3.76368e-09	0.934891	0.719	0.654	8.76298e-05	Hep1	Serpina3k
4.99256e-09	0.66768	0.826	0.798	0.000116242	Hep1	Apoc3
5.14834e-07	0.68147	0.708	0.621	0.0119869	Hep1	Apoc4
6.53195e-07	1.11191	0.663	0.587	0.0152083	Hep1	Cyp3a11
1.95242e-06	0.686391	0.635	0.537	0.0454581	Hep1	Orm1
2.35074e-21	0.701878	0.926	0.921	5.47322e-17	Hep2	Cat
6.07687e-18	0.533017	1	1	1.41488e-13	Hep2	Gm42418
1.67135e-17	0.850225	0.822	0.807	3.89141e-13	Hep2	Acox1
4.49144e-13	0.666821	0.828	0.835	1.04574e-08	Hep2	Hmgcs2
1.15904e-12	0.737323	0.741	0.806	2.6986e-08	Hep2	Sord
6.95846e-12	0.537726	0.896	0.915	1.62014e-07	Hep2	Mat1a
8.2154e-10	0.666138	0.712	0.746	1.91279e-05	Hep2	Ndrg2
1.76681e-08	0.569941	0.777	0.854	0.000411367	Hep2	Aldh2
3.22466e-08	0.530132	0.725	0.766	0.000750797	Hep2	Sephs2
8.33267e-07	0.92794	0.547	0.582	0.0194009	Hep2	Hspa9
1.11187e-06	0.819638	0.576	0.605	0.0258877	Hep2	Pah
1.20549e-06	0.280269	0.99	0.98	0.0280674	Hep2	Scp2
2.32332e-34	0.712816	0.956	0.75	5.40938e-30	Hep3	Chchd2
1.68184e-31	0.653011	1	0.979	3.91584e-27	Hep3	Fabp1
2.23677e-30	0.634586	0.993	0.902	5.20788e-26	Hep3	Fth1
8.98122e-30	0.70045	0.972	0.782	2.0911e-25	Hep3	Cyb5a
1.65166e-29	0.627125	0.993	0.9	3.84557e-25	Hep3	Dbi
3.7048e-29	0.857154	0.843	0.523	8.62588e-25	Hep3	Uqcrq
9.20657e-29	0.845144	0.797	0.388	2.14356e-24	Hep3	Uqcrb
1.12659e-28	0.745943	0.938	0.686	2.62304e-24	Hep3	Chchd10
1.37277e-28	0.899337	0.748	0.373	3.19622e-24	Hep3	Cox6b1
2.02922e-28	0.883976	0.73	0.338	4.72464e-24	Hep3	Atp5g1
2.58203e-28	0.619903	0.995	0.932	6.01175e-24	Hep3	Ftl1
4.34334e-28	0.707794	0.938	0.627	1.01126e-23	Hep3	Ttc36
5.64372e-28	0.776455	0.778	0.409	1.31403e-23	Hep3	Atp5e
1.19374e-27	0.737141	0.633	0.234	2.77938e-23	Hep3	Gchfr
3.84796e-27	0.831177	0.753	0.375	8.9592e-23	Hep3	Uqcr11
4.04307e-27	0.81199	0.621	0.238	9.41349e-23	Hep3	Cycs
5.4034e-27	0.766223	0.753	0.35	1.25807e-22	Hep3	Cox5b
2.30921e-26	0.755192	0.781	0.396	5.37653e-22	Hep3	Ndufa6
1.34158e-25	0.787583	0.767	0.388	3.1236e-21	Hep3	Cox7b
3.99272e-25	0.815893	0.644	0.279	9.29626e-21	Hep3	Ndufa2
4.87231e-25	0.773903	0.654	0.3	1.13442e-20	Hep3	Ndufb1-ps
6.4532e-25	0.783748	0.857	0.554	1.5025e-20	Hep3	Ddt
7.58541e-25	0.746336	0.824	0.452	1.76611e-20	Hep3	Atp5j
8.1423e-25	0.675811	0.848	0.489	1.89577e-20	Hep3	Atp5h
8.70418e-25	0.711465	0.861	0.561	2.02659e-20	Hep3	Rpl10
1.51826e-24	0.71112	0.767	0.393	3.53496e-20	Hep3	Atp5j2
1.95996e-24	0.68236	0.898	0.564	4.56337e-20	Hep3	Rpl24
2.69145e-24	0.566795	0.607	0.234	6.26651e-20	Hep3	Ppa1
4.13109e-24	0.712205	0.915	0.648	9.61842e-20	Hep3	Gapdh
4.16533e-24	0.551649	0.469	0.148	9.69814e-20	Hep3	Higd1a
4.18307e-24	0.750259	0.693	0.321	9.73944e-20	Hep3	Uqcr10
5.20757e-24	0.56212	0.545	0.196	1.21248e-19	Hep3	Ndufv3
7.35997e-24	0.597759	0.794	0.404	1.71362e-19	Hep3	Atp5d
1.00157e-23	0.531417	0.61	0.23	2.33196e-19	Hep3	Hint2
1.32586e-23	0.626358	0.564	0.205	3.087e-19	Hep3	Ndufb2
2.68476e-23	0.58614	0.919	0.652	6.25094e-19	Hep3	Ppia
3.29458e-23	0.63132	0.598	0.243	7.67076e-19	Hep3	S100a10
3.62539e-23	0.686634	0.425	0.132	8.441e-19	Hep3	Mrps24
4.16553e-23	0.713789	0.792	0.445	9.69861e-19	Hep3	Uqcrh
4.51143e-23	0.578521	0.672	0.288	1.0504e-18	Hep3	Atp5o
4.63097e-23	0.743104	0.36	0.095	1.07823e-18	Hep3	Snrpd2
4.94601e-23	0.606367	0.443	0.141	1.15158e-18	Hep3	Ndufa12
5.46578e-23	0.663856	0.734	0.355	1.2726e-18	Hep3	Atp5g2
5.56981e-23	0.388184	0.464	0.146	1.29682e-18	Hep3	Txn2
6.99179e-23	0.529743	0.439	0.134	1.6279e-18	Hep3	Spr
7.67992e-23	0.70646	0.734	0.37	1.78811e-18	Hep3	Rps27l
9.12646e-23	0.658194	0.697	0.321	2.12491e-18	Hep3	Ndufb9
9.70798e-23	0.68141	0.841	0.543	2.26031e-18	Hep3	Cox6c
9.84556e-23	0.673767	0.778	0.432	2.29234e-18	Hep3	Atp5l
1.34573e-22	0.697677	0.76	0.38	3.13327e-18	Hep3	Rpl27
1.74054e-22	0.669807	0.855	0.559	4.05251e-18	Hep3	Cox7c
1.8875e-22	0.709213	0.328	0.077	4.39467e-18	Hep3	Fmc1
2.63262e-22	0.522693	0.52	0.193	6.12953e-18	Hep3	Mrpl52
3.11552e-22	0.593416	0.531	0.198	7.25387e-18	Hep3	Sdhb
3.6411e-22	0.622902	0.598	0.254	8.47758e-18	Hep3	Psen2
5.08655e-22	0.690507	0.677	0.314	1.1843e-17	Hep3	Atox1
5.47691e-22	0.680099	0.397	0.114	1.27519e-17	Hep3	Cbr1
5.78343e-22	0.811289	0.861	0.564	1.34656e-17	Hep3	Rida
5.91836e-22	0.647711	0.85	0.5	1.37797e-17	Hep3	Cox8a
6.1176e-22	0.510471	0.506	0.186	1.42436e-17	Hep3	Ndufb6
7.48769e-22	0.623134	0.912	0.657	1.74336e-17	Hep3	Rpl41
8.42134e-22	0.654588	0.792	0.425	1.96074e-17	Hep3	Msrb1
9.41221e-22	0.539133	0.423	0.127	2.19144e-17	Hep3	Mrpl14
1.10086e-21	0.489535	0.887	0.537	2.56313e-17	Hep3	Rpl36al
1.31578e-21	0.655254	0.374	0.105	3.06353e-17	Hep3	Mien1
1.58735e-21	0.680854	0.845	0.534	3.69582e-17	Hep3	Rpl36
1.7993e-21	0.61271	0.425	0.141	4.18932e-17	Hep3	Txndc17
2.0742e-21	0.536819	0.905	0.57	4.82935e-17	Hep3	Rpl6
2.14134e-21	0.599205	0.928	0.662	4.98568e-17	Hep3	Rps27a
2.22472e-21	0.498308	0.781	0.409	5.17981e-17	Hep3	Gpx4
2.72222e-21	0.598612	0.836	0.502	6.33815e-17	Hep3	Nme2
3.30669e-21	0.625416	0.861	0.523	7.69897e-17	Hep3	Rpl39
3.31048e-21	0.562647	0.568	0.241	7.70779e-17	Hep3	Ndufc1
3.68972e-21	0.523321	0.335	0.084	8.59078e-17	Hep3	2310039H08Rik
3.91681e-21	0.511378	0.543	0.211	9.1195e-17	Hep3	Nme1
4.06142e-21	0.63221	0.882	0.554	9.4562e-17	Hep3	Rpl26
4.58683e-21	0.649831	0.293	0.064	1.06795e-16	Hep3	Cmc1
5.1047e-21	0.551628	0.6	0.246	1.18853e-16	Hep3	Swi5
5.36706e-21	0.629583	0.413	0.136	1.24961e-16	Hep3	Cops9
5.53554e-21	0.704783	0.208	0.023	1.28884e-16	Hep3	Fxn
6.09561e-21	0.919146	0.286	0.061	1.41924e-16	Hep3	Serpina12
6.10477e-21	0.559663	0.522	0.196	1.42137e-16	Hep3	Ndufb4
7.83718e-21	0.536183	0.993	0.854	1.82473e-16	Hep3	Tpt1
7.93464e-21	0.515619	0.958	0.757	1.84742e-16	Hep3	Rps2
8.98664e-21	0.656285	0.427	0.145	2.09236e-16	Hep3	Mrpl30
1.05311e-20	0.57216	0.945	0.757	2.45196e-16	Hep3	Gnmt
1.0729e-20	0.542353	0.582	0.236	2.49804e-16	Hep3	Fxyd1
1.07475e-20	0.357221	0.37	0.104	2.50235e-16	Hep3	Ndufs8
1.19157e-20	0.719734	0.912	0.716	2.77434e-16	Hep3	Serpina1b
1.36119e-20	0.643191	0.658	0.311	3.16925e-16	Hep3	Gm10076
1.38275e-20	0.782322	0.716	0.409	3.21946e-16	Hep3	Cox7a2
1.42382e-20	0.663584	0.755	0.398	3.31509e-16	Hep3	Mif
2.2098e-20	0.608505	0.857	0.527	5.14507e-16	Hep3	Oaz1
2.57685e-20	0.530146	0.346	0.096	5.99967e-16	Hep3	Srp14
3.16009e-20	0.44489	0.485	0.171	7.35764e-16	Hep3	Gstt1
3.31442e-20	0.488235	0.984	0.836	7.71697e-16	Hep3	Gpx1
3.48613e-20	0.550135	0.88	0.588	8.11675e-16	Hep3	Rpl37
3.52314e-20	0.40589	0.998	0.927	8.20292e-16	Hep3	Eef1a1
4.00893e-20	0.53549	0.91	0.636	9.33399e-16	Hep3	Rpl28
4.35399e-20	0.439836	0.464	0.161	1.01374e-15	Hep3	Mrpl51
4.41873e-20	0.67923	0.681	0.352	1.02881e-15	Hep3	Atp5md
4.64926e-20	0.565271	0.439	0.157	1.08249e-15	Hep3	Ost4
7.15758e-20	0.618656	0.6	0.268	1.6665e-15	Hep3	Ndufa7
7.60862e-20	0.681584	0.695	0.362	1.77152e-15	Hep3	Urah
8.03117e-20	0.472377	0.517	0.204	1.8699e-15	Hep3	Prdx2
9.4093e-20	0.627133	0.527	0.221	2.19077e-15	Hep3	Sec61b
1.02067e-19	0.496972	0.515	0.195	2.37642e-15	Hep3	Cmbl
1.15095e-19	0.576478	0.418	0.145	2.67976e-15	Hep3	Ssr4
1.18567e-19	0.54496	0.901	0.604	2.7606e-15	Hep3	Rps18
1.39609e-19	0.567004	0.688	0.332	3.25053e-15	Hep3	Rpl31
1.54255e-19	0.598517	0.866	0.536	3.59153e-15	Hep3	Rpl17
1.54721e-19	0.525787	0.395	0.123	3.60237e-15	Hep3	Fabp2
1.62793e-19	0.360037	0.503	0.189	3.79032e-15	Hep3	Iah1
1.63933e-19	0.556844	0.393	0.129	3.81685e-15	Hep3	Dnajc19
1.76206e-19	0.570259	0.917	0.6	4.10261e-15	Hep3	Rpl19
1.78971e-19	0.656284	0.404	0.138	4.16699e-15	Hep3	Hsbp1
2.43122e-19	0.542376	0.628	0.28	5.66061e-15	Hep3	Gamt
2.52957e-19	0.629863	0.824	0.509	5.8896e-15	Hep3	Rps26
2.89375e-19	0.429891	0.543	0.221	6.73752e-15	Hep3	Romo1
3.54309e-19	0.570471	0.559	0.245	8.24937e-15	Hep3	Rpl22l1
3.65462e-19	0.502761	0.423	0.143	8.50906e-15	Hep3	Ethe1
4.35352e-19	0.599675	0.771	0.414	1.01363e-14	Hep3	Tle5
6.20724e-19	0.655163	0.275	0.064	1.44523e-14	Hep3	Mrps17
7.3747e-19	0.540658	0.513	0.211	1.71705e-14	Hep3	Tomm6
8.15513e-19	0.615933	0.788	0.459	1.89876e-14	Hep3	Cox5a
9.08484e-19	0.417927	0.441	0.154	2.11522e-14	Hep3	Dcxr
9.64808e-19	0.720584	0.958	0.782	2.24636e-14	Hep3	Bhmt
9.90583e-19	0.490276	0.938	0.716	2.30637e-14	Hep3	Eif1
1.07904e-18	0.525821	0.344	0.102	2.51234e-14	Hep3	Coa3
1.17001e-18	0.44057	0.443	0.159	2.72413e-14	Hep3	Bola3
1.23725e-18	0.490352	0.575	0.248	2.8807e-14	Hep3	Elob
1.56152e-18	0.490299	0.723	0.361	3.63569e-14	Hep3	Rpl29
1.60235e-18	0.385564	0.303	0.075	3.73076e-14	Hep3	Ss18l2
1.67585e-18	0.611973	0.612	0.284	3.90188e-14	Hep3	Btf3
1.67892e-18	0.489948	0.439	0.164	3.90904e-14	Hep3	Psma5
1.69074e-18	0.528274	0.926	0.668	3.93656e-14	Hep3	Rpl27a
1.80257e-18	0.479004	0.21	0.03	4.19693e-14	Hep3	Ccl9
1.81362e-18	0.592348	0.573	0.257	4.22265e-14	Hep3	Ndufab1
1.81683e-18	0.476388	0.628	0.286	4.23013e-14	Hep3	Ndufb10
1.8742e-18	0.622453	0.531	0.227	4.3637e-14	Hep3	Edf1
1.9532e-18	0.494378	0.436	0.162	4.54763e-14	Hep3	Pnpla7
2.00366e-18	0.572086	0.861	0.58	4.66512e-14	Hep3	Ndufa4
2.09896e-18	0.735177	0.903	0.7	4.887e-14	Hep3	Serpina1a
2.50826e-18	0.458945	0.464	0.177	5.83997e-14	Hep3	Atp6v1g1
2.52273e-18	0.413379	0.57	0.246	5.87367e-14	Hep3	Smdt1
2.57284e-18	0.768039	0.7	0.371	5.99033e-14	Hep3	Traf5
2.69483e-18	0.573869	0.704	0.375	6.27437e-14	Hep3	Eef1b2
2.92238e-18	0.501957	0.536	0.225	6.80418e-14	Hep3	Timm13
2.97742e-18	0.514751	0.873	0.546	6.93232e-14	Hep3	Rps21
2.98227e-18	0.334883	0.406	0.136	6.94361e-14	Hep3	Ndufa11
3.5242e-18	0.428536	0.393	0.13	8.20539e-14	Hep3	Pmvk
3.53373e-18	0.538746	0.259	0.055	8.22758e-14	Hep3	Fuom
3.65084e-18	0.429538	0.446	0.168	8.50025e-14	Hep3	Ndufc2
3.8723e-18	0.474247	0.954	0.786	9.01587e-14	Hep3	Rps8
4.05544e-18	0.460439	0.559	0.236	9.44227e-14	Hep3	Ndufb8
4.29577e-18	0.581501	0.499	0.218	1.00018e-13	Hep3	Tomm7
4.50063e-18	0.485551	0.557	0.236	1.04788e-13	Hep3	Ndufb11
5.05149e-18	0.385172	0.453	0.171	1.17614e-13	Hep3	Rexo2
5.55996e-18	0.41159	0.554	0.238	1.29453e-13	Hep3	Akr7a5
5.7464e-18	0.497656	0.949	0.707	1.33793e-13	Hep3	Rpl23
6.1385e-18	0.417548	0.524	0.214	1.42923e-13	Hep3	Ndufs3
6.22036e-18	0.575157	0.7	0.361	1.44829e-13	Hep3	Atp5c1
6.44039e-18	0.538611	0.811	0.466	1.49952e-13	Hep3	Rps11
6.59926e-18	0.441036	0.568	0.255	1.53651e-13	Hep3	Ndufa5
6.64456e-18	0.428128	0.453	0.162	1.54705e-13	Hep3	Nit2
6.86534e-18	0.524936	0.476	0.189	1.59846e-13	Hep3	Ndufa3
7.10209e-18	0.511823	0.831	0.486	1.65358e-13	Hep3	Rpl12
7.56024e-18	0.30175	0.506	0.193	1.76025e-13	Hep3	Abhd14b
7.87446e-18	0.371232	0.538	0.216	1.83341e-13	Hep3	Bphl
1.15652e-17	0.434536	0.383	0.13	2.69272e-13	Hep3	Mrpl20
1.27122e-17	0.416698	0.522	0.214	2.95977e-13	Hep3	Mrpl12
1.32225e-17	0.482297	0.487	0.196	3.07859e-13	Hep3	Skp1a
1.34077e-17	0.383153	0.714	0.35	3.12172e-13	Hep3	Qdpr
1.58072e-17	0.377918	0.483	0.189	3.68038e-13	Hep3	Ndufv2
1.92066e-17	0.291801	0.443	0.162	4.47186e-13	Hep3	Psmc3
2.0471e-17	0.387355	0.48	0.189	4.76627e-13	Hep3	Ndufb5
2.05404e-17	0.554512	0.815	0.512	4.78243e-13	Hep3	Rps7
2.18215e-17	0.472931	0.965	0.825	5.0807e-13	Hep3	Gsta3
2.21682e-17	0.406281	0.434	0.166	5.16141e-13	Hep3	Micos13
2.3341e-17	0.453222	0.619	0.279	5.43448e-13	Hep3	Slc25a39
2.39966e-17	0.56453	0.298	0.084	5.58713e-13	Hep3	Eif4ebp3
2.59095e-17	0.426145	0.589	0.277	6.0325e-13	Hep3	Sec61g
2.61493e-17	0.375962	0.587	0.262	6.08833e-13	Hep3	Pebp1
2.73802e-17	0.467696	0.45	0.173	6.37494e-13	Hep3	Tcea3
2.83623e-17	0.394492	0.506	0.209	6.60359e-13	Hep3	S100a1
2.95866e-17	0.471051	0.806	0.468	6.88865e-13	Hep3	Txn1
3.05221e-17	0.416998	0.333	0.1	7.10647e-13	Hep3	Cfl2
3.11716e-17	0.39774	0.231	0.046	7.25769e-13	Hep3	Dctpp1
3.46685e-17	0.410687	0.559	0.248	8.07187e-13	Hep3	Psma3
3.4944e-17	0.444128	0.501	0.2	8.13601e-13	Hep3	Apoc2
3.90349e-17	0.416698	0.386	0.132	9.0885e-13	Hep3	Ndufs4
3.97781e-17	0.492122	0.506	0.218	9.26154e-13	Hep3	Sdhd
4.05441e-17	0.288863	0.339	0.104	9.43987e-13	Hep3	BC024386
4.31179e-17	0.339698	0.395	0.139	1.00391e-12	Hep3	Gcsh
4.37578e-17	0.450077	0.314	0.095	1.01881e-12	Hep3	Mrpl53
4.576e-17	0.408394	0.406	0.152	1.06543e-12	Hep3	Dynlrb1
4.90498e-17	0.428965	0.582	0.266	1.14203e-12	Hep3	Blvrb
5.36823e-17	0.493509	0.949	0.723	1.24989e-12	Hep3	Fau
6.57351e-17	0.526686	0.894	0.611	1.53051e-12	Hep3	Rpl38
6.59898e-17	0.461045	0.547	0.245	1.53644e-12	Hep3	Ndufb3
6.80459e-17	0.434334	0.54	0.225	1.58431e-12	Hep3	Ccs
6.93287e-17	0.522918	0.58	0.261	1.61418e-12	Hep3	Haao
7.12923e-17	0.36535	0.259	0.061	1.6599e-12	Hep3	Tpmt
7.45865e-17	0.487207	0.915	0.613	1.7366e-12	Hep3	Rpl35a
7.63397e-17	0.326471	0.485	0.195	1.77742e-12	Hep3	Phb2
7.75395e-17	0.440159	0.245	0.054	1.80535e-12	Hep3	Gm5617
8.04191e-17	0.521911	0.894	0.596	1.8724e-12	Hep3	Rps16
8.59796e-17	0.410077	0.323	0.096	2.00186e-12	Hep3	Aspdh
8.68036e-17	0.463005	0.365	0.123	2.02105e-12	Hep3	Ftl1-ps1
8.82277e-17	0.412104	0.416	0.157	2.05421e-12	Hep3	Bag1
9.36686e-17	0.522592	0.785	0.446	2.18089e-12	Hep3	Naca
9.90282e-17	0.506757	0.859	0.504	2.30567e-12	Hep3	Rpl5
1.10395e-16	0.466014	0.48	0.204	2.57033e-12	Hep3	Tmem256
1.17023e-16	0.453591	0.527	0.234	2.72464e-12	Hep3	Vamp8
1.2481e-16	0.312274	0.718	0.343	2.90596e-12	Hep3	Gstz1
1.25598e-16	0.296097	0.376	0.127	2.92429e-12	Hep3	Mcee
1.29024e-16	0.58016	0.416	0.155	3.00407e-12	Hep3	1810008I18Rik
1.38671e-16	0.39851	0.517	0.23	3.22867e-12	Hep3	Grcc10
1.40644e-16	0.509091	0.714	0.366	3.27461e-12	Hep3	Pcbd1
1.4379e-16	0.44434	0.467	0.189	3.34785e-12	Hep3	Iscu
1.50259e-16	0.372354	0.577	0.25	3.49848e-12	Hep3	Mettl26
1.51898e-16	0.467499	0.635	0.298	3.53664e-12	Hep3	Ndufs6
1.76538e-16	0.48039	0.855	0.582	4.11033e-12	Hep3	Cox4i1
1.77123e-16	0.315923	0.312	0.093	4.12395e-12	Hep3	Denr
1.79049e-16	0.472325	0.704	0.37	4.1688e-12	Hep3	Atp5k
2.0433e-16	0.507939	0.344	0.112	4.75741e-12	Hep3	Ninj1
2.09135e-16	0.307402	0.515	0.218	4.86928e-12	Hep3	Psmb6
2.75004e-16	0.350597	0.309	0.091	6.40293e-12	Hep3	Mrps34
2.8172e-16	0.371599	0.637	0.293	6.55929e-12	Hep3	Fdx1
3.2359e-16	0.541458	0.797	0.475	7.53416e-12	Hep3	Rpl15
3.7138e-16	0.422383	0.561	0.261	8.64683e-12	Hep3	Pfn1
3.80677e-16	0.317117	0.356	0.118	8.86331e-12	Hep3	Qprt
4.18125e-16	0.410032	0.483	0.204	9.7352e-12	Hep3	Sdhc
4.2897e-16	0.464413	0.975	0.773	9.9877e-12	Hep3	Prdx1
4.40169e-16	0.571106	0.245	0.059	1.02485e-11	Hep3	Cox19
4.40282e-16	0.422466	0.393	0.143	1.02511e-11	Hep3	Lamtor4
4.45687e-16	0.470184	0.185	0.029	1.03769e-11	Hep3	1110038B12Rik
4.97815e-16	0.460937	0.547	0.245	1.15906e-11	Hep3	Ndufb7
4.98408e-16	0.49572	0.691	0.352	1.16044e-11	Hep3	Park7
5.06013e-16	0.377013	0.381	0.136	1.17815e-11	Hep3	Etnk2
5.37251e-16	0.253847	0.358	0.118	1.25088e-11	Hep3	Nnmt
5.68554e-16	0.506681	0.441	0.182	1.32376e-11	Hep3	Ndufa1
5.76547e-16	0.442111	0.704	0.371	1.34237e-11	Hep3	Atp5mpl
6.26495e-16	0.275642	0.284	0.08	1.45867e-11	Hep3	Smlr1
6.26694e-16	0.421341	0.339	0.114	1.45913e-11	Hep3	Taf10
6.36377e-16	0.364291	0.374	0.136	1.48168e-11	Hep3	Pdcd5
6.85373e-16	0.461271	0.815	0.484	1.59575e-11	Hep3	Rpl10a
7.75586e-16	0.40412	0.335	0.107	1.8058e-11	Hep3	Gm4952
8.67542e-16	0.316581	0.374	0.13	2.0199e-11	Hep3	Pex7
8.77442e-16	0.513104	0.236	0.055	2.04295e-11	Hep3	Tmem126a
9.05455e-16	0.357363	0.372	0.132	2.10817e-11	Hep3	Aurkaip1
9.73761e-16	0.314062	0.487	0.2	2.26721e-11	Hep3	Eci1
1.01308e-15	0.326571	0.372	0.132	2.35875e-11	Hep3	Lsm6
1.03133e-15	0.451821	0.533	0.246	2.40125e-11	Hep3	Ubl5
1.0397e-15	0.444152	0.596	0.271	2.42074e-11	Hep3	Cisd1
1.03976e-15	0.416844	0.326	0.107	2.42087e-11	Hep3	Tmem258
1.06848e-15	0.295956	0.416	0.157	2.48773e-11	Hep3	Anapc13
1.08479e-15	0.353821	0.483	0.212	2.52571e-11	Hep3	Arpp19
1.1464e-15	0.508456	0.395	0.146	2.66917e-11	Hep3	Mocs2
1.17732e-15	0.449348	0.746	0.395	2.74117e-11	Hep3	Esd
1.26266e-15	0.321458	0.626	0.291	2.93985e-11	Hep3	Ndufs5
1.27156e-15	0.43142	0.277	0.079	2.96058e-11	Hep3	Slirp
1.4056e-15	0.380436	0.559	0.257	3.27266e-11	Hep3	Ndufa8
1.4484e-15	0.39999	0.776	0.421	3.3723e-11	Hep3	Atp5g3
1.57294e-15	0.276344	0.533	0.234	3.66228e-11	Hep3	Chpt1
1.6608e-15	0.342056	0.46	0.193	3.86683e-11	Hep3	Uqcrc1
1.66235e-15	0.384162	0.321	0.102	3.87045e-11	Hep3	Gsta2
1.70824e-15	0.526846	0.864	0.562	3.97729e-11	Hep3	Rps23
1.76185e-15	0.548161	0.852	0.621	4.10212e-11	Hep3	Wfdc21
1.77517e-15	0.439926	0.307	0.096	4.13313e-11	Hep3	Gfer
2.11723e-15	0.343694	0.409	0.161	4.92956e-11	Hep3	Ppdpf
2.16212e-15	0.487035	0.335	0.116	5.03407e-11	Hep3	Acot13
2.20613e-15	0.374763	0.356	0.129	5.13654e-11	Hep3	Gtf2h5
2.23514e-15	0.392447	0.628	0.302	5.20407e-11	Hep3	Echs1
2.589e-15	0.312221	0.642	0.309	6.02797e-11	Hep3	Slc25a47
2.92065e-15	0.482827	0.811	0.498	6.80016e-11	Hep3	Hint1
2.98049e-15	0.373713	0.224	0.05	6.93948e-11	Hep3	Gm11789
3.05151e-15	0.432929	0.952	0.72	7.10482e-11	Hep3	Rpl13
3.05787e-15	0.27677	0.413	0.162	7.11963e-11	Hep3	Fkbp4
3.26295e-15	0.353531	0.33	0.109	7.59712e-11	Hep3	Mrpl17
3.87597e-15	0.431038	0.679	0.346	9.02443e-11	Hep3	Mpc2
4.02377e-15	0.315122	0.291	0.088	9.36854e-11	Hep3	Pfdn6
4.19359e-15	0.608169	0.208	0.045	9.76392e-11	Hep3	Dph3
4.23055e-15	0.302197	0.303	0.093	9.84999e-11	Hep3	Cstb
4.50182e-15	0.466873	0.314	0.104	1.04816e-10	Hep3	Mrps33
4.61205e-15	0.373058	0.441	0.191	1.07382e-10	Hep3	Rbx1
5.49527e-15	0.443683	0.952	0.738	1.27946e-10	Hep3	Rplp1
5.91951e-15	0.537098	0.256	0.071	1.37824e-10	Hep3	Ssbp1
5.94016e-15	0.331553	0.543	0.252	1.38305e-10	Hep3	Cox7a2l
6.00288e-15	0.399143	0.224	0.052	1.39765e-10	Hep3	Ttc32
6.12151e-15	0.281716	0.575	0.261	1.42527e-10	Hep3	Angptl3
6.21406e-15	0.397608	0.58	0.271	1.44682e-10	Hep3	Khk
6.30943e-15	0.326979	0.208	0.043	1.46902e-10	Hep3	5033403H07Rik
6.42726e-15	0.543108	0.975	0.896	1.49646e-10	Hep3	Apoc1
6.86937e-15	0.344763	0.501	0.218	1.59939e-10	Hep3	Lamtor2
7.15656e-15	0.330294	0.39	0.145	1.66626e-10	Hep3	Ebpl
7.3137e-15	0.324342	0.3	0.095	1.70285e-10	Hep3	Pfdn1
7.40351e-15	0.303712	0.621	0.289	1.72376e-10	Hep3	Hebp1
7.40967e-15	0.369145	0.679	0.355	1.72519e-10	Hep3	Gabarap
8.12592e-15	0.341537	0.764	0.414	1.89196e-10	Hep3	Adh5
8.26346e-15	0.337979	0.679	0.341	1.92398e-10	Hep3	Psma7
9.59692e-15	0.427212	0.704	0.391	2.23445e-10	Hep3	Serf2
1.01461e-14	0.333589	0.628	0.302	2.36232e-10	Hep3	Tpi1
1.07435e-14	0.539847	0.43	0.177	2.50141e-10	Hep3	Fabp5
1.25524e-14	0.617055	0.928	0.802	2.92258e-10	Hep3	Serpina1c
1.25803e-14	0.389786	0.275	0.082	2.92907e-10	Hep3	Polr2f
1.37912e-14	0.251276	0.293	0.093	3.21101e-10	Hep3	Sf3b5
1.43012e-14	0.308952	0.309	0.1	3.32974e-10	Hep3	Mrpl57
1.58365e-14	0.486137	0.755	0.439	3.68722e-10	Hep3	Rpl36a
1.59544e-14	0.536598	0.741	0.43	3.71467e-10	Hep3	Serpina1d
1.69372e-14	0.314145	0.33	0.112	3.94349e-10	Hep3	Leap2
1.70472e-14	0.350448	0.43	0.182	3.96909e-10	Hep3	Rtraf
1.81274e-14	0.446184	0.226	0.057	4.22061e-10	Hep3	Coa6
1.81317e-14	0.418704	0.215	0.05	4.2216e-10	Hep3	Mcrip2
1.84748e-14	0.419117	0.289	0.093	4.30149e-10	Hep3	H2-Ke6
1.85716e-14	0.273977	0.473	0.204	4.32403e-10	Hep3	Psma6
1.90844e-14	0.317156	0.434	0.18	4.44341e-10	Hep3	Psmb2
1.93635e-14	0.401728	0.307	0.1	4.50841e-10	Hep3	Commd3
1.99932e-14	0.301808	0.358	0.129	4.65503e-10	Hep3	Rnaseh2c
2.01591e-14	0.344856	0.259	0.075	4.69364e-10	Hep3	Banf1
2.10117e-14	0.46981	0.82	0.511	4.89215e-10	Hep3	Rpl7a
2.18701e-14	0.463355	0.208	0.048	5.09202e-10	Hep3	Glrx2
2.345e-14	0.36899	0.543	0.255	5.45987e-10	Hep3	Ndufa10
2.36187e-14	0.337248	0.277	0.084	5.49915e-10	Hep3	Hopx
2.43679e-14	0.486512	0.587	0.304	5.67357e-10	Hep3	Gng5
2.56065e-14	0.463129	0.282	0.091	5.96197e-10	Hep3	Eif6
2.5784e-14	0.301539	0.63	0.298	6.0033e-10	Hep3	Grhpr
2.58674e-14	0.38103	0.247	0.07	6.02271e-10	Hep3	Cdc26
2.68077e-14	0.300705	0.356	0.132	6.24163e-10	Hep3	Mrps14
2.69056e-14	0.343205	0.527	0.239	6.26442e-10	Hep3	Grpel1
2.69582e-14	0.254063	0.58	0.277	6.27667e-10	Hep3	Ptges3
2.84528e-14	0.293198	0.485	0.216	6.62466e-10	Hep3	Atp6v1e1
2.96168e-14	0.309665	0.356	0.136	6.89568e-10	Hep3	Ift20
3.13782e-14	0.357426	0.674	0.355	7.30579e-10	Hep3	Pomp
3.14806e-14	0.307862	0.263	0.077	7.32963e-10	Hep3	Dgcr6
3.15931e-14	0.51159	0.658	0.361	7.35582e-10	Hep3	Thrsp
3.24765e-14	0.366747	0.46	0.207	7.56149e-10	Hep3	D8Ertd738e
3.59451e-14	0.339786	0.663	0.336	8.36911e-10	Hep3	Suclg1
3.59537e-14	0.275824	0.326	0.114	8.37111e-10	Hep3	Glrx3
3.63916e-14	0.429891	0.328	0.12	8.47305e-10	Hep3	Nmt1
3.69076e-14	0.31406	0.63	0.305	8.5932e-10	Hep3	Hagh
3.74494e-14	0.331888	0.259	0.075	8.71935e-10	Hep3	Tomm5
3.91413e-14	0.25058	0.383	0.148	9.11327e-10	Hep3	C1qbp
3.93813e-14	0.354231	0.427	0.179	9.16914e-10	Hep3	Nop10
4.08084e-14	0.308209	0.342	0.121	9.50141e-10	Hep3	Tubb2a
4.11845e-14	0.459037	0.831	0.554	9.58898e-10	Hep3	Rpl7
4.22634e-14	0.348657	0.259	0.073	9.84019e-10	Hep3	Hint3
4.58759e-14	0.412371	0.896	0.584	1.06813e-09	Hep3	Rps9
4.80748e-14	0.263541	0.568	0.266	1.11933e-09	Hep3	Bri3
4.93495e-14	0.345266	0.49	0.214	1.149e-09	Hep3	Msra
5.09696e-14	0.368394	0.434	0.18	1.18672e-09	Hep3	Hsd17b10
5.9188e-14	0.43937	0.891	0.589	1.37807e-09	Hep3	Rps20
5.91994e-14	0.315458	0.312	0.107	1.37834e-09	Hep3	Eif3g
6.07782e-14	0.267802	0.282	0.089	1.4151e-09	Hep3	Mrps12
6.31733e-14	0.458676	0.755	0.425	1.47086e-09	Hep3	Rpl22
6.43356e-14	0.471789	0.804	0.507	1.49793e-09	Hep3	Apoc4
6.81482e-14	0.42548	0.277	0.089	1.5867e-09	Hep3	Chchd1
6.81791e-14	0.26321	0.249	0.07	1.58741e-09	Hep3	Etfrf1
6.92459e-14	0.473113	0.767	0.457	1.61225e-09	Hep3	Rpl3
6.97773e-14	0.387232	0.732	0.391	1.62463e-09	Hep3	Prdx5
7.85344e-14	0.396665	0.744	0.4	1.82852e-09	Hep3	Rpl18
7.87448e-14	0.445161	0.859	0.57	1.83341e-09	Hep3	Rpl30
8.19715e-14	0.360015	0.67	0.343	1.90854e-09	Hep3	Uqcrfs1
8.53829e-14	0.361002	0.48	0.221	1.98797e-09	Hep3	Rab5if
9.16695e-14	0.299385	0.434	0.184	2.13434e-09	Hep3	Eif3h
9.68781e-14	0.319848	0.344	0.129	2.25561e-09	Hep3	Mrpl42
1.09404e-13	0.407219	0.806	0.491	2.54724e-09	Hep3	Hspe1
1.11875e-13	0.309943	0.217	0.054	2.6048e-09	Hep3	Csrp3
1.1254e-13	0.433707	0.758	0.445	2.62026e-09	Hep3	Rps17
1.18004e-13	0.303039	0.386	0.157	2.7475e-09	Hep3	Timm23
1.19384e-13	0.285842	0.559	0.255	2.77963e-09	Hep3	Asgr1
1.2039e-13	0.410441	0.217	0.054	2.80305e-09	Hep3	Nudt19
1.20756e-13	0.383655	0.319	0.116	2.81156e-09	Hep3	Sf3b6
1.22463e-13	0.314781	0.333	0.12	2.85131e-09	Hep3	Polr2l
1.27701e-13	0.475289	0.229	0.062	2.97325e-09	Hep3	4732465J04Rik
1.36239e-13	0.430323	0.695	0.371	3.17206e-09	Hep3	Myl6
1.40455e-13	0.424112	0.323	0.12	3.27021e-09	Hep3	Eif3k
1.44636e-13	0.311817	0.314	0.109	3.36757e-09	Hep3	Mrps7
1.4539e-13	0.344821	0.506	0.232	3.38512e-09	Hep3	Psmb5
1.46949e-13	0.412284	0.894	0.596	3.42141e-09	Hep3	Rpl13a
1.67257e-13	0.350952	0.831	0.504	3.89425e-09	Hep3	Rpl34
1.81042e-13	0.333978	0.245	0.071	4.21521e-09	Hep3	Churc1
1.85725e-13	0.376798	0.339	0.129	4.32424e-09	Hep3	Tomm20
1.87888e-13	0.309821	0.349	0.132	4.3746e-09	Hep3	Vdac3
1.90876e-13	0.393572	0.365	0.146	4.44417e-09	Hep3	Nol7
2.09169e-13	0.428046	0.697	0.395	4.87007e-09	Hep3	Uba52
2.10546e-13	0.331523	0.284	0.091	4.90214e-09	Hep3	Timm8a1
2.17578e-13	0.35722	0.335	0.13	5.06586e-09	Hep3	H2afj
2.26123e-13	0.306655	0.305	0.109	5.26483e-09	Hep3	Mrpl33
2.48384e-13	0.331673	0.628	0.321	5.78313e-09	Hep3	Ech1
2.49085e-13	0.277013	0.286	0.098	5.79944e-09	Hep3	Aimp1
2.59166e-13	0.307918	0.284	0.095	6.03415e-09	Hep3	Znhit1
2.63602e-13	0.365324	0.753	0.423	6.13744e-09	Hep3	Slc25a3
2.6597e-13	0.284031	0.27	0.088	6.19258e-09	Hep3	Cib1
2.9166e-13	0.26848	0.515	0.239	6.79073e-09	Hep3	Dynll2
3.00416e-13	0.446895	0.208	0.052	6.99459e-09	Hep3	Timm10
3.05379e-13	0.273904	0.568	0.271	7.11013e-09	Hep3	Glrx5
3.14761e-13	0.364556	0.293	0.1	7.32858e-09	Hep3	Apol9b
3.1662e-13	0.464858	0.527	0.266	7.37186e-09	Hep3	Cox6a1
3.178e-13	0.290981	0.441	0.193	7.39933e-09	Hep3	Chmp2a
3.26808e-13	0.38852	0.33	0.123	7.60908e-09	Hep3	Afmid
3.28084e-13	0.419773	0.286	0.1	7.63878e-09	Hep3	Mrps18c
3.64775e-13	0.461081	0.236	0.068	8.49306e-09	Hep3	Mcm10
4.10127e-13	0.361745	0.538	0.266	9.54898e-09	Hep3	Srp9
4.26585e-13	0.449412	0.954	0.768	9.93218e-09	Hep3	Car3
4.32194e-13	0.284787	0.413	0.17	1.00628e-08	Hep3	C8g
4.46264e-13	0.320662	0.439	0.193	1.03904e-08	Hep3	Amdhd1
4.50301e-13	0.422494	0.868	0.58	1.04844e-08	Hep3	Rps14
4.53055e-13	0.376011	0.305	0.109	1.05485e-08	Hep3	Nipsnap3b
4.64409e-13	0.308681	0.203	0.05	1.08128e-08	Hep3	2300009A05Rik
4.85267e-13	0.375408	0.309	0.114	1.12985e-08	Hep3	Cdc34
5.17336e-13	0.345854	0.254	0.079	1.20451e-08	Hep3	Ndufaf8
5.21639e-13	0.330733	0.434	0.196	1.21453e-08	Hep3	Eny2
5.48909e-13	0.334693	0.196	0.046	1.27802e-08	Hep3	Med29
5.76656e-13	0.467292	0.824	0.518	1.34263e-08	Hep3	Rplp0
6.06516e-13	0.295779	0.406	0.179	1.41215e-08	Hep3	Tma7
6.1908e-13	0.30485	0.286	0.098	1.4414e-08	Hep3	Pfdn2
6.28217e-13	0.298233	0.273	0.089	1.46268e-08	Hep3	Asgr2
6.51176e-13	0.295401	0.314	0.116	1.51613e-08	Hep3	Mrpl34
6.63273e-13	0.417291	0.834	0.482	1.5443e-08	Hep3	Rps19
6.64228e-13	0.284784	0.307	0.112	1.54652e-08	Hep3	Mrpl24
6.64699e-13	0.351818	0.24	0.07	1.54762e-08	Hep3	Tmem147
6.65991e-13	0.432509	0.794	0.507	1.55063e-08	Hep3	Rps28
6.70707e-13	0.302135	0.43	0.193	1.56161e-08	Hep3	Micos10
6.89088e-13	0.266604	0.326	0.121	1.6044e-08	Hep3	Vkorc1
7.26384e-13	0.604811	0.18	0.039	1.69124e-08	Hep3	2310010J17Rik
7.60464e-13	0.313594	0.289	0.102	1.77059e-08	Hep3	Bola2
7.85199e-13	0.314068	0.529	0.25	1.82818e-08	Hep3	Nrn1
8.22368e-13	0.408807	0.323	0.129	1.91472e-08	Hep3	Snrpe
9.06101e-13	0.311495	0.543	0.268	2.10968e-08	Hep3	Sem1
9.34903e-13	0.330657	0.212	0.055	2.17673e-08	Hep3	Tstd1
9.72855e-13	0.48027	0.767	0.475	2.2651e-08	Hep3	Ifitm3
9.89087e-13	0.436026	0.838	0.554	2.30289e-08	Hep3	Rpl21
1.03068e-12	0.318289	0.335	0.127	2.39973e-08	Hep3	Thoc7
1.08753e-12	0.361373	0.725	0.425	2.53209e-08	Hep3	Mpc1
1.16512e-12	0.371634	0.222	0.062	2.71276e-08	Hep3	Oard1
1.24076e-12	0.445531	0.811	0.479	2.88886e-08	Hep3	Rack1
1.255e-12	0.407493	0.818	0.521	2.92201e-08	Hep3	Rps5
1.34164e-12	0.358006	0.259	0.084	3.12374e-08	Hep3	Slc25a11
1.36175e-12	0.438418	0.222	0.064	3.17056e-08	Hep3	Mrpl11
1.38772e-12	0.388896	0.24	0.073	3.23102e-08	Hep3	Mrpl54
1.38965e-12	0.418629	0.871	0.573	3.23553e-08	Hep3	Rps10
1.39083e-12	0.273333	0.587	0.296	3.23827e-08	Hep3	Dstn
1.40955e-12	0.340761	0.427	0.193	3.28185e-08	Hep3	Paics
1.44187e-12	0.343471	0.217	0.061	3.35711e-08	Hep3	Timm17a
1.47636e-12	0.274776	0.162	0.03	3.43742e-08	Hep3	Gm15417
1.52559e-12	0.256914	0.624	0.309	3.55202e-08	Hep3	Tst
1.58722e-12	0.339897	0.617	0.325	3.69553e-08	Hep3	Lgals9
1.64617e-12	0.275402	0.416	0.184	3.83277e-08	Hep3	Eif3e
1.66182e-12	0.254439	0.356	0.145	3.8692e-08	Hep3	Tmem167
1.85798e-12	0.302845	0.487	0.227	4.32593e-08	Hep3	Psme1
1.95457e-12	0.383168	0.224	0.066	4.55082e-08	Hep3	Mrps28
1.9613e-12	0.307427	0.286	0.102	4.5665e-08	Hep3	Hcfc1r1
2.01483e-12	0.29081	0.524	0.257	4.69112e-08	Hep3	Ndufa13
2.0619e-12	0.255121	0.677	0.355	4.80073e-08	Hep3	Glo1
2.31766e-12	0.264632	0.349	0.136	5.39622e-08	Hep3	Idh2
2.43502e-12	0.261539	0.492	0.229	5.66947e-08	Hep3	Decr1
2.45913e-12	0.331797	0.797	0.462	5.7256e-08	Hep3	Rps15a
2.50338e-12	0.293762	0.24	0.075	5.82861e-08	Hep3	Pnkd
2.50616e-12	0.2665	0.614	0.314	5.83509e-08	Hep3	Sult1a1
2.64663e-12	0.252858	0.358	0.148	6.16214e-08	Hep3	Pdap1
2.93253e-12	0.30078	0.279	0.096	6.82782e-08	Hep3	Cox20
2.95549e-12	0.318814	0.224	0.066	6.88127e-08	Hep3	Mrps36
3.1129e-12	0.321531	0.476	0.221	7.24776e-08	Hep3	Sub1
3.20216e-12	0.317119	0.314	0.121	7.4556e-08	Hep3	Use1
3.26431e-12	0.337166	0.217	0.062	7.60028e-08	Hep3	Eif1ax
3.30041e-12	0.434687	0.915	0.716	7.68435e-08	Hep3	Apoc3
3.35437e-12	0.259198	0.293	0.105	7.80998e-08	Hep3	Mrps16
3.36626e-12	0.265877	0.531	0.259	7.83767e-08	Hep3	Pfdn5
3.51667e-12	0.415796	0.182	0.043	8.18787e-08	Hep3	Chchd5
3.55845e-12	0.383405	0.166	0.036	8.28515e-08	Hep3	Exosc4
3.72866e-12	0.387868	0.261	0.093	8.68143e-08	Hep3	Supt4a
3.76234e-12	0.264384	0.467	0.225	8.75986e-08	Hep3	Nedd8
4.15603e-12	0.411044	0.804	0.486	9.67648e-08	Hep3	Etfb
4.31095e-12	0.254934	0.312	0.12	1.00372e-07	Hep3	Gsto1
4.42755e-12	0.417968	0.219	0.066	1.03087e-07	Hep3	Rpl10-ps3
5.06226e-12	0.290164	0.247	0.08	1.17865e-07	Hep3	Srsf9
5.07467e-12	0.342086	0.275	0.1	1.18154e-07	Hep3	Bccip
5.18861e-12	0.306481	0.628	0.343	1.20806e-07	Hep3	Gas5
5.27915e-12	0.407646	0.342	0.141	1.22915e-07	Hep3	Ufc1
5.55411e-12	0.292081	0.247	0.08	1.29316e-07	Hep3	Sars
5.77899e-12	0.261822	0.187	0.046	1.34552e-07	Hep3	Mrps26
6.01803e-12	0.386894	0.866	0.591	1.40118e-07	Hep3	Rpl32
6.37805e-12	0.278209	0.644	0.343	1.485e-07	Hep3	Eif5a
7.02388e-12	0.371524	0.256	0.086	1.63537e-07	Hep3	Mrpl27
7.10877e-12	0.359508	0.693	0.391	1.65513e-07	Hep3	Rpl35
7.41391e-12	0.415983	0.254	0.089	1.72618e-07	Hep3	Gm11808
7.46424e-12	0.307105	0.383	0.17	1.7379e-07	Hep3	Vdac2
7.46658e-12	0.341228	0.185	0.046	1.73844e-07	Hep3	Dmac1
7.9155e-12	0.342953	0.196	0.054	1.84297e-07	Hep3	Snhg6
8.21856e-12	0.257906	0.455	0.204	1.91353e-07	Hep3	Krt18
8.34587e-12	0.42781	0.762	0.459	1.94317e-07	Hep3	Rpl23a
9.08476e-12	0.331819	0.619	0.329	2.1152e-07	Hep3	Pgk1
9.22703e-12	0.264319	0.245	0.079	2.14833e-07	Hep3	Cks2
9.26768e-12	0.276536	0.224	0.07	2.15779e-07	Hep3	Mrpl21
9.35999e-12	0.382249	0.811	0.509	2.17929e-07	Hep3	Ubb
9.7596e-12	0.28694	0.231	0.073	2.27233e-07	Hep3	Pet100
9.94979e-12	0.470566	0.166	0.038	2.31661e-07	Hep3	Grik3
1.00141e-11	0.360853	0.762	0.464	2.33159e-07	Hep3	Inmt
1.04359e-11	0.679082	0.73	0.486	2.42979e-07	Hep3	Gstp1
1.0475e-11	0.299073	0.307	0.12	2.4389e-07	Hep3	Samm50
1.06021e-11	0.396769	0.236	0.077	2.46848e-07	Hep3	Pttg1
1.17105e-11	0.389762	0.903	0.659	2.72656e-07	Hep3	Rpl11
1.17656e-11	0.274644	0.268	0.095	2.73938e-07	Hep3	Adh4
1.21604e-11	0.264995	0.254	0.086	2.8313e-07	Hep3	Avpi1
1.49687e-11	0.333396	0.298	0.116	3.48517e-07	Hep3	Brk1
1.53559e-11	0.283721	0.236	0.077	3.57532e-07	Hep3	Mrpl58
1.55652e-11	0.385687	0.864	0.604	3.62405e-07	Hep3	Rpl8
1.55762e-11	0.59587	0.217	0.068	3.62661e-07	Hep3	Ifi27
1.69493e-11	0.28215	0.236	0.077	3.94631e-07	Hep3	Polr2k
1.72549e-11	0.342727	0.885	0.621	4.01746e-07	Hep3	Rps12
1.75163e-11	0.297254	0.169	0.039	4.07832e-07	Hep3	A430005L14Rik
1.76401e-11	0.37238	0.212	0.062	4.10715e-07	Hep3	Timm17b
1.82108e-11	0.364672	0.342	0.145	4.24002e-07	Hep3	Fis1
1.90708e-11	0.393435	0.783	0.473	4.44025e-07	Hep3	Atp5f1
2.09956e-11	0.287834	0.684	0.373	4.8884e-07	Hep3	Hist1h2bc
2.14395e-11	0.37042	0.988	0.877	4.99176e-07	Hep3	Aldob
2.14598e-11	0.360232	0.164	0.038	4.99648e-07	Hep3	Isca2
2.18323e-11	0.295052	0.492	0.246	5.08321e-07	Hep3	Tbca
2.56781e-11	0.25218	0.499	0.254	5.97864e-07	Hep3	Eef1d
2.65373e-11	0.368838	0.746	0.441	6.17867e-07	Hep3	Rpl14
2.74678e-11	0.308625	0.39	0.179	6.39532e-07	Hep3	Eif3m
2.86198e-11	0.368564	0.18	0.048	6.66356e-07	Hep3	Ube2f
3.05396e-11	0.41989	0.176	0.045	7.11053e-07	Hep3	Mrpl4
3.16956e-11	0.276072	0.224	0.071	7.37968e-07	Hep3	Mrps18a
3.22264e-11	0.260956	0.273	0.1	7.50327e-07	Hep3	Jtb
3.29695e-11	0.374586	0.229	0.073	7.67629e-07	Hep3	Gldc
3.47135e-11	0.292897	0.309	0.123	8.08234e-07	Hep3	H1f0
4.3923e-11	0.25363	0.212	0.064	1.02266e-06	Hep3	Nfu1
4.57442e-11	0.269955	0.136	0.025	1.06506e-06	Hep3	Gm8883
4.85628e-11	0.25723	0.323	0.136	1.13069e-06	Hep3	Ssu72
4.87766e-11	0.324615	0.917	0.666	1.13566e-06	Hep3	Rps24
5.27918e-11	0.350449	0.859	0.566	1.22915e-06	Hep3	Rps4x
5.46012e-11	0.382314	0.173	0.045	1.27128e-06	Hep3	Mrps35
5.64116e-11	0.330106	0.194	0.055	1.31343e-06	Hep3	Smim27
5.71659e-11	0.385678	0.827	0.545	1.33099e-06	Hep3	Rpl9
6.01278e-11	0.257373	0.314	0.132	1.39996e-06	Hep3	Sap18
6.7507e-11	0.359053	0.965	0.798	1.57177e-06	Hep3	Phyh
6.87204e-11	0.338514	0.938	0.752	1.60002e-06	Hep3	Cdo1
9.06663e-11	0.283527	0.21	0.066	2.11098e-06	Hep3	Ubxn6
9.06663e-11	0.254117	0.21	0.066	2.11098e-06	Hep3	Dpy30
1.01181e-10	0.306688	0.189	0.055	2.3558e-06	Hep3	Mgmt
1.03398e-10	0.275353	0.199	0.059	2.40742e-06	Hep3	Rnf181
1.07286e-10	0.25479	0.127	0.021	2.49795e-06	Hep3	B230118H07Rik
1.08218e-10	0.431228	0.178	0.048	2.51963e-06	Hep3	2310009A05Rik
1.1357e-10	0.275882	0.27	0.104	2.64426e-06	Hep3	Psenen
1.16506e-10	0.297266	0.238	0.084	2.7126e-06	Hep3	Ppp1r14b
1.22908e-10	0.289306	0.741	0.441	2.86166e-06	Hep3	Slc25a5
1.25534e-10	0.266682	0.189	0.054	2.92281e-06	Hep3	Grb14
1.32404e-10	0.329736	0.245	0.089	3.08277e-06	Hep3	Srp19
1.53595e-10	0.289441	0.222	0.073	3.57615e-06	Hep3	Crls1
1.68555e-10	0.343411	0.247	0.091	3.92447e-06	Hep3	Cops5
1.76597e-10	0.275354	0.427	0.204	4.1117e-06	Hep3	Uroc1
1.92854e-10	0.263711	0.778	0.477	4.49023e-06	Hep3	Comt
1.97596e-10	0.270514	0.478	0.239	4.60063e-06	Hep3	Vdac1
2.08096e-10	0.275151	0.194	0.059	4.84509e-06	Hep3	Smim4
2.09941e-10	0.32751	0.915	0.693	4.88807e-06	Hep3	Rpl37a
2.10701e-10	0.341988	0.797	0.5	4.90575e-06	Hep3	Rps6
2.14011e-10	0.286551	0.171	0.045	4.98283e-06	Hep3	Gstm4
2.28846e-10	0.254575	0.441	0.216	5.32822e-06	Hep3	Csnk2a1
2.40396e-10	0.434457	0.201	0.064	5.59715e-06	Hep3	Rbm7
2.55535e-10	0.339451	0.219	0.075	5.94963e-06	Hep3	Sin3b
2.57912e-10	0.384577	0.249	0.093	6.00496e-06	Hep3	Ap3s1
2.67022e-10	0.283702	0.263	0.102	6.21706e-06	Hep3	Snf8
2.80137e-10	0.269328	0.229	0.08	6.52244e-06	Hep3	Tmem160
2.86053e-10	0.364729	0.15	0.036	6.66016e-06	Hep3	Fdx2
2.90155e-10	0.320072	0.843	0.536	6.75567e-06	Hep3	Rps13
3.84208e-10	0.251624	0.91	0.673	8.9455e-06	Hep3	Rps29
3.88593e-10	0.286823	0.273	0.111	9.04762e-06	Hep3	1810037I17Rik
3.90048e-10	0.279801	0.106	0.014	9.08148e-06	Hep3	Gm32461
4.15532e-10	0.326371	0.834	0.546	9.67484e-06	Hep3	Ptms
4.30882e-10	0.391758	0.208	0.071	1.00322e-05	Hep3	Cetn3
4.31276e-10	0.319008	0.173	0.048	1.00414e-05	Hep3	Nhp2
4.73313e-10	0.281794	0.273	0.109	1.10201e-05	Hep3	Rab5c
5.08441e-10	0.298395	0.178	0.052	1.1838e-05	Hep3	BC003965
5.15137e-10	0.306037	0.376	0.18	1.19939e-05	Hep3	Arpc3
5.27875e-10	0.272138	0.166	0.045	1.22905e-05	Hep3	Mtln
5.42771e-10	0.31478	0.885	0.639	1.26373e-05	Hep3	Rpsa
5.60471e-10	0.335101	0.818	0.53	1.30494e-05	Hep3	Rplp2
6.00573e-10	0.266296	0.242	0.091	1.39831e-05	Hep3	Vps29
6.31693e-10	0.331081	0.182	0.055	1.47077e-05	Hep3	Dhfr
6.40649e-10	0.49734	0.226	0.086	1.49162e-05	Hep3	Mrpl23
6.96696e-10	0.273452	0.166	0.045	1.62212e-05	Hep3	Ddc
7.09819e-10	0.380111	0.182	0.055	1.65267e-05	Hep3	Mthfs
8.11759e-10	0.288784	0.185	0.057	1.89002e-05	Hep3	Mea1
8.49873e-10	0.255571	0.189	0.059	1.97876e-05	Hep3	Sco2
8.52228e-10	0.273247	0.178	0.052	1.98424e-05	Hep3	Cela1
9.32337e-10	0.262136	0.164	0.045	2.17076e-05	Hep3	Cbr4
9.42881e-10	0.371031	0.111	0.018	2.19531e-05	Hep3	Oxld1
9.50118e-10	0.269622	0.166	0.046	2.21216e-05	Hep3	Usp16
9.77603e-10	0.264513	0.263	0.105	2.27615e-05	Hep3	0610012G03Rik
1.13163e-09	0.276224	0.145	0.036	2.63477e-05	Hep3	Ido2
1.15519e-09	0.258747	0.185	0.057	2.68963e-05	Hep3	Tusc2
1.44366e-09	0.30342	0.164	0.046	3.36127e-05	Hep3	Cited2
1.72453e-09	0.332873	0.169	0.05	4.01521e-05	Hep3	Mrpl55
1.7287e-09	0.270161	0.178	0.054	4.02493e-05	Hep3	Mrps10
1.79211e-09	0.26191	0.176	0.054	4.17256e-05	Hep3	Chchd7
1.84561e-09	0.286283	0.15	0.039	4.29714e-05	Hep3	Lage3
2.01797e-09	0.337767	0.182	0.059	4.69845e-05	Hep3	Ccdc124
2.17197e-09	0.270135	0.166	0.048	5.057e-05	Hep3	Erh
2.17992e-09	0.381616	0.185	0.061	5.07552e-05	Hep3	Vamp7
2.26519e-09	0.311097	0.27	0.116	5.27404e-05	Hep3	Rab11a
2.27031e-09	0.250431	0.199	0.068	5.28597e-05	Hep3	Mrpl22
2.41376e-09	0.342185	0.199	0.07	5.61995e-05	Hep3	Snrpd1
2.51645e-09	0.296713	0.219	0.082	5.85904e-05	Hep3	Emg1
2.62729e-09	0.269457	0.143	0.036	6.11712e-05	Hep3	Phax
2.6956e-09	0.288338	0.189	0.062	6.27617e-05	Hep3	Cideb
2.88808e-09	0.289006	0.21	0.075	6.72431e-05	Hep3	Prorsd1
3.29627e-09	0.310724	0.113	0.021	7.6747e-05	Hep3	Bad
4.98552e-09	0.278236	0.206	0.073	0.000116078	Hep3	Coq7
5.11324e-09	0.287885	0.15	0.041	0.000119052	Hep3	Gtf3c6
5.30865e-09	0.318394	0.118	0.025	0.000123601	Hep3	Ptrhd1
5.58876e-09	0.941429	0.691	0.639	0.000130123	Hep3	Serpina1e
5.99231e-09	0.302925	0.206	0.075	0.000139519	Hep3	Tbcb
6.85882e-09	0.255418	0.848	0.545	0.000159694	Hep3	Prdx6
7.02564e-09	0.338291	0.827	0.586	0.000163578	Hep3	Fbp1
7.19161e-09	0.259438	0.166	0.052	0.000167442	Hep3	Mrps18b
7.53595e-09	0.361836	0.189	0.066	0.000175459	Hep3	Phb
8.01429e-09	0.266084	0.157	0.046	0.000186597	Hep3	Exosc5
9.86934e-09	0.292884	0.282	0.13	0.000229788	Hep3	Cfdp1
1.07062e-08	0.328475	0.143	0.039	0.000249273	Hep3	Gas2
1.08509e-08	0.312731	0.898	0.711	0.000252641	Hep3	Ass1
1.28388e-08	0.284077	0.813	0.523	0.000298926	Hep3	Rps15
1.36088e-08	0.275286	0.102	0.018	0.000316853	Hep3	0610031O16Rik
1.44098e-08	0.342736	0.799	0.588	0.000335502	Hep3	Arg1
1.62559e-08	0.294079	0.132	0.034	0.000378486	Hep3	Pno1
1.84655e-08	0.307334	0.111	0.023	0.000429933	Hep3	Tstd3
1.97361e-08	0.317013	0.975	0.843	0.000459516	Hep3	Gstm1
2.50544e-08	0.311531	0.113	0.025	0.000583341	Hep3	Nkiras1
2.71339e-08	0.296084	0.217	0.088	0.000631759	Hep3	Fam104a
3.23514e-08	0.307158	0.889	0.661	0.000753237	Hep3	Rps3a1
3.71256e-08	0.331931	0.231	0.096	0.000864394	Hep3	Etnppl
4.32415e-08	0.351078	0.15	0.046	0.00100679	Hep3	Spp2
4.4204e-08	0.324636	0.949	0.852	0.0010292	Hep3	Ttr
4.79176e-08	0.397371	0.111	0.025	0.00111567	Hep3	Gm32468
4.97666e-08	0.278087	0.141	0.041	0.00115872	Hep3	Nsmf
5.27609e-08	0.280564	0.859	0.614	0.00122843	Hep3	Sod1
5.46937e-08	0.279434	0.811	0.539	0.00127343	Hep3	Rps25
5.86657e-08	0.316777	0.125	0.034	0.00136591	Hep3	1700021F05Rik
5.91747e-08	0.28871	0.12	0.03	0.00137776	Hep3	Mrps22
6.135e-08	0.331145	0.109	0.025	0.00142841	Hep3	Smim22
6.28584e-08	0.289839	0.797	0.537	0.00146353	Hep3	Rps3
7.03515e-08	0.329734	0.132	0.038	0.00163799	Hep3	Nt5c
7.28226e-08	0.377048	0.176	0.062	0.00169553	Hep3	Fitm1
7.75177e-08	0.264901	0.132	0.038	0.00180484	Hep3	Mrps23
9.89501e-08	0.25186	0.111	0.027	0.00230386	Hep3	Lyrm2
1.42022e-07	0.334695	0.215	0.089	0.0033067	Hep3	Lgals1
1.50044e-07	0.261514	0.187	0.073	0.00349348	Hep3	Stoml2
1.85743e-07	0.320113	0.127	0.038	0.00432465	Hep3	Smim8
2.01477e-07	0.293877	0.446	0.254	0.00469098	Hep3	Hal
2.01752e-07	0.256455	0.125	0.036	0.0046974	Hep3	Apex1
2.22496e-07	0.373243	0.885	0.68	0.00518038	Hep3	Rbp4
2.27601e-07	0.276959	0.182	0.071	0.00529924	Hep3	Rraga
2.32901e-07	0.275853	0.127	0.038	0.00542263	Hep3	Bbip1
3.5822e-07	0.298822	0.185	0.075	0.00834043	Hep3	Ppp1r11
4.21371e-07	0.274749	0.109	0.029	0.00981078	Hep3	Fbxw9
4.78586e-07	0.305422	0.307	0.155	0.0111429	Hep3	Sds
6.01516e-07	0.255758	0.18	0.071	0.0140051	Hep3	Slc10a1
1.30508e-06	0.33675	0.157	0.061	0.0303861	Hep3	Nifk
1.25158e-110	2.26705	0.781	0.027	2.91404e-106	Hep4	Maml2
1.12975e-103	2.16519	0.808	0.037	2.63039e-99	Hep4	Camk2d
3.9759e-103	2.17114	0.671	0.017	9.25709e-99	Hep4	Ppp1r16b
5.01974e-103	2.17586	0.849	0.042	1.16875e-98	Hep4	Ankrd44
2.68227e-99	1.55634	0.562	0.008	6.24514e-95	Hep4	Cerk
5.22136e-99	2.18721	0.808	0.041	1.21569e-94	Hep4	Fli1
1.789e-96	1.89894	0.685	0.024	4.16533e-92	Hep4	Akt3
3.3097e-94	2.44034	0.658	0.022	7.70598e-90	Hep4	Mef2c
5.92729e-94	1.56173	0.548	0.009	1.38005e-89	Hep4	Snx29
3.62087e-92	2.28432	0.63	0.02	8.43047e-88	Hep4	Prkcb
4.81762e-92	1.81776	0.671	0.025	1.12169e-87	Hep4	Sp100
2.4994e-91	1.73554	0.753	0.037	5.81935e-87	Hep4	Mndal
1.41375e-89	1.94447	0.822	0.05	3.29162e-85	Hep4	Zswim6
7.23466e-88	2.27541	0.808	0.051	1.68444e-83	Hep4	Fyn
1.21648e-86	2.52588	0.904	0.076	2.83233e-82	Hep4	Macf1
8.89079e-85	2.15744	0.767	0.049	2.07004e-80	Hep4	Ssh2
2.17506e-82	2.16153	0.767	0.051	5.06419e-78	Hep4	Prkce
3.57154e-81	1.88452	0.726	0.043	8.31561e-77	Hep4	Pecam1
7.58895e-81	1.83385	0.808	0.061	1.76693e-76	Hep4	Pan3
3.60751e-80	1.22035	0.575	0.02	8.39936e-76	Hep4	Pip4k2a
1.32326e-79	1.28918	0.603	0.024	3.08095e-75	Hep4	Arhgap45
2.48027e-78	1.37614	0.575	0.021	5.7748e-74	Hep4	Sh3kbp1
4.55559e-77	1.57689	0.753	0.051	1.06068e-72	Hep4	Btbd9
4.97792e-77	2.09635	0.808	0.066	1.15901e-72	Hep4	Tcf12
3.20554e-76	1.72246	0.616	0.029	7.46345e-72	Hep4	Nedd9
3.72761e-76	1.67294	0.644	0.034	8.67899e-72	Hep4	Slc12a6
3.17268e-75	1.56206	0.699	0.043	7.38696e-71	Hep4	Gimap6
1.24585e-74	2.2907	0.822	0.075	2.90071e-70	Hep4	Ets1
2.0619e-74	1.46494	0.507	0.015	4.80071e-70	Hep4	Heg1
2.91889e-74	1.4487	0.562	0.023	6.79606e-70	Hep4	Lrch1
1.71706e-73	1.6469	0.753	0.055	3.99784e-69	Hep4	Msn
2.27913e-73	1.06395	0.479	0.012	5.3065e-69	Hep4	Rftn1
1.9257e-72	2.01618	0.699	0.048	4.48362e-68	Hep4	Zeb1
3.44789e-72	1.36245	0.548	0.022	8.02772e-68	Hep4	Exoc6b
8.20484e-72	1.19077	0.589	0.028	1.91033e-67	Hep4	Rell1
3.3242e-70	1.42063	0.575	0.027	7.73973e-66	Hep4	Gimap4
7.40757e-70	1.25019	0.466	0.013	1.7247e-65	Hep4	Slc10a7
9.94535e-70	2.2549	0.753	0.066	2.31558e-65	Hep4	Fchsd2
1.43381e-69	1.84769	0.575	0.028	3.33835e-65	Hep4	Rasgrp3
3.83439e-69	1.25581	0.438	0.01	8.92762e-65	Hep4	Tnik
1.35273e-68	1.23137	0.534	0.023	3.14955e-64	Hep4	Atp8a1
2.88201e-68	2.18901	0.589	0.033	6.71018e-64	Hep4	Inpp5d
3.37205e-68	1.57767	0.63	0.038	7.85115e-64	Hep4	Itpkb
1.31848e-67	1.24413	0.603	0.035	3.06981e-63	Hep4	Dip2b
1.94481e-67	1.33726	0.534	0.024	4.52811e-63	Hep4	Crlf3
5.86254e-67	1.63361	0.726	0.059	1.36497e-62	Hep4	Atp2b1
5.9178e-67	1.72549	0.63	0.041	1.37784e-62	Hep4	Sgms1
6.06843e-67	2.02991	0.671	0.05	1.41291e-62	Hep4	Cyth1
7.41516e-67	1.58997	0.753	0.065	1.72647e-62	Hep4	Cmip
1.59369e-66	1.81978	0.575	0.03	3.71059e-62	Hep4	Rapgef5
2.45772e-66	2.15264	0.685	0.054	5.7223e-62	Hep4	Cd55
2.56129e-66	1.46876	0.671	0.048	5.96345e-62	Hep4	Phf21a
4.80486e-66	1.03549	0.411	0.009	1.11871e-61	Hep4	Apobec3
5.04609e-66	1.71643	0.767	0.071	1.17488e-61	Hep4	Exoc4
1.27248e-65	1.26764	0.534	0.025	2.96272e-61	Hep4	Cog5
3.09659e-65	1.62587	0.753	0.067	7.20979e-61	Hep4	Kansl1
8.15089e-65	1.40776	0.575	0.033	1.89777e-60	Hep4	Lrrc8c
9.00195e-65	0.867687	0.384	0.007	2.09592e-60	Hep4	Hdac7
9.93048e-65	1.57094	0.644	0.045	2.31211e-60	Hep4	Sh3bgrl3
1.19231e-64	1.41141	0.603	0.036	2.77607e-60	Hep4	Epb41l2
3.37429e-64	1.67216	0.603	0.038	7.85636e-60	Hep4	Hivep2
3.71008e-64	1.57344	0.63	0.045	8.63819e-60	Hep4	Zcchc7
7.28103e-64	1.42829	0.548	0.029	1.69524e-59	Hep4	Smyd3
1.27622e-63	1.0028	0.438	0.013	2.97142e-59	Hep4	Rcsd1
2.55156e-63	1.44251	0.658	0.049	5.94079e-59	Hep4	Phlpp1
9.80192e-63	1.11313	0.589	0.036	2.28218e-58	Hep4	Ankrd12
1.79552e-62	1.36259	0.603	0.04	4.18052e-58	Hep4	Lrba
2.27038e-62	1.68744	0.63	0.046	5.28612e-58	Hep4	Neat1
2.97166e-62	2.27565	0.822	0.099	6.91891e-58	Hep4	Man1a
3.50485e-62	1.82098	0.836	0.099	8.16035e-58	Hep4	Kmt2e
3.70833e-62	1.36301	0.521	0.026	8.6341e-58	Hep4	Map4k4
4.217e-62	1.49703	0.658	0.052	9.81843e-58	Hep4	Shisa5
5.18623e-62	0.980178	0.452	0.016	1.20751e-57	Hep4	Zfp608
1.21344e-61	2.91197	0.877	0.125	2.82525e-57	Hep4	Foxp1
2.08258e-61	0.884194	0.397	0.01	4.84888e-57	Hep4	Grap
2.64878e-61	1.9551	0.671	0.055	6.16715e-57	Hep4	Gls
3.54823e-61	1.70659	0.452	0.017	8.26134e-57	Hep4	Dock11
3.84062e-61	1.88189	0.616	0.046	8.94212e-57	Hep4	Prkch
5.1429e-61	1.76995	0.822	0.096	1.19742e-56	Hep4	Elf1
5.17089e-61	2.01795	0.74	0.074	1.20394e-56	Hep4	Lncpint
8.74735e-61	1.87298	0.479	0.022	2.03665e-56	Hep4	Mir142hg
1.63317e-60	1.44019	0.616	0.045	3.8025e-56	Hep4	Pias1
1.82727e-60	0.967196	0.411	0.012	4.25443e-56	Hep4	Kdm4c
3.11748e-60	0.771053	0.384	0.009	7.25844e-56	Hep4	Tnfsf10
4.13603e-60	1.37259	0.397	0.011	9.62991e-56	Hep4	Lrrk2
5.25214e-60	1.70462	0.562	0.037	1.22286e-55	Hep4	Add3
6.17516e-60	1.2611	0.63	0.048	1.43776e-55	Hep4	Fnbp1
6.35125e-60	1.43978	0.616	0.046	1.47876e-55	Hep4	Tbc1d5
6.66985e-60	1.93624	0.767	0.084	1.55294e-55	Hep4	Lyn
7.70995e-60	2.09911	0.575	0.039	1.79511e-55	Hep4	Arl15
8.33409e-60	1.28614	0.644	0.051	1.94043e-55	Hep4	Susd6
1.04197e-59	1.09235	0.493	0.024	2.42601e-55	Hep4	Zdhhc20
1.19741e-59	1.58001	0.63	0.049	2.78794e-55	Hep4	Mylip
1.21147e-59	1.18825	0.671	0.055	2.82067e-55	Hep4	Arhgdib
1.25338e-59	1.6219	0.685	0.061	2.91823e-55	Hep4	Asap1
2.21672e-59	1.39565	0.534	0.033	5.16118e-55	Hep4	Tgfb1
3.50259e-59	1.37929	0.479	0.023	8.15508e-55	Hep4	Stim1
3.60069e-59	1.08455	0.479	0.022	8.38348e-55	Hep4	Ccnd2
5.62151e-59	0.977483	0.411	0.013	1.30886e-54	Hep4	Rnf144a
6.1889e-59	1.1145	0.507	0.026	1.44096e-54	Hep4	Ifi203
6.72674e-59	1.00766	0.384	0.01	1.56619e-54	Hep4	Ccdc88c
1.34535e-58	1.72354	0.918	0.134	3.13237e-54	Hep4	Ppp3ca
2.10809e-58	1.31984	0.452	0.018	4.90827e-54	Hep4	Malt1
2.17086e-58	1.48236	0.589	0.041	5.05442e-54	Hep4	Fryl
2.23408e-58	1.0282	0.411	0.013	5.20161e-54	Hep4	Far1
2.5501e-58	1.49611	0.671	0.061	5.93739e-54	Hep4	Bcas3
2.62208e-58	1.71699	0.781	0.087	6.10499e-54	Hep4	Srgn
2.70081e-58	0.929333	0.342	0.005	6.28831e-54	Hep4	Pced1b
2.73847e-58	1.84335	0.534	0.033	6.37598e-54	Hep4	Calcrl
3.65726e-58	1.65982	0.644	0.055	8.51521e-54	Hep4	Fam172a
3.88497e-58	1.74502	0.575	0.04	9.04538e-54	Hep4	St6galnac3
5.55671e-58	1.76416	0.753	0.085	1.29377e-53	Hep4	Fbxl17
6.80404e-58	1.55469	0.521	0.03	1.58418e-53	Hep4	Maml3
1.13278e-57	1.02055	0.397	0.012	2.63746e-53	Hep4	Gm15675
1.38589e-57	1.22832	0.507	0.028	3.22677e-53	Hep4	Tgfbr2
1.38861e-57	0.88281	0.507	0.027	3.23311e-53	Hep4	Adam10
1.63696e-57	1.08263	0.356	0.008	3.81133e-53	Hep4	Ubash3b
2.81973e-57	1.49238	0.767	0.082	6.56518e-53	Hep4	Klf2
3.57961e-57	1.14743	0.507	0.028	8.33441e-53	Hep4	4931406P16Rik
4.11499e-57	1.12337	0.466	0.022	9.58094e-53	Hep4	Mlxip
7.94117e-57	1.37418	0.562	0.038	1.84894e-52	Hep4	Fam117b
1.14568e-56	1.32931	0.726	0.076	2.6675e-52	Hep4	Jmjd1c
1.52912e-56	2.37179	0.918	0.163	3.56025e-52	Hep4	Serinc3
1.73035e-56	1.23585	0.671	0.06	4.02878e-52	Hep4	Mycbp2
2.10925e-56	0.791761	0.342	0.007	4.91097e-52	Hep4	Gimap8
2.15107e-56	1.55092	0.699	0.07	5.00834e-52	Hep4	Slc38a2
2.36593e-56	1.5175	0.74	0.08	5.5086e-52	Hep4	Stag1
2.44082e-56	1.54712	0.685	0.065	5.68296e-52	Hep4	Nfkb1
4.30688e-56	1.32941	0.808	0.097	1.00277e-51	Hep4	Birc6
4.75176e-56	1.11057	0.493	0.027	1.10635e-51	Hep4	Cdkal1
5.24653e-56	1.46559	0.63	0.053	1.22155e-51	Hep4	Cblb
5.84736e-56	1.05144	0.37	0.01	1.36144e-51	Hep4	Stard8
7.77445e-56	1.28435	0.425	0.017	1.81012e-51	Hep4	Gmds
7.81421e-56	1.2336	0.658	0.059	1.81938e-51	Hep4	Rapgef6
1.01171e-55	1.23573	0.356	0.009	2.35556e-51	Hep4	Gm8369
1.06627e-55	1.42249	0.63	0.053	2.4826e-51	Hep4	Rapgef2
1.186e-55	1.39893	0.726	0.076	2.76137e-51	Hep4	Myh9
1.27624e-55	1.4326	0.452	0.021	2.97148e-51	Hep4	Plcb4
1.78269e-55	1.2386	0.479	0.025	4.15065e-51	Hep4	Tbc1d1
1.8061e-55	2.39369	0.397	0.014	4.20513e-51	Hep4	Aff3
2.70508e-55	1.89915	0.699	0.073	6.29824e-51	Hep4	Fbxo11
3.04697e-55	1.61797	0.356	0.009	7.09425e-51	Hep4	Xylt1
4.24826e-55	1.41059	0.384	0.012	9.89121e-51	Hep4	Pcdh17
4.86649e-55	1.5564	0.507	0.03	1.13306e-50	Hep4	Trps1
8.67773e-55	1.19168	0.575	0.042	2.02044e-50	Hep4	Iqgap1
9.67357e-55	1.08668	0.466	0.024	2.2523e-50	Hep4	Wipf1
1.1686e-54	1.51728	0.63	0.057	2.72086e-50	Hep4	Rere
1.23241e-54	1.01765	0.507	0.03	2.86941e-50	Hep4	Ogt
1.47981e-54	1.58195	0.479	0.027	3.44543e-50	Hep4	Vav3
1.96529e-54	1.63552	0.452	0.023	4.57578e-50	Hep4	Atrnl1
2.2512e-54	0.75459	0.342	0.008	5.24146e-50	Hep4	Abcc4
2.52996e-54	1.28059	0.63	0.055	5.8905e-50	Hep4	Smchd1
4.19191e-54	1.64791	0.658	0.065	9.76003e-50	Hep4	Dleu2
6.14497e-54	0.986485	0.425	0.018	1.43073e-49	Hep4	Ralgapa1
7.17637e-54	1.1561	0.562	0.041	1.67087e-49	Hep4	Kmt2a
8.79856e-54	2.02544	0.356	0.01	2.04857e-49	Hep4	Ntn4
1.54417e-53	1.19007	0.452	0.023	3.59529e-49	Hep4	Irf8
1.90659e-53	0.920646	0.329	0.007	4.43911e-49	Hep4	Plxna4
2.22855e-53	1.11211	0.452	0.023	5.18872e-49	Hep4	Tmem164
2.43498e-53	0.980588	0.493	0.029	5.66937e-49	Hep4	Cbl
2.69286e-53	0.737113	0.384	0.013	6.26978e-49	Hep4	Atp9b
2.86013e-53	1.50033	0.712	0.077	6.65923e-49	Hep4	Baz2b
3.11664e-53	1.30158	0.63	0.058	7.25648e-49	Hep4	Arhgap26
3.45096e-53	1.23487	0.589	0.048	8.03486e-49	Hep4	4932438A13Rik
4.39447e-53	1.11108	0.315	0.005	1.02317e-48	Hep4	Kitl
5.78735e-53	1.18381	0.603	0.052	1.34747e-48	Hep4	Mtmr3
7.22987e-53	1.1414	0.562	0.042	1.68333e-48	Hep4	Atp1b3
9.68208e-53	1.58768	0.438	0.022	2.25428e-48	Hep4	Pde7a
1.05881e-52	1.19021	0.644	0.061	2.46522e-48	Hep4	Tmod3
1.07783e-52	0.979984	0.521	0.035	2.50951e-48	Hep4	Smad7
1.2119e-52	0.863578	0.521	0.035	2.82166e-48	Hep4	Kat6a
1.73618e-52	1.20788	0.534	0.039	4.04235e-48	Hep4	Mbd5
1.82989e-52	1.0514	0.466	0.026	4.26054e-48	Hep4	Zdhhc18
2.13525e-52	0.936907	0.37	0.012	4.9715e-48	Hep4	Dgkh
4.00166e-52	1.17401	0.329	0.008	9.31706e-48	Hep4	Plekhm3
5.03613e-52	1.45283	0.562	0.046	1.17256e-47	Hep4	Ncoa3
5.67521e-52	0.751437	0.425	0.02	1.32136e-47	Hep4	Lrch3
6.11581e-52	1.97045	0.466	0.027	1.42394e-47	Hep4	Adgrl4
6.436e-52	1.26951	0.425	0.021	1.49849e-47	Hep4	Pde4d
6.78016e-52	2.11227	0.438	0.023	1.57862e-47	Hep4	Ripor2
1.09022e-51	1.08514	0.384	0.014	2.53835e-47	Hep4	Ttc28
1.11644e-51	0.987463	0.548	0.041	2.5994e-47	Hep4	Chd7
1.16595e-51	0.970323	0.466	0.027	2.71467e-47	Hep4	Glg1
1.24567e-51	1.33107	0.562	0.045	2.9003e-47	Hep4	Nfat5
1.2748e-51	1.25004	0.507	0.034	2.96812e-47	Hep4	Ambra1
1.49288e-51	1.1768	0.548	0.042	3.47588e-47	Hep4	Dennd1a
2.44956e-51	1.32404	0.74	0.089	5.70332e-47	Hep4	Ppp1r12a
3.26587e-51	1.43353	0.315	0.007	7.60394e-47	Hep4	Pax5
4.14605e-51	1.82997	0.425	0.022	9.65324e-47	Hep4	Prex2
4.23768e-51	1.35299	0.384	0.015	9.86659e-47	Hep4	Slc38a1
4.85752e-51	0.852143	0.397	0.016	1.13098e-46	Hep4	Sik2
4.89995e-51	2.48008	0.548	0.048	1.14085e-46	Hep4	Dock2
5.907e-51	0.831294	0.315	0.007	1.37533e-46	Hep4	Slc9a1
6.8039e-51	1.73209	0.479	0.032	1.58415e-46	Hep4	Plcl2
8.45805e-51	1.58594	0.397	0.017	1.96929e-46	Hep4	Dipk1a
9.21577e-51	1.3717	0.589	0.052	2.14571e-46	Hep4	Btg2
1.03277e-50	1.21967	0.452	0.025	2.40461e-46	Hep4	Trim30a
1.20433e-50	1.14063	0.589	0.052	2.80403e-46	Hep4	Cux1
1.26061e-50	1.63693	0.671	0.075	2.93507e-46	Hep4	Rabgap1l
1.40474e-50	1.03348	0.562	0.046	3.27067e-46	Hep4	Vps13b
1.549e-50	0.848839	0.425	0.021	3.60653e-46	Hep4	Nrf1
1.55556e-50	0.976698	0.507	0.035	3.62182e-46	Hep4	Zfp292
2.26444e-50	0.942085	0.356	0.012	5.27229e-46	Hep4	Arap3
2.36316e-50	1.61794	0.466	0.028	5.50214e-46	Hep4	Crim1
2.93883e-50	1.35846	0.726	0.089	6.84249e-46	Hep4	Tut4
2.94786e-50	0.812765	0.301	0.005	6.8635e-46	Hep4	Klhl6
3.04104e-50	0.815124	0.534	0.04	7.08044e-46	Hep4	Helz
3.07367e-50	1.97634	0.493	0.035	7.15643e-46	Hep4	Runx1
3.19351e-50	1.11336	0.562	0.046	7.43545e-46	Hep4	Apc
3.29746e-50	1.06948	0.329	0.009	7.67748e-46	Hep4	Hdac8
3.47078e-50	1.52798	0.63	0.064	8.08103e-46	Hep4	Aff1
3.74491e-50	0.708739	0.356	0.012	8.71928e-46	Hep4	Lbr
4.13602e-50	1.3669	0.438	0.024	9.62989e-46	Hep4	Elk3
4.546e-50	1.25274	0.521	0.039	1.05845e-45	Hep4	Utrn
6.55708e-50	1.34852	0.658	0.072	1.52669e-45	Hep4	Wasf2
7.50546e-50	2.98065	0.589	0.061	1.7475e-45	Hep4	Bach2
9.72026e-50	0.87314	0.521	0.038	2.26317e-45	Hep4	Med13l
1.17982e-49	1.21741	0.425	0.023	2.74697e-45	Hep4	Agpat5
1.44671e-49	0.69179	0.288	0.004	3.36837e-45	Hep4	Me2
2.13907e-49	1.59004	0.808	0.118	4.98041e-45	Hep4	Ankrd11
4.29825e-49	0.869795	0.493	0.034	1.00076e-44	Hep4	Cep350
4.39392e-49	2.21549	0.548	0.048	1.02304e-44	Hep4	Rel
5.19426e-49	1.18048	0.534	0.042	1.20938e-44	Hep4	Adgre5
5.60019e-49	1.51017	0.603	0.059	1.30389e-44	Hep4	Jarid2
5.97609e-49	1.97303	0.671	0.078	1.39141e-44	Hep4	Tmsb10
6.06492e-49	1.32413	0.562	0.05	1.41209e-44	Hep4	Atf7ip
6.23327e-49	0.931833	0.493	0.035	1.45129e-44	Hep4	Prpf38b
6.81644e-49	0.722351	0.342	0.011	1.58707e-44	Hep4	Stk10
7.56222e-49	1.01679	0.452	0.027	1.76071e-44	Hep4	Rb1
8.18904e-49	0.899098	0.315	0.008	1.90666e-44	Hep4	Hvcn1
9.36873e-49	1.29108	0.671	0.077	2.18132e-44	Hep4	Clk1
9.44356e-49	1.34737	0.63	0.064	2.19874e-44	Hep4	Dmxl1
9.50839e-49	1.08265	0.342	0.011	2.21384e-44	Hep4	Ica1
1.09034e-48	0.902188	0.342	0.011	2.53865e-44	Hep4	Exoc3l2
1.49231e-48	1.48991	0.452	0.028	3.47456e-44	Hep4	Mertk
1.57132e-48	1.34743	0.575	0.052	3.6585e-44	Hep4	Numb
1.61662e-48	1.08919	0.397	0.018	3.76399e-44	Hep4	Neurl3
3.74229e-48	1.72163	0.425	0.024	8.71318e-44	Hep4	Elmo1
4.13658e-48	1.05059	0.562	0.05	9.63119e-44	Hep4	Lnpep
4.54595e-48	0.724636	0.356	0.013	1.05843e-43	Hep4	Mast4
6.5998e-48	0.943166	0.452	0.028	1.53663e-43	Hep4	Lrrc8d
7.48144e-48	1.14636	0.288	0.005	1.7419e-43	Hep4	Shank3
7.4899e-48	1.50742	0.438	0.026	1.74387e-43	Hep4	Arhgap31
1.06922e-47	0.886501	0.534	0.043	2.48946e-43	Hep4	H2-Q7
1.09222e-47	0.93766	0.521	0.041	2.54301e-43	Hep4	Mapre2
1.09753e-47	0.808093	0.37	0.015	2.55538e-43	Hep4	Dock9
1.14388e-47	1.46587	0.534	0.046	2.6633e-43	Hep4	Dgkd
1.75484e-47	2.11226	0.589	0.062	4.0858e-43	Hep4	Ralgapa2
1.93182e-47	0.883316	0.342	0.012	4.49786e-43	Hep4	Sp140
1.94916e-47	0.865248	0.384	0.017	4.53824e-43	Hep4	AU020206
2.00407e-47	1.04198	0.397	0.02	4.66608e-43	Hep4	Tanc1
2.01539e-47	0.862572	0.315	0.009	4.69243e-43	Hep4	Rnf145
2.49923e-47	0.751775	0.411	0.022	5.81897e-43	Hep4	Zzef1
3.77403e-47	1.46769	0.658	0.077	8.78707e-43	Hep4	Uvrag
3.8592e-47	2.64945	0.411	0.024	8.98537e-43	Hep4	Fbxl7
4.02445e-47	0.814332	0.356	0.014	9.37013e-43	Hep4	Relb
4.56017e-47	0.768953	0.315	0.009	1.06174e-42	Hep4	Bicra
4.72598e-47	0.723837	0.425	0.024	1.10035e-42	Hep4	Map3k3
5.85079e-47	1.09589	0.479	0.035	1.36224e-42	Hep4	Map3k1
6.12094e-47	1.00066	0.356	0.014	1.42514e-42	Hep4	Nxn
6.51556e-47	1.10113	0.548	0.049	1.51702e-42	Hep4	Clic1
6.55672e-47	1.22474	0.562	0.052	1.5266e-42	Hep4	Itpr2
6.60477e-47	1.24443	0.507	0.04	1.53779e-42	Hep4	Srgap2
1.02739e-46	0.900343	0.37	0.016	2.39206e-42	Hep4	Plekha2
1.10071e-46	1.00806	0.507	0.04	2.56278e-42	Hep4	Gmfg
1.10229e-46	1.07672	0.438	0.027	2.56646e-42	Hep4	Cd53
1.34936e-46	0.947047	0.26	0.003	3.14171e-42	Hep4	Csgalnact1
1.35986e-46	1.13163	0.37	0.016	3.16616e-42	Hep4	Atp2b4
1.5951e-46	1.14953	0.562	0.053	3.71387e-42	Hep4	Tra2a
1.83098e-46	1.41313	0.37	0.016	4.26308e-42	Hep4	Ikzf3
2.35957e-46	0.815375	0.384	0.018	5.4938e-42	Hep4	Pcnx
2.93034e-46	1.00172	0.301	0.008	6.82272e-42	Hep4	Scml4
2.94843e-46	1.67073	0.658	0.078	6.86483e-42	Hep4	Peak1
3.05722e-46	1.21692	0.507	0.041	7.11811e-42	Hep4	Inpp5a
3.77651e-46	1.1633	0.548	0.05	8.79284e-42	Hep4	Itsn2
4.20413e-46	1.0575	0.329	0.011	9.78848e-42	Hep4	Lama4
4.32213e-46	1.77413	0.466	0.034	1.00632e-41	Hep4	Inpp4b
4.37689e-46	0.821132	0.397	0.021	1.01907e-41	Hep4	Zfp280d
4.65877e-46	1.92348	0.671	0.087	1.0847e-41	Hep4	Tcf4
4.67243e-46	0.714041	0.397	0.021	1.08788e-41	Hep4	Pkm
5.31611e-46	1.24213	0.63	0.071	1.23775e-41	Hep4	Arid1b
5.39775e-46	0.809563	0.288	0.007	1.25676e-41	Hep4	Plcg2
6.90319e-46	1.13164	0.562	0.053	1.60727e-41	Hep4	Eif4g3
7.06902e-46	1.58212	0.781	0.121	1.64588e-41	Hep4	Fus
7.15091e-46	2.43941	0.575	0.062	1.66495e-41	Hep4	Stk17b
8.52813e-46	1.19573	0.575	0.057	1.98561e-41	Hep4	Itpr1
8.85336e-46	1.2362	0.589	0.06	2.06133e-41	Hep4	Sptan1
9.32929e-46	1.09908	0.315	0.01	2.17214e-41	Hep4	Ptprcap
1.09276e-45	0.842048	0.315	0.01	2.54427e-41	Hep4	Arhgap30
1.23727e-45	0.785562	0.384	0.02	2.88074e-41	Hep4	Tmem131
1.27182e-45	1.20207	0.589	0.062	2.96119e-41	Hep4	Tcf20
1.33064e-45	1.06863	0.288	0.007	3.09814e-41	Hep4	Slc9a7
1.39843e-45	1.60642	0.397	0.022	3.25597e-41	Hep4	Hecw2
1.43348e-45	1.17065	0.712	0.09	3.33757e-41	Hep4	Med13
2.01286e-45	1.07643	0.63	0.073	4.68654e-41	Hep4	Cnot4
2.25748e-45	0.866329	0.452	0.03	5.25609e-41	Hep4	Snx8
2.68459e-45	1.27156	0.753	0.107	6.25052e-41	Hep4	Mef2a
3.54367e-45	1.91896	0.548	0.054	8.25073e-41	Hep4	Tmcc3
4.37603e-45	3.70207	0.973	0.486	1.01887e-40	Hep4	Malat1
5.03226e-45	1.38651	0.836	0.135	1.17166e-40	Hep4	Nipbl
5.29552e-45	1.00428	0.466	0.034	1.23296e-40	Hep4	Uty
7.1207e-45	1.96931	0.616	0.072	1.65791e-40	Hep4	Sptbn1
8.06367e-45	1.3002	0.603	0.067	1.87746e-40	Hep4	Kmt2c
8.19561e-45	1.40149	0.767	0.116	1.90818e-40	Hep4	Mbnl2
9.26213e-45	0.726934	0.411	0.024	2.1565e-40	Hep4	Ktn1
9.32497e-45	0.848158	0.342	0.014	2.17113e-40	Hep4	Tspan14
9.79939e-45	0.652768	0.274	0.005	2.28159e-40	Hep4	Fat4
9.87077e-45	0.98833	0.452	0.032	2.29821e-40	Hep4	5031425E22Rik
1.0119e-44	0.896653	0.507	0.042	2.356e-40	Hep4	Lats2
1.03281e-44	1.75751	0.425	0.027	2.40469e-40	Hep4	Pard3b
1.33495e-44	1.31671	0.26	0.004	3.10818e-40	Hep4	Stap1
1.5272e-44	1.04659	0.329	0.012	3.55577e-40	Hep4	Igf1r
1.62774e-44	0.738771	0.342	0.014	3.78986e-40	Hep4	Lbh
1.65054e-44	1.79286	0.397	0.023	3.84296e-40	Hep4	Plekhg1
1.71592e-44	1.08892	0.301	0.009	3.99518e-40	Hep4	Ppfia2
2.30223e-44	0.775863	0.329	0.012	5.36028e-40	Hep4	H2-Q6
2.55285e-44	0.895223	0.411	0.025	5.9438e-40	Hep4	Rab8b
2.97208e-44	0.515094	0.26	0.004	6.9199e-40	Hep4	2610037D02Rik
3.03311e-44	0.92387	0.603	0.065	7.06199e-40	Hep4	Smg6
3.18266e-44	0.881294	0.26	0.004	7.41018e-40	Hep4	Kcnq1ot1
3.69428e-44	1.24437	0.315	0.011	8.60139e-40	Hep4	Auts2
4.07543e-44	1.47723	0.493	0.042	9.48882e-40	Hep4	Klf7
4.19842e-44	0.864101	0.247	0.003	9.77518e-40	Hep4	Rnf157
4.21161e-44	2.12059	0.342	0.015	9.8059e-40	Hep4	Cd79a
4.59165e-44	1.57841	0.534	0.051	1.06907e-39	Hep4	Slc9a9
4.84509e-44	1.02534	0.644	0.077	1.12808e-39	Hep4	Ankhd1
5.68289e-44	1.14758	0.342	0.015	1.32315e-39	Hep4	Cd37
6.32224e-44	0.868344	0.534	0.049	1.47201e-39	Hep4	Ccnl1
6.87733e-44	0.810432	0.397	0.023	1.60125e-39	Hep4	Mgat5
6.96218e-44	0.966531	0.479	0.038	1.621e-39	Hep4	Epc1
8.24315e-44	1.16336	0.288	0.008	1.91925e-39	Hep4	Hmcn1
8.36101e-44	1.10312	0.356	0.016	1.94669e-39	Hep4	P2ry10
8.88826e-44	0.856561	0.315	0.011	2.06945e-39	Hep4	Scfd2
1.01392e-43	1.32678	0.493	0.042	2.3607e-39	Hep4	Fam49b
1.25627e-43	0.774083	0.438	0.032	2.92497e-39	Hep4	Mark2
1.55475e-43	1.11907	0.466	0.037	3.61992e-39	Hep4	Insr
1.5724e-43	0.888562	0.315	0.011	3.66103e-39	Hep4	Fam219a
1.68826e-43	1.7495	0.411	0.027	3.93077e-39	Hep4	Cytip
1.96777e-43	1.35855	0.644	0.08	4.58156e-39	Hep4	Gnaq
1.97507e-43	0.851301	0.301	0.01	4.59856e-39	Hep4	Slc44a2
1.97639e-43	0.880688	0.342	0.015	4.60162e-39	Hep4	Hip1
2.01443e-43	1.48863	0.521	0.049	4.69019e-39	Hep4	Birc3
2.19321e-43	1.4088	0.397	0.024	5.10644e-39	Hep4	Tek
2.29422e-43	0.829689	0.425	0.028	5.34163e-39	Hep4	Pi4ka
2.56915e-43	1.34526	0.342	0.015	5.98175e-39	Hep4	Arhgap23
2.8507e-43	1.16488	0.384	0.022	6.63728e-39	Hep4	Cd300lg
3.61174e-43	2.00803	0.425	0.03	8.4092e-39	Hep4	Flt1
3.63774e-43	1.32736	0.274	0.007	8.46976e-39	Hep4	Ms4a1
3.74379e-43	1.03847	0.425	0.029	8.71666e-39	Hep4	Anapc15
3.91034e-43	1.35084	0.384	0.022	9.10444e-39	Hep4	Mir99ahg
5.13493e-43	0.753713	0.301	0.01	1.19557e-38	Hep4	Sox18
5.53422e-43	0.813515	0.342	0.015	1.28853e-38	Hep4	Rasa2
5.99911e-43	0.77253	0.301	0.01	1.39677e-38	Hep4	Il2rg
6.37514e-43	1.0564	0.438	0.032	1.48432e-38	Hep4	Anks1
6.49156e-43	0.904788	0.356	0.017	1.51143e-38	Hep4	Tpp1
7.13412e-43	1.26928	0.438	0.032	1.66104e-38	Hep4	Hspg2
7.25684e-43	1.25988	0.479	0.04	1.68961e-38	Hep4	St6gal1
8.27092e-43	0.706635	0.425	0.029	1.92572e-38	Hep4	Slc3a2
8.48981e-43	0.709184	0.356	0.017	1.97668e-38	Hep4	H2-Q4
9.42749e-43	1.55075	0.315	0.012	2.195e-38	Hep4	Ighd
9.43134e-43	0.890524	0.274	0.007	2.1959e-38	Hep4	H2-DMb2
9.44807e-43	0.940178	0.438	0.032	2.19979e-38	Hep4	Stim2
1.10886e-42	0.680993	0.342	0.015	2.58175e-38	Hep4	Suco
1.33705e-42	1.16532	0.397	0.025	3.11305e-38	Hep4	Gtdc1
1.44341e-42	0.795374	0.534	0.052	3.3607e-38	Hep4	Mef2d
1.52721e-42	2.09622	0.479	0.042	3.55581e-38	Hep4	Cemip2
1.83566e-42	0.679227	0.315	0.012	4.27397e-38	Hep4	Abcg1
1.93562e-42	1.08182	0.466	0.038	4.5067e-38	Hep4	Tagln2
2.14554e-42	1.12634	0.562	0.059	4.99547e-38	Hep4	Ncoa1
2.3126e-42	0.682577	0.26	0.005	5.38443e-38	Hep4	Cd2
2.49177e-42	1.1077	0.356	0.018	5.80158e-38	Hep4	Slc43a2
2.6554e-42	0.813644	0.315	0.012	6.18258e-38	Hep4	Armh3
3.0055e-42	1.05958	0.26	0.005	6.99772e-38	Hep4	Tmem163
3.0055e-42	0.648795	0.26	0.005	6.99772e-38	Hep4	Tspan13
3.06193e-42	3.59396	0.384	0.025	7.1291e-38	Hep4	Ebf1
3.25224e-42	1.05037	0.315	0.012	7.5722e-38	Hep4	Fam171a1
3.90459e-42	0.714777	0.26	0.005	9.09107e-38	Hep4	Pear1
3.99062e-42	1.12738	0.26	0.005	9.29136e-38	Hep4	Fcmr
4.07776e-42	0.837342	0.288	0.009	9.49424e-38	Hep4	Dapp1
4.18944e-42	1.04231	0.342	0.016	9.75427e-38	Hep4	Plxna2
4.33562e-42	0.789796	0.384	0.023	1.00946e-37	Hep4	Pspc1
4.67343e-42	0.950299	0.37	0.021	1.08811e-37	Hep4	Mrtfa
4.96577e-42	0.780352	0.315	0.012	1.15618e-37	Hep4	AW554918
4.99273e-42	0.870653	0.329	0.014	1.16246e-37	Hep4	Plekho2
5.83484e-42	1.39376	0.575	0.064	1.35853e-37	Hep4	Zeb2
6.3207e-42	0.789499	0.37	0.021	1.47165e-37	Hep4	Swap70
6.38265e-42	1.0077	0.781	0.12	1.48607e-37	Hep4	Prrc2c
6.60665e-42	1.02682	0.411	0.027	1.53823e-37	Hep4	Tmem131l
6.73773e-42	0.814458	0.329	0.014	1.56874e-37	Hep4	Tgfbr3
6.74671e-42	1.56024	0.384	0.024	1.57084e-37	Hep4	Gab2
8.1721e-42	2.04765	0.438	0.035	1.90271e-37	Hep4	Sema6a
9.75057e-42	1.07802	0.329	0.014	2.27023e-37	Hep4	Nav1
9.87364e-42	1.05692	0.562	0.061	2.29888e-37	Hep4	Rbm6
9.97914e-42	0.86988	0.479	0.041	2.32344e-37	Hep4	Ppp1r10
1.06851e-41	0.986125	0.466	0.038	2.4878e-37	Hep4	Acer3
1.39276e-41	1.06205	0.589	0.07	3.24276e-37	Hep4	Nptn
1.43499e-41	0.818705	0.329	0.014	3.34109e-37	Hep4	Csnk1g1
1.49638e-41	0.964101	0.384	0.023	3.48403e-37	Hep4	Ptpn18
1.65365e-41	0.691737	0.342	0.016	3.8502e-37	Hep4	Thada
1.68005e-41	0.745677	0.301	0.011	3.91166e-37	Hep4	Chsy1
1.76486e-41	1.20232	0.397	0.025	4.10912e-37	Hep4	Bcl2
1.83895e-41	3.18684	0.575	0.077	4.28162e-37	Hep4	Arhgap15
2.18485e-41	1.17011	0.521	0.051	5.08698e-37	Hep4	Kdm6b
3.03655e-41	1.17446	0.384	0.024	7.06999e-37	Hep4	Esam
3.0838e-41	0.825698	0.233	0.003	7.18e-37	Hep4	H2-Oa
3.30752e-41	0.545876	0.274	0.008	7.70089e-37	Hep4	Vsir
3.36742e-41	0.600342	0.384	0.023	7.84036e-37	Hep4	Chd6
3.61772e-41	1.00647	0.644	0.08	8.42314e-37	Hep4	Hnrnph1
3.79329e-41	1.12857	0.425	0.032	8.83192e-37	Hep4	Elmsan1
3.90804e-41	0.835204	0.301	0.011	9.09909e-37	Hep4	Akap12
3.95438e-41	1.0222	0.479	0.042	9.20699e-37	Hep4	Arhgap17
4.10778e-41	0.945637	0.548	0.058	9.56415e-37	Hep4	Acap2
4.32261e-41	0.845285	0.493	0.045	1.00643e-36	Hep4	Creb1
4.33264e-41	0.962572	0.63	0.079	1.00877e-36	Hep4	Tnks2
4.49854e-41	1.86911	0.384	0.024	1.0474e-36	Hep4	Ldb2
4.6882e-41	0.769098	0.425	0.03	1.09155e-36	Hep4	Scaf8
5.55985e-41	0.925731	0.315	0.013	1.2945e-36	Hep4	Nbea
5.57932e-41	1.35866	0.342	0.017	1.29903e-36	Hep4	Ltbp4
6.08375e-41	1.12966	0.575	0.066	1.41648e-36	Hep4	Aplp2
6.16068e-41	1.05413	0.493	0.046	1.43439e-36	Hep4	Lmbrd1
6.20754e-41	0.685462	0.274	0.008	1.4453e-36	Hep4	Tshz3
6.55596e-41	1.60512	0.425	0.033	1.52643e-36	Hep4	Itga9
7.44942e-41	0.560786	0.274	0.008	1.73445e-36	Hep4	Gimap5
8.20482e-41	1.14936	0.603	0.075	1.91033e-36	Hep4	Arid4b
8.35631e-41	1.07839	0.219	0.002	1.9456e-36	Hep4	Pou2af1
8.41022e-41	0.867874	0.452	0.037	1.95815e-36	Hep4	S1pr1
8.4642e-41	0.86787	0.425	0.032	1.97072e-36	Hep4	Ubac2
8.87027e-41	1.18168	0.342	0.017	2.06526e-36	Hep4	Rasa3
9.0146e-41	0.810789	0.452	0.036	2.09887e-36	Hep4	Esyt2
1.0304e-40	0.692409	0.329	0.015	2.39909e-36	Hep4	Sipa1
1.17269e-40	1.20897	0.356	0.02	2.73037e-36	Hep4	Cxcr4
1.19811e-40	1.93762	0.384	0.025	2.78957e-36	Hep4	Stox2
1.20216e-40	0.711033	0.329	0.015	2.79899e-36	Hep4	Gimap1
1.24103e-40	1.06687	0.37	0.022	2.88949e-36	Hep4	Hivep3
1.26436e-40	0.96683	0.466	0.04	2.9438e-36	Hep4	Btaf1
1.28644e-40	0.853945	0.315	0.013	2.99523e-36	Hep4	Dpy19l4
1.28644e-40	0.557454	0.315	0.013	2.99523e-36	Hep4	Cnn2
1.35002e-40	1.1817	0.575	0.066	3.14326e-36	Hep4	Nfatc3
1.35654e-40	0.959815	0.589	0.071	3.15844e-36	Hep4	Rap1gds1
1.36793e-40	0.448165	0.219	0.002	3.18494e-36	Hep4	Eml1
1.42157e-40	1.31432	0.74	0.115	3.30983e-36	Hep4	Atrx
1.43664e-40	0.841217	0.575	0.064	3.34493e-36	Hep4	Kdm5a
1.56401e-40	0.579879	0.205	0.001	3.64149e-36	Hep4	Armcx1
1.64836e-40	1.0539	0.411	0.029	3.83787e-36	Hep4	Ago3
1.67863e-40	1.15293	0.288	0.01	3.90834e-36	Hep4	Blnk
1.68001e-40	0.810951	0.315	0.013	3.91157e-36	Hep4	Prkca
1.78246e-40	1.36541	0.521	0.053	4.15009e-36	Hep4	Cd38
1.79512e-40	1.05842	0.438	0.036	4.17958e-36	Hep4	Samhd1
2.10996e-40	0.881185	0.397	0.026	4.91262e-36	Hep4	Zfp407
2.12393e-40	1.02811	0.411	0.029	4.94515e-36	Hep4	Flnb
2.48333e-40	1.0036	0.26	0.007	5.78195e-36	Hep4	Nid1
2.60555e-40	0.917316	0.479	0.043	6.06649e-36	Hep4	B4galt1
2.8309e-40	1.27519	0.521	0.053	6.59118e-36	Hep4	Itgb1
2.86067e-40	0.744307	0.356	0.02	6.6605e-36	Hep4	Kat6b
2.87291e-40	1.38425	0.301	0.012	6.68899e-36	Hep4	Ccr7
3.21604e-40	0.751356	0.288	0.01	7.48791e-36	Hep4	Col4a2
3.35901e-40	1.43235	0.452	0.037	7.82078e-36	Hep4	Gm26917
3.46768e-40	1.22405	0.26	0.007	8.0738e-36	Hep4	Txndc16
3.55481e-40	1.79544	0.411	0.03	8.27666e-36	Hep4	Stat4
3.71517e-40	2.14732	0.726	0.132	8.65003e-36	Hep4	Pitpnc1
4.34041e-40	1.80209	0.507	0.053	1.01058e-35	Hep4	Dpp4
4.34238e-40	0.8086	0.438	0.035	1.01104e-35	Hep4	Hmg20a
4.4037e-40	1.0543	0.534	0.055	1.02531e-35	Hep4	Cyba
4.88348e-40	1.57721	0.397	0.028	1.13702e-35	Hep4	Syk
4.99475e-40	1.11605	0.562	0.063	1.16293e-35	Hep4	Eml4
5.76525e-40	1.07608	0.507	0.051	1.34232e-35	Hep4	Dock8
6.44579e-40	2.00528	0.548	0.064	1.50077e-35	Hep4	Il6st
7.98179e-40	1.10162	0.315	0.014	1.8584e-35	Hep4	Wdfy4
1.0954e-39	0.861576	0.274	0.009	2.55043e-35	Hep4	Dcbld1
1.24732e-39	1.30447	0.397	0.028	2.90412e-35	Hep4	Plxnd1
1.25246e-39	0.825247	0.466	0.041	2.9161e-35	Hep4	Rnf216
1.33782e-39	2.12996	0.384	0.026	3.11484e-35	Hep4	Prkg1
1.44028e-39	0.967103	0.315	0.014	3.3534e-35	Hep4	Fgd5
1.54015e-39	0.640287	0.247	0.005	3.58594e-35	Hep4	E130307A14Rik
1.57636e-39	0.765443	0.452	0.038	3.67024e-35	Hep4	Aak1
1.64772e-39	0.916127	0.356	0.021	3.8364e-35	Hep4	Chst15
1.83549e-39	0.845239	0.315	0.014	4.27357e-35	Hep4	Nrros
2.33311e-39	1.50496	0.575	0.072	5.43218e-35	Hep4	Ccnd3
2.33488e-39	0.779449	0.425	0.033	5.4363e-35	Hep4	Sppl3
2.91912e-39	1.25667	0.438	0.037	6.79659e-35	Hep4	Rgl1
3.10466e-39	0.796653	0.479	0.045	7.22857e-35	Hep4	Sec24b
3.30286e-39	0.736988	0.315	0.014	7.69005e-35	Hep4	Lmo2
3.4022e-39	0.922378	0.274	0.009	7.92135e-35	Hep4	Robo1
3.41058e-39	3.00652	0.397	0.032	7.94085e-35	Hep4	Bank1
3.49409e-39	0.999885	0.411	0.032	8.1353e-35	Hep4	Pkn1
3.53993e-39	1.27923	0.452	0.04	8.24202e-35	Hep4	Enox2
3.91596e-39	0.866018	0.397	0.028	9.11752e-35	Hep4	Rngtt
4.11395e-39	1.03959	0.425	0.034	9.57852e-35	Hep4	Nfkbiz
4.26642e-39	1.33536	0.808	0.152	9.9335e-35	Hep4	Luc7l2
4.45572e-39	1.07001	0.425	0.034	1.03742e-34	Hep4	Nsf
5.48344e-39	0.802142	0.479	0.045	1.27671e-34	Hep4	Cotl1
6.63339e-39	0.784066	0.452	0.04	1.54445e-34	Hep4	Jpt1
6.72963e-39	0.739104	0.233	0.004	1.56686e-34	Hep4	Pcdh12
6.88153e-39	1.12273	0.233	0.004	1.60223e-34	Hep4	Gpr183
7.09012e-39	1.00823	0.26	0.008	1.65079e-34	Hep4	H2-Ob
7.16761e-39	1.15924	0.288	0.011	1.66884e-34	Hep4	Cd79b
7.90189e-39	0.769808	0.356	0.022	1.8398e-34	Hep4	Atp6v0a1
8.39608e-39	0.947934	0.493	0.049	1.95486e-34	Hep4	Baz1a
8.55999e-39	1.02346	0.534	0.059	1.99302e-34	Hep4	Tpm4
8.78024e-39	0.798052	0.288	0.011	2.0443e-34	Hep4	Arhgef15
1.03843e-38	0.808568	0.26	0.008	2.41778e-34	Hep4	Ushbp1
1.08414e-38	1.25242	0.329	0.017	2.5242e-34	Hep4	Itga4
1.09732e-38	1.24899	0.603	0.083	2.5549e-34	Hep4	Mllt10
1.13792e-38	0.871413	0.301	0.013	2.64941e-34	Hep4	Ltb
1.20604e-38	0.906023	0.37	0.024	2.80802e-34	Hep4	Zmym4
1.36983e-38	0.762873	0.384	0.026	3.18936e-34	Hep4	Kdm3a
1.61366e-38	0.672588	0.26	0.008	3.75709e-34	Hep4	Spata6
1.73457e-38	0.694208	0.288	0.011	4.03859e-34	Hep4	Srgap1
1.76663e-38	1.38542	0.397	0.029	4.11323e-34	Hep4	Prickle1
1.81944e-38	0.591394	0.26	0.008	4.23619e-34	Hep4	Mfge8
1.88556e-38	0.995492	0.315	0.015	4.39015e-34	Hep4	Plk2
2.04663e-38	0.649203	0.219	0.003	4.76518e-34	Hep4	Ifi209
2.04663e-38	0.526791	0.219	0.003	4.76518e-34	Hep4	Slc7a7
2.39464e-38	0.965426	0.397	0.029	5.57544e-34	Hep4	Ldlrad4
2.54689e-38	1.28895	0.411	0.033	5.92993e-34	Hep4	Pde2a
2.62256e-38	1.17353	0.342	0.02	6.1061e-34	Hep4	Taok2
3.07164e-38	0.688709	0.425	0.034	7.1517e-34	Hep4	Bmp2k
3.26454e-38	0.812354	0.342	0.02	7.60083e-34	Hep4	Npr1
3.29011e-38	2.54805	0.534	0.068	7.66037e-34	Hep4	Lrmda
3.31139e-38	0.63306	0.26	0.008	7.7099e-34	Hep4	Gfod1
3.49415e-38	0.580957	0.219	0.003	8.13543e-34	Hep4	Rgs7bp
3.58588e-38	0.710124	0.411	0.032	8.349e-34	Hep4	Pds5b
3.75743e-38	0.89396	0.342	0.02	8.74844e-34	Hep4	Rfx3
3.77523e-38	0.759387	0.397	0.029	8.78988e-34	Hep4	Clasp2
3.83413e-38	0.659042	0.219	0.003	8.92701e-34	Hep4	Pde1c
3.88072e-38	0.82759	0.521	0.055	9.03548e-34	Hep4	Gpatch8
3.9406e-38	1.11182	0.575	0.071	9.17491e-34	Hep4	Cdk17
4.53641e-38	1.0413	0.37	0.025	1.05621e-33	Hep4	Fam124a
4.87572e-38	0.708802	0.301	0.013	1.13521e-33	Hep4	Ssbp2
4.99719e-38	0.709053	0.562	0.066	1.1635e-33	Hep4	Gatad2b
5.13043e-38	1.78214	0.493	0.053	1.19452e-33	Hep4	Pde4b
5.21739e-38	0.796382	0.274	0.01	1.21477e-33	Hep4	Zdhhc17
5.41777e-38	0.647421	0.274	0.01	1.26142e-33	Hep4	Arrb1
5.4585e-38	1.86475	0.411	0.034	1.2709e-33	Hep4	Cyyr1
5.58824e-38	1.647	0.425	0.036	1.30111e-33	Hep4	Ptprm
8.30859e-38	0.876856	0.534	0.06	1.93449e-33	Hep4	Ubn2
8.584e-38	0.756878	0.452	0.041	1.99861e-33	Hep4	Hdac1
8.83617e-38	0.81362	0.274	0.01	2.05732e-33	Hep4	Slc4a7
8.84126e-38	0.986722	0.479	0.048	2.05851e-33	Hep4	Rasgef1b
9.00382e-38	1.21073	0.425	0.036	2.09636e-33	Hep4	Vim
9.19724e-38	1.0524	0.247	0.007	2.14139e-33	Hep4	Ophn1
1.03426e-37	1.41297	0.699	0.114	2.40808e-33	Hep4	Sik3
1.07809e-37	0.960706	0.425	0.036	2.51012e-33	Hep4	Ifngr1
1.38241e-37	0.587023	0.37	0.025	3.21866e-33	Hep4	Lrp10
1.38873e-37	2.27224	0.493	0.055	3.23339e-33	Hep4	Rasal2
1.47597e-37	0.702768	0.247	0.007	3.43649e-33	Hep4	C5ar2
1.61022e-37	0.838524	0.274	0.01	3.74908e-33	Hep4	Pbx3
1.66943e-37	0.665113	0.247	0.007	3.88694e-33	Hep4	Itga8
1.74757e-37	0.83506	0.562	0.068	4.06887e-33	Hep4	Arid1a
1.77733e-37	1.23891	0.699	0.113	4.13815e-33	Hep4	Nsd3
1.84523e-37	1.1693	0.466	0.046	4.29626e-33	Hep4	Etv6
1.87371e-37	0.871541	0.384	0.028	4.36255e-33	Hep4	Slf2
2.18104e-37	0.940136	0.301	0.014	5.07812e-33	Hep4	Meis1
2.25578e-37	0.732585	0.37	0.025	5.25214e-33	Hep4	Ubr1
2.25674e-37	0.842714	0.301	0.014	5.25437e-33	Hep4	Prcp
2.33505e-37	1.25691	0.301	0.014	5.43669e-33	Hep4	Pgap1
2.52347e-37	1.71832	0.712	0.121	5.87538e-33	Hep4	Abi1
2.54662e-37	0.854794	0.288	0.012	5.9293e-33	Hep4	Large1
2.60348e-37	1.09886	0.356	0.023	6.06169e-33	Hep4	Dse
2.64129e-37	1.09465	0.589	0.079	6.14972e-33	Hep4	Mtdh
2.75162e-37	0.563688	0.425	0.035	6.40661e-33	Hep4	Cds2
3.33934e-37	0.875318	0.301	0.014	7.77499e-33	Hep4	Nfkbid
3.35624e-37	0.752595	0.315	0.016	7.81433e-33	Hep4	P4ha1
4.10325e-37	1.31169	0.575	0.076	9.5536e-33	Hep4	Chd2
4.18867e-37	0.617566	0.288	0.012	9.75247e-33	Hep4	Csrp1
4.28867e-37	0.895443	0.315	0.016	9.98532e-33	Hep4	Lhfpl2
4.84082e-37	1.14191	0.589	0.076	1.12709e-32	Hep4	Herc1
5.56407e-37	1.14461	0.521	0.06	1.29548e-32	Hep4	Arhgef3
6.2218e-37	1.31574	0.26	0.009	1.44862e-32	Hep4	Gm31243
6.46564e-37	0.753539	0.26	0.009	1.50539e-32	Hep4	Emilin1
6.53499e-37	0.90783	0.479	0.049	1.52154e-32	Hep4	Arid2
6.66149e-37	0.923265	0.315	0.016	1.55099e-32	Hep4	Amotl1
6.66474e-37	0.735523	0.233	0.005	1.55175e-32	Hep4	Mid1
6.86757e-37	0.69566	0.329	0.018	1.59898e-32	Hep4	Krit1
6.97244e-37	0.949273	0.438	0.039	1.62339e-32	Hep4	Dnajc1
7.07312e-37	1.79386	0.411	0.036	1.64683e-32	Hep4	Adgrl2
8.08421e-37	1.43002	0.479	0.053	1.88225e-32	Hep4	Polr2a
8.29831e-37	1.44078	0.438	0.04	1.9321e-32	Hep4	Cavin2
8.34896e-37	0.74917	0.301	0.014	1.94389e-32	Hep4	Efnb2
8.41679e-37	0.631472	0.233	0.005	1.95968e-32	Hep4	A330023F24Rik
8.41679e-37	0.596038	0.233	0.005	1.95968e-32	Hep4	Tspan15
8.78134e-37	0.65557	0.233	0.005	2.04456e-32	Hep4	Plscr4
8.78995e-37	1.36575	0.63	0.095	2.04657e-32	Hep4	Strn3
9.16157e-37	0.574425	0.233	0.005	2.13309e-32	Hep4	6720427I07Rik
9.49489e-37	1.89043	0.479	0.052	2.2107e-32	Hep4	Plxnc1
9.76282e-37	0.657957	0.233	0.005	2.27308e-32	Hep4	St3gal6
1.02482e-36	0.534375	0.26	0.009	2.38609e-32	Hep4	Fut11
1.04619e-36	1.10392	0.575	0.074	2.43584e-32	Hep4	Ncoa2
1.06259e-36	0.731807	0.233	0.005	2.47403e-32	Hep4	Pdgfd
1.06337e-36	1.27465	0.74	0.133	2.47584e-32	Hep4	Sfpq
1.08023e-36	0.963039	0.521	0.06	2.51511e-32	Hep4	Ago2
1.10645e-36	0.621147	0.26	0.009	2.57615e-32	Hep4	Lrmp
1.23226e-36	0.466684	0.233	0.005	2.86907e-32	Hep4	Zfp366
1.31841e-36	0.84577	0.315	0.016	3.06965e-32	Hep4	Parp8
1.33991e-36	0.4268	0.26	0.009	3.11971e-32	Hep4	Arhgef6
1.3583e-36	0.823778	0.37	0.026	3.16253e-32	Hep4	Tbc1d22a
1.39147e-36	0.77766	0.356	0.024	3.23977e-32	Hep4	F2r
1.85337e-36	0.854302	0.479	0.05	4.31519e-32	Hep4	Fubp1
1.98095e-36	0.575244	0.479	0.049	4.61224e-32	Hep4	Iqsec1
2.00918e-36	1.05861	0.397	0.032	4.67798e-32	Hep4	Ugcg
2.33553e-36	1.79131	0.479	0.053	5.43781e-32	Hep4	Bmpr2
2.63045e-36	0.841076	0.356	0.024	6.12448e-32	Hep4	Myo9a
3.01979e-36	0.626654	0.219	0.004	7.03097e-32	Hep4	Elf4
3.12478e-36	0.839975	0.274	0.011	7.27543e-32	Hep4	Hgf
3.44962e-36	1.00112	0.425	0.038	8.03175e-32	Hep4	Jak2
3.60174e-36	0.539006	0.219	0.004	8.38593e-32	Hep4	Cdh4
3.74514e-36	0.777588	0.384	0.029	8.7198e-32	Hep4	Sptlc2
3.77293e-36	0.827213	0.356	0.024	8.78452e-32	Hep4	Cdk19
4.28389e-36	2.5239	0.466	0.053	9.97418e-32	Hep4	H2-Ab1
4.45799e-36	1.01964	0.562	0.074	1.03795e-31	Hep4	Atp1a1
4.48817e-36	1.0008	0.288	0.013	1.04498e-31	Hep4	Phactr2
4.55313e-36	1.10214	0.658	0.101	1.06011e-31	Hep4	Kpna4
4.58789e-36	0.750247	0.219	0.004	1.0682e-31	Hep4	Fermt3
5.04432e-36	0.761595	0.521	0.06	1.17447e-31	Hep4	Ep400
5.33161e-36	0.852164	0.288	0.013	1.24136e-31	Hep4	Ppm1h
6.0157e-36	1.69486	0.877	0.22	1.40063e-31	Hep4	Foxn3
7.0049e-36	0.498225	0.37	0.026	1.63095e-31	Hep4	Phf20
7.02744e-36	1.02405	0.37	0.027	1.6362e-31	Hep4	Ezr
7.26566e-36	0.487997	0.288	0.013	1.69166e-31	Hep4	Tmx3
7.29742e-36	0.786456	0.315	0.017	1.69906e-31	Hep4	Senp7
7.78058e-36	1.62334	0.342	0.023	1.81155e-31	Hep4	Msr1
8.13305e-36	1.49033	0.493	0.057	1.89362e-31	Hep4	Celf2
8.70364e-36	0.609374	0.247	0.008	2.02647e-31	Hep4	Gpr155
9.41455e-36	0.539329	0.247	0.008	2.19199e-31	Hep4	9930111J21Rik2
9.72714e-36	0.640399	0.288	0.013	2.26477e-31	Hep4	Dag1
1.15477e-35	1.0008	0.315	0.017	2.68866e-31	Hep4	Kdm2b
1.19123e-35	0.582979	0.247	0.008	2.77354e-31	Hep4	Trp53i11
1.22862e-35	2.58287	0.493	0.063	2.8606e-31	Hep4	H2-Eb1
1.54596e-35	1.13601	0.342	0.023	3.59947e-31	Hep4	Sh3rf1
1.82112e-35	0.755208	0.356	0.025	4.24012e-31	Hep4	Dis3l2
1.94242e-35	0.591236	0.205	0.003	4.52253e-31	Hep4	Cxcr5
1.98749e-35	0.787249	0.205	0.003	4.62746e-31	Hep4	Gm16083
2.03434e-35	0.851786	0.411	0.036	4.73656e-31	Hep4	Ttc7b
2.30653e-35	0.997137	0.26	0.01	5.3703e-31	Hep4	Galnt18
2.38949e-35	1.32633	0.411	0.037	5.56345e-31	Hep4	Laptm5
2.46361e-35	0.46578	0.329	0.02	5.73602e-31	Hep4	Rptor
2.54392e-35	0.671183	0.479	0.05	5.92301e-31	Hep4	Atf7
2.60785e-35	1.18503	0.466	0.049	6.07186e-31	Hep4	Nlk
2.61224e-35	0.667065	0.192	0.002	6.08209e-31	Hep4	Mzb1
2.98166e-35	0.899664	0.315	0.018	6.9422e-31	Hep4	Tcf7l1
3.09853e-35	0.515091	0.26	0.01	7.2143e-31	Hep4	Nin
3.29465e-35	0.88614	0.616	0.088	7.67092e-31	Hep4	Tle4
3.49408e-35	0.642625	0.192	0.002	8.13527e-31	Hep4	Cd19
3.61358e-35	1.1768	0.397	0.034	8.41349e-31	Hep4	Msrb3
3.78671e-35	0.82402	0.274	0.012	8.8166e-31	Hep4	Notch2
3.84935e-35	0.406829	0.192	0.002	8.96243e-31	Hep4	Klhl4
4.04161e-35	0.554131	0.164	0	9.41008e-31	Hep4	Spib
4.04161e-35	0.340279	0.164	0	9.41008e-31	Hep4	Adgra2
4.04161e-35	0.299745	0.164	0	9.41008e-31	Hep4	Zmynd15
4.12903e-35	0.700729	0.315	0.018	9.61362e-31	Hep4	R3hcc1l
4.18364e-35	1.7708	0.438	0.045	9.74077e-31	Hep4	Sparc
4.18431e-35	0.924247	0.521	0.064	9.74233e-31	Hep4	Srpk2
4.24048e-35	0.494754	0.192	0.002	9.87311e-31	Hep4	Slc1a5
4.28062e-35	0.996987	0.274	0.012	9.96657e-31	Hep4	2024-03-03
4.43033e-35	0.713197	0.37	0.027	1.03151e-30	Hep4	Rps6ka3
4.91122e-35	0.765786	0.384	0.03	1.14348e-30	Hep4	Kidins220
5.28062e-35	0.594245	0.274	0.012	1.22949e-30	Hep4	Pwwp2a
5.86974e-35	0.736374	0.397	0.034	1.36665e-30	Hep4	Man2b1
5.89848e-35	0.6627	0.26	0.01	1.37334e-30	Hep4	Lamc1
5.98923e-35	0.513224	0.233	0.007	1.39447e-30	Hep4	Adgrg3
6.23233e-35	0.40975	0.26	0.01	1.45107e-30	Hep4	Kctd10
6.29919e-35	0.959211	0.521	0.064	1.46664e-30	Hep4	Capza1
6.51239e-35	0.904669	0.274	0.012	1.51628e-30	Hep4	Btnl9
6.51293e-35	1.14111	0.329	0.021	1.51641e-30	Hep4	Bmp6
6.63465e-35	0.390602	0.178	0.001	1.54475e-30	Hep4	Exoc3l
7.1063e-35	0.737093	0.274	0.012	1.65456e-30	Hep4	Icam2
7.17124e-35	0.955591	0.466	0.049	1.66968e-30	Hep4	Ets2
7.28653e-35	0.733372	0.356	0.026	1.69652e-30	Hep4	Trappc9
7.38574e-35	0.710019	0.288	0.014	1.71962e-30	Hep4	Rab27a
7.47821e-35	0.411612	0.233	0.007	1.74115e-30	Hep4	Cnr2
7.54479e-35	0.993864	0.315	0.018	1.75665e-30	Hep4	Tpbgl
9.55774e-35	0.906241	0.274	0.012	2.22533e-30	Hep4	Emcn
9.9699e-35	0.535441	0.288	0.014	2.32129e-30	Hep4	Map4k2
1.11009e-34	1.08173	0.397	0.035	2.58461e-30	Hep4	Cnksr3
1.13905e-34	1.42777	0.37	0.029	2.65206e-30	Hep4	Pakap.1
1.25423e-34	0.905599	0.315	0.018	2.92021e-30	Hep4	Pag1
1.28794e-34	0.712887	0.384	0.032	2.99872e-30	Hep4	Ptpra
1.3302e-34	0.466396	0.274	0.012	3.09711e-30	Hep4	Plekho1
1.3836e-34	1.91723	0.863	0.225	3.22144e-30	Hep4	Jak1
1.48602e-34	0.635449	0.288	0.014	3.4599e-30	Hep4	Pam
1.50685e-34	0.946156	0.37	0.029	3.50839e-30	Hep4	Dgkz
1.51257e-34	1.62876	0.425	0.042	3.52172e-30	Hep4	Stab1
1.62212e-34	0.807123	0.452	0.046	3.77678e-30	Hep4	Setx
1.64511e-34	0.918613	0.301	0.016	3.83031e-30	Hep4	Tmem204
2.22041e-34	0.627822	0.384	0.032	5.16979e-30	Hep4	Kdm5c
2.29806e-34	0.326267	0.301	0.016	5.35058e-30	Hep4	Klc1
2.3852e-34	2.26382	0.384	0.035	5.55346e-30	Hep4	Ighm
3.00075e-34	0.850618	0.548	0.072	6.98664e-30	Hep4	Atp11c
3.02355e-34	0.948623	0.479	0.054	7.03972e-30	Hep4	Setd5
3.34472e-34	0.549304	0.247	0.009	7.78751e-30	Hep4	Sema3f
3.5389e-34	0.548957	0.247	0.009	8.23963e-30	Hep4	Mcam
3.77783e-34	1.09846	0.548	0.076	8.79593e-30	Hep4	Babam2
3.80392e-34	0.753057	0.425	0.04	8.85666e-30	Hep4	Hmgb2
3.84335e-34	1.05958	0.342	0.024	8.94847e-30	Hep4	Pde7b
4.11302e-34	0.6127	0.219	0.005	9.57634e-30	Hep4	2024-09-06
4.19122e-34	0.479635	0.247	0.009	9.75842e-30	Hep4	Tmem88
4.47072e-34	0.580129	0.219	0.005	1.04092e-29	Hep4	1700025G04Rik
4.57668e-34	1.61227	0.411	0.039	1.06559e-29	Hep4	Fmnl2
5.15201e-34	1.47017	0.315	0.02	1.19954e-29	Hep4	Ly6d
5.24198e-34	0.59785	0.274	0.013	1.22049e-29	Hep4	Dnajc10
6.17718e-34	0.955695	0.507	0.062	1.43823e-29	Hep4	Zmiz1
6.51292e-34	1.67835	0.438	0.048	1.5164e-29	Hep4	Myo1e
6.6742e-34	2.73246	0.438	0.049	1.55395e-29	Hep4	Satb1
6.75911e-34	1.14654	0.384	0.033	1.57372e-29	Hep4	Clec14a
7.14559e-34	1.334	0.342	0.025	1.66371e-29	Hep4	Shroom2
7.50286e-34	1.27531	0.315	0.02	1.74689e-29	Hep4	Nrp2
7.66913e-34	0.656795	0.342	0.024	1.7856e-29	Hep4	Ino80
8.71791e-34	0.800702	0.315	0.02	2.02979e-29	Hep4	Lsp1
9.34191e-34	0.814681	0.479	0.054	2.17508e-29	Hep4	Rapgef1
9.63802e-34	0.68662	0.493	0.058	2.24402e-29	Hep4	Tm9sf2
1.0353e-33	0.571053	0.288	0.015	2.41049e-29	Hep4	Mtmr12
1.075e-33	0.920636	0.63	0.101	2.50292e-29	Hep4	Tra2b
1.09161e-33	0.930889	0.315	0.02	2.5416e-29	Hep4	Anxa2
1.10356e-33	0.70783	0.274	0.013	2.56942e-29	Hep4	Ephb4
1.22307e-33	0.935178	0.479	0.057	2.84767e-29	Hep4	Arih2
1.28448e-33	0.869447	0.274	0.013	2.99066e-29	Hep4	Slc38a6
1.44173e-33	0.640688	0.356	0.027	3.35679e-29	Hep4	Xrn1
1.51716e-33	0.80679	0.315	0.02	3.53241e-29	Hep4	Pacs1
1.68385e-33	1.06795	0.658	0.107	3.9205e-29	Hep4	Hspa5
1.76127e-33	1.08165	0.452	0.051	4.10076e-29	Hep4	Stk4
1.77071e-33	1.12667	0.233	0.008	4.12275e-29	Hep4	Cd69
1.7737e-33	1.02348	0.466	0.053	4.12971e-29	Hep4	Vti1a
1.78727e-33	0.893159	0.342	0.025	4.1613e-29	Hep4	Notch1
1.80418e-33	0.894469	0.425	0.042	4.20067e-29	Hep4	Lims1
1.88089e-33	0.669119	0.288	0.015	4.37927e-29	Hep4	Apaf1
1.96762e-33	0.816774	0.397	0.036	4.5812e-29	Hep4	Rfx7
1.96913e-33	0.61575	0.342	0.025	4.58473e-29	Hep4	Trim12a
2e-33	1.07903	0.781	0.152	4.65659e-29	Hep4	Arih1
2.01862e-33	0.55798	0.205	0.004	4.69996e-29	Hep4	Clec1a
2.07496e-33	0.989014	0.452	0.049	4.83112e-29	Hep4	Ucp2
2.20207e-33	1.16111	0.479	0.057	5.12708e-29	Hep4	Ext1
2.24954e-33	0.852322	0.205	0.004	5.23761e-29	Hep4	Blk
2.35389e-33	0.597089	0.274	0.013	5.48056e-29	Hep4	Ptp4a3
2.38543e-33	0.914281	0.425	0.043	5.55399e-29	Hep4	Camta1
2.43427e-33	0.491115	0.274	0.013	5.66771e-29	Hep4	Tgfbr1
2.50837e-33	0.83237	0.548	0.075	5.84024e-29	Hep4	Thoc2
2.65677e-33	0.782853	0.233	0.008	6.18577e-29	Hep4	Rhoj
2.69526e-33	1.29016	0.521	0.07	6.27537e-29	Hep4	Ints6
2.75063e-33	0.725235	0.411	0.039	6.40429e-29	Hep4	Map2k5
2.76773e-33	0.665067	0.493	0.058	6.4441e-29	Hep4	Atxn7
2.90322e-33	1.33664	0.562	0.083	6.75957e-29	Hep4	Ralgps2
3.04677e-33	0.643927	0.288	0.015	7.0938e-29	Hep4	Zfp609
3.11987e-33	0.512925	0.301	0.017	7.26399e-29	Hep4	Lmtk2
3.29421e-33	0.948868	0.548	0.074	7.66992e-29	Hep4	Rreb1
3.61646e-33	0.767004	0.233	0.008	8.4202e-29	Hep4	Adamts6
4.59405e-33	0.674235	0.356	0.028	1.06963e-28	Hep4	Atf6
5.10871e-33	0.547888	0.247	0.01	1.18946e-28	Hep4	Piezo1
5.38847e-33	0.656286	0.384	0.034	1.2546e-28	Hep4	Tiparp
5.62748e-33	0.614439	0.233	0.008	1.31025e-28	Hep4	Tmem241
5.88983e-33	0.805551	0.452	0.049	1.37133e-28	Hep4	Fam193a
5.90272e-33	1.50292	0.411	0.041	1.37433e-28	Hep4	Itga1
5.94709e-33	1.05762	0.315	0.021	1.38466e-28	Hep4	Mmrn2
6.10464e-33	1.24734	0.384	0.035	1.42134e-28	Hep4	Tinagl1
6.21222e-33	0.905942	0.521	0.067	1.44639e-28	Hep4	Map4
6.47944e-33	1.65987	0.795	0.179	1.50861e-28	Hep4	Spag9
7.03186e-33	0.812402	0.493	0.06	1.63723e-28	Hep4	Rbm5
7.5468e-33	0.736394	0.425	0.042	1.75712e-28	Hep4	Add1
8.12957e-33	1.24759	0.37	0.033	1.89281e-28	Hep4	Arhgef18
8.69727e-33	0.985371	0.315	0.021	2.02499e-28	Hep4	Rin2
8.71565e-33	0.418531	0.192	0.003	2.02927e-28	Hep4	4632427E13Rik
8.82166e-33	0.7805	0.342	0.026	2.05395e-28	Hep4	Cd84
9.71104e-33	2.31175	0.534	0.082	2.26102e-28	Hep4	Fcgr2b
9.8016e-33	1.25362	0.274	0.014	2.28211e-28	Hep4	Plaur
9.98426e-33	0.413534	0.192	0.003	2.32464e-28	Hep4	Thsd1
1.02128e-32	0.495963	0.192	0.003	2.37786e-28	Hep4	2024-09-01
1.08256e-32	0.795003	0.575	0.083	2.52052e-28	Hep4	Pds5a
1.09422e-32	0.668534	0.301	0.018	2.54766e-28	Hep4	Rnf38
1.17387e-32	0.549638	0.247	0.01	2.73312e-28	Hep4	Gramd1b
1.18782e-32	0.717759	0.548	0.076	2.7656e-28	Hep4	Sypl
1.20273e-32	0.782465	0.274	0.014	2.80032e-28	Hep4	Zbtb46
1.20475e-32	0.86819	0.342	0.026	2.80502e-28	Hep4	Taf1
1.4479e-32	0.761026	0.356	0.028	3.37114e-28	Hep4	Clcn3
1.47574e-32	1.07011	0.342	0.026	3.43597e-28	Hep4	Ikzf1
1.53219e-32	0.684972	0.26	0.012	3.56739e-28	Hep4	Slc35b3
1.64065e-32	0.575716	0.26	0.012	3.81992e-28	Hep4	Tuba1a
1.65107e-32	0.452789	0.315	0.021	3.84418e-28	Hep4	Anapc1
1.66015e-32	1.70387	0.616	0.107	3.86532e-28	Hep4	Fam107b
1.8178e-32	0.782071	0.26	0.012	4.23238e-28	Hep4	Rab31
2.13327e-32	0.971636	0.575	0.084	4.9669e-28	Hep4	Smg1
2.14726e-32	0.580572	0.274	0.014	4.99946e-28	Hep4	Vezt
2.23039e-32	0.531982	0.178	0.002	5.19302e-28	Hep4	Pde10a
2.27876e-32	0.65804	0.438	0.047	5.30563e-28	Hep4	Trak1
2.28443e-32	0.405299	0.178	0.002	5.31884e-28	Hep4	Lxn
2.33977e-32	0.406491	0.178	0.002	5.44768e-28	Hep4	Itpr3
2.34817e-32	0.603045	0.26	0.012	5.46725e-28	Hep4	Ptprk
2.65076e-32	0.333646	0.151	0	6.17176e-28	Hep4	Jakmip1
2.65076e-32	0.299284	0.151	0	6.17176e-28	Hep4	Slc12a9
2.78447e-32	0.787709	0.26	0.012	6.48309e-28	Hep4	Sorl1
2.82495e-32	0.526294	0.301	0.018	6.57732e-28	Hep4	Ipo11
2.83537e-32	2.0365	0.452	0.055	6.60159e-28	Hep4	Eng
2.89941e-32	0.726226	0.356	0.029	6.75069e-28	Hep4	Arhgef1
2.92521e-32	0.529392	0.219	0.007	6.81077e-28	Hep4	Dpysl3
3.4596e-32	0.818591	0.288	0.016	8.05499e-28	Hep4	Col13a1
3.78796e-32	1.05992	0.411	0.042	8.81951e-28	Hep4	Wsb1
3.8632e-32	0.565696	0.164	0.001	8.9947e-28	Hep4	Hdgfl3
4.01421e-32	0.558522	0.219	0.007	9.34628e-28	Hep4	Dll4
4.48689e-32	0.827673	0.438	0.048	1.04468e-27	Hep4	AC149090.1
4.7155e-32	0.733342	0.37	0.032	1.09791e-27	Hep4	Kansl1l
4.84133e-32	0.828455	0.575	0.086	1.12721e-27	Hep4	Faf1
4.92271e-32	2.13023	0.411	0.045	1.14615e-27	Hep4	Dock10
5.05699e-32	0.746296	0.356	0.029	1.17742e-27	Hep4	Avl9
5.16258e-32	0.998179	0.671	0.122	1.202e-27	Hep4	Pitpna
5.78985e-32	0.969196	0.233	0.009	1.34805e-27	Hep4	Bcl11a
6.04507e-32	0.660371	0.384	0.035	1.40747e-27	Hep4	Rictor
6.39791e-32	0.633926	0.466	0.054	1.48962e-27	Hep4	Atad2b
7.6788e-32	0.920943	0.315	0.022	1.78785e-27	Hep4	Rasip1
8.18023e-32	0.859056	0.658	0.116	1.9046e-27	Hep4	Wac
8.2211e-32	0.993857	0.466	0.057	1.91412e-27	Hep4	Phip
8.2676e-32	1.44748	0.452	0.053	1.92495e-27	Hep4	Cdh5
8.65505e-32	0.712306	0.397	0.038	2.01516e-27	Hep4	Mgat1
9.8753e-32	0.677812	0.411	0.041	2.29927e-27	Hep4	Ski
1.02438e-31	0.795415	0.479	0.06	2.38507e-27	Hep4	Ppp2r2a
1.04034e-31	0.849197	0.356	0.03	2.42222e-27	Hep4	Unc93b1
1.05209e-31	0.724484	0.205	0.005	2.44959e-27	Hep4	Arid5a
1.05471e-31	1.40077	0.712	0.135	2.45569e-27	Hep4	Psap
1.1139e-31	1.41179	0.466	0.058	2.59348e-27	Hep4	Marcks
1.12405e-31	1.17225	0.247	0.011	2.61712e-27	Hep4	Btla
1.12699e-31	0.585595	0.37	0.033	2.62397e-27	Hep4	Tnrc18
1.1683e-31	0.652792	0.301	0.02	2.72015e-27	Hep4	Supt20
1.19513e-31	1.17466	0.274	0.015	2.78262e-27	Hep4	Jam2
1.26532e-31	1.78707	0.63	0.114	2.94604e-27	Hep4	Psd3
1.28616e-31	1.30613	0.575	0.089	2.99457e-27	Hep4	Lgmn
1.31495e-31	1.27856	0.247	0.011	3.0616e-27	Hep4	2024-03-01
1.3462e-31	0.654862	0.205	0.005	3.13436e-27	Hep4	Rhoh
1.36489e-31	1.53309	0.397	0.04	3.17788e-27	Hep4	Gm26740
1.37411e-31	0.639025	0.205	0.005	3.19935e-27	Hep4	Pik3r3
1.5394e-31	0.480125	0.233	0.009	3.58418e-27	Hep4	Tie1
1.56796e-31	0.479221	0.233	0.009	3.65069e-27	Hep4	Ro60
1.61399e-31	0.757746	0.288	0.017	3.75786e-27	Hep4	Lin52
1.63362e-31	0.936518	0.466	0.057	3.80357e-27	Hep4	Aopep
1.63507e-31	1.07359	0.397	0.039	3.80693e-27	Hep4	Wwox
1.76098e-31	0.639689	0.301	0.02	4.10009e-27	Hep4	Ptbp2
1.76422e-31	0.723687	0.37	0.034	4.10763e-27	Hep4	Cbfb
1.8226e-31	0.728604	0.288	0.017	4.24356e-27	Hep4	Rps6ka5
1.86878e-31	0.704888	0.205	0.005	4.35107e-27	Hep4	BE692007
1.98714e-31	1.10731	0.205	0.005	4.62666e-27	Hep4	Setbp1
2.00972e-31	0.767221	0.438	0.049	4.67923e-27	Hep4	Zc3h7a
2.03116e-31	0.640069	0.247	0.011	4.72914e-27	Hep4	Eva1b
2.13975e-31	0.711933	0.247	0.011	4.98199e-27	Hep4	Cbfa2t3
2.1591e-31	0.682221	0.493	0.063	5.02704e-27	Hep4	Rsf1
2.34043e-31	0.598136	0.205	0.005	5.44923e-27	Hep4	Myzap
2.49357e-31	1.69393	0.438	0.052	5.80577e-27	Hep4	App
2.69009e-31	0.818884	0.301	0.02	6.26334e-27	Hep4	St8sia4
2.72175e-31	1.09334	0.479	0.061	6.33706e-27	Hep4	Diaph2
2.72705e-31	0.941195	0.575	0.09	6.3494e-27	Hep4	Crebrf
2.73796e-31	2.64995	0.479	0.07	6.37479e-27	Hep4	H2-Aa
2.74044e-31	1.01723	0.315	0.023	6.38057e-27	Hep4	Traf3
2.96295e-31	0.968459	0.658	0.118	6.89863e-27	Hep4	Snx2
2.97882e-31	2.17823	0.507	0.077	6.93559e-27	Hep4	Nrp1
3.07328e-31	0.595971	0.26	0.013	7.15553e-27	Hep4	Ganab
3.17399e-31	0.950575	0.521	0.072	7.39001e-27	Hep4	Bptf
3.49661e-31	0.763998	0.288	0.017	8.14115e-27	Hep4	Tasor2
3.51947e-31	0.75189	0.507	0.068	8.19439e-27	Hep4	Elf2
3.53806e-31	0.75087	0.411	0.042	8.23767e-27	Hep4	Kif13b
3.5778e-31	1.92559	0.438	0.053	8.3302e-27	Hep4	Adgrf5
3.64874e-31	0.607266	0.356	0.03	8.49535e-27	Hep4	Marcksl1
3.68364e-31	0.42505	0.26	0.013	8.57661e-27	Hep4	Afg1l
3.72496e-31	0.407614	0.247	0.011	8.67283e-27	Hep4	Rcn2
3.9856e-31	1.19362	0.918	0.214	9.27968e-27	Hep4	mt-Nd3
4.03337e-31	0.5428	0.425	0.046	9.39091e-27	Hep4	Fbxl3
4.2714e-31	0.720325	0.26	0.013	9.9451e-27	Hep4	Icam1
4.39293e-31	1.19659	0.397	0.041	1.02281e-26	Hep4	Ptk2
4.52092e-31	0.861892	0.397	0.04	1.05261e-26	Hep4	Skil
4.84416e-31	1.2253	0.671	0.127	1.12787e-26	Hep4	Txnip
6.12971e-31	0.604965	0.26	0.013	1.42718e-26	Hep4	Podxl
6.25759e-31	0.86534	0.548	0.083	1.45695e-26	Hep4	Herc4
6.88586e-31	1.39492	0.411	0.045	1.60323e-26	Hep4	Oit3
7.44123e-31	0.889072	0.356	0.032	1.73254e-26	Hep4	Hpcal1
7.50401e-31	0.577335	0.192	0.004	1.74716e-26	Hep4	Ints6l
7.83295e-31	0.635437	0.329	0.025	1.82375e-26	Hep4	Atxn7l1
7.87103e-31	0.975612	0.315	0.023	1.83261e-26	Hep4	Bgn
8.00013e-31	0.534473	0.192	0.004	1.86267e-26	Hep4	Atp2a3
8.10131e-31	1.3175	0.384	0.038	1.88623e-26	Hep4	Apbb2
8.38881e-31	1.50226	0.425	0.049	1.95317e-26	Hep4	Myo10
8.5619e-31	0.69915	0.466	0.057	1.99347e-26	Hep4	Galnt1
8.90035e-31	0.965495	0.192	0.004	2.07227e-26	Hep4	2610035D17Rik
9.09211e-31	0.958959	0.192	0.004	2.11692e-26	Hep4	Trim69
9.25062e-31	1.09499	0.699	0.138	2.15382e-26	Hep4	Gnai2
9.25941e-31	2.37506	0.425	0.052	2.15587e-26	Hep4	F8
9.48802e-31	0.428686	0.192	0.004	2.2091e-26	Hep4	BC028528
9.90104e-31	0.778821	0.192	0.004	2.30526e-26	Hep4	Enpp6
1.03672e-30	0.63237	0.493	0.064	2.41379e-26	Hep4	Dync1h1
1.11307e-30	1.91311	0.452	0.058	2.59157e-26	Hep4	Meis2
1.13223e-30	0.787682	0.575	0.089	2.63616e-26	Hep4	Top2b
1.14198e-30	0.378279	0.219	0.008	2.65886e-26	Hep4	Uba7
1.2085e-30	0.743391	0.37	0.034	2.81374e-26	Hep4	Kctd12
1.49716e-30	0.563996	0.301	0.021	3.48583e-26	Hep4	Wipf2
1.63749e-30	1.18502	0.315	0.024	3.81257e-26	Hep4	Col4a1
1.84104e-30	1.39133	0.877	0.235	4.28649e-26	Hep4	H2-D1
1.90412e-30	0.812353	0.548	0.082	4.43336e-26	Hep4	Actn4
2.28818e-30	0.813629	0.425	0.048	5.32756e-26	Hep4	Zfp644
2.29351e-30	0.742056	0.233	0.01	5.33999e-26	Hep4	Cyfip2
2.29479e-30	0.836643	0.452	0.057	5.34296e-26	Hep4	Ahnak
2.30753e-30	0.610998	0.712	0.132	5.37262e-26	Hep4	Huwe1
2.35572e-30	0.725778	0.356	0.032	5.48483e-26	Hep4	Abl1
2.45108e-30	0.506783	0.411	0.043	5.70685e-26	Hep4	Cdc42se2
2.91838e-30	0.637596	0.301	0.021	6.79487e-26	Hep4	Ankrd13a
3.16839e-30	0.666397	0.274	0.016	7.37697e-26	Hep4	Gm12216
3.24001e-30	0.636358	0.178	0.003	7.54372e-26	Hep4	Zfp831
3.25779e-30	0.913339	0.575	0.092	7.58512e-26	Hep4	Foxo1
3.6744e-30	1.74873	0.425	0.05	8.5551e-26	Hep4	Bmp2
3.71697e-30	1.11426	0.438	0.052	8.65421e-26	Hep4	Ifrd1
3.8487e-30	0.881587	0.315	0.024	8.96094e-26	Hep4	Plek
3.93301e-30	1.07846	0.507	0.073	9.15722e-26	Hep4	Sec63
3.99517e-30	1.41102	0.438	0.053	9.30197e-26	Hep4	Egfl7
4.20466e-30	0.680123	0.384	0.038	9.78972e-26	Hep4	Mecp2
4.32864e-30	0.495911	0.233	0.01	1.00784e-25	Hep4	Ncoa7
4.73685e-30	0.474041	0.178	0.003	1.10288e-25	Hep4	Sncaip
4.73685e-30	0.442792	0.178	0.003	1.10288e-25	Hep4	Socs1
4.78286e-30	1.00091	0.274	0.016	1.11359e-25	Hep4	Smad6
4.78286e-30	0.62316	0.274	0.016	1.11359e-25	Hep4	Myct1
4.84874e-30	0.671837	0.247	0.012	1.12893e-25	Hep4	Fam111a
4.86055e-30	1.4396	0.342	0.03	1.13168e-25	Hep4	Slc43a3
4.91917e-30	0.803334	0.301	0.022	1.14533e-25	Hep4	Tmem106a
4.97484e-30	0.638347	0.315	0.024	1.15829e-25	Hep4	Dnmt3a
5.37371e-30	0.909585	0.644	0.117	1.25116e-25	Hep4	Crebbp
5.41493e-30	0.686445	0.178	0.003	1.26076e-25	Hep4	Gm17167
5.41493e-30	0.484576	0.178	0.003	1.26076e-25	Hep4	Spidr
5.41493e-30	0.287337	0.178	0.003	1.26076e-25	Hep4	Ada
5.54043e-30	0.592626	0.247	0.012	1.28998e-25	Hep4	Tet2
5.7147e-30	1.23713	0.384	0.04	1.33055e-25	Hep4	Syne1
5.74101e-30	0.610585	0.479	0.062	1.33668e-25	Hep4	Atp2a2
6.0535e-30	0.662824	0.575	0.089	1.40944e-25	Hep4	Etnk1
6.22544e-30	0.440722	0.247	0.012	1.44947e-25	Hep4	Odf2
6.32993e-30	0.71948	0.247	0.012	1.4738e-25	Hep4	Cd93
6.50581e-30	0.64008	0.205	0.007	1.51475e-25	Hep4	Arhgap25
6.87025e-30	0.653061	0.356	0.033	1.5996e-25	Hep4	Rlf
7.11173e-30	0.374428	0.247	0.012	1.65582e-25	Hep4	Cers4
7.15824e-30	0.62834	0.315	0.024	1.66665e-25	Hep4	Specc1l
7.19273e-30	0.50145	0.342	0.029	1.67468e-25	Hep4	Srcap
7.50518e-30	1.94676	0.438	0.057	1.74743e-25	Hep4	Plpp1
7.60177e-30	1.27825	0.397	0.042	1.76992e-25	Hep4	Gatm
9.30184e-30	1.02958	0.288	0.02	2.16575e-25	Hep4	Gpr132
9.45417e-30	1.21137	0.808	0.188	2.20121e-25	Hep4	Wnk1
9.57424e-30	0.687856	0.493	0.066	2.22917e-25	Hep4	Pxk
1.03738e-29	0.617289	0.205	0.007	2.41533e-25	Hep4	Cdc14a
1.09955e-29	0.6807	0.205	0.007	2.56009e-25	Hep4	Pxdn
1.17084e-29	0.676071	0.479	0.064	2.72607e-25	Hep4	Setd2
1.19994e-29	1.08864	0.575	0.098	2.79381e-25	Hep4	Fcho2
1.2422e-29	0.667809	0.438	0.053	2.89221e-25	Hep4	Cdk12
1.44223e-29	0.37737	0.205	0.007	3.35795e-25	Hep4	Cep192
1.48526e-29	0.464877	0.164	0.002	3.45812e-25	Hep4	Scarf1
1.55709e-29	0.379255	0.164	0.002	3.62536e-25	Hep4	Fscn1
1.55709e-29	0.346193	0.164	0.002	3.62536e-25	Hep4	Stxbp1
1.59428e-29	0.319386	0.164	0.002	3.71197e-25	Hep4	Npl
1.63496e-29	0.914646	0.301	0.022	3.80669e-25	Hep4	Apbb1ip
1.66922e-29	0.628885	0.301	0.022	3.88645e-25	Hep4	Ctdspl
1.7231e-29	0.475333	0.137	0	4.01188e-25	Hep4	Gpr174
2.05423e-29	0.472603	0.151	0.001	4.78286e-25	Hep4	Siglecg
2.10515e-29	0.781287	0.411	0.047	4.90142e-25	Hep4	Srek1
2.16736e-29	0.59174	0.288	0.02	5.04627e-25	Hep4	B4galt5
2.25981e-29	0.718887	0.425	0.05	5.26153e-25	Hep4	Stt3b
2.32328e-29	0.951456	0.466	0.063	5.4093e-25	Hep4	Pdia3
2.37087e-29	0.687794	0.534	0.079	5.5201e-25	Hep4	Dlg1
2.55002e-29	0.499886	0.219	0.009	5.93721e-25	Hep4	Nckap1l
2.58183e-29	0.418869	0.151	0.001	6.01128e-25	Hep4	Gvin1
2.66997e-29	0.58514	0.397	0.042	6.21649e-25	Hep4	Zmynd8
2.72866e-29	0.941034	0.397	0.043	6.35313e-25	Hep4	Itsn1
2.76274e-29	0.646953	0.288	0.02	6.43249e-25	Hep4	Spats2
2.83441e-29	1.39348	0.356	0.035	6.59936e-25	Hep4	Gata4
3.0565e-29	0.894477	0.329	0.028	7.11645e-25	Hep4	Rac2
3.06579e-29	0.755534	0.452	0.058	7.13809e-25	Hep4	Gns
3.06587e-29	1.97461	0.986	0.539	7.13826e-25	Hep4	Tmsb4x
3.18232e-29	0.718145	0.521	0.078	7.40939e-25	Hep4	H2-T23
3.4649e-29	0.580924	0.219	0.009	8.06733e-25	Hep4	Map3k14
3.51922e-29	0.753999	0.644	0.113	8.19379e-25	Hep4	Ash1l
3.64343e-29	0.594896	0.329	0.027	8.48301e-25	Hep4	Map4k5
3.72369e-29	0.35986	0.219	0.009	8.66987e-25	Hep4	Glb1
3.79133e-29	1.55726	0.219	0.009	8.82736e-25	Hep4	Taf4b
3.82418e-29	0.702789	0.452	0.058	8.90384e-25	Hep4	Pxn
3.84182e-29	0.589379	0.274	0.017	8.94492e-25	Hep4	Mtf2
4.3564e-29	0.759673	0.233	0.011	1.0143e-24	Hep4	Bbs9
4.36244e-29	0.65627	0.315	0.025	1.01571e-24	Hep4	Kdm3b
4.49371e-29	0.463874	0.26	0.015	1.04627e-24	Hep4	Pik3c2b
4.584e-29	0.603538	0.233	0.011	1.06729e-24	Hep4	Depdc5
4.71658e-29	0.545032	0.397	0.042	1.09816e-24	Hep4	Bdp1
5.15123e-29	0.702209	0.192	0.005	1.19936e-24	Hep4	A630001G21Rik
5.15123e-29	0.545024	0.192	0.005	1.19936e-24	Hep4	Cavin1
5.16197e-29	0.751203	0.233	0.011	1.20186e-24	Hep4	Gng2
5.16706e-29	0.416716	0.288	0.02	1.20305e-24	Hep4	Phf8
5.39551e-29	0.751296	0.274	0.017	1.25624e-24	Hep4	Lpar6
5.62204e-29	0.84704	0.452	0.059	1.30898e-24	Hep4	Ptpn12
5.71453e-29	0.475474	0.233	0.011	1.33051e-24	Hep4	Inpp5k
6.11512e-29	0.874037	0.233	0.011	1.42378e-24	Hep4	Grap2
6.30312e-29	0.619687	0.26	0.015	1.46756e-24	Hep4	Tbc1d23
6.43919e-29	0.551212	0.274	0.017	1.49924e-24	Hep4	Ttpal
6.52369e-29	0.958147	0.534	0.084	1.51891e-24	Hep4	Cdk13
6.55731e-29	0.347543	0.192	0.005	1.52674e-24	Hep4	Rcn3
6.61431e-29	0.74626	0.356	0.035	1.54001e-24	Hep4	Cr1l
6.69039e-29	0.734632	0.192	0.005	1.55772e-24	Hep4	Shroom4
6.96464e-29	0.462337	0.192	0.005	1.62158e-24	Hep4	a
7.00174e-29	0.61311	0.233	0.011	1.63022e-24	Hep4	Nod1
7.36615e-29	0.770324	0.233	0.011	1.71506e-24	Hep4	Iglc2
7.36615e-29	0.306768	0.233	0.011	1.71506e-24	Hep4	Cers5
7.71766e-29	0.703687	0.438	0.054	1.7969e-24	Hep4	Trip11
8.02473e-29	1.03122	0.575	0.097	1.8684e-24	Hep4	Osbpl8
8.43249e-29	0.526042	0.233	0.011	1.96334e-24	Hep4	Abi3
8.48699e-29	0.692036	0.329	0.028	1.97603e-24	Hep4	Synj1
8.5157e-29	1.19587	0.795	0.186	1.98271e-24	Hep4	Ly6e
8.62902e-29	0.847462	0.37	0.037	2.00909e-24	Hep4	Vps13a
8.67546e-29	0.610748	0.534	0.082	2.01991e-24	Hep4	Usp3
8.81278e-29	0.805842	0.329	0.028	2.05188e-24	Hep4	Ifi207
8.86066e-29	0.447558	0.192	0.005	2.06303e-24	Hep4	Fmnl3
8.98392e-29	0.833368	0.37	0.038	2.09173e-24	Hep4	Rsbn1l
9.2598e-29	0.869312	0.644	0.122	2.15596e-24	Hep4	Pak2
9.40973e-29	0.456231	0.192	0.005	2.19087e-24	Hep4	Nhsl2
9.42036e-29	0.91749	0.301	0.023	2.19334e-24	Hep4	Erg
9.60015e-29	0.475722	0.192	0.005	2.2352e-24	Hep4	Cdyl2
9.83263e-29	0.60103	0.26	0.015	2.28933e-24	Hep4	Xpo4
1.0322e-28	0.743044	0.425	0.051	2.40327e-24	Hep4	Nf1
1.0778e-28	0.571656	0.26	0.015	2.50945e-24	Hep4	Snx25
1.19114e-28	1.55785	0.397	0.047	2.77334e-24	Hep4	Timp3
1.19457e-28	0.466977	0.315	0.025	2.78131e-24	Hep4	Camsap2
1.20049e-28	0.606527	0.301	0.023	2.79511e-24	Hep4	Sh2b3
1.22019e-28	1.86774	0.425	0.055	2.84097e-24	Hep4	Gpr182
1.22634e-28	0.535449	0.247	0.013	2.8553e-24	Hep4	Herc3
1.22882e-28	1.0371	0.315	0.026	2.86107e-24	Hep4	Slfn5
1.30848e-28	0.677921	0.575	0.098	3.04652e-24	Hep4	Gpbp1
1.31418e-28	1.01722	0.822	0.2	3.0598e-24	Hep4	Ptbp3
1.5472e-28	0.610466	0.411	0.048	3.60234e-24	Hep4	B3gnt2
1.72938e-28	0.750631	0.507	0.076	4.02651e-24	Hep4	Khdrbs1
1.75112e-28	0.642394	0.37	0.038	4.07713e-24	Hep4	Rsu1
1.76226e-28	0.70329	0.315	0.026	4.10308e-24	Hep4	Cwc27
1.89537e-28	0.474448	0.301	0.023	4.413e-24	Hep4	Pml
2.09115e-28	0.805913	0.411	0.048	4.86882e-24	Hep4	Pnisr
2.27935e-28	0.604784	0.288	0.021	5.30701e-24	Hep4	Tbc1d14
2.37861e-28	0.576783	0.205	0.008	5.53811e-24	Hep4	Nfya
2.46831e-28	0.558308	0.205	0.008	5.74696e-24	Hep4	Slc25a36
2.55497e-28	0.511778	0.438	0.055	5.94875e-24	Hep4	Slbp
2.76747e-28	1.1222	0.616	0.116	6.44349e-24	Hep4	Snx5
2.78474e-28	0.978081	0.26	0.016	6.4837e-24	Hep4	Sell
2.96968e-28	0.616059	0.205	0.008	6.91431e-24	Hep4	Ttc17
3.13891e-28	0.50435	0.205	0.008	7.30833e-24	Hep4	Sap130
3.16649e-28	0.546714	0.178	0.004	7.37253e-24	Hep4	Tspan18
3.20734e-28	0.726781	0.466	0.062	7.46766e-24	Hep4	Braf
3.21095e-28	0.841041	0.37	0.039	7.47605e-24	Hep4	Atp11b
3.28396e-28	1.55913	0.356	0.037	7.64604e-24	Hep4	B3galt1
3.50661e-28	0.533143	0.205	0.008	8.16443e-24	Hep4	Zup1
3.54778e-28	0.900589	0.589	0.104	8.26029e-24	Hep4	Lcor
3.73322e-28	1.24031	0.425	0.055	8.69205e-24	Hep4	Sbf2
3.78143e-28	0.831523	0.274	0.018	8.8043e-24	Hep4	Phtf2
3.82964e-28	0.58614	0.658	0.123	8.91654e-24	Hep4	Brd4
4.18764e-28	0.696061	0.411	0.05	9.75007e-24	Hep4	Brd1
4.24053e-28	1.04865	0.274	0.018	9.87322e-24	Hep4	Epsti1
4.77254e-28	2.05331	0.411	0.054	1.11119e-23	Hep4	Tspan7
4.98234e-28	1.11458	0.562	0.096	1.16004e-23	Hep4	Rtn3
5.01694e-28	0.355551	0.178	0.004	1.16809e-23	Hep4	Sun1
5.42261e-28	1.17123	0.315	0.027	1.26255e-23	Hep4	Acer2
5.42416e-28	0.997837	0.644	0.126	1.26291e-23	Hep4	Kras
5.85845e-28	1.4319	0.658	0.145	1.36402e-23	Hep4	Cd47
5.92832e-28	0.366498	0.178	0.004	1.38029e-23	Hep4	Gm12940
6.12997e-28	0.773068	0.342	0.033	1.42724e-23	Hep4	Ralb
6.27848e-28	0.616756	0.219	0.01	1.46182e-23	Hep4	Pcsk7
6.50296e-28	0.755535	0.342	0.033	1.51408e-23	Hep4	Cep120
6.82675e-28	0.689663	0.301	0.024	1.58947e-23	Hep4	Git2
7.09233e-28	0.702795	0.274	0.018	1.65131e-23	Hep4	Myo1d
7.48341e-28	0.641816	0.301	0.024	1.74236e-23	Hep4	Ppp1r13b
7.56131e-28	0.996053	0.685	0.141	1.7605e-23	Hep4	Usp34
7.85579e-28	0.457611	0.219	0.01	1.82906e-23	Hep4	Wdr59
7.94327e-28	0.469522	0.329	0.029	1.84943e-23	Hep4	Ccnt2
8.10654e-28	0.567493	0.247	0.014	1.88745e-23	Hep4	Cramp1l
8.55958e-28	0.553386	0.233	0.012	1.99293e-23	Hep4	Tmem165
8.6007e-28	0.560673	0.384	0.042	2.0025e-23	Hep4	Msl2
8.62061e-28	0.922824	0.397	0.047	2.00714e-23	Hep4	Mcu
8.62061e-28	0.835505	0.397	0.047	2.00714e-23	Hep4	Ankib1
9.41327e-28	1.17255	0.301	0.025	2.19169e-23	Hep4	Ero1lb
9.43803e-28	0.781217	0.233	0.012	2.19746e-23	Hep4	Pou2f2
9.98566e-28	0.840522	0.466	0.066	2.32496e-23	Hep4	Zfp638
1.00727e-27	0.52968	0.233	0.012	2.34524e-23	Hep4	Hace1
1.03875e-27	0.508738	0.247	0.014	2.41852e-23	Hep4	Fgfr2
1.03993e-27	0.996169	0.616	0.117	2.42127e-23	Hep4	Oxr1
1.04404e-27	1.02576	0.301	0.025	2.43084e-23	Hep4	Zhx2
1.07948e-27	0.647566	0.342	0.034	2.51336e-23	Hep4	Rnf2
1.1287e-27	0.458302	0.233	0.012	2.62795e-23	Hep4	Tecpr1
1.27665e-27	0.493932	0.288	0.022	2.97241e-23	Hep4	Dab2ip
1.35106e-27	0.586128	0.247	0.014	3.14568e-23	Hep4	Ston1
1.39526e-27	0.779877	0.329	0.03	3.24858e-23	Hep4	Arhgap18
1.51724e-27	0.554883	0.397	0.046	3.53259e-23	Hep4	Brwd1
1.54132e-27	0.565489	0.411	0.049	3.58865e-23	Hep4	Ino80d
1.6789e-27	0.644406	0.315	0.027	3.90899e-23	Hep4	Slco2a1
1.78636e-27	0.590123	0.466	0.065	4.15918e-23	Hep4	Tent2
1.8139e-27	0.418098	0.164	0.003	4.22329e-23	Hep4	Parvb
1.86262e-27	0.750738	0.329	0.03	4.33673e-23	Hep4	Bcl2l11
1.86709e-27	2.56963	0.658	0.165	4.34714e-23	Hep4	Maf
1.92492e-27	0.720031	0.479	0.068	4.4818e-23	Hep4	Slk
1.92747e-27	0.436178	0.233	0.012	4.48773e-23	Hep4	Cav2
1.93746e-27	0.588117	0.164	0.003	4.51098e-23	Hep4	Rps6ka2
2.06936e-27	0.527864	0.164	0.003	4.8181e-23	Hep4	Gm37240
2.0823e-27	1.09562	0.726	0.164	4.84821e-23	Hep4	Aff4
2.11528e-27	0.343014	0.164	0.003	4.92501e-23	Hep4	Manba
2.16221e-27	0.436139	0.164	0.003	5.03427e-23	Hep4	Tspan2
2.30928e-27	0.303565	0.164	0.003	5.37669e-23	Hep4	Tmem47
2.33142e-27	2.473	0.452	0.073	5.42825e-23	Hep4	Kdr
2.33171e-27	0.858163	0.562	0.097	5.42892e-23	Hep4	Smurf2
2.3587e-27	0.733869	0.192	0.007	5.49176e-23	Hep4	Myo5a
2.36777e-27	0.892809	0.37	0.04	5.51288e-23	Hep4	Pros1
2.40403e-27	0.534369	0.192	0.007	5.59729e-23	Hep4	Fut8
2.45021e-27	0.582012	0.192	0.007	5.70483e-23	Hep4	Schip1
2.49131e-27	1.51922	0.479	0.074	5.80052e-23	Hep4	Cd52
2.53235e-27	0.613392	0.493	0.075	5.89608e-23	Hep4	Wdr33
2.80152e-27	0.722429	0.397	0.047	6.52279e-23	Hep4	Luzp1
3.19726e-27	0.507119	0.192	0.007	7.44419e-23	Hep4	Abi2
3.25855e-27	0.495332	0.192	0.007	7.58688e-23	Hep4	Cyth3
3.34131e-27	0.611391	0.274	0.02	7.77958e-23	Hep4	Cpd
3.46567e-27	0.543307	0.425	0.053	8.06913e-23	Hep4	Ip6k1
3.50366e-27	0.683258	0.26	0.017	8.15757e-23	Hep4	H2-DMa
3.6732e-27	0.443939	0.452	0.061	8.5523e-23	Hep4	Ubr2
3.86522e-27	0.393981	0.192	0.007	8.9994e-23	Hep4	Slc23a2
4.14737e-27	0.768192	0.397	0.048	9.65633e-23	Hep4	Rasa1
4.15441e-27	0.555327	0.425	0.054	9.67271e-23	Hep4	Tapbp
4.23773e-27	1.05918	0.37	0.041	9.86672e-23	Hep4	Cyp4b1
4.24936e-27	0.534809	0.192	0.007	9.89379e-23	Hep4	Strada
4.35372e-27	1.39195	0.301	0.026	1.01368e-22	Hep4	Cd83
4.60025e-27	0.614078	0.425	0.054	1.07108e-22	Hep4	Rnf169
4.85152e-27	0.458116	0.192	0.007	1.12958e-22	Hep4	9530026P05Rik
4.92751e-27	0.377046	0.274	0.02	1.14727e-22	Hep4	Gprasp1
5.02566e-27	0.770298	0.26	0.017	1.17013e-22	Hep4	Ly6a
5.15692e-27	0.883871	0.685	0.141	1.20069e-22	Hep4	Tnrc6b
5.15843e-27	0.892584	0.384	0.045	1.20104e-22	Hep4	Dock1
5.80884e-27	0.681629	0.521	0.083	1.35247e-22	Hep4	Pik3c2a
5.81905e-27	0.759193	0.219	0.011	1.35485e-22	Hep4	Hs2st1
6.28192e-27	0.697616	0.26	0.017	1.46262e-22	Hep4	Pibf1
6.28328e-27	0.458083	0.151	0.002	1.46294e-22	Hep4	Sgce
6.30413e-27	0.366705	0.301	0.025	1.46779e-22	Hep4	Fig4
6.62992e-27	0.80075	0.247	0.015	1.54364e-22	Hep4	Ctla2a
6.69746e-27	0.651589	0.205	0.009	1.55937e-22	Hep4	Ksr1
6.73876e-27	0.296699	0.151	0.002	1.56899e-22	Hep4	Tmem44
6.81652e-27	0.470459	0.205	0.009	1.58709e-22	Hep4	Lmbr1l
6.85396e-27	0.697353	0.288	0.023	1.59581e-22	Hep4	Ccdc47
6.89775e-27	0.514439	0.151	0.002	1.606e-22	Hep4	Atr
6.89775e-27	0.511289	0.151	0.002	1.606e-22	Hep4	Gm30211
6.99118e-27	0.727805	0.425	0.055	1.62776e-22	Hep4	Ece1
7.06045e-27	0.338856	0.151	0.002	1.64389e-22	Hep4	Hpse
7.06045e-27	0.330935	0.151	0.002	1.64389e-22	Hep4	Gpr107
7.22696e-27	0.459781	0.151	0.002	1.68265e-22	Hep4	Sh3tc2
7.31415e-27	0.55431	0.205	0.009	1.70295e-22	Hep4	Nbas
7.36486e-27	0.464533	0.329	0.03	1.71476e-22	Hep4	Ankfy1
7.41942e-27	1.05416	0.63	0.125	1.72746e-22	Hep4	Sh3bp5
7.75021e-27	0.649241	0.151	0.002	1.80448e-22	Hep4	Gm43388
7.75021e-27	0.473762	0.151	0.002	1.80448e-22	Hep4	Cr2
7.96241e-27	0.649983	0.26	0.017	1.85389e-22	Hep4	Robo4
8.311e-27	0.422496	0.151	0.002	1.93505e-22	Hep4	Pla2r1
8.35695e-27	0.69672	0.356	0.038	1.94575e-22	Hep4	Mta3
8.41996e-27	0.399746	0.205	0.009	1.96042e-22	Hep4	Sp110
8.70703e-27	0.305755	0.151	0.002	2.02726e-22	Hep4	Vamp1
8.70703e-27	0.273151	0.151	0.002	2.02726e-22	Hep4	Gm43813
9.11851e-27	0.505754	0.301	0.025	2.12306e-22	Hep4	Ccnt1
9.50002e-27	0.532927	0.247	0.015	2.21189e-22	Hep4	Ralgapb
9.51791e-27	0.904911	0.575	0.108	2.21606e-22	Hep4	Ubap2l
9.52256e-27	0.559664	0.205	0.009	2.21714e-22	Hep4	Galnt10
1.11109e-26	0.42672	0.123	0	2.58694e-22	Hep4	Fam78b
1.11109e-26	0.250406	0.123	0	2.58694e-22	Hep4	Prdm11
1.17444e-26	0.585578	0.288	0.023	2.73445e-22	Hep4	Samd9l
1.18673e-26	0.708565	0.233	0.013	2.76306e-22	Hep4	Prkn
1.2122e-26	0.878846	0.37	0.042	2.82236e-22	Hep4	Ptk2b
1.25297e-26	0.401405	0.137	0.001	2.91729e-22	Hep4	Fam171a2
1.27876e-26	1.36397	0.904	0.289	2.97734e-22	Hep4	Rbm39
1.28493e-26	0.553106	0.137	0.001	2.99171e-22	Hep4	Gpr18
1.33527e-26	0.57869	0.411	0.051	3.10891e-22	Hep4	Rlim
1.38576e-26	0.429888	0.137	0.001	3.22646e-22	Hep4	Kcnk6
1.40073e-26	0.448868	0.205	0.009	3.26132e-22	Hep4	Chst2
1.45065e-26	0.545001	0.205	0.009	3.37756e-22	Hep4	Zfp503
1.48571e-26	1.13733	0.534	0.092	3.45918e-22	Hep4	Tacc1
1.49442e-26	0.527146	0.137	0.001	3.47947e-22	Hep4	Acss1
1.49442e-26	0.357062	0.137	0.001	3.47947e-22	Hep4	Ntng2
1.53249e-26	0.358121	0.137	0.001	3.5681e-22	Hep4	Zfp827
1.57152e-26	0.261956	0.137	0.001	3.65897e-22	Hep4	2700081O15Rik
1.63966e-26	0.775257	0.411	0.052	3.81762e-22	Hep4	Zmym2
1.64172e-26	0.538312	0.493	0.076	3.82242e-22	Hep4	Pcna
1.65037e-26	0.622789	0.219	0.011	3.84255e-22	Hep4	Efnb1
1.67371e-26	0.647734	0.329	0.032	3.89691e-22	Hep4	Clasp1
1.75452e-26	0.576425	0.233	0.013	4.08505e-22	Hep4	Uggt1
1.76166e-26	0.999417	0.342	0.036	4.10167e-22	Hep4	4930523C07Rik
1.77097e-26	0.797742	0.356	0.039	4.12334e-22	Hep4	Slc44a1
1.82175e-26	0.556432	0.219	0.011	4.24158e-22	Hep4	Dysf
1.90651e-26	0.576878	0.274	0.021	4.43892e-22	Hep4	Rassf1
1.93042e-26	0.585952	0.288	0.023	4.49459e-22	Hep4	Nfatc1
1.95577e-26	0.444499	0.288	0.023	4.55363e-22	Hep4	Tmem245
1.98543e-26	0.58705	0.274	0.021	4.62267e-22	Hep4	Itfg1
2.09878e-26	1.13411	0.37	0.042	4.88658e-22	Hep4	Flt4
2.13972e-26	0.437676	0.411	0.051	4.98191e-22	Hep4	Grk2
2.37817e-26	0.596711	0.329	0.033	5.53709e-22	Hep4	Tns3
2.46434e-26	0.665182	0.274	0.021	5.73771e-22	Hep4	Tspan9
2.69706e-26	0.662886	0.397	0.05	6.27957e-22	Hep4	Ripk1
2.75349e-26	0.653683	0.178	0.005	6.41095e-22	Hep4	Mir100hg
2.97741e-26	0.547193	0.356	0.038	6.93229e-22	Hep4	Ttc39b
3.07349e-26	0.714116	0.603	0.113	7.156e-22	Hep4	Itch
3.09851e-26	1.38607	0.63	0.133	7.21427e-22	Hep4	Man2a1
3.2078e-26	1.561	0.301	0.027	7.46871e-22	Hep4	Hdac9
3.50961e-26	0.595776	0.438	0.059	8.17142e-22	Hep4	Ubn1
3.6543e-26	0.736584	0.493	0.077	8.50831e-22	Hep4	Eps15
3.67878e-26	0.746787	0.397	0.049	8.56531e-22	Hep4	Mbtd1
3.91956e-26	0.720006	0.438	0.061	9.12592e-22	Hep4	Nktr
4.24103e-26	0.632305	0.37	0.042	9.87438e-22	Hep4	Tnks
4.40383e-26	0.698296	0.562	0.099	1.02534e-21	Hep4	Fnip1
4.84343e-26	1.44987	0.685	0.161	1.1277e-21	Hep4	Rbms1
4.90588e-26	0.507963	0.397	0.049	1.14224e-21	Hep4	Zfc3h1
5.51218e-26	0.444297	0.192	0.008	1.2834e-21	Hep4	Gpsm3
5.62965e-26	0.589573	0.452	0.066	1.31075e-21	Hep4	Hnrnpl
5.9324e-26	0.489493	0.384	0.046	1.38124e-21	Hep4	Cept1
6.07904e-26	0.734205	0.315	0.03	1.41538e-21	Hep4	F11r
6.08592e-26	0.615924	0.575	0.103	1.41698e-21	Hep4	Tor1aip1
6.1117e-26	0.95446	0.411	0.055	1.42299e-21	Hep4	Tmcc1
6.46701e-26	0.824706	0.384	0.046	1.50571e-21	Hep4	Crip1
6.5725e-26	0.375936	0.26	0.018	1.53027e-21	Hep4	Tnip1
6.74991e-26	0.654976	0.397	0.05	1.57158e-21	Hep4	Nr2c2
7.00808e-26	1.15592	0.918	0.276	1.63169e-21	Hep4	Mbnl1
7.09134e-26	0.927101	0.507	0.084	1.65108e-21	Hep4	Msi2
7.14985e-26	0.746044	0.288	0.024	1.6647e-21	Hep4	Tfpi
7.36754e-26	0.649278	0.589	0.112	1.71538e-21	Hep4	Phf20l1
7.91096e-26	0.568243	0.192	0.008	1.84191e-21	Hep4	Clcn5
8.93496e-26	0.605718	0.425	0.058	2.08033e-21	Hep4	Dpp8
8.97488e-26	0.560044	0.192	0.008	2.08962e-21	Hep4	Zfp715
9.3041e-26	0.663129	0.192	0.008	2.16627e-21	Hep4	Plvap
9.57673e-26	0.818803	0.247	0.016	2.22975e-21	Hep4	Ccdc80
9.9294e-26	0.809333	0.452	0.067	2.31186e-21	Hep4	Ctcf
9.99887e-26	0.598954	0.192	0.008	2.32804e-21	Hep4	Fcrl1
1.01465e-25	0.554546	0.247	0.016	2.3624e-21	Hep4	Wls
1.07498e-25	0.525018	0.247	0.016	2.50287e-21	Hep4	Dusp2
1.08679e-25	0.598861	0.562	0.1	2.53037e-21	Hep4	Srsf11
1.08813e-25	1.04174	0.356	0.041	2.53348e-21	Hep4	Snx24
1.1522e-25	0.701576	0.342	0.037	2.68268e-21	Hep4	2024-09-11
1.17176e-25	0.631046	0.329	0.034	2.7282e-21	Hep4	Cstf3
1.23913e-25	1.07758	0.37	0.043	2.88507e-21	Hep4	Coro1a
1.25451e-25	0.720728	0.562	0.102	2.92089e-21	Hep4	Smc6
1.26507e-25	2.75698	0.452	0.078	2.94546e-21	Hep4	Stab2
1.31924e-25	0.799897	0.479	0.076	3.07158e-21	Hep4	Ptpn1
1.32675e-25	0.644911	0.329	0.034	3.08908e-21	Hep4	Esco1
1.33292e-25	0.755407	0.205	0.01	3.10345e-21	Hep4	Ppp3cc
1.33461e-25	0.552973	0.247	0.016	3.10737e-21	Hep4	Sema6d
1.40303e-25	0.460086	0.288	0.024	3.26667e-21	Hep4	Tug1
1.40683e-25	0.610897	0.192	0.008	3.27553e-21	Hep4	Afap1l1
1.41377e-25	0.493416	0.247	0.016	3.29167e-21	Hep4	Fnbp4
1.43306e-25	0.381041	0.164	0.004	3.33659e-21	Hep4	Tmco3
1.45507e-25	0.597641	0.247	0.016	3.38785e-21	Hep4	Ccnyl1
1.48048e-25	0.58827	0.411	0.054	3.44699e-21	Hep4	Tsc22d4
1.49937e-25	0.490083	0.205	0.01	3.49098e-21	Hep4	Bicd2
1.55626e-25	1.70332	0.507	0.091	3.62344e-21	Hep4	Vps37b
1.56209e-25	1.67274	0.479	0.08	3.63701e-21	Hep4	Ptprc
1.57417e-25	0.595051	0.356	0.04	3.66513e-21	Hep4	Pip5k1a
1.57686e-25	0.452296	0.205	0.01	3.67141e-21	Hep4	Arhgef2
1.59162e-25	0.482089	0.301	0.027	3.70577e-21	Hep4	Nsmaf
1.60442e-25	0.646428	0.63	0.123	3.73558e-21	Hep4	Mkln1
1.62385e-25	0.363152	0.192	0.008	3.78081e-21	Hep4	Tmem87a
1.66407e-25	0.418531	0.219	0.012	3.87446e-21	Hep4	Slc31a2
1.78482e-25	0.846506	0.438	0.063	4.1556e-21	Hep4	Scarb2
1.80345e-25	0.390168	0.205	0.01	4.19898e-21	Hep4	Tmem109
1.86285e-25	0.781507	0.411	0.055	4.33727e-21	Hep4	Nup98
1.87015e-25	0.517388	0.164	0.004	4.35428e-21	Hep4	5330438D12Rik
1.90388e-25	0.758607	0.356	0.04	4.43281e-21	Hep4	Hmbox1
1.98847e-25	0.391486	0.164	0.004	4.62974e-21	Hep4	E130102H24Rik
1.99431e-25	0.398554	0.205	0.01	4.64335e-21	Hep4	Dpysl2
2.04021e-25	0.506694	0.233	0.014	4.75023e-21	Hep4	Banp
2.07143e-25	0.503348	0.164	0.004	4.82291e-21	Hep4	Ptpn14
2.09493e-25	0.538364	0.411	0.055	4.87763e-21	Hep4	Agfg1
2.09662e-25	0.90604	0.397	0.051	4.88155e-21	Hep4	Epc2
2.11015e-25	0.540473	0.219	0.012	4.91306e-21	Hep4	Casp4
2.13294e-25	0.68163	0.384	0.048	4.96612e-21	Hep4	Dennd5a
2.15783e-25	0.356783	0.164	0.004	5.02407e-21	Hep4	Kctd12b
2.24638e-25	0.583659	0.384	0.047	5.23025e-21	Hep4	Rcor1
2.24779e-25	0.33006	0.164	0.004	5.23353e-21	Hep4	Ckap4
2.24779e-25	0.283654	0.164	0.004	5.23353e-21	Hep4	Rap2b
2.37806e-25	1.01562	0.356	0.041	5.53683e-21	Hep4	Snx13
2.38975e-25	0.250637	0.164	0.004	5.56406e-21	Hep4	Tbx2
2.44397e-25	0.544923	0.342	0.037	5.69029e-21	Hep4	Cpsf7
2.48301e-25	1.59008	1	0.583	5.78118e-21	Hep4	mt-Co1
2.48929e-25	0.261468	0.164	0.004	5.79582e-21	Hep4	Vangl1
2.7602e-25	0.380528	0.219	0.012	6.42658e-21	Hep4	Fam76b
2.80131e-25	2.38437	0.425	0.067	6.5223e-21	Hep4	Adam23
2.89879e-25	0.764542	0.726	0.162	6.74926e-21	Hep4	Pum2
2.93324e-25	0.713574	0.26	0.02	6.82946e-21	Hep4	Ncstn
3.31891e-25	0.411581	0.411	0.053	7.72742e-21	Hep4	Usp32
3.40027e-25	0.643918	0.603	0.116	7.91684e-21	Hep4	Cd2ap
3.45528e-25	0.696225	0.301	0.028	8.04492e-21	Hep4	Ptpn9
3.46092e-25	0.449976	0.411	0.054	8.05806e-21	Hep4	Trpm7
3.65081e-25	1.26455	0.356	0.042	8.50018e-21	Hep4	Dab2
3.92614e-25	0.827547	0.781	0.192	9.14124e-21	Hep4	Son
4.64015e-25	0.407058	0.219	0.012	1.08037e-20	Hep4	Plec
4.88181e-25	0.519964	0.301	0.028	1.13663e-20	Hep4	Gon4l
4.94694e-25	0.531531	0.288	0.025	1.1518e-20	Hep4	Fam13b
5.40613e-25	0.761987	0.767	0.172	1.25871e-20	Hep4	mt-Nd5
5.53244e-25	0.428567	0.26	0.02	1.28812e-20	Hep4	Hcls1
5.83417e-25	0.562364	0.384	0.048	1.35837e-20	Hep4	Fto
5.85476e-25	1.60849	0.767	0.222	1.36316e-20	Hep4	Junb
5.86498e-25	0.783237	0.384	0.049	1.36554e-20	Hep4	Parp14
5.89405e-25	1.72658	0.507	0.095	1.37231e-20	Hep4	Dlc1
5.97368e-25	0.816707	0.315	0.032	1.39085e-20	Hep4	Adarb1
5.99144e-25	1.33621	0.726	0.178	1.39499e-20	Hep4	Hsp90b1
6.07163e-25	0.627298	0.466	0.073	1.41366e-20	Hep4	Srsf7
6.19189e-25	0.578565	0.301	0.028	1.44166e-20	Hep4	Ctnnbl1
6.64893e-25	0.66091	0.301	0.028	1.54807e-20	Hep4	Scaper
6.86066e-25	0.431869	0.26	0.02	1.59737e-20	Hep4	Taf3
6.91948e-25	0.46866	0.247	0.017	1.61106e-20	Hep4	Slc30a5
6.98321e-25	0.420721	0.151	0.003	1.6259e-20	Hep4	Ncf4
7.21786e-25	0.66614	0.397	0.052	1.68054e-20	Hep4	Lcorl
7.34096e-25	0.641903	0.521	0.091	1.7092e-20	Hep4	Ppp6r3
7.50572e-25	0.846033	0.507	0.087	1.74756e-20	Hep4	Ythdc1
7.53484e-25	0.476857	0.274	0.023	1.75434e-20	Hep4	Usp37
7.61854e-25	0.845529	0.712	0.168	1.77383e-20	Hep4	Rap1b
7.92133e-25	0.45851	0.329	0.035	1.84432e-20	Hep4	Hnrnph3
8.01529e-25	0.498105	0.288	0.025	1.8662e-20	Hep4	Sp4
8.02534e-25	0.481991	0.37	0.045	1.86854e-20	Hep4	Trim33
8.31491e-25	0.49269	0.452	0.066	1.93596e-20	Hep4	Cpne1
8.40466e-25	1.316	0.959	0.384	1.95686e-20	Hep4	mt-Nd1
8.82247e-25	0.796115	0.411	0.058	2.05414e-20	Hep4	R3hdm1
9.045e-25	0.309113	0.151	0.003	2.10595e-20	Hep4	Grb10
9.16249e-25	1.40686	0.411	0.06	2.1333e-20	Hep4	Cd36
9.28729e-25	0.583601	0.397	0.051	2.16236e-20	Hep4	Rybp
9.44295e-25	0.529008	0.151	0.003	2.1986e-20	Hep4	Traf3ip3
9.44295e-25	0.379941	0.151	0.003	2.1986e-20	Hep4	Orai2
9.85825e-25	0.430353	0.151	0.003	2.2953e-20	Hep4	Xxylt1
[truncated: 1,748 more rows]
