# Supplementary material for: Integrated single-cell transcriptomics and proteomics elucidate the molecular mechanisms and detoxification strategy of rifampicin-induced hepatotoxicity
Source: Int J Biol Sci. 2026 Jan 1;22(1):481–99. doi: 10.7150/ijbs.109757 (PMC12681935; doi:10.7150/ijbs.109757)
Supplement: Supplementary file 2 — Supplementary tables. [file ijbsv22p0481s2.zip › Supplementary_materials_tables/Supplementary_materialsS9.xlsx]

## Sheet: Table S9
Table S9 Biological process enrichment of DEGs identified by bulk RNA-seq
ID	Description	GeneRatio	BgRatio	pvalue	p.adjust	qvalue	geneID	Count
GO:0006631	fatty acid metabolic process	45/540	446/28814	4.41242e-20	1.90837e-16	1.55642e-16	Cyp2c55/Ces2a/Cyp2u1/Cd36/Abcd2/Cyp7a1/Cyp2a5/Apoc1/Apoa1/Scd1/Por/Ces2c/Prxl2b/Ces1d/Mid1ip1/Apoc3/Acacb/Srebf1/Apoa4/Acsl5/Gstp1/Cyp2b10/Fabp1/Trib3/Abhd2/Cyp2c39/Cyp2c29/Cyp2a22/Gstm4/Aldh3a2/Acsm3/Fads3/Ankrd23/Acot2/Tuba8/Scp2/Cyp4a12a/Cyp2c38/Cyp2a4/Slc27a3/Cyp2g1/Fabp4/Ptgds/Hacd4/Cyp2b9	45
GO:0071466	cellular response to xenobiotic stimulus	24/540	180/28814	6.11788e-14	1.32299e-10	1.079e-10	Cyp2c55/Gstm3/Gsta1/Cyp3a11/Cyp3a16/Cyp2u1/Cyp2a5/Gstm1/Rnf149/Fmo3/Gstp1/Cyp2b10/Myc/Cyp2c39/Cyp2c29/Cyp2a22/Gstm4/Gpld1/Cyp2c38/Cyp2a4/Ppp1r14a/Cyp2g1/Dpep1/Cyp2b9	24
GO:0009410	response to xenobiotic stimulus	30/540	325/28814	8.84734e-13	1.27549e-09	1.04026e-09	Cyp2c55/Gstm3/Gsta1/Cyp3a11/Cyp3a16/Cyp2u1/Cyp2a5/Gstm1/Rnf149/Fmo3/Tgfbr2/Ei24/Gstp1/Abcb1a/Cyp2b10/Npc1/Myc/Cyp2c39/Cyp2c29/Cyp2a22/Gstm4/Gpld1/Cyp2c38/Cyp2a4/Npas2/Ppp1r14a/Cyp2g1/Dpep1/Bcl2/Cyp2b9	30
GO:0033559	unsaturated fatty acid metabolic process	19/540	133/28814	7.42305e-12	8.02618e-09	6.54596e-09	Cyp2c55/Ces2a/Cyp2u1/Abcd2/Cyp2a5/Scd1/Ces2c/Prxl2b/Gstp1/Cyp2b10/Cyp2c39/Cyp2c29/Cyp2a22/Cyp4a12a/Cyp2c38/Cyp2a4/Cyp2g1/Ptgds/Cyp2b9	19
GO:0016053	organic acid biosynthetic process	27/540	296/28814	1.63348e-11	1.24333e-08	1.01403e-08	Abcd2/Cyp7a1/Apoc1/Apoa1/Scd1/Prxl2b/Ces1d/Mid1ip1/Nr1d1/Apoc3/Ugdh/Acacb/Csad/Srebf1/Apoa4/Gstp1/Cyp8b1/Trib3/Abhd2/Gstm4/Acsm3/Fads3/Cyp4a12a/Ptgds/Hacd4/Asns/Mthfd1l	27
GO:0001676	long-chain fatty acid metabolic process	18/540	124/28814	2.01233e-11	1.24333e-08	1.01403e-08	Cyp2c55/Cyp2u1/Cd36/Cyp2a5/Acsl5/Gstp1/Cyp2b10/Cyp2c39/Cyp2c29/Cyp2a22/Gstm4/Acot2/Cyp4a12a/Cyp2c38/Cyp2a4/Slc27a3/Cyp2g1/Cyp2b9	18
GO:0006805	xenobiotic metabolic process	18/540	124/28814	2.01233e-11	1.24333e-08	1.01403e-08	Cyp2c55/Gsta1/Cyp3a11/Cyp3a16/Cyp2u1/Cyp2a5/Gstm1/Fmo3/Gstp1/Cyp2b10/Cyp2c39/Cyp2c29/Cyp2a22/Gstm4/Cyp2c38/Cyp2a4/Cyp2g1/Cyp2b9	18
GO:0072330	monocarboxylic acid biosynthetic process	22/540	208/28814	7.27024e-11	3.91045e-08	3.18927e-08	Abcd2/Cyp7a1/Apoc1/Apoa1/Scd1/Prxl2b/Ces1d/Mid1ip1/Nr1d1/Apoc3/Acacb/Srebf1/Apoa4/Gstp1/Cyp8b1/Trib3/Abhd2/Gstm4/Acsm3/Fads3/Ptgds/Hacd4	22
GO:0046394	carboxylic acid biosynthetic process	26/540	295/28814	8.33481e-11	3.91045e-08	3.18927e-08	Abcd2/Cyp7a1/Apoc1/Apoa1/Scd1/Prxl2b/Ces1d/Mid1ip1/Nr1d1/Apoc3/Ugdh/Acacb/Srebf1/Apoa4/Gstp1/Cyp8b1/Trib3/Abhd2/Gstm4/Acsm3/Fads3/Cyp4a12a/Ptgds/Hacd4/Asns/Mthfd1l	26
GO:0006633	fatty acid biosynthetic process	19/540	153/28814	9.04151e-11	3.91045e-08	3.18927e-08	Abcd2/Cyp7a1/Apoc1/Apoa1/Scd1/Prxl2b/Mid1ip1/Apoc3/Acacb/Srebf1/Apoa4/Gstp1/Trib3/Abhd2/Gstm4/Acsm3/Fads3/Ptgds/Hacd4	19
GO:0006690	icosanoid metabolic process	18/540	142/28814	2.0081e-10	7.89548e-08	6.43937e-08	Cyp2c55/Ces2a/Cyp2u1/Cyp2a5/Ces2c/Prxl2b/Gstp1/Cyp2b10/Cyp2c39/Cyp2c29/Cyp2a22/Cyp4a12a/Cyp2c38/Cyp2a4/Cyp2g1/Dpep1/Ptgds/Cyp2b9	18
GO:0062012	regulation of small molecule metabolic process	28/540	371/28814	5.6807e-10	2.04742e-07	1.66983e-07	Cd36/Abcd2/Cyp7a1/Apoc1/Apoa1/Por/Ces1d/Mid1ip1/Nr1d1/Apoc3/Entpd5/Acacb/Pptc7/Gck/Srebf1/Apoa4/Acsl5/Vcp/Fabp1/Trib3/Myc/Gpld1/C1qtnf12/Scp2/Zfp692/Bmp5/Sik1/Tff3	28
GO:0019373	epoxygenase P450 pathway	10/540	36/28814	8.0746e-10	2.68636e-07	2.19093e-07	Cyp2c55/Cyp2a5/Cyp2b10/Cyp2c39/Cyp2c29/Cyp2a22/Cyp2c38/Cyp2a4/Cyp2g1/Cyp2b9	10
GO:0046890	regulation of lipid biosynthetic process	20/540	203/28814	1.86282e-09	5.75478e-07	4.69346e-07	Abcd2/Cyp7a1/Apoc1/Apoa1/Por/Ces1d/Mid1ip1/Nr1d1/Apoc3/Fitm2/Srebf1/Apoa4/Acsl5/Trib3/Gpld1/Abca3/Scp2/Smpd3/Bmp5/Sik1	20
GO:0062013	positive regulation of small molecule metabolic process	18/540	168/28814	3.16646e-09	9.12997e-07	7.44619e-07	Cd36/Abcd2/Cyp7a1/Apoa1/Por/Ces1d/Mid1ip1/Nr1d1/Entpd5/Gck/Srebf1/Apoa4/Acsl5/Vcp/Fabp1/Myc/Gpld1/Scp2	18
GO:0035634	response to stilbenoid	8/540	22/28814	3.66804e-09	9.91518e-07	8.08659e-07	Gsta1/Cd36/Cyp2a5/Apoa4/Ly6d/Mup3/Cyp2a4/Cyp2b9	8
GO:0045834	positive regulation of lipid metabolic process	18/540	185/28814	1.46427e-08	3.72528e-06	3.03825e-06	Adora1/Cd36/Abcd2/Cyp7a1/Apoa1/Scd1/Por/Ces1d/Mid1ip1/Nr1d1/Apoc3/Srebf1/Apoa4/Acsl5/Fabp1/Gpld1/Scp2/Smpd3	18
GO:0006790	sulfur compound metabolic process	24/540	328/28814	1.76986e-08	4.25257e-06	3.4683e-06	Gstm3/Gsta1/Nat8f1/Gstm1/Ces1d/Fitm2/Ugdh/Acacb/Csad/Acsl5/Gstp1/Sulf2/Pdha1/Gstm4/Acsm3/Hmgcs1/Acot2/Gstt3/Scp2/Slc27a3/Sult2a7/Keg1/Dpep1/Far2	24
GO:0019216	regulation of lipid metabolic process	26/540	382/28814	1.98622e-08	4.52126e-06	3.68743e-06	Adora1/Cd36/Abcd2/Cyp7a1/Apoc1/Apoa1/Scd1/Por/Ces1d/Mid1ip1/Nr1d1/Apoc3/Fitm2/Acacb/Srebf1/Apoa4/Acsl5/Fabp1/Trib3/Gpld1/Abca3/Scp2/Pip4k2c/Smpd3/Bmp5/Sik1	26
GO:0019369	arachidonic acid metabolic process	12/540	78/28814	2.34874e-08	5.06732e-06	4.13278e-06	Cyp2c55/Cyp2u1/Cyp2a5/Cyp2b10/Cyp2c39/Cyp2c29/Cyp2a22/Cyp4a12a/Cyp2c38/Cyp2a4/Cyp2g1/Cyp2b9	12
GO:0042180	cellular ketone metabolic process	20/540	236/28814	2.46043e-08	5.06732e-06	4.13278e-06	Abcd2/Cyp7a1/Apoc1/Apoa1/Ces1d/Mid1ip1/Nr1d1/Apoc3/Acacb/Pptc7/Srebf1/Apoa4/Acsl5/Cyp2b10/Fabp1/Trib3/Cbr3/Scp2/Bmp5/Cyp2b9	20
GO:0010565	regulation of cellular ketone metabolic process	16/540	153/28814	3.35191e-08	6.58954e-06	5.37428e-06	Abcd2/Cyp7a1/Apoc1/Apoa1/Ces1d/Mid1ip1/Nr1d1/Apoc3/Acacb/Pptc7/Srebf1/Apoa4/Acsl5/Fabp1/Trib3/Bmp5	16
GO:0010876	lipid localization	28/540	449/28814	3.69003e-08	6.93886e-06	5.65917e-06	Slco1a4/Abcc4/Pltp/Cd36/Abcc3/Abcd2/Apoc1/Apoa1/Ces1d/Apoc3/Fitm2/Acacb/Apoa4/Acsl5/Apoc4/Abcb1a/Cyp8b1/Fabp1/Npc1/Slc2a1/Osbpl3/Abca3/Scp2/Hexb/Selenom/Serac1/Fabp4/Smim22	28
GO:0044242	cellular lipid catabolic process	19/540	224/28814	5.4198e-08	9.76694e-06	7.96569e-06	Abcd2/Apoc1/Apoa1/Smpdl3a/Ces1d/Apoc3/Acacb/Apoa4/Acsl5/Fabp1/Abhd2/Gpld1/Acot2/Tuba8/Scp2/Smpd3/Cyp26c1/Hexb/Pla2g4b	19
GO:0120254	olefinic compound metabolic process	16/540	162/28814	7.50879e-08	1.25718e-05	1.02532e-05	Cyp2c55/Cyp2u1/Cyp2a5/Ttr/Gstp1/Cyp2b10/Cyp2c39/Cyp2c29/Cyp2a22/Scp2/Cyp4a12a/Cyp2c38/Cyp2a4/Bmp5/Cyp2g1/Cyp2b9	16
GO:0046486	glycerolipid metabolic process	25/540	381/28814	7.55759e-08	1.25718e-05	1.02532e-05	Cd36/Gal3st1/Apoc1/Apoa1/Scd1/Ces1d/Pigq/Apoc3/Fitm2/Srebf1/Apoa4/Acsl5/Pcyt1a/Sacm1l/Pi4ka/Abhd2/Gpld1/Abca3/Etnk1/Pip4k2c/Fam126a/Sik1/Socs2/Serac1/Pla2g4b	25
GO:0006637	acyl-CoA metabolic process	12/540	88/28814	9.37285e-08	1.44777e-05	1.18077e-05	Ces1d/Fitm2/Acacb/Acsl5/Pdha1/Acsm3/Hmgcs1/Acot2/Scp2/Slc27a3/Keg1/Far2	12
GO:0035383	thioester metabolic process	12/540	88/28814	9.37285e-08	1.44777e-05	1.18077e-05	Ces1d/Fitm2/Acacb/Acsl5/Pdha1/Acsm3/Hmgcs1/Acot2/Scp2/Slc27a3/Keg1/Far2	12
GO:0046889	positive regulation of lipid biosynthetic process	13/540	107/28814	1.10841e-07	1.65307e-05	1.3482e-05	Abcd2/Cyp7a1/Apoa1/Por/Mid1ip1/Nr1d1/Apoc3/Srebf1/Apoa4/Acsl5/Gpld1/Scp2/Smpd3	13
GO:0045940	positive regulation of steroid metabolic process	9/540	45/28814	1.29766e-07	1.83023e-05	1.49269e-05	Cyp7a1/Apoa1/Scd1/Por/Ces1d/Nr1d1/Srebf1/Apoa4/Scp2	9
GO:0008202	steroid metabolic process	23/540	338/28814	1.31184e-07	1.83023e-05	1.49269e-05	Cyp3a59/Cyp3a11/Cyp3a16/Akr1c19/Cyp7a1/Apoc1/Apoa1/Scd1/Por/Ces1d/Nr1d1/Apoc3/Dhcr24/Srebf1/Apoa4/Cyp2b10/Cyp8b1/Npc1/Hmgcs1/Scp2/Cyp26c1/Bmp5/Cyp2b9	23
GO:0042304	regulation of fatty acid biosynthetic process	9/540	48/28814	2.33631e-07	3.15766e-05	2.57532e-05	Abcd2/Cyp7a1/Apoc1/Apoa1/Mid1ip1/Apoc3/Srebf1/Apoa4/Trib3	9
GO:0016042	lipid catabolic process	22/540	329/28814	3.31095e-07	4.33935e-05	3.53907e-05	Adora1/Abcd2/Cyp7a1/Apoc1/Apoa1/Smpdl3a/Ces1d/Apoc3/Acacb/Apoa4/Acsl5/Fabp1/Abhd2/Gpld1/Acot2/Tuba8/Scp2/Smpd3/Cyp26c1/Hexb/Pla2g4b/Pld6	22
GO:0090207	regulation of triglyceride metabolic process	9/540	51/28814	4.03186e-07	5.07679e-05	4.14051e-05	Cd36/Apoa1/Apoc3/Fitm2/Srebf1/Apoa4/Acsl5/Gpld1/Sik1	9
GO:0015850	organic hydroxy compound transport	19/540	255/28814	4.10839e-07	5.07679e-05	4.14051e-05	Slco1a4/Abcc4/Cd36/Abcc3/Apoc1/Apoa1/Ces1d/Gck/Apoa4/Cyp8b1/Npc1/Myc/Scp2/Smpd3/Selenom/Serac1/Syt15/Slc22a3/Chrna4	19
GO:0006869	lipid transport	24/540	390/28814	4.43002e-07	5.32218e-05	4.34064e-05	Slco1a4/Abcc4/Pltp/Cd36/Abcc3/Abcd2/Apoc1/Apoa1/Ces1d/Apoc3/Apoa4/Acsl5/Apoc4/Abcb1a/Cyp8b1/Fabp1/Npc1/Slc2a1/Osbpl3/Abca3/Scp2/Selenom/Serac1/Fabp4	24
GO:0019217	regulation of fatty acid metabolic process	12/540	102/28814	4.86307e-07	5.68453e-05	4.63617e-05	Abcd2/Cyp7a1/Apoc1/Apoa1/Mid1ip1/Apoc3/Acacb/Srebf1/Apoa4/Acsl5/Fabp1/Trib3	12
GO:0050994	regulation of lipid catabolic process	10/540	68/28814	5.39775e-07	6.14349e-05	5.01049e-05	Adora1/Abcd2/Apoc1/Apoa1/Apoc3/Acacb/Apoa4/Acsl5/Fabp1/Gpld1	10
GO:0010720	positive regulation of cell development	23/540	378/28814	9.33489e-07	0.000103522	8.44298e-05	Apoa1/Camk2b/Abcb1a/Bhlhb9/Robo1/Nrp1/Myc/Ptpra/Fbxw8/Carmil1/Ctnnb1/Serpine2/Limk1/Etv5/Ufl1/Flna/Tgm2/Clcf1/Bcl2/Pde5a/Cx3cl1/Cux2/Caprin2	23
GO:0006695	cholesterol biosynthetic process	9/540	57/28814	1.07912e-06	0.000106269	8.66705e-05	Cyp7a1/Apoa1/Por/Ces1d/Dhcr24/Srebf1/Apoa4/Hmgcs1/Scp2	9
GO:1902653	secondary alcohol biosynthetic process	9/540	57/28814	1.07912e-06	0.000106269	8.66705e-05	Cyp7a1/Apoa1/Por/Ces1d/Dhcr24/Srebf1/Apoa4/Hmgcs1/Scp2	9
GO:0090208	positive regulation of triglyceride metabolic process	7/540	30/28814	1.09399e-06	0.000106269	8.66705e-05	Cd36/Apoa1/Apoc3/Srebf1/Apoa4/Acsl5/Gpld1	7
GO:0033865	nucleoside bisphosphate metabolic process	12/540	110/28814	1.10569e-06	0.000106269	8.66705e-05	Ces1d/Fitm2/Acacb/Acsl5/Pdha1/Acsm3/Hmgcs1/Acot2/Scp2/Slc27a3/Keg1/Far2	12
GO:0033875	ribonucleoside bisphosphate metabolic process	12/540	110/28814	1.10569e-06	0.000106269	8.66705e-05	Ces1d/Fitm2/Acacb/Acsl5/Pdha1/Acsm3/Hmgcs1/Acot2/Scp2/Slc27a3/Keg1/Far2	12
GO:0034032	purine nucleoside bisphosphate metabolic process	12/540	110/28814	1.10569e-06	0.000106269	8.66705e-05	Ces1d/Fitm2/Acacb/Acsl5/Pdha1/Acsm3/Hmgcs1/Acot2/Scp2/Slc27a3/Keg1/Far2	12
GO:0055088	lipid homeostasis	15/540	176/28814	1.27878e-06	0.000120233	9.80595e-05	Adora1/Cyp7a1/Apoa1/Scd1/Ces1d/Nr1d1/Apoc3/Fitm2/Gck/Apoa4/Apoc4/Npc1/Abca3/Alms1/Fabp4	15
GO:0009259	ribonucleotide metabolic process	22/540	364/28814	1.79251e-06	0.000164949	0.000134528	Upp2/Ces1d/Fitm2/Entpd5/Acacb/Gck/Acsl5/Vcp/Ak3/Myc/Pdha1/Acsm3/Npr2/Hmgcs1/Acot2/Scp2/Gale/Slc27a3/Keg1/Pde5a/Upp1/Far2	22
GO:0006644	phospholipid metabolic process	22/540	367/28814	2.04972e-06	0.000184689	0.000150628	Apoc1/Apoa1/Smpdl3a/Pigq/Fitm2/Apoa4/Acsl5/Pcyt1a/Sacm1l/Pi4ka/Gpld1/Abca3/Hmgcs1/Etnk1/Scp2/Pip4k2c/Smpd3/Hexb/Fam126a/Socs2/Serac1/Pla2g4b	22
GO:0016126	sterol biosynthetic process	9/540	63/28814	2.56977e-06	0.000226822	0.000184991	Cyp7a1/Apoa1/Por/Ces1d/Dhcr24/Srebf1/Apoa4/Hmgcs1/Scp2	9
GO:0019693	ribose phosphate metabolic process	22/540	376/28814	3.03662e-06	0.000262668	0.000214226	Upp2/Ces1d/Fitm2/Entpd5/Acacb/Gck/Acsl5/Vcp/Ak3/Myc/Pdha1/Acsm3/Npr2/Hmgcs1/Acot2/Scp2/Gale/Slc27a3/Keg1/Pde5a/Upp1/Far2	22
GO:0042908	xenobiotic transport	7/540	35/28814	3.33205e-06	0.000282571	0.000230458	Abcc4/Abcc3/Abcb1a/Slc2a1/Abca3/Abcg3/Slc22a3	7
GO:0010866	regulation of triglyceride biosynthetic process	6/540	24/28814	4.25625e-06	0.000352047	0.000287121	Apoc3/Fitm2/Srebf1/Acsl5/Gpld1/Sik1	6
GO:0006639	acylglycerol metabolic process	13/540	147/28814	4.3141e-06	0.000352047	0.000287121	Cd36/Apoc1/Apoa1/Scd1/Ces1d/Apoc3/Fitm2/Srebf1/Apoa4/Acsl5/Abhd2/Gpld1/Sik1	13
GO:0006638	neutral lipid metabolic process	13/540	149/28814	5.00868e-06	0.000401158	0.000327175	Cd36/Apoc1/Apoa1/Scd1/Ces1d/Apoc3/Fitm2/Srebf1/Apoa4/Acsl5/Abhd2/Gpld1/Sik1	13
GO:0033700	phospholipid efflux	5/540	15/28814	5.83428e-06	0.000456607	0.000372398	Apoc1/Apoa1/Apoc3/Apoa4/Abca3	5
GO:0072521	purine-containing compound metabolic process	22/540	392/28814	5.91213e-06	0.000456607	0.000372398	Ces1d/Fitm2/Ttr/Entpd5/Acacb/Gck/Acsl5/Vcp/Ak3/Myc/Pdha1/Acsm3/Npr2/Hmgcs1/Acot2/Scp2/Dnph1/Gale/Slc27a3/Keg1/Pde5a/Far2	22
GO:0006753	nucleoside phosphate metabolic process	24/540	455/28814	6.45265e-06	0.000481167	0.000392429	Upp2/Smpdl3a/Ces1d/Fitm2/Entpd5/Acacb/Gck/Acsl5/Vcp/Ak3/Myc/Pdha1/Acsm3/Npr2/Hmgcs1/Acot2/Scp2/Dnph1/Gale/Slc27a3/Keg1/Pde5a/Upp1/Far2	24
GO:0050767	regulation of neurogenesis	24/540	455/28814	6.45265e-06	0.000481167	0.000392429	Nr1d1/Camk2b/Bhlhb9/Robo1/Nrp1/Mycn/Myc/Ptpra/Fbxw8/Ctnnb1/Serpine2/Limk1/Etv5/Ufl1/Tgm2/Aatk/Bhlhe41/Clcf1/Cx3cl1/Cux2/Thy1/Cdk5r1/Map2/Caprin2	24
GO:0051346	negative regulation of hydrolase activity	21/540	366/28814	6.85294e-06	0.000502356	0.000409709	Serpinb1c/Nr4a1/Serpina1c/Apoc1/Apoa1/Serpina1e/Por/Apoc3/Dhcr24/Nol3/Fabp1/Pzp/Ppp1r35/Slpi/Papln/Serpine2/Wfdc2/Bag4/Dpep1/Wfikkn1/Serpina3f	21
GO:0016125	sterol metabolic process	13/540	154/28814	7.19518e-06	0.000518653	0.000423001	Cyp7a1/Apoc1/Apoa1/Por/Ces1d/Apoc3/Dhcr24/Srebf1/Apoa4/Npc1/Hmgcs1/Scp2/Cyp26c1	13
GO:0006163	purine nucleotide metabolic process	21/540	369/28814	7.76143e-06	0.000550298	0.00044881	Ces1d/Fitm2/Entpd5/Acacb/Gck/Acsl5/Vcp/Ak3/Myc/Pdha1/Acsm3/Npr2/Hmgcs1/Acot2/Scp2/Dnph1/Gale/Slc27a3/Keg1/Pde5a/Far2	21
GO:0006641	triglyceride metabolic process	11/540	112/28814	8.62761e-06	0.000601845	0.000490851	Cd36/Apoc1/Apoa1/Scd1/Apoc3/Fitm2/Srebf1/Apoa4/Acsl5/Gpld1/Sik1	11
GO:0009150	purine ribonucleotide metabolic process	20/540	345/28814	9.71897e-06	0.000667215	0.000544165	Ces1d/Fitm2/Entpd5/Acacb/Gck/Acsl5/Vcp/Ak3/Myc/Pdha1/Acsm3/Npr2/Hmgcs1/Acot2/Scp2/Gale/Slc27a3/Keg1/Pde5a/Far2	20
GO:0030301	cholesterol transport	9/540	75/28814	1.1177e-05	0.00075532	0.000616021	Cd36/Apoc1/Apoa1/Ces1d/Apoa4/Cyp8b1/Npc1/Scp2/Serac1	9
GO:0052547	regulation of peptidase activity	23/540	443/28814	1.29094e-05	0.000858972	0.000700558	Serpinb1c/Nr4a1/Serpina1c/Serpina1e/Por/Dhcr24/Vcp/Robo1/Nol3/Fabp1/Pzp/Myc/Laptm5/Slpi/Papln/Serpine2/Wfdc2/Gsn/Fyn/Dpep1/Efna3/Wfikkn1/Serpina3f	23
GO:0051216	cartilage development	15/540	213/28814	1.32641e-05	0.000869199	0.000708898	Col27a1/Por/Tgfbr2/Mycn/Sulf2/Gpld1/Ctnnb1/Smpd3/Bmp5/Mgp/Chadl/Mustn1/Cnmd/Ctsk/Ccn4	15
GO:0050892	intestinal absorption	7/540	43/28814	1.40268e-05	0.000905464	0.000738475	Cd36/Apoa1/Apoa4/Abcb1a/Cyp8b1/Fabp1/Pls1	7
GO:0009117	nucleotide metabolic process	23/540	447/28814	1.48921e-05	0.000947182	0.0007725	Upp2/Ces1d/Fitm2/Entpd5/Acacb/Gck/Acsl5/Vcp/Ak3/Myc/Pdha1/Acsm3/Npr2/Hmgcs1/Acot2/Scp2/Dnph1/Gale/Slc27a3/Keg1/Pde5a/Upp1/Far2	23
GO:0090205	positive regulation of cholesterol metabolic process	5/540	18/28814	1.58887e-05	0.00099592	0.000812249	Cyp7a1/Por/Ces1d/Srebf1/Scp2	5
GO:0010769	regulation of cell morphogenesis involved in differentiation	11/540	122/28814	1.95045e-05	0.00119742	0.000976589	Apoa1/Camk2b/Spry4/Bhlhb9/Nrp1/Fbxw8/Carmil1/Flna/Cux2/Fbln1/Caprin2	11
GO:0008203	cholesterol metabolic process	12/540	145/28814	1.96571e-05	0.00119742	0.000976589	Cyp7a1/Apoc1/Apoa1/Por/Ces1d/Apoc3/Dhcr24/Srebf1/Apoa4/Npc1/Hmgcs1/Scp2	12
GO:0007623	circadian rhythm	15/540	221/28814	2.04982e-05	0.00123131	0.00100423	Adora1/Ces1d/Noct/Nr1d1/Srebf1/Fbxl22/Nr0b2/Usp9x/Spsb4/Npas2/Dbp/Sik1/Bhlhe41/Ptgds/Top2a	15
GO:0015918	sterol transport	9/540	81/28814	2.10222e-05	0.00124549	0.00101579	Cd36/Apoc1/Apoa1/Ces1d/Apoa4/Cyp8b1/Npc1/Scp2/Serac1	9
GO:0015718	monocarboxylic acid transport	11/540	124/28814	2.27296e-05	0.00132845	0.00108346	Slco1a4/Abcc4/Cd36/Abcc3/Ces1d/Slc16a5/Myc/Slc5a6/Slc16a9/Slc16a11/Slc22a3	11
GO:0033344	cholesterol efflux	8/540	64/28814	2.54498e-05	0.0014676	0.00119694	Pltp/Apoc1/Apoa1/Ces1d/Apoc3/Apoa4/Npc1/Abca3	8
GO:0045923	positive regulation of fatty acid metabolic process	7/540	48/28814	2.95609e-05	0.00168225	0.001372	Abcd2/Apoa1/Mid1ip1/Srebf1/Apoa4/Acsl5/Fabp1	7
GO:0050996	positive regulation of lipid catabolic process	6/540	33/28814	3.03532e-05	0.00170491	0.00139048	Adora1/Abcd2/Apoa1/Apoa4/Acsl5/Fabp1	6
GO:0045833	negative regulation of lipid metabolic process	10/540	106/28814	3.13427e-05	0.00173791	0.0014174	Adora1/Cyp7a1/Apoc1/Apoc3/Acacb/Trib3/Gpld1/Pip4k2c/Bmp5/Sik1	10
GO:0006979	response to oxidative stress	21/540	409/28814	3.58074e-05	0.00193609	0.00157903	Cd36/Romo1/Apoa4/Gstp1/Ppif/Keap1/Nol3/Fabp1/Pcgf2/Aldh3a2/1600014C10Rik/Ercc1/Hmox1/Ctnnb1/Smpd3/Etv5/Gpx7/Fyn/Bcl2/Hmox2/Chrna4	21
GO:0045542	positive regulation of cholesterol biosynthetic process	4/540	11/28814	3.62598e-05	0.00193609	0.00157903	Cyp7a1/Por/Srebf1/Scp2	4
GO:0106120	positive regulation of sterol biosynthetic process	4/540	11/28814	3.62598e-05	0.00193609	0.00157903	Cyp7a1/Por/Srebf1/Scp2	4
GO:0032233	positive regulation of actin filament bundle assembly	8/540	68/28814	3.98097e-05	0.00205718	0.00167779	Apoa1/Synpo2/Nrp1/Carmil1/Limk1/Bag4/Flna/Cx3cl1	8
GO:0097006	regulation of plasma lipoprotein particle levels	8/540	68/28814	3.98097e-05	0.00205718	0.00167779	Pltp/Cd36/Apoc1/Apoa1/Ces1d/Apoc3/Apoa4/Gpld1	8
GO:0010466	negative regulation of peptidase activity	16/540	262/28814	3.99545e-05	0.00205718	0.00167779	Serpinb1c/Nr4a1/Serpina1c/Serpina1e/Por/Dhcr24/Nol3/Fabp1/Pzp/Slpi/Papln/Serpine2/Wfdc2/Dpep1/Wfikkn1/Serpina3f	16
GO:0150104	transport across blood-brain barrier	5/540	22/28814	4.58988e-05	0.00231449	0.00188764	Cd36/Abcb1a/Slc2a1/Slc5a6/Abcg3	5
GO:1902652	secondary alcohol metabolic process	12/540	158/28814	4.60222e-05	0.00231449	0.00188764	Cyp7a1/Apoc1/Apoa1/Por/Ces1d/Apoc3/Dhcr24/Srebf1/Apoa4/Npc1/Hmgcs1/Scp2	12
GO:0046503	glycerolipid catabolic process	8/540	70/28814	4.9205e-05	0.00244611	0.00199499	Apoc1/Apoa1/Ces1d/Apoc3/Apoa4/Abhd2/Gpld1/Pla2g4b	8
GO:0050769	positive regulation of neurogenesis	17/540	298/28814	5.44137e-05	0.0026488	0.0021603	Camk2b/Bhlhb9/Robo1/Nrp1/Myc/Ptpra/Fbxw8/Ctnnb1/Serpine2/Limk1/Etv5/Ufl1/Tgm2/Clcf1/Cx3cl1/Cux2/Caprin2	17
GO:0045017	glycerolipid biosynthetic process	14/540	213/28814	5.4507e-05	0.0026488	0.0021603	Apoa1/Pigq/Apoc3/Fitm2/Srebf1/Acsl5/Pcyt1a/Pi4ka/Gpld1/Etnk1/Pip4k2c/Fam126a/Sik1/Socs2	14
GO:0051962	positive regulation of nervous system development	19/540	359/28814	5.57915e-05	0.00268109	0.00218664	Clstn3/Camk2b/Bhlhb9/Robo1/Nrp1/Myc/Ptpra/Fbxw8/Ctnnb1/Serpine2/Limk1/Etv5/Adgre5/Ufl1/Tgm2/Clcf1/Cx3cl1/Cux2/Caprin2	19
GO:0010232	vascular transport	5/540	23/28814	5.77475e-05	0.00274459	0.00223842	Cd36/Abcb1a/Slc2a1/Slc5a6/Abcg3	5
GO:0002062	chondrocyte differentiation	10/540	115/28814	6.31389e-05	0.00296821	0.0024208	Col27a1/Por/Tgfbr2/Sulf2/Gpld1/Ctnnb1/Smpd3/Chadl/Mustn1/Ccn4	10
GO:0055090	acylglycerol homeostasis	6/540	38/28814	6.98874e-05	0.00318913	0.00260098	Adora1/Apoa1/Apoc3/Fitm2/Apoa4/Apoc4	6
GO:0070328	triglyceride homeostasis	6/540	38/28814	6.98874e-05	0.00318913	0.00260098	Adora1/Apoa1/Apoc3/Fitm2/Apoa4/Apoc4	6
GO:0000302	response to reactive oxygen species	13/540	191/28814	7.00502e-05	0.00318913	0.00260098	Cd36/Romo1/Apoa4/Gstp1/Ppif/Nol3/Fabp1/Pcgf2/Aldh3a2/Hmox1/Smpd3/Fyn/Bcl2	13
GO:2000146	negative regulation of cell motility	17/540	305/28814	7.24159e-05	0.00325849	0.00265755	Igfbp5/Adora1/Erdr1/Gstp1/Robo1/Dusp3/Abhd2/Gna12/Sinhcaf/Cd200/Dpep1/Bcl2/Cx3cl1/Thy1/Fbln1/Adamts9/Ptpru	17
GO:0019218	regulation of steroid metabolic process	10/540	117/28814	7.30807e-05	0.00325849	0.00265755	Cyp7a1/Apoa1/Scd1/Por/Ces1d/Nr1d1/Srebf1/Apoa4/Scp2/Bmp5	10
GO:0070508	cholesterol import	4/540	13/28814	7.62521e-05	0.00336521	0.00274458	Cd36/Apoa1/Apoc3/Scp2	4
GO:1905952	regulation of lipid localization	12/540	167/28814	7.87311e-05	0.00343952	0.00280519	Cd36/Apoc1/Apoa1/Ces1d/Fitm2/Acacb/Apoa4/Acsl5/Apoc4/Cyp8b1/Abca3/Scp2	12
GO:1901292	nucleoside phosphate catabolic process	8/540	75/28814	8.10359e-05	0.00348122	0.0028392	Upp2/Smpdl3a/Fitm2/Entpd5/Vcp/Dnph1/Pde5a/Upp1	8
GO:0019432	triglyceride biosynthetic process	6/540	39/28814	8.12955e-05	0.00348122	0.0028392	Apoc3/Fitm2/Srebf1/Acsl5/Gpld1/Sik1	6
GO:0022600	digestive system process	10/540	119/28814	8.43213e-05	0.00357539	0.002916	Cd36/Apoa1/Apoa4/Abcb1a/Cyp8b1/Fabp1/Pls1/Wnk4/Tff3/Tifab	10
GO:0040013	negative regulation of locomotion	18/540	340/28814	8.65835e-05	0.00363499	0.00296461	Igfbp5/Adora1/Erdr1/Gstp1/Robo1/Nrp1/Dusp3/Abhd2/Gna12/Sinhcaf/Cd200/Dpep1/Bcl2/Cx3cl1/Thy1/Fbln1/Adamts9/Ptpru	18
GO:0006694	steroid biosynthetic process	12/540	169/28814	8.82482e-05	0.00363499	0.00296461	Cyp7a1/Apoa1/Por/Ces1d/Nr1d1/Dhcr24/Srebf1/Apoa4/Cyp8b1/Hmgcs1/Scp2/Bmp5	12
GO:0007292	female gamete generation	12/540	169/28814	8.82482e-05	0.00363499	0.00296461	Brca2/Npr2/Ercc1/Prdm9/Ctnnb1/Hexb/Alms1/Bcl2/Pde5a/Trip13/Pld6/Top2a	12
GO:0008654	phospholipid biosynthetic process	14/540	223/28814	8.92076e-05	0.00363984	0.00296857	Apoa1/Pigq/Fitm2/Acsl5/Pcyt1a/Pi4ka/Hmgcs1/Etnk1/Scp2/Pip4k2c/Hexb/Fam126a/Socs2/Serac1	14
GO:0042632	cholesterol homeostasis	9/540	98/28814	9.57625e-05	0.00383493	0.00312768	Cyp7a1/Apoa1/Ces1d/Nr1d1/Apoc3/Apoa4/Npc1/Alms1/Fabp4	9
GO:0062014	negative regulation of small molecule metabolic process	9/540	98/28814	9.57625e-05	0.00383493	0.00312768	Cyp7a1/Apoc1/Apoc3/Acacb/Gck/Trib3/C1qtnf12/Bmp5/Sik1	9
GO:0051271	negative regulation of cellular component movement	17/540	314/28814	0.000103146	0.00401274	0.00327269	Igfbp5/Adora1/Erdr1/Gstp1/Robo1/Dusp3/Abhd2/Gna12/Sinhcaf/Cd200/Dpep1/Bcl2/Cx3cl1/Thy1/Fbln1/Adamts9/Ptpru	17
GO:0055092	sterol homeostasis	9/540	99/28814	0.000103616	0.00401274	0.00327269	Cyp7a1/Apoa1/Ces1d/Nr1d1/Apoc3/Apoa4/Npc1/Alms1/Fabp4	9
GO:1905954	positive regulation of lipid localization	9/540	99/28814	0.000103616	0.00401274	0.00327269	Cd36/Apoa1/Fitm2/Acacb/Acsl5/Apoc4/Cyp8b1/Abca3/Scp2	9
GO:0072329	monocarboxylic acid catabolic process	10/540	122/28814	0.000103914	0.00401274	0.00327269	Abcd2/Ces1d/Acacb/Acsl5/Fabp1/Abhd2/Acot2/Tuba8/Scp2/Cyp26c1	10
GO:0071827	plasma lipoprotein particle organization	6/540	41/28814	0.000108544	0.00415443	0.00338826	Pltp/Apoc1/Apoa1/Ces1d/Apoc3/Apoa4	6
GO:0009062	fatty acid catabolic process	9/540	101/28814	0.000120949	0.00458863	0.00374238	Abcd2/Ces1d/Acacb/Acsl5/Fabp1/Abhd2/Acot2/Tuba8/Scp2	9
GO:0034368	protein-lipid complex remodeling	5/540	27/28814	0.000130236	0.0048143	0.00392643	Pltp/Apoc1/Apoa1/Apoc3/Apoa4	5
GO:0034369	plasma lipoprotein particle remodeling	5/540	27/28814	0.000130236	0.0048143	0.00392643	Pltp/Apoc1/Apoa1/Apoc3/Apoa4	5
GO:0045723	positive regulation of fatty acid biosynthetic process	5/540	27/28814	0.000130236	0.0048143	0.00392643	Abcd2/Apoa1/Mid1ip1/Srebf1/Apoa4	5
GO:0006749	glutathione metabolic process	8/540	81/28814	0.000140081	0.00513431	0.00418742	Gstm3/Gsta1/Nat8f1/Gstm1/Gstp1/Gstm4/Gstt3/Dpep1	8
GO:0048599	oocyte development	7/540	61/28814	0.000142024	0.00513549	0.00418838	Brca2/Npr2/Ctnnb1/Bcl2/Pde5a/Trip13/Pld6	7
GO:0030336	negative regulation of cell migration	16/540	292/28814	0.000142488	0.00513549	0.00418838	Igfbp5/Adora1/Erdr1/Gstp1/Robo1/Dusp3/Abhd2/Gna12/Sinhcaf/Cd200/Dpep1/Bcl2/Cx3cl1/Thy1/Adamts9/Ptpru	16
GO:1901617	organic hydroxy compound biosynthetic process	14/540	234/28814	0.000148202	0.0052973	0.00432035	Pltp/Cyp7a1/Apoa1/Por/Ces1d/Nr1d1/Opn3/Dhcr24/Srebf1/Apoa4/Cyp8b1/Hmgcs1/Scp2/Bmp5	14
GO:1901652	response to peptide	20/540	420/28814	0.000151309	0.0053254	0.00434327	Cd36/Nr4a1/Serpina1c/Serpina1e/Apoc3/Gck/Srebf1/Irf5/Trib3/Slc2a1/Gdf15/Gpld1/C1qtnf12/Ptpra/Ctnnb1/Pip4k2c/Smpd3/Fyn/Socs2/Serpina3f	20
GO:0010770	positive regulation of cell morphogenesis involved in differentiation	9/540	104/28814	0.000151451	0.0053254	0.00434327	Apoa1/Camk2b/Bhlhb9/Nrp1/Fbxw8/Carmil1/Flna/Cux2/Caprin2	9
GO:0042752	regulation of circadian rhythm	10/540	128/28814	0.000154812	0.00535883	0.00437054	Adora1/Noct/Nr1d1/Fbxl22/Usp9x/Spsb4/Npas2/Sik1/Ptgds/Top2a	10
GO:0042178	xenobiotic catabolic process	5/540	28/28814	0.000156119	0.00535883	0.00437054	Gsta1/Gstm1/Cyp2b10/Gstm4/Cyp2b9	5
GO:0050995	negative regulation of lipid catabolic process	5/540	28/28814	0.000156119	0.00535883	0.00437054	Adora1/Apoc1/Apoc3/Acacb/Gpld1	5
GO:0061448	connective tissue development	16/540	295/28814	0.000160132	0.00543428	0.00443207	Col27a1/Por/Tgfbr2/Mycn/Sulf2/Gpld1/Ctnnb1/Smpd3/Bmp5/Mgp/Selenom/Chadl/Mustn1/Cnmd/Ctsk/Ccn4	16
GO:0046461	neutral lipid catabolic process	6/540	44/28814	0.000162505	0.00543428	0.00443207	Apoa1/Ces1d/Apoc3/Apoa4/Abhd2/Gpld1	6
GO:0046464	acylglycerol catabolic process	6/540	44/28814	0.000162505	0.00543428	0.00443207	Apoa1/Ces1d/Apoc3/Apoa4/Abhd2/Gpld1	6
GO:0046434	organophosphate catabolic process	11/540	154/28814	0.000163343	0.00543428	0.00443207	Apoc1/Upp2/Smpdl3a/Fitm2/Entpd5/Vcp/Dnph1/Smpd3/Pde5a/Upp1/Pla2g4b	11
GO:0052548	regulation of endopeptidase activity	18/540	358/28814	0.000164807	0.00544116	0.00443768	Serpinb1c/Nr4a1/Serpina1c/Serpina1e/Por/Dhcr24/Vcp/Robo1/Nol3/Fabp1/Myc/Laptm5/Serpine2/Gsn/Fyn/Dpep1/Efna3/Serpina3f	18
GO:0071825	protein-lipid complex subunit organization	6/540	45/28814	0.000184563	0.00585858	0.00477812	Pltp/Apoc1/Apoa1/Ces1d/Apoc3/Apoa4	6
GO:0030299	intestinal cholesterol absorption	4/540	16/28814	0.000185609	0.00585858	0.00477812	Cd36/Apoa1/Apoa4/Cyp8b1	4
GO:0045717	negative regulation of fatty acid biosynthetic process	4/540	16/28814	0.000185609	0.00585858	0.00477812	Cyp7a1/Apoc1/Apoc3/Trib3	4
GO:1902001	fatty acid transmembrane transport	4/540	16/28814	0.000185609	0.00585858	0.00477812	Cd36/Abcd2/Acsl5/Slc2a1	4
GO:0010893	positive regulation of steroid biosynthetic process	5/540	29/28814	0.000185753	0.00585858	0.00477812	Cyp7a1/Por/Nr1d1/Srebf1/Scp2	5
GO:0034367	protein-containing complex remodeling	5/540	29/28814	0.000185753	0.00585858	0.00477812	Pltp/Apoc1/Apoa1/Apoc3/Apoa4	5
GO:0050808	synapse organization	22/540	494/28814	0.000186933	0.00585858	0.00477812	Clstn3/Camk2b/Vcp/Bhlhb9/Nrp1/Slc9a6/Chrnb1/Ctnnb1/Nfasc/Etv5/Adgre5/Arhgef9/Flna/Sez6l2/Fyn/Sparcl1/Tuba1a/Cux2/Cdk5r1/Lrrc4c/Cbln3/Caprin2	22
GO:0031331	positive regulation of cellular catabolic process	21/540	461/28814	0.000191685	0.00596431	0.00486435	Abcd2/Apoa1/Noct/Zfp36l2/Entpd5/Gck/Apoa4/Acsl5/Vcp/Fabp1/Trib3/Myc/Laptm5/Gpld1/Fbxw8/Hmox1/Dnd1/Pip4k2c/Pnldc1/Ufl1/Elapor1	21
GO:0031032	actomyosin structure organization	13/540	213/28814	0.000208307	0.00641601	0.00523274	Apoa1/Nebl/Nrp1/Myl9/Ankrd23/Carmil1/Limk1/Lmod1/Bag4/Tnnt1/Alms1/Epb41l3/Anln	13
GO:0006820	anion transport	22/540	498/28814	0.000209169	0.00641601	0.00523274	Slco1a4/Abcc4/Adora1/Cd36/Abcc3/Slc22a28/Ces1d/Slc16a5/Abcb1a/Slc2a1/Myc/P2ry4/Slc22a26/Slc25a30/Slc5a6/Slc20a1/Slc16a9/Abcg3/Wnk4/Slc16a11/Slc22a3/Car7	22
GO:0009994	oocyte differentiation	7/540	65/28814	0.00021251	0.00647259	0.00527889	Brca2/Npr2/Ctnnb1/Bcl2/Pde5a/Trip13/Pld6	7
GO:0044282	small molecule catabolic process	17/540	334/28814	0.000215076	0.00650493	0.00530527	Abcd2/Cyp7a1/Upp2/Ces1d/Acacb/Csad/Acsl5/Fabp1/Abhd2/Aldh6a1/Cbr3/Acot2/Tuba8/Scp2/Gale/Cyp26c1/Upp1	17
GO:0010896	regulation of triglyceride catabolic process	4/540	17/28814	0.000239134	0.00713279	0.00581733	Apoa1/Apoc3/Apoa4/Gpld1	4
GO:0040015	negative regulation of multicellular organism growth	4/540	17/28814	0.000239134	0.00713279	0.00581733	Gdf15/Adrb3/Alms1/Socs2	4
GO:0022604	regulation of cell morphogenesis	17/540	338/28814	0.000247169	0.00732195	0.00597161	Apoa1/S100a13/Fitm2/Camk2b/Spry4/Bhlhb9/Nrp1/Gna12/Fbxw8/Carmil1/Hexb/Flna/Fyn/Epb41l3/Cux2/Fbln1/Caprin2	17
GO:0048511	rhythmic process	16/540	307/28814	0.00025114	0.00738899	0.00602629	Adora1/Ces1d/Noct/Nr1d1/Srebf1/Fbxl22/Nr0b2/Usp9x/Spsb4/Npas2/Dbp/Sik1/Bhlhe41/Ptgds/Cdk5r1/Top2a	16
GO:0007586	digestion	10/540	136/28814	0.00025403	0.00742351	0.00605444	Cd36/Apoa1/Apoa4/Abcb1a/Cyp8b1/Fabp1/Pls1/Wnk4/Tff3/Tifab	10
GO:0045922	negative regulation of fatty acid metabolic process	5/540	31/28814	0.000257695	0.00745618	0.00608109	Cyp7a1/Apoc1/Apoc3/Acacb/Trib3	5
GO:0006650	glycerophospholipid metabolic process	15/540	277/28814	0.000258596	0.00745618	0.00608109	Apoc1/Apoa1/Pigq/Apoa4/Pcyt1a/Sacm1l/Pi4ka/Gpld1/Abca3/Etnk1/Pip4k2c/Fam126a/Socs2/Serac1/Pla2g4b	15
GO:0048477	oogenesis	9/540	113/28814	0.000283786	0.00812831	0.00662926	Brca2/Npr2/Ercc1/Ctnnb1/Hexb/Bcl2/Pde5a/Trip13/Pld6	9
GO:0019915	lipid storage	8/540	90/28814	0.000291546	0.00829564	0.00676573	Cd36/Apoa1/Ces1d/Fitm2/Acacb/Apoc4/Hexb/Smim22	8
GO:0032371	regulation of sterol transport	5/540	32/28814	0.000300743	0.00834472	0.00680576	Apoc1/Apoa1/Apoa4/Cyp8b1/Scp2	5
GO:0032374	regulation of cholesterol transport	5/540	32/28814	0.000300743	0.00834472	0.00680576	Apoc1/Apoa1/Apoa4/Cyp8b1/Scp2	5
GO:0010867	positive regulation of triglyceride biosynthetic process	4/540	18/28814	0.000302918	0.00834472	0.00680576	Apoc3/Srebf1/Acsl5/Gpld1	4
GO:0051004	regulation of lipoprotein lipase activity	4/540	18/28814	0.000302918	0.00834472	0.00680576	Apoc1/Apoa1/Apoc3/Apoa4	4
GO:0060192	negative regulation of lipase activity	4/540	18/28814	0.000302918	0.00834472	0.00680576	Apoc1/Apoa1/Por/Apoc3	4
GO:0015914	phospholipid transport	8/540	91/28814	0.000314487	0.00860859	0.00702096	Pltp/Apoc1/Apoa1/Apoc3/Apoa4/Abcb1a/Abca3/Scp2	8
GO:0006936	muscle contraction	16/540	314/28814	0.000322659	0.00874351	0.007131	Adora1/Nr4a1/Sulf2/Dsg2/Smtn/Acta2/Myh11/Chrnb1/Smpd3/Lmod1/Gsn/Flna/Tnnt1/Stac3/Pde5a/Tifab	16
GO:0032231	regulation of actin filament bundle assembly	9/540	115/28814	0.000323459	0.00874351	0.007131	Apoa1/Synpo2/Nrp1/Carmil1/Limk1/Bag4/Flna/Alms1/Cx3cl1	9
GO:0046165	alcohol biosynthetic process	10/540	141/28814	0.000339656	0.00912431	0.00744157	Cyp7a1/Apoa1/Por/Ces1d/Dhcr24/Srebf1/Apoa4/Hmgcs1/Scp2/Bmp5	10
GO:0090407	organophosphate biosynthetic process	21/540	482/28814	0.000347479	0.00927683	0.00756596	Apoa1/Pigq/Fitm2/Acacb/Acsl5/Pcyt1a/Vcp/Ak3/Pi4ka/Myc/Pdha1/Npr2/Hmgcs1/Etnk1/Scp2/Pip4k2c/Hexb/Fam126a/Socs2/Serac1/Upp1	21
GO:0044241	lipid digestion	4/540	19/28814	0.000378035	0.00996951	0.0081309	Cd36/Apoa1/Apoa4/Cyp8b1	4
GO:1904478	regulation of intestinal absorption	4/540	19/28814	0.000378035	0.00996951	0.0081309	Apoa1/Apoa4/Abcb1a/Cyp8b1	4
GO:0010810	regulation of cell-substrate adhesion	13/540	227/28814	0.00038534	0.0101006	0.0082378	Cd36/Apoa1/Spry4/Nrp1/Dusp3/Lgals1/Ptpra/Carmil1/Fermt1/Flna/Bcl2/Thy1/Fbln1	13
GO:0061035	regulation of cartilage development	7/540	72/28814	0.000401833	0.0104357	0.00851109	Por/Ctnnb1/Smpd3/Chadl/Mustn1/Ctsk/Ccn4	7
GO:0055094	response to lipoprotein particle	5/540	34/28814	0.00040295	0.0104357	0.00851109	Cd36/Ces1d/Npc1/Hmgcs1/Smpd3	5
GO:0015711	organic anion transport	17/540	353/28814	0.000407483	0.0104903	0.00855561	Slco1a4/Abcc4/Adora1/Cd36/Abcc3/Slc22a28/Ces1d/Slc16a5/Slc2a1/Myc/Slc22a26/Slc25a30/Slc5a6/Slc16a9/Abcg3/Slc16a11/Slc22a3	17
GO:0046460	neutral lipid biosynthetic process	6/540	52/28814	0.000413033	0.010508	0.00857012	Apoc3/Fitm2/Srebf1/Acsl5/Gpld1/Sik1	6
GO:0046463	acylglycerol biosynthetic process	6/540	52/28814	0.000413033	0.010508	0.00857012	Apoc3/Fitm2/Srebf1/Acsl5/Gpld1/Sik1	6
GO:1902903	regulation of supramolecular fiber organization	18/540	388/28814	0.000434539	0.0109905	0.00896361	Colgalt1/Apoa1/Pfdn6/Mid1ip1/Synpo2/Nrp1/Ankrd23/Carmil1/Limk1/Lmod1/Bag4/Gsn/Flna/Alms1/Arfip1/Chadl/Cx3cl1/Map2	18
GO:0045540	regulation of cholesterol biosynthetic process	4/540	20/28814	0.000465575	0.0115725	0.00943825	Cyp7a1/Por/Srebf1/Scp2	4
GO:0098856	intestinal lipid absorption	4/540	20/28814	0.000465575	0.0115725	0.00943825	Cd36/Apoa1/Apoa4/Cyp8b1	4
GO:0106118	regulation of sterol biosynthetic process	4/540	20/28814	0.000465575	0.0115725	0.00943825	Cyp7a1/Por/Srebf1/Scp2	4
GO:0006575	cellular modified amino acid metabolic process	12/540	203/28814	0.000481725	0.0119055	0.00970983	Gstm3/Gsta1/Nat8f1/Gstm1/Gstp1/Gstm4/Gstt3/Pcyox1l/Dpep1/Mthfd2/Ctsk/Mthfd1l	12
GO:0042552	myelination	11/540	175/28814	0.000491005	0.0120659	0.00984067	Abcd2/Gal3st1/9130409I23Rik/Adam22/Ctnnb1/Nfasc/Hexb/Ppp3r1/Fam126a/Fyn/Epb41l3	11
GO:0010038	response to metal ion	15/540	295/28814	0.000501817	0.0122619	0.0100005	Serpina1c/Cyp2a5/Serpina1e/Junb/Ppif/Camk2b/Npc1/Gpld1/Hmox1/Smpd3/Gsn/Crip1/Bcl2/Fabp4/Syt15	15
GO:0044270	cellular nitrogen compound catabolic process	19/540	428/28814	0.000522136	0.0126326	0.0103028	Por/Upp2/Smpdl3a/Noct/Zfp36l2/Fitm2/Entpd5/Traf5/Vcp/Aldh6a1/Hmox1/Dnd1/Dnph1/Dnase1l2/Pnldc1/Pde5a/Upp1/Hmox2/Magohb	19
GO:0045926	negative regulation of growth	14/540	265/28814	0.000524844	0.0126326	0.0103028	Igfbp5/Tgfbr2/Ei24/Nrp1/Gdf15/Adrb3/Serpine2/Alms1/Aatk/Socs2/Bcl2/Cdk5r1/Map2/Caprin2	14
GO:0051495	positive regulation of cytoskeleton organization	12/540	205/28814	0.000525748	0.0126326	0.0103028	Apoa1/Synpo2/Nrp1/Ppp1r35/Carmil1/Limk1/Lmod1/Bag4/Gsn/Flna/Cx3cl1/Plk4	12
GO:0003012	muscle system process	19/540	430/28814	0.000552356	0.0131986	0.0107644	Igfbp5/Adora1/Nr4a1/Nol3/Sulf2/Dsg2/Smtn/Acta2/Myh11/Chrnb1/Smpd3/Lmod1/Gsn/Flna/Tnnt1/Stac3/Pde5a/Ccn4/Tifab	19
GO:0015748	organophosphate ester transport	9/540	124/28814	0.000563005	0.0133093	0.0108547	Abcc4/Pltp/Apoc1/Apoa1/Apoc3/Apoa4/Abcb1a/Abca3/Scp2	9
GO:0007272	ensheathment of neurons	11/540	178/28814	0.000566221	0.0133093	0.0108547	Abcd2/Gal3st1/9130409I23Rik/Adam22/Ctnnb1/Nfasc/Hexb/Ppp3r1/Fam126a/Fyn/Epb41l3	11
GO:0008366	axon ensheathment	11/540	178/28814	0.000566221	0.0133093	0.0108547	Abcd2/Gal3st1/9130409I23Rik/Adam22/Ctnnb1/Nfasc/Hexb/Ppp3r1/Fam126a/Fyn/Epb41l3	11
GO:0046686	response to cadmium ion	5/540	37/28814	0.000602755	0.0140157	0.0114309	Cyp2a5/Camk2b/Npc1/Hmox1/Gsn	5
GO:0071402	cellular response to lipoprotein particle stimulus	5/540	37/28814	0.000602755	0.0140157	0.0114309	Cd36/Ces1d/Npc1/Hmgcs1/Smpd3	5
GO:0044058	regulation of digestive system process	6/540	57/28814	0.000680432	0.0156981	0.012803	Apoa1/Apoa4/Abcb1a/Cyp8b1/Wnk4/Tifab	6
GO:0071404	cellular response to low-density lipoprotein particle stimulus	4/540	22/28814	0.000682369	0.0156981	0.012803	Cd36/Ces1d/Npc1/Hmgcs1	4
GO:0048640	negative regulation of developmental growth	9/540	128/28814	0.000708346	0.0160579	0.0130964	Tgfbr2/Nrp1/Gdf15/Adrb3/Alms1/Aatk/Socs2/Cdk5r1/Map2	9
GO:0010873	positive regulation of cholesterol esterification	3/540	10/28814	0.000712038	0.0160579	0.0130964	Apoa1/Scd1/Apoa4	3
GO:0034372	very-low-density lipoprotein particle remodeling	3/540	10/28814	0.000712038	0.0160579	0.0130964	Apoa1/Apoc3/Apoa4	3
GO:1902905	positive regulation of supramolecular fiber organization	11/540	183/28814	0.000712858	0.0160579	0.0130964	Colgalt1/Apoa1/Synpo2/Nrp1/Carmil1/Limk1/Lmod1/Bag4/Gsn/Flna/Cx3cl1	11
GO:0034599	cellular response to oxidative stress	14/540	274/28814	0.000728078	0.0163157	0.0133067	Cd36/Romo1/Apoa4/Ppif/Keap1/Nol3/Fabp1/Pcgf2/Hmox1/Ctnnb1/Smpd3/Etv5/Fyn/Bcl2	14
GO:0051055	negative regulation of lipid biosynthetic process	6/540	58/28814	0.000747091	0.0166145	0.0135504	Cyp7a1/Apoc1/Apoc3/Trib3/Bmp5/Sik1	6
GO:0014013	regulation of gliogenesis	9/540	129/28814	0.000749093	0.0166145	0.0135504	Nr1d1/Mycn/Myc/Ptpra/Ctnnb1/Serpine2/Etv5/Ufl1/Clcf1	9
GO:0031589	cell-substrate adhesion	17/540	373/28814	0.000755516	0.0166715	0.0135969	Cd36/Apoa1/Spry4/Nrp1/Dusp3/Lgals1/Ptpra/Carmil1/Ctnnb1/Fermt1/Itga10/Bcam/Flna/Bcl2/Thy1/Fbln1/Adamts9	17
GO:0031998	regulation of fatty acid beta-oxidation	4/540	23/28814	0.000813868	0.0178679	0.0145726	Abcd2/Acacb/Acsl5/Fabp1	4
GO:0030258	lipid modification	12/540	216/28814	0.00083297	0.0181949	0.0148393	Cd36/Abcd2/Apoa1/Scd1/Por/Acacb/Apoa4/Acsl5/Sacm1l/Fabp1/Tuba8/Scp2	12
GO:0010951	negative regulation of endopeptidase activity	11/540	187/28814	0.000851744	0.0185115	0.0150976	Serpinb1c/Nr4a1/Serpina1c/Serpina1e/Por/Dhcr24/Nol3/Fabp1/Serpine2/Dpep1/Serpina3f	11
GO:0048659	smooth muscle cell proliferation	11/540	188/28814	0.000889761	0.0192411	0.0156926	Igfbp5/Tgfbr2/Gstp1/Nol3/Myc/Gna12/Hmox1/Ctnnb1/Smpd3/Cx3cl1/Ccn4	11
GO:1900024	regulation of substrate adhesion-dependent cell spreading	6/540	60/28814	0.000895451	0.0192678	0.0157144	Apoa1/Spry4/Nrp1/Carmil1/Flna/Fbln1	6
GO:0032970	regulation of actin filament-based process	18/540	414/28814	0.000919109	0.0196789	0.0160497	Adora1/Apoa1/Synpo2/Nrp1/Dsg2/Acta2/Ankrd23/Carmil1/Limk1/Lmod1/Bag4/Gsn/Flna/Alms1/Arfip1/Cx3cl1/Smim22/Cdk5r1	18
GO:0046395	carboxylic acid catabolic process	12/540	219/28814	0.000938896	0.0200036	0.0163144	Abcd2/Ces1d/Acacb/Csad/Acsl5/Fabp1/Abhd2/Aldh6a1/Acot2/Tuba8/Scp2/Cyp26c1	12
GO:0050810	regulation of steroid biosynthetic process	7/540	83/28814	0.000949535	0.0201311	0.0164184	Cyp7a1/Por/Ces1d/Nr1d1/Srebf1/Scp2/Bmp5	7
GO:0030300	regulation of intestinal cholesterol absorption	3/540	11/28814	0.000965454	0.0202699	0.0165316	Apoa1/Apoa4/Cyp8b1	3
GO:0034370	triglyceride-rich lipoprotein particle remodeling	3/540	11/28814	0.000965454	0.0202699	0.0165316	Apoa1/Apoc3/Apoa4	3
GO:0090181	regulation of cholesterol metabolic process	5/540	41/28814	0.0009745	0.0203609	0.0166059	Cyp7a1/Por/Ces1d/Srebf1/Scp2	5
GO:0016054	organic acid catabolic process	12/540	221/28814	0.00101556	0.0211169	0.0172224	Abcd2/Ces1d/Acacb/Csad/Acsl5/Fabp1/Abhd2/Aldh6a1/Acot2/Tuba8/Scp2/Cyp26c1	12
GO:0106027	neuron projection organization	8/540	109/28814	0.00104954	0.021719	0.0177135	Abcd2/Camk2b/Bhlhb9/Pls1/Fyn/Cux2/Cdk5r1/Caprin2	8
GO:0035264	multicellular organism growth	12/540	223/28814	0.00109737	0.0225059	0.0183553	Meg3/Cela1/Gdf15/Brca2/Adrb3/Ercc1/Pls1/Smpd3/Alms1/Socs2/Selenom/Bcl2	12
GO:0007281	germ cell development	17/540	386/28814	0.00109798	0.0225059	0.0183553	Cabyr/Brca2/Abhd2/Meig1/Npr2/Xlr3a/Ercc1/Dnd1/Ctnnb1/Etv5/Hexb/Zfp37/Alms1/Bcl2/Pde5a/Trip13/Pld6	17
GO:0002082	regulation of oxidative phosphorylation	4/540	25/28814	0.00112873	0.0227494	0.0185539	Apoc3/Ppif/Vcp/Myc	4
GO:0010884	positive regulation of lipid storage	4/540	25/28814	0.00112873	0.0227494	0.0185539	Cd36/Fitm2/Acacb/Apoc4	4
GO:0043567	regulation of insulin-like growth factor receptor signaling pathway	4/540	25/28814	0.00112873	0.0227494	0.0185539	Igfbp5/Igfbp6/Bmp5/Cilp	4
GO:0042886	amide transport	16/540	353/28814	0.0011309	0.0227494	0.0185539	Pltp/Adora1/G6pc2/Nr1d1/Gck/Srebf1/Abcb1a/Nr0b2/Gpld1/C1qtnf12/Slc5a6/Smpd3/Slc15a5/Npff/Clcf1/Abcb9	16
GO:0008206	bile acid metabolic process	5/540	43/28814	0.00121392	0.0242783	0.0198008	Cyp7a1/Ces1d/Nr1d1/Cyp8b1/Scp2	5
GO:0019318	hexose metabolic process	13/540	257/28814	0.00121812	0.0242783	0.0198008	Cd36/G6pc2/Acacb/Gck/Myc/Pdha1/Gpld1/C1qtnf12/Zfp692/Gale/Sik1/Tff3/Atf3	13
GO:0006006	glucose metabolic process	12/540	226/28814	0.00123028	0.024408	0.0199066	Cd36/G6pc2/Acacb/Gck/Myc/Pdha1/Gpld1/C1qtnf12/Zfp692/Sik1/Tff3/Atf3	12
GO:0015911	long-chain fatty acid import across plasma membrane	3/540	12/28814	0.00126941	0.0248426	0.020261	Cd36/Acsl5/Slc2a1	3
GO:0032000	positive regulation of fatty acid beta-oxidation	3/540	12/28814	0.00126941	0.0248426	0.020261	Abcd2/Acsl5/Fabp1	3
GO:0090209	negative regulation of triglyceride metabolic process	3/540	12/28814	0.00126941	0.0248426	0.020261	Apoc3/Gpld1/Sik1	3
GO:0045861	negative regulation of proteolysis	16/540	358/28814	0.00130755	0.0254736	0.0207756	Serpinb1c/Nr4a1/Serpina1c/Serpina1e/Por/Dhcr24/Nol3/Fabp1/Pzp/Slpi/Papln/Serpine2/Wfdc2/Dpep1/Wfikkn1/Serpina3f	16
GO:0070723	response to cholesterol	4/540	26/28814	0.00131436	0.0254902	0.0207892	Cyp7a1/Ces1d/Tgfbr2/Gpld1	4
GO:0019395	fatty acid oxidation	8/540	113/28814	0.00132502	0.0254902	0.0207892	Cd36/Abcd2/Por/Acacb/Acsl5/Fabp1/Tuba8/Scp2	8
GO:0055001	muscle cell development	12/540	228/28814	0.00132608	0.0254902	0.0207892	Nebl/Myl9/Ankrd23/Myh11/Chrnb1/Lmod1/Tnnt1/Stac3/Fer1l5/Bcl2/Wfikkn1/Ccn4	12
GO:0043434	response to peptide hormone	16/540	359/28814	0.00134553	0.0257497	0.0210008	Nr4a1/Serpina1c/Serpina1e/Apoc3/Gck/Srebf1/Trib3/Slc2a1/Gdf15/Gpld1/C1qtnf12/Ptpra/Ctnnb1/Pip4k2c/Socs2/Serpina3f	16
GO:0006109	regulation of carbohydrate metabolic process	11/540	198/28814	0.00135324	0.0257831	0.0210281	Cd36/Entpd5/Acacb/Gck/Myc/Gpld1/C1qtnf12/Zfp692/Smpd3/Sik1/Tff3	11
GO:0009166	nucleotide catabolic process	6/540	65/28814	0.00136576	0.0258499	0.0210826	Upp2/Fitm2/Vcp/Dnph1/Pde5a/Upp1	6
GO:0046700	heterocycle catabolic process	18/540	429/28814	0.0013687	0.0258499	0.0210826	Upp2/Smpdl3a/Noct/Zfp36l2/Fitm2/Entpd5/Traf5/Vcp/Aldh6a1/Hmox1/Dnd1/Dnph1/Dnase1l2/Pnldc1/Pde5a/Upp1/Hmox2/Magohb	18
GO:2001236	regulation of extrinsic apoptotic signaling pathway	10/540	170/28814	0.00144506	0.0271734	0.022162	Acsl5/Gstp1/Nol3/Nrp1/Hmox1/Siglec1/Fyn/Atf3/Bcl2/Cx3cl1	10
GO:0015909	long-chain fatty acid transport	6/540	66/28814	0.00147894	0.0276902	0.0225834	Cd36/Abcd2/Acsl5/Fabp1/Slc2a1/Fabp4	6
GO:0045444	fat cell differentiation	13/540	264/28814	0.00154896	0.0288761	0.0235506	Nr4a1/Scd1/Noct/Nr1d1/Zfp36l2/Srebf1/Trib3/Aldh6a1/Adrb3/Tgfb1i1/Alms1/Fabp4/Ccn4	13
GO:0032387	negative regulation of intracellular transport	6/540	67/28814	0.00159913	0.0296021	0.0241428	Cd36/Ei24/Nol3/Fermt1/Bag4/Arfip1	6
GO:0010872	regulation of cholesterol esterification	3/540	13/28814	0.00162736	0.0296021	0.0241428	Apoa1/Scd1/Apoa4	3
GO:0034375	high-density lipoprotein particle remodeling	3/540	13/28814	0.00162736	0.0296021	0.0241428	Pltp/Apoa1/Apoc3	3
GO:0150079	negative regulation of neuroinflammatory response	3/540	13/28814	0.00162736	0.0296021	0.0241428	Nr1d1/Cd200/Cx3cl1	3
GO:1904729	regulation of intestinal lipid absorption	3/540	13/28814	0.00162736	0.0296021	0.0241428	Apoa1/Apoa4/Cyp8b1	3
GO:0035023	regulation of Rho protein signal transduction	7/540	91/28814	0.00162897	0.0296021	0.0241428	Apoa1/Apoc3/Robo1/Nrp1/Gpr35/Arhgef25/Eps8l1	7
GO:0051017	actin filament bundle assembly	10/540	173/28814	0.00164612	0.0297886	0.0242949	Apoa1/Synpo2/Nrp1/Carmil1/Pls1/Limk1/Bag4/Flna/Alms1/Cx3cl1	10
GO:0003018	vascular process in circulatory system	12/540	235/28814	0.00171127	0.0307241	0.0250578	Adora1/Cd36/Abcb1a/Slc2a1/Adrb3/Acta2/Slc5a6/Smpd3/Scpep1/Abcg3/Pde5a/Cx3cl1	12
GO:0006941	striated muscle contraction	10/540	174/28814	0.00171797	0.0307241	0.0250578	Adora1/Nr4a1/Dsg2/Smtn/Chrnb1/Gsn/Flna/Tnnt1/Stac3/Pde5a	10
GO:0042692	muscle cell differentiation	18/540	438/28814	0.00171913	0.0307241	0.0250578	Igfbp5/Nebl/Gdf15/Myl9/Ankrd23/Myh11/Chrnb1/Ctnnb1/Ptbp1/Lmod1/Tnnt1/Stac3/Sik1/Bhlhe41/Fer1l5/Bcl2/Wfikkn1/Ccn4	18
GO:0070661	leukocyte proliferation	16/540	368/28814	0.00173129	0.030814	0.0251312	Tgfbr2/Gstp1/Myc/Crip3/Laptm5/Ctnnb1/Vsig4/Csf2rb/Rasgrp1/Btla/Fyn/Clcf1/Bcl2/Pde5a/Cx3cl1/Mapk8ip1	16
GO:0044342	type B pancreatic cell proliferation	4/540	28/28814	0.00174765	0.0309779	0.0252648	Serpinb1c/Igfbp5/Nr4a1/Nr1d1	4
GO:0048732	gland development	19/540	476/28814	0.00180571	0.0318763	0.0259976	Igfbp5/Apoa1/Scd1/Tgfbr2/Meg3/Robo1/Cela1/Nrp1/Sulf2/Brca2/Hmox1/Ctnnb1/Mki67/Serpine2/Etv5/Tgm2/Socs2/Elf5/Bcl2	19
GO:1901361	organic cyclic compound catabolic process	19/540	477/28814	0.00184881	0.0324424	0.0264593	Cyp7a1/Upp2/Smpdl3a/Noct/Zfp36l2/Fitm2/Entpd5/Traf5/Vcp/Aldh6a1/Hmox1/Dnd1/Dnph1/Dnase1l2/Pnldc1/Pde5a/Upp1/Hmox2/Magohb	19
GO:0010721	negative regulation of cell development	11/540	206/28814	0.00185278	0.0324424	0.0264593	Nr1d1/Spry4/Nrp1/Mycn/Npr2/Ctnnb1/Aatk/Thy1/Cdk5r1/Fbln1/Map2	11
GO:0061572	actin filament bundle organization	10/540	176/28814	0.00186927	0.0325992	0.0265871	Apoa1/Synpo2/Nrp1/Carmil1/Pls1/Limk1/Bag4/Flna/Alms1/Cx3cl1	10
GO:2001233	regulation of apoptotic signaling pathway	17/540	406/28814	0.00187798	0.0326196	0.0266038	Ei24/Acsl5/Gstp1/Ppif/Camk2b/Nol3/Nrp1/Pcgf2/Myc/Hmox1/Ctnnb1/Siglec1/Fyn/Atf3/Bcl2/Cx3cl1/Mapk8ip1	17
GO:0032386	regulation of intracellular transport	15/540	337/28814	0.00190107	0.0328885	0.0268231	Cd36/Ei24/Srebf1/Nol3/Lamp1/Scp2/Fermt1/Camk4/Bag4/Flna/Fyn/Arfip1/Cdk5r1/Reep1/Map2	15
GO:0006699	bile acid biosynthetic process	4/540	29/28814	0.00199756	0.0340584	0.0277772	Cyp7a1/Ces1d/Nr1d1/Cyp8b1	4
GO:0061003	positive regulation of dendritic spine morphogenesis	4/540	29/28814	0.00199756	0.0340584	0.0277772	Camk2b/Bhlhb9/Cux2/Caprin2	4
GO:1902932	positive regulation of alcohol biosynthetic process	4/540	29/28814	0.00199756	0.0340584	0.0277772	Cyp7a1/Por/Srebf1/Scp2	4
GO:0090317	negative regulation of intracellular protein transport	5/540	48/28814	0.00200019	0.0340584	0.0277772	Cd36/Ei24/Nol3/Fermt1/Bag4	5
GO:2000116	regulation of cysteine-type endopeptidase activity	12/540	240/28814	0.00203924	0.034585	0.0282067	Nr4a1/Por/Dhcr24/Vcp/Robo1/Nol3/Fabp1/Myc/Laptm5/Gsn/Fyn/Dpep1	12
GO:0034440	lipid oxidation	8/540	121/28814	0.00204711	0.034585	0.0282067	Cd36/Abcd2/Por/Acacb/Acsl5/Fabp1/Tuba8/Scp2	8
GO:0005996	monosaccharide metabolic process	13/540	273/28814	0.00208059	0.0350139	0.0285565	Cd36/G6pc2/Acacb/Gck/Myc/Pdha1/Gpld1/C1qtnf12/Zfp692/Gale/Sik1/Tff3/Atf3	13
GO:0043281	regulation of cysteine-type endopeptidase activity involved in apoptotic process	11/540	210/28814	0.00215376	0.0361048	0.0294462	Nr4a1/Por/Dhcr24/Vcp/Robo1/Nol3/Fabp1/Myc/Laptm5/Gsn/Dpep1	11
GO:0051235	maintenance of location	15/540	342/28814	0.00218944	0.0365611	0.0298184	Cd36/Apoa1/Ces1d/Fitm2/Acacb/Apoc4/Keap1/Nol3/Cops9/Hexb/Gsn/Flna/Cx3cl1/Smim22/Thy1	15
GO:0048660	regulation of smooth muscle cell proliferation	10/540	180/28814	0.00220416	0.0366654	0.0299034	Igfbp5/Tgfbr2/Gstp1/Myc/Gna12/Hmox1/Ctnnb1/Smpd3/Cx3cl1/Ccn4	10
GO:0042542	response to hydrogen peroxide	8/540	123/28814	0.00226871	0.0375946	0.0306613	Ppif/Nol3/Fabp1/Pcgf2/Hmox1/Smpd3/Fyn/Bcl2	8
GO:0006066	alcohol metabolic process	15/540	345/28814	0.00237927	0.0392761	0.0320326	Cyp7a1/Apoc1/Apoa1/Por/Ces1d/Apoc3/Ttr/Dhcr24/Srebf1/Apoa4/Npc1/Aldh3a2/Hmgcs1/Scp2/Bmp5	15
GO:1902930	regulation of alcohol biosynthetic process	5/540	50/28814	0.00240046	0.0394752	0.032195	Cyp7a1/Por/Srebf1/Scp2/Bmp5	5
GO:0007229	integrin-mediated signaling pathway	7/540	98/28814	0.0024903	0.0407976	0.0332736	Apoa1/Nrp1/Ptpra/Fermt1/Itga10/Flna/Thy1	7
GO:0032488	Cdc42 protein signal transduction	3/540	15/28814	0.0025178	0.0408552	0.0333205	Apoa1/Apoc3/Nrp1	3
GO:0043031	negative regulation of macrophage activation	3/540	15/28814	0.0025178	0.0408552	0.0333205	Nr1d1/Cd200/Cx3cl1	3
GO:0007162	negative regulation of cell adhesion	14/540	313/28814	0.00253891	0.0408552	0.0333205	Lag3/Apoa1/Nat8f1/Gstp1/Dact2/Spry4/Dusp3/Laptm5/Lgals1/Serpine2/Vsig4/Btla/Pde5a/Fbln1	14
GO:1901653	cellular response to peptide	14/540	313/28814	0.00253891	0.0408552	0.0333205	Cd36/Nr4a1/Gck/Srebf1/Trib3/Gdf15/Gpld1/C1qtnf12/Ptpra/Ctnnb1/Pip4k2c/Smpd3/Fyn/Socs2	14
GO:0003085	negative regulation of systemic arterial blood pressure	4/540	31/28814	0.00256939	0.0408552	0.0333205	Adora1/Cd36/Adrb3/Smtn	4
GO:0035094	response to nicotine	4/540	31/28814	0.00256939	0.0408552	0.0333205	Hmox1/Chrnb1/Bcl2/Chrna4	4
GO:0036314	response to sterol	4/540	31/28814	0.00256939	0.0408552	0.0333205	Cyp7a1/Ces1d/Tgfbr2/Gpld1	4
GO:0061037	negative regulation of cartilage development	4/540	31/28814	0.00256939	0.0408552	0.0333205	Ctnnb1/Chadl/Ctsk/Ccn4	4
GO:0042149	cellular response to glucose starvation	5/540	51/28814	0.00262103	0.0415237	0.0338657	Gck/Slc2a1/Sik1/Bcl2/Asns	5
GO:0071356	cellular response to tumor necrosis factor	10/540	185/28814	0.0026889	0.0422925	0.0344928	Apoa1/Nr1d1/Zfp36l2/Traf5/Nol3/Laptm5/Smpd3/Bag4/Fabp4/Cx3cl1	10
GO:0009895	negative regulation of catabolic process	14/540	315/28814	0.00268912	0.0422925	0.0344928	Adora1/Apoc1/Noct/Apoc3/Acacb/Traf5/Npc1/Gpld1/Hmox1/Dnd1/Serpine2/Flna/Fyn/Bcl2	14
GO:0010875	positive regulation of cholesterol efflux	4/540	32/28814	0.00289348	0.0450155	0.0367136	Pltp/Apoa1/Ces1d/Abca3	4
GO:0019433	triglyceride catabolic process	4/540	32/28814	0.00289348	0.0450155	0.0367136	Apoa1/Apoc3/Apoa4/Gpld1	4
GO:0070633	transepithelial transport	4/540	32/28814	0.00289348	0.0450155	0.0367136	Abcb1a/Gpld1/P2ry4/Abcg3	4
GO:0022612	gland morphogenesis	9/540	157/28814	0.00292519	0.0453456	0.0369828	Igfbp5/Tgfbr2/Robo1/Nrp1/Sulf2/Mki67/Etv5/Tgm2/Bcl2	9
GO:0006635	fatty acid beta-oxidation	6/540	76/28814	0.00304271	0.0465394	0.0379565	Abcd2/Acacb/Acsl5/Fabp1/Tuba8/Scp2	6
GO:0034433	steroid esterification	3/540	16/28814	0.003056	0.0465394	0.0379565	Apoa1/Scd1/Apoa4	3
GO:0034434	sterol esterification	3/540	16/28814	0.003056	0.0465394	0.0379565	Apoa1/Scd1/Apoa4	3
GO:0034435	cholesterol esterification	3/540	16/28814	0.003056	0.0465394	0.0379565	Apoa1/Scd1/Apoa4	3
GO:0070857	regulation of bile acid biosynthetic process	3/540	16/28814	0.003056	0.0465394	0.0379565	Cyp7a1/Ces1d/Nr1d1	3
GO:0002042	cell migration involved in sprouting angiogenesis	5/540	53/28814	0.00310566	0.0470788	0.0383963	Nr4a1/Robo1/Nrp1/Gpld1/Hmox1	5
GO:0045787	positive regulation of cell cycle	15/540	355/28814	0.00311319	0.0470788	0.0383963	Ppp1r10/Camk2b/Dusp3/Brca2/Myc/Ppp1r35/Prdm9/Ccdc57/Smpd3/Cxcr5/Ccpg1/Asns/Plk4/Cdk5r1/Gdpd5	15
GO:0015849	organic acid transport	14/540	321/28814	0.00318417	0.0479845	0.039135	Slco1a4/Abcc4/Adora1/Cd36/Abcc3/Abcd2/Acsl5/Abcb1a/Fabp1/Slc2a1/Myc/Slc25a30/Slc5a6/Fabp4	14
GO:0002063	chondrocyte development	4/540	33/28814	0.00324444	0.0487229	0.0397373	Col27a1/Tgfbr2/Sulf2/Smpd3	4
GO:2000377	regulation of reactive oxygen species metabolic process	9/540	160/28814	0.00331786	0.0495868	0.0404418	Cd36/Abcd2/Romo1/Tgfbr2/Gstp1/Mycn/Noxa1/Fyn/Bcl2	9
GO:0006692	prostanoid metabolic process	5/540	54/28814	0.00337075	0.0495868	0.0404418	Ces2a/Ces2c/Prxl2b/Gstp1/Ptgds	5
GO:0006693	prostaglandin metabolic process	5/540	54/28814	0.00337075	0.0495868	0.0404418	Ces2a/Ces2c/Prxl2b/Gstp1/Ptgds	5
GO:0010883	regulation of lipid storage	5/540	54/28814	0.00337075	0.0495868	0.0404418	Cd36/Ces1d/Fitm2/Acacb/Apoc4	5
GO:0032330	regulation of chondrocyte differentiation	5/540	54/28814	0.00337075	0.0495868	0.0404418	Por/Ctnnb1/Chadl/Mustn1/Ccn4	5
GO:0072132	mesenchyme morphogenesis	5/540	54/28814	0.00337075	0.0495868	0.0404418	Tgfbr2/Robo1/Myc/Ctnnb1/Bmp5	5
GO:0046942	carboxylic acid transport	13/540	289/28814	0.00339317	0.0497473	0.0405727	Slco1a4/Abcc4/Adora1/Cd36/Abcc3/Ces1d/Slc16a5/Myc/Slc25a30/Slc5a6/Slc16a9/Slc16a11/Slc22a3	13
GO:0010906	regulation of glucose metabolic process	8/540	132/28814	0.00350857	0.0512655	0.0418109	Cd36/Acacb/Gck/Gpld1/C1qtnf12/Zfp692/Sik1/Tff3	8
GO:0050866	negative regulation of cell activation	11/540	225/28814	0.00365479	0.0524937	0.0428126	Lag3/Nr1d1/Dusp3/Laptm5/Hmox1/Serpine2/Vsig4/Btla/Cd200/Pde5a/Cx3cl1	11
GO:0003413	chondrocyte differentiation involved in endochondral bone morphogenesis	3/540	17/28814	0.00365961	0.0524937	0.0428126	Col27a1/Tgfbr2/Smpd3	3
GO:0035337	fatty-acyl-CoA metabolic process	3/540	17/28814	0.00365961	0.0524937	0.0428126	Fitm2/Acsl5/Far2	3
GO:0046415	urate metabolic process	3/540	17/28814	0.00365961	0.0524937	0.0428126	Carmil1/Slc16a9/Abcg3	3
GO:0071243	cellular response to arsenic-containing substance	3/540	17/28814	0.00365961	0.0524937	0.0428126	Ppif/Vcp/Hmox1	3
GO:2001237	negative regulation of extrinsic apoptotic signaling pathway	7/540	105/28814	0.00366545	0.0524937	0.0428126	Gstp1/Nol3/Nrp1/Hmox1/Fyn/Bcl2/Cx3cl1	7
GO:0042098	T cell proliferation	11/540	226/28814	0.00377883	0.0539388	0.0439912	Tgfbr2/Myc/Crip3/Laptm5/Ctnnb1/Vsig4/Rasgrp1/Btla/Fyn/Pde5a/Mapk8ip1	11
GO:0051146	striated muscle cell differentiation	14/540	328/28814	0.00385356	0.0548245	0.0447136	Igfbp5/Nebl/Gdf15/Myl9/Ankrd23/Myh11/Lmod1/Tnnt1/Stac3/Sik1/Bhlhe41/Fer1l5/Bcl2/Ccn4	14
GO:0006094	gluconeogenesis	6/540	80/28814	0.00392906	0.0557154	0.0454402	G6pc2/Gck/C1qtnf12/Zfp692/Sik1/Atf3	6
GO:0061001	regulation of dendritic spine morphogenesis	5/540	56/28814	0.00394911	0.0558167	0.0455228	Camk2b/Bhlhb9/Cux2/Cdk5r1/Caprin2	5
GO:0048710	regulation of astrocyte differentiation	4/540	35/28814	0.0040311	0.0566055	0.0461661	Nr1d1/Mycn/Serpine2/Clcf1	4
GO:1903715	regulation of aerobic respiration	4/540	35/28814	0.0040311	0.0566055	0.0461661	Apoc3/Ppif/Vcp/Myc	4
GO:0048661	positive regulation of smooth muscle cell proliferation	7/540	107/28814	0.00406807	0.0569398	0.0464387	Igfbp5/Tgfbr2/Myc/Hmox1/Smpd3/Cx3cl1/Ccn4	7
GO:0032956	regulation of actin cytoskeleton organization	15/540	366/28814	0.00412601	0.0575645	0.0469482	Apoa1/Synpo2/Nrp1/Ankrd23/Carmil1/Limk1/Lmod1/Bag4/Gsn/Flna/Alms1/Arfip1/Cx3cl1/Smim22/Cdk5r1	15
GO:0001818	negative regulation of cytokine production	13/540	296/28814	0.00414775	0.0576818	0.0470439	Serpinb1c/Abcd2/Lag3/Apoa1/Gstp1/Rnf125/Laptm5/Hmox1/Vsig4/Cd200/Cx3cl1/Clec4a2/Fbln1	13
GO:0019748	secondary metabolic process	5/540	57/28814	0.00426341	0.0588945	0.0480329	Cyp2a5/Opn3/Cyp2a22/Cyp2a4/Bcl2	5
GO:1903533	regulation of protein targeting	5/540	57/28814	0.00426341	0.0588945	0.0480329	Srebf1/Nol3/Bag4/Fyn/Cdk5r1	5
GO:0050807	regulation of synapse organization	12/540	263/28814	0.00427581	0.0588945	0.0480329	Clstn3/Camk2b/Vcp/Bhlhb9/Etv5/Adgre5/Fyn/Sparcl1/Tuba1a/Cux2/Cdk5r1/Caprin2	12
GO:0007398	ectoderm development	3/540	18/28814	0.00433095	0.0589037	0.0480405	Ctnnb1/Elf5/L3mbtl2	3
GO:0042308	negative regulation of protein import into nucleus	3/540	18/28814	0.00433095	0.0589037	0.0480405	Cd36/Ei24/Fermt1	3
GO:0043217	myelin maintenance	3/540	18/28814	0.00433095	0.0589037	0.0480405	Abcd2/9130409I23Rik/Epb41l3	3
GO:1904590	negative regulation of protein import	3/540	18/28814	0.00433095	0.0589037	0.0480405	Cd36/Ei24/Fermt1	3
GO:0014015	positive regulation of gliogenesis	6/540	82/28814	0.00443777	0.0598378	0.0488023	Myc/Ptpra/Serpine2/Etv5/Ufl1/Clcf1	6
GO:0097305	response to alcohol	11/540	231/28814	0.00445045	0.0598378	0.0488023	Serpina1c/Cyp7a1/Serpina1e/Ces1d/Tgfbr2/Gpld1/P2ry4/Ctnnb1/Fyn/Bcl2/Lancl2	11
GO:0002053	positive regulation of mesenchymal cell proliferation	4/540	36/28814	0.00446881	0.0598378	0.0488023	Tgfbr2/Mycn/Myc/Ctnnb1	4
GO:0031069	hair follicle morphogenesis	4/540	36/28814	0.00446881	0.0598378	0.0488023	Igfbp5/Foxq1/Ctnnb1/Bcl2	4
GO:0048009	insulin-like growth factor receptor signaling pathway	4/540	36/28814	0.00446881	0.0598378	0.0488023	Igfbp5/Igfbp6/Bmp5/Cilp	4
GO:0016051	carbohydrate biosynthetic process	10/540	199/28814	0.00451128	0.06022	0.049114	Cd36/G6pc2/Nr1d1/Gck/Gbe1/C1qtnf12/Zfp692/Smpd3/Sik1/Atf3	10
GO:0031346	positive regulation of cell projection organization	17/540	443/28814	0.00454652	0.0605037	0.0493454	Camk2b/Bhlhb9/Robo1/Nrp1/Ppp1r35/Fbxw8/Carmil1/Serpine2/Limk1/Bmp5/Flna/Fyn/Cx3cl1/Cux2/Anln/Eps8l1/Caprin2	17
GO:0007266	Rho protein signal transduction	8/540	138/28814	0.00458993	0.0605913	0.0494169	Apoa1/Apoc3/Robo1/Nrp1/Gna12/Gpr35/Arhgef25/Eps8l1	8
GO:1905039	carboxylic acid transmembrane transport	8/540	138/28814	0.00458993	0.0605913	0.0494169	Cd36/Abcd2/Acsl5/Abcb1a/Slc2a1/Myc/Slc25a30/Slc5a6	8
GO:0051496	positive regulation of stress fiber assembly	5/540	58/28814	0.00459514	0.0605913	0.0494169	Apoa1/Nrp1/Carmil1/Limk1/Bag4	5
GO:0019319	hexose biosynthetic process	6/540	83/28814	0.00470958	0.0619117	0.0504937	G6pc2/Gck/C1qtnf12/Zfp692/Sik1/Atf3	6
GO:0051056	regulation of small GTPase mediated signal transduction	11/540	233/28814	0.00474428	0.0619361	0.0505136	Apoa1/Apoc3/Spry4/Robo1/Nrp1/Arhgap19/Gpr35/Rasgrp1/Psd/Arhgef25/Eps8l1	11
GO:0071248	cellular response to metal ion	9/540	169/28814	0.00474891	0.0619361	0.0505136	Cyp2a5/Junb/Ppif/Gpld1/Hmox1/Smpd3/Gsn/Fabp4/Syt15	9
GO:0062197	cellular response to chemical stress	14/540	336/28814	0.0047544	0.0619361	0.0505136	Cd36/Romo1/Apoa4/Ppif/Keap1/Nol3/Fabp1/Pcgf2/Hmox1/Ctnnb1/Smpd3/Etv5/Fyn/Bcl2	14
GO:1903825	organic acid transmembrane transport	8/540	139/28814	0.00479257	0.0622459	0.0507663	Cd36/Abcd2/Acsl5/Abcb1a/Slc2a1/Myc/Slc25a30/Slc5a6	8
GO:0046578	regulation of Ras protein signal transduction	10/540	201/28814	0.00483624	0.0625182	0.0509884	Apoa1/Apoc3/Spry4/Robo1/Nrp1/Gpr35/Rasgrp1/Psd/Arhgef25/Eps8l1	10
GO:0007160	cell-matrix adhesion	11/540	234/28814	0.00489685	0.0625182	0.0509884	Cd36/Nrp1/Dusp3/Ptpra/Ctnnb1/Fermt1/Itga10/Bcam/Bcl2/Thy1/Adamts9	11
GO:0090075	relaxation of muscle	4/540	37/28814	0.00493743	0.0625182	0.0509884	Adora1/Gsn/Pde5a/Tifab	4
GO:0050775	positive regulation of dendrite morphogenesis	5/540	59/28814	0.00494481	0.0625182	0.0509884	Camk2b/Bhlhb9/Fbxw8/Cux2/Caprin2	5
GO:0110020	regulation of actomyosin structure organization	7/540	111/28814	0.0049728	0.0625182	0.0509884	Apoa1/Nrp1/Ankrd23/Carmil1/Limk1/Bag4/Alms1	7
GO:0043154	negative regulation of cysteine-type endopeptidase activity involved in apoptotic process	6/540	84/28814	0.00499344	0.0625182	0.0509884	Nr4a1/Por/Dhcr24/Nol3/Fabp1/Dpep1	6
GO:0060191	regulation of lipase activity	6/540	84/28814	0.00499344	0.0625182	0.0509884	Apoc1/Apoa1/Por/Apoc3/Apoa4/Camk2b	6
GO:0010811	positive regulation of cell-substrate adhesion	8/540	140/28814	0.005002	0.0625182	0.0509884	Cd36/Apoa1/Nrp1/Carmil1/Fermt1/Flna/Thy1/Fbln1	8
GO:0002695	negative regulation of leukocyte activation	10/540	202/28814	0.00500547	0.0625182	0.0509884	Lag3/Nr1d1/Dusp3/Laptm5/Hmox1/Vsig4/Btla/Cd200/Pde5a/Cx3cl1	10
GO:0043691	reverse cholesterol transport	3/540	19/28814	0.00507213	0.0625182	0.0509884	Apoa1/Ces1d/Apoa4	3
GO:0044539	long-chain fatty acid import into cell	3/540	19/28814	0.00507213	0.0625182	0.0509884	Cd36/Acsl5/Slc2a1	3
GO:0045721	negative regulation of gluconeogenesis	3/540	19/28814	0.00507213	0.0625182	0.0509884	Gck/C1qtnf12/Sik1	3
GO:0045821	positive regulation of glycolytic process	3/540	19/28814	0.00507213	0.0625182	0.0509884	Entpd5/Gck/Myc	3
GO:0070989	oxidative demethylation	3/540	19/28814	0.00507213	0.0625182	0.0509884	Cyp3a59/Cyp3a11/Cyp3a16	3
GO:0071636	positive regulation of transforming growth factor beta production	3/540	19/28814	0.00507213	0.0625182	0.0509884	Fermt1/Cd200/Cx3cl1	3
GO:1903214	regulation of protein targeting to mitochondrion	3/540	19/28814	0.00507213	0.0625182	0.0509884	Srebf1/Nol3/Bag4	3
GO:1904251	regulation of bile acid metabolic process	3/540	19/28814	0.00507213	0.0625182	0.0509884	Cyp7a1/Ces1d/Nr1d1	3
GO:0002683	negative regulation of immune system process	17/540	448/28814	0.00507373	0.0625182	0.0509884	Adora1/Lag3/Apoa1/Nr1d1/Tsc22d3/Clec2d/Dusp3/Myc/Laptm5/Hmox1/Ctnnb1/Vsig4/Btla/Cd200/Pde5a/Cx3cl1/Thy1	17
GO:0051224	negative regulation of protein transport	8/540	141/28814	0.00521837	0.0641177	0.0522929	Cd36/Ei24/Srebf1/Nol3/Fermt1/Bag4/Cd200/Npff	8
GO:0014009	glial cell proliferation	5/540	60/28814	0.00531293	0.0650947	0.0530897	Myc/Ctnnb1/Etv5/Ufl1/Cx3cl1	5
GO:0034612	response to tumor necrosis factor	10/540	204/28814	0.00535785	0.0653302	0.0532818	Apoa1/Nr1d1/Zfp36l2/Traf5/Nol3/Laptm5/Smpd3/Bag4/Fabp4/Cx3cl1	10
GO:0050803	regulation of synapse structure or activity	12/540	271/28814	0.00540554	0.0653302	0.0532818	Clstn3/Camk2b/Vcp/Bhlhb9/Etv5/Adgre5/Fyn/Sparcl1/Tuba1a/Cux2/Cdk5r1/Caprin2	12
GO:0019439	aromatic compound catabolic process	17/540	451/28814	0.00541335	0.0653302	0.0532818	Upp2/Smpdl3a/Noct/Zfp36l2/Fitm2/Entpd5/Traf5/Vcp/Hmox1/Dnd1/Dnph1/Dnase1l2/Pnldc1/Pde5a/Upp1/Hmox2/Magohb	17
GO:0032692	negative regulation of interleukin-1 production	4/540	38/28814	0.00543789	0.0653302	0.0532818	Serpinb1c/Apoa1/Gstp1/Cx3cl1	4
GO:0034381	plasma lipoprotein particle clearance	4/540	38/28814	0.00543789	0.0653302	0.0532818	Cd36/Apoc1/Apoc3/Gpld1	4
GO:0071634	regulation of transforming growth factor beta production	4/540	38/28814	0.00543789	0.0653302	0.0532818	Fermt1/Cd200/Cx3cl1/Fbln1	4
GO:0098868	bone growth	4/540	38/28814	0.00543789	0.0653302	0.0532818	Col27a1/Por/Tgfbr2/Smpd3	4
GO:0034614	cellular response to reactive oxygen species	8/540	143/28814	0.00567248	0.0679597	0.0554263	Cd36/Romo1/Apoa4/Ppif/Nol3/Fabp1/Pcgf2/Smpd3	8
GO:0046470	phosphatidylcholine metabolic process	5/540	61/28814	0.00570001	0.0681009	0.0555415	Apoc1/Apoa1/Apoa4/Pcyt1a/Abca3	5
GO:0009914	hormone transport	15/540	380/28814	0.00578839	0.0689663	0.0562473	Adora1/G6pc2/Nr1d1/Ttr/Gck/Srebf1/Abcb1a/Nr0b2/Gpld1/C1qtnf12/Niban2/Smpd3/Npff/Clcf1/Selenom	15
GO:0009159	deoxyribonucleoside monophosphate catabolic process	3/540	20/28814	0.00588505	0.0692363	0.0564675	Upp2/Dnph1/Upp1	3
GO:0071397	cellular response to cholesterol	3/540	20/28814	0.00588505	0.0692363	0.0564675	Cyp7a1/Ces1d/Gpld1	3
GO:0140354	lipid import into cell	3/540	20/28814	0.00588505	0.0692363	0.0564675	Cd36/Acsl5/Slc2a1	3
GO:0099173	postsynapse organization	10/540	207/28814	0.00592249	0.0692363	0.0564675	Camk2b/Bhlhb9/Nrp1/Chrnb1/Etv5/Arhgef9/Fyn/Cux2/Cdk5r1/Caprin2	10
GO:0140694	non-membrane-bounded organelle assembly	15/540	381/28814	0.00592525	0.0692363	0.0564675	Noct/Fitm2/Nebl/Ppp1r35/Myl9/Ankrd23/Ccdc57/Pls1/Lmod1/Gsn/Flna/Tnnt1/Alms1/Plk4/Smim22	15
GO:0002931	response to ischemia	4/540	39/28814	0.00597113	0.0692363	0.0564675	Ppif/Nol3/Bcl2/Cx3cl1	4
GO:0042745	circadian sleep/wake cycle	4/540	39/28814	0.00597113	0.0692363	0.0564675	Adora1/Nr1d1/Npas2/Ptgds	4
GO:0045981	positive regulation of nucleotide metabolic process	4/540	39/28814	0.00597113	0.0692363	0.0564675	Entpd5/Gck/Vcp/Myc	4
GO:0051180	vitamin transport	4/540	39/28814	0.00597113	0.0692363	0.0564675	Apoa1/Slc2a1/Slc5a6/Abcg3	4
GO:1900544	positive regulation of purine nucleotide metabolic process	4/540	39/28814	0.00597113	0.0692363	0.0564675	Entpd5/Gck/Vcp/Myc	4
GO:0043457	regulation of cellular respiration	5/540	62/28814	0.00610654	0.0706171	0.0575937	Opn3/Apoc3/Ppif/Vcp/Myc	5
GO:0110053	regulation of actin filament organization	12/540	276/28814	0.00622433	0.0717873	0.058548	Apoa1/Synpo2/Nrp1/Carmil1/Limk1/Lmod1/Bag4/Gsn/Flna/Alms1/Arfip1/Cx3cl1	12
GO:0040014	regulation of multicellular organism growth	6/540	88/28814	0.00625551	0.071955	0.0586848	Gdf15/Adrb3/Pls1/Alms1/Socs2/Bcl2	6
GO:1904950	negative regulation of establishment of protein localization	8/540	146/28814	0.0064093	0.0735284	0.0599681	Cd36/Ei24/Srebf1/Nol3/Fermt1/Bag4/Cd200/Npff	8
GO:0006730	one-carbon metabolic process	4/540	40/28814	0.00653804	0.0744132	0.0606897	Car15/Mthfd2/Car7/Mthfd1l	4
GO:0060351	cartilage development involved in endochondral bone morphogenesis	4/540	40/28814	0.00653804	0.0744132	0.0606897	Col27a1/Por/Tgfbr2/Smpd3	4
GO:1903580	positive regulation of ATP metabolic process	4/540	40/28814	0.00653804	0.0744132	0.0606897	Entpd5/Gck/Vcp/Myc	4
GO:0009612	response to mechanical stimulus	9/540	178/28814	0.0066193	0.0751404	0.0612827	Cd36/Myc/Ankrd23/Ctnnb1/Serpine2/Lrp11/Gsn/Fyn/Tifab	9
GO:0043467	regulation of generation of precursor metabolites and energy	8/540	147/28814	0.00667034	0.0753244	0.0614328	Cd36/Opn3/Apoc3/Entpd5/Gck/Ppif/Vcp/Myc	8
GO:1901136	carbohydrate derivative catabolic process	8/540	147/28814	0.00667034	0.0753244	0.0614328	Upp2/Fitm2/Cela1/Dnph1/Hexb/Lyve1/Pde5a/Upp1	8
GO:0042063	gliogenesis	14/540	350/28814	0.00673552	0.0758623	0.0618715	Nr1d1/Mycn/Myc/Adam22/Ptpra/Ctnnb1/Serpine2/Etv5/Hexb/Ppp3r1/Ufl1/Clcf1/Cx3cl1/Cdk5r1	14
GO:0046321	positive regulation of fatty acid oxidation	3/540	21/28814	0.00677145	0.0760688	0.06204	Abcd2/Acsl5/Fabp1	3
GO:0072593	reactive oxygen species metabolic process	11/540	245/28814	0.00684498	0.0766957	0.0625512	Cd36/Abcd2/Ndufs1/Romo1/Tgfbr2/Apoa4/Gstp1/Mycn/Noxa1/Fyn/Bcl2	11
GO:0106106	cold-induced thermogenesis	8/540	148/28814	0.00693935	0.0775522	0.0632497	Cd36/Gadd45g/Scd1/Ces1d/Nr1d1/Adrb3/Alms1/Fabp4	8
GO:0046364	monosaccharide biosynthetic process	6/540	90/28814	0.00696681	0.0776584	0.0633364	G6pc2/Gck/C1qtnf12/Zfp692/Sik1/Atf3	6
GO:2001234	negative regulation of apoptotic signaling pathway	11/540	246/28814	0.00704841	0.0781731	0.0637561	Gstp1/Ppif/Nol3/Nrp1/Pcgf2/Hmox1/Ctnnb1/Fyn/Bcl2/Cx3cl1/Mapk8ip1	11
GO:0072594	establishment of protein localization to organelle	16/540	426/28814	0.00707493	0.0781731	0.0637561	Cd36/Romo1/Ei24/Srebf1/Nol3/Brca2/Lamp1/Laptm5/Ipo11/Fermt1/Gnptab/Ppp3r1/Bag4/Flna/Macroh2a2/Srp54b	16
GO:0006636	unsaturated fatty acid biosynthetic process	4/540	41/28814	0.00713951	0.0781731	0.0637561	Abcd2/Scd1/Prxl2b/Ptgds	4
GO:0007099	centriole replication	4/540	41/28814	0.00713951	0.0781731	0.0637561	Ppp1r35/Ccdc57/Alms1/Plk4	4
GO:0032365	intracellular lipid transport	4/540	41/28814	0.00713951	0.0781731	0.0637561	Abcd2/Npc1/Scp2/Serac1	4
GO:0046320	regulation of fatty acid oxidation	4/540	41/28814	0.00713951	0.0781731	0.0637561	Abcd2/Acacb/Acsl5/Fabp1	4
GO:0071604	transforming growth factor beta production	4/540	41/28814	0.00713951	0.0781731	0.0637561	Fermt1/Cd200/Cx3cl1/Fbln1	4
GO:1903578	regulation of ATP metabolic process	6/540	91/28814	0.0073436	0.0802047	0.0654131	Apoc3/Entpd5/Gck/Ppif/Vcp/Myc	6
GO:0098742	cell-cell adhesion via plasma-membrane adhesion molecules	10/540	214/28814	0.00742039	0.0807312	0.0658425	Apoa1/Clstn3/Tgfbr2/Robo1/Lgals1/Dsg2/Cdh24/Sparcl1/Cx3cl1/Lrrc4c	10
GO:0050854	regulation of antigen receptor-mediated signaling pathway	5/540	65/28814	0.0074478	0.0807312	0.0658425	Dusp3/Usp9x/Laptm5/Nfam1/Thy1	5
GO:1901264	carbohydrate derivative transport	5/540	65/28814	0.0074478	0.0807312	0.0658425	Abcc4/Pltp/Adora1/Abcb1a/Slc28a2	5
GO:0016032	viral process	14/540	355/28814	0.00758492	0.082012	0.066887	Resf1/Vcp/Pi4ka/Nrp1/Npc1/Lgals1/Slpi/Ptbp1/Siglec1/Gsn/Bcl2/Fv1/Fbln1/Top2a	14
GO:0010039	response to iron ion	3/540	22/28814	0.00773288	0.0825795	0.0673499	Gpld1/Hmox1/Bcl2	3
GO:0034377	plasma lipoprotein particle assembly	3/540	22/28814	0.00773288	0.0825795	0.0673499	Apoa1/Ces1d/Apoa4	3
GO:0046599	regulation of centriole replication	3/540	22/28814	0.00773288	0.0825795	0.0673499	Ppp1r35/Alms1/Plk4	3
GO:0060252	positive regulation of glial cell proliferation	3/540	22/28814	0.00773288	0.0825795	0.0673499	Myc/Etv5/Ufl1	3
GO:0072529	pyrimidine-containing compound catabolic process	3/540	22/28814	0.00773288	0.0825795	0.0673499	Upp2/Aldh6a1/Upp1	3
GO:0048730	epidermis morphogenesis	4/540	42/28814	0.00777636	0.0828394	0.0675618	Igfbp5/Foxq1/Ctnnb1/Bcl2	4
GO:0015833	peptide transport	13/540	320/28814	0.00781854	0.083084	0.0677614	Adora1/G6pc2/Nr1d1/Gck/Srebf1/Nr0b2/Gpld1/C1qtnf12/Smpd3/Slc15a5/Npff/Clcf1/Abcb9	13
GO:0007264	small GTPase mediated signal transduction	16/540	431/28814	0.00786513	0.0833743	0.0679981	Apoa1/Apoc3/Dhcr24/Spry4/Robo1/Nrp1/Gna12/Hmox1/Arhgap19/Gpr35/Arhgef9/Rasgrp1/Psd/Aatk/Arhgef25/Eps8l1	16
GO:0045776	negative regulation of blood pressure	5/540	66/28814	0.00793706	0.083931	0.0684521	Adora1/Cd36/Adrb3/Smtn/Scpep1	5
GO:0044272	sulfur compound biosynthetic process	6/540	93/28814	0.00814096	0.0856683	0.069869	Ugdh/Acacb/Csad/Acsl5/Gstp1/Pdha1	6
GO:0048814	regulation of dendrite morphogenesis	6/540	93/28814	0.00814096	0.0856683	0.069869	Camk2b/Bhlhb9/Robo1/Fbxw8/Cux2/Caprin2	6
GO:0043588	skin development	13/540	322/28814	0.00821359	0.0862228	0.0703213	Igfbp5/Scd1/Foxq1/Opn3/Dhcr24/Dact2/Ppl/Ctnnb1/Fermt1/Dnase1l2/Macroh2a2/Bcl2/Kazn	13
GO:0006721	terpenoid metabolic process	5/540	67/28814	0.00844818	0.087635	0.0714731	Cyp2c55/Ttr/Aldh3a2/Hmgcs1/Cyp26c1	5
GO:0042440	pigment metabolic process	5/540	67/28814	0.00844818	0.087635	0.0714731	Cyp2a5/Opn3/Hmox1/Bcl2/Hmox2	5
GO:0070988	demethylation	5/540	67/28814	0.00844818	0.087635	0.0714731	Cyp3a59/Cyp3a11/Cyp3a16/Por/Usp9x	5
GO:0003009	skeletal muscle contraction	4/540	43/28814	0.00844944	0.087635	0.0714731	Nr4a1/Chrnb1/Tnnt1/Stac3	4
GO:0010874	regulation of cholesterol efflux	4/540	43/28814	0.00844944	0.087635	0.0714731	Pltp/Apoa1/Ces1d/Abca3	4
GO:2000117	negative regulation of cysteine-type endopeptidase activity	6/540	94/28814	0.00856213	0.0883587	0.0720633	Nr4a1/Por/Dhcr24/Nol3/Fabp1/Dpep1	6
GO:0003014	renal system process	7/540	123/28814	0.00860092	0.0883587	0.0720633	Adora1/Sulf2/Abcg3/Wnk4/Gsn/Bcl2/Jchain	7
GO:0010927	cellular component assembly involved in morphogenesis	7/540	123/28814	0.00860092	0.0883587	0.0720633	Nebl/Myl9/Ankrd23/Nfasc/Lmod1/Tnnt1/Epb41l3	7
GO:0032368	regulation of lipid transport	7/540	123/28814	0.00860092	0.0883587	0.0720633	Apoc1/Apoa1/Apoa4/Acsl5/Cyp8b1/Abca3/Scp2	7
GO:0008544	epidermis development	14/540	361/28814	0.00871425	0.0892551	0.0727944	Igfbp5/Foxq1/Opn3/Keap1/Mycn/Aldh3a2/Ppl/Ctnnb1/Pls1/Fermt1/Dnase1l2/Macroh2a2/Bcl2/Kazn	14
GO:0010984	regulation of lipoprotein particle clearance	3/540	23/28814	0.00877073	0.0892551	0.0727944	Apoc1/Apoc3/Gpld1	3
GO:0030539	male genitalia development	3/540	23/28814	0.00877073	0.0892551	0.0727944	Dhcr24/Ctnnb1/Bmp5	3
GO:0051220	cytoplasmic sequestering of protein	3/540	23/28814	0.00877073	0.0892551	0.0727944	Keap1/Cops9/Flna	3
GO:0034655	nucleobase-containing compound catabolic process	15/540	399/28814	0.0088675	0.090028	0.0734247	Upp2/Smpdl3a/Noct/Zfp36l2/Fitm2/Entpd5/Traf5/Vcp/Dnd1/Dnph1/Dnase1l2/Pnldc1/Pde5a/Upp1/Magohb	15
GO:0014910	regulation of smooth muscle cell migration	6/540	95/28814	0.00899869	0.0906171	0.0739052	Igfbp5/Gstp1/Myc/Gna12/Bcl2/Ccn4	6
GO:0045685	regulation of glial cell differentiation	6/540	95/28814	0.00899869	0.0906171	0.0739052	Nr1d1/Mycn/Ptpra/Ctnnb1/Serpine2/Clcf1	6
GO:0042594	response to starvation	9/540	187/28814	0.00900933	0.0906171	0.0739052	Gck/Srebf1/Slc2a1/Lrp11/Elapor1/Sik1/Atf3/Bcl2/Asns	9
GO:0048813	dendrite morphogenesis	9/540	187/28814	0.00900933	0.0906171	0.0739052	Camk2b/Bhlhb9/Robo1/Nrp1/Fbxw8/Fyn/Cux2/Cdk5r1/Caprin2	9
GO:0005978	glycogen biosynthetic process	4/540	44/28814	0.00915951	0.0910687	0.0742735	Cd36/Nr1d1/Gck/Gbe1	4
GO:0009250	glucan biosynthetic process	4/540	44/28814	0.00915951	0.0910687	0.0742735	Cd36/Nr1d1/Gck/Gbe1	4
GO:0010464	regulation of mesenchymal cell proliferation	4/540	44/28814	0.00915951	0.0910687	0.0742735	Tgfbr2/Mycn/Myc/Ctnnb1	4
GO:0098534	centriole assembly	4/540	44/28814	0.00915951	0.0910687	0.0742735	Ppp1r35/Ccdc57/Alms1/Plk4	4
GO:1900026	positive regulation of substrate adhesion-dependent cell spreading	4/540	44/28814	0.00915951	0.0910687	0.0742735	Apoa1/Nrp1/Carmil1/Flna	4
GO:0001659	temperature homeostasis	9/540	188/28814	0.00931055	0.0923581	0.0753251	Adora1/Cd36/Gadd45g/Scd1/Ces1d/Nr1d1/Adrb3/Alms1/Fabp4	9
GO:0032102	negative regulation of response to external stimulus	15/540	403/28814	0.00965693	0.0955748	0.0779486	Adora1/Apoa1/Nr1d1/Gstp1/Robo1/Clec2d/Rnf125/Nrp1/Dusp3/C1qtnf12/Serpine2/Vsig4/Cd200/Npff/Cx3cl1	15
GO:0044262	cellular carbohydrate metabolic process	12/540	293/28814	0.00976402	0.0964141	0.0786331	Cd36/Nr1d1/Acacb/Gck/Gbe1/Treh/Gpld1/C1qtnf12/Gnptab/Zfp692/Sik1/Tff3	12
GO:0003417	growth plate cartilage development	3/540	24/28814	0.00988623	0.0967252	0.0788868	Col27a1/Por/Tgfbr2	3
GO:0032331	negative regulation of chondrocyte differentiation	3/540	24/28814	0.00988623	0.0967252	0.0788868	Ctnnb1/Chadl/Ccn4	3
GO:1990000	amyloid fibril formation	3/540	24/28814	0.00988623	0.0967252	0.0788868	Cd36/Pfdn6/Gsn	3
GO:0001569	branching involved in blood vessel morphogenesis	4/540	45/28814	0.00990734	0.0967252	0.0788868	Tgfbr2/Nrp1/Ctnnb1/Ppp3r1	4
GO:0009261	ribonucleotide catabolic process	4/540	45/28814	0.00990734	0.0967252	0.0788868	Upp2/Fitm2/Pde5a/Upp1	4
GO:0008643	carbohydrate transport	8/540	158/28814	0.0101005	0.0983319	0.0801972	Opn3/Abcb1a/Trib3/Slc2a1/Myc/C1qtnf12/Pls1/Smpd3	8
GO:0050771	negative regulation of axonogenesis	5/540	70/28814	0.0101174	0.0983319	0.0801972	Nrp1/Aatk/Thy1/Cdk5r1/Map2	5
GO:0033002	muscle cell proliferation	11/540	259/28814	0.0101464	0.0983931	0.0802471	Igfbp5/Tgfbr2/Gstp1/Nol3/Myc/Gna12/Hmox1/Ctnnb1/Smpd3/Cx3cl1/Ccn4	11
GO:0009991	response to extracellular stimulus	15/540	406/28814	0.0102847	0.0995104	0.0811583	Noct/Acacb/Gck/Srebf1/Slc2a1/Gdf15/Adrb3/Lrp11/Elapor1/Sik1/Npff/Atf3/Bcl2/Slc22a3/Asns	15
GO:0015908	fatty acid transport	6/540	98/28814	0.0104037	0.100213	0.0817317	Cd36/Abcd2/Acsl5/Fabp1/Slc2a1/Fabp4	6
GO:0120162	positive regulation of cold-induced thermogenesis	6/540	98/28814	0.0104037	0.100213	0.0817317	Cd36/Gadd45g/Scd1/Adrb3/Alms1/Fabp4	6
GO:0048754	branching morphogenesis of an epithelial tube	9/540	192/28814	0.0105921	0.101802	0.0830272	Tgfbr2/Nrp1/Mycn/Myc/Ctnnb1/Etv5/Ppp3r1/Mgp/Bcl2	9
GO:0010959	regulation of metal ion transport	16/540	446/28814	0.0106674	0.102298	0.0834319	Adora1/Crbn/Gck/Nol3/Neto2/Ctnnb1/Serpine2/Gpr35/Wnk4/Flna/Stac3/Sik1/Fyn/Bcl2/Cx3cl1/Thy1	16
GO:0019058	viral life cycle	11/540	261/28814	0.0107036	0.102354	0.0834776	Resf1/Vcp/Pi4ka/Nrp1/Npc1/Lgals1/Slpi/Siglec1/Gsn/Bcl2/Top2a	11
GO:0030239	myofibril assembly	5/540	71/28814	0.0107206	0.102354	0.0834776	Nebl/Myl9/Ankrd23/Lmod1/Tnnt1	5
GO:0051492	regulation of stress fiber assembly	6/540	99/28814	0.0109047	0.103505	0.0844163	Apoa1/Nrp1/Carmil1/Limk1/Bag4/Alms1	6
GO:0033157	regulation of intracellular protein transport	10/540	227/28814	0.0109608	0.103505	0.0844163	Cd36/Ei24/Srebf1/Nol3/Fermt1/Camk4/Bag4/Flna/Fyn/Cdk5r1	10
GO:0033673	negative regulation of kinase activity	10/540	227/28814	0.0109608	0.103505	0.0844163	Gadd45g/Gstp1/Spry4/Trib3/Dusp3/Gadd45b/Pip4k2c/Fabp4/Thy1/Mapk8ip1	10
GO:0001952	regulation of cell-matrix adhesion	7/540	129/28814	0.0110106	0.103505	0.0844163	Cd36/Nrp1/Dusp3/Ptpra/Fermt1/Bcl2/Thy1	7
GO:0009125	nucleoside monophosphate catabolic process	3/540	25/28814	0.0110804	0.103505	0.0844163	Upp2/Dnph1/Upp1	3
GO:0036315	cellular response to sterol	3/540	25/28814	0.0110804	0.103505	0.0844163	Cyp7a1/Ces1d/Gpld1	3
GO:0044273	sulfur compound catabolic process	3/540	25/28814	0.0110804	0.103505	0.0844163	Fitm2/Csad/Dpep1	3
GO:0050860	negative regulation of T cell receptor signaling pathway	3/540	25/28814	0.0110804	0.103505	0.0844163	Dusp3/Laptm5/Thy1	3
GO:0051791	medium-chain fatty acid metabolic process	3/540	25/28814	0.0110804	0.103505	0.0844163	Ces1d/Abhd2/Cyp4a12a	3
GO:1903747	regulation of establishment of protein localization to mitochondrion	3/540	25/28814	0.0110804	0.103505	0.0844163	Srebf1/Nol3/Bag4	3
GO:0046651	lymphocyte proliferation	13/540	335/28814	0.0111789	0.1042	0.0849831	Tgfbr2/Myc/Crip3/Laptm5/Ctnnb1/Vsig4/Rasgrp1/Btla/Fyn/Clcf1/Bcl2/Pde5a/Mapk8ip1	13
GO:0051348	negative regulation of transferase activity	11/540	263/28814	0.011284	0.104843	0.0855076	Gadd45g/Gstp1/Spry4/Trib3/Dusp3/Gadd45b/Pip4k2c/Limk1/Fabp4/Thy1/Mapk8ip1	11
GO:0000271	polysaccharide biosynthetic process	5/540	72/28814	0.0113478	0.104843	0.0855076	Cd36/Nr1d1/Gck/Gbe1/Smpd3	5
GO:0032922	circadian regulation of gene expression	5/540	72/28814	0.0113478	0.104843	0.0855076	Noct/Nr1d1/Nr0b2/Npas2/Bhlhe41	5
GO:0055002	striated muscle cell development	5/540	72/28814	0.0113478	0.104843	0.0855076	Nebl/Myl9/Ankrd23/Lmod1/Tnnt1	5
GO:0031667	response to nutrient levels	14/540	373/28814	0.0113691	0.104843	0.0855076	Acacb/Gck/Srebf1/Slc2a1/Gdf15/Adrb3/Lrp11/Elapor1/Sik1/Npff/Atf3/Bcl2/Slc22a3/Asns	14
GO:0009394	2'-deoxyribonucleotide metabolic process	4/540	47/28814	0.0115192	0.105776	0.0862682	Upp2/Ak3/Dnph1/Upp1	4
GO:0019692	deoxyribose phosphate metabolic process	4/540	47/28814	0.0115192	0.105776	0.0862682	Upp2/Ak3/Dnph1/Upp1	4
GO:0061138	morphogenesis of a branching epithelium	10/540	230/28814	0.0119344	0.109325	0.089163	Tgfbr2/Nrp1/Mycn/Myc/Ctnnb1/Etv5/Ppp3r1/Tgm2/Mgp/Bcl2	10
GO:0097061	dendritic spine organization	6/540	101/28814	0.0119576	0.109325	0.089163	Camk2b/Bhlhb9/Fyn/Cux2/Cdk5r1/Caprin2	6
GO:0060997	dendritic spine morphogenesis	5/540	73/28814	0.0119997	0.109325	0.089163	Camk2b/Bhlhb9/Cux2/Cdk5r1/Caprin2	5
GO:0009260	ribonucleotide biosynthetic process	8/540	163/28814	0.0120321	0.109325	0.089163	Acacb/Acsl5/Vcp/Ak3/Myc/Pdha1/Npr2/Upp1	8
GO:0050768	negative regulation of neurogenesis	8/540	163/28814	0.0120321	0.109325	0.089163	Nr1d1/Nrp1/Mycn/Ctnnb1/Aatk/Thy1/Cdk5r1/Map2	8
GO:0032943	mononuclear cell proliferation	13/540	339/28814	0.0122411	0.110439	0.0900717	Tgfbr2/Myc/Crip3/Laptm5/Ctnnb1/Vsig4/Rasgrp1/Btla/Fyn/Clcf1/Bcl2/Pde5a/Mapk8ip1	13
GO:0035384	thioester biosynthetic process	3/540	26/28814	0.0123543	0.110439	0.0900717	Acacb/Acsl5/Pdha1	3
GO:0046386	deoxyribose phosphate catabolic process	3/540	26/28814	0.0123543	0.110439	0.0900717	Upp2/Dnph1/Upp1	3
GO:0046685	response to arsenic-containing substance	3/540	26/28814	0.0123543	0.110439	0.0900717	Ppif/Vcp/Hmox1	3
GO:0065005	protein-lipid complex assembly	3/540	26/28814	0.0123543	0.110439	0.0900717	Apoa1/Ces1d/Apoa4	3
GO:0071276	cellular response to cadmium ion	3/540	26/28814	0.0123543	0.110439	0.0900717	Cyp2a5/Hmox1/Gsn	3
GO:0071616	acyl-CoA biosynthetic process	3/540	26/28814	0.0123543	0.110439	0.0900717	Acacb/Acsl5/Pdha1	3
GO:0030517	negative regulation of axon extension	4/540	48/28814	0.0123845	0.110439	0.0900717	Nrp1/Aatk/Cdk5r1/Map2	4
GO:0050856	regulation of T cell receptor signaling pathway	4/540	48/28814	0.0123845	0.110439	0.0900717	Dusp3/Usp9x/Laptm5/Thy1	4
GO:0060537	muscle tissue development	17/540	493/28814	0.0124307	0.110557	0.0901679	Igfbp5/Nr4a1/Tgfbr2/Nebl/Meg3/Tsc22d3/Myc/Dsg2/Myh11/Ctnnb1/Bmp5/Stac3/Sik1/Atf3/Bcl2/Ccn4/Adamts9	17
GO:1990845	adaptive thermogenesis	8/540	164/28814	0.0124489	0.110557	0.0901679	Cd36/Gadd45g/Scd1/Ces1d/Nr1d1/Adrb3/Alms1/Fabp4	8
GO:0051453	regulation of intracellular pH	5/540	74/28814	0.0126764	0.112348	0.091628	Slc9a6/Gm6377/Atp6v0d2/Bcl2/Car7	5
GO:0010675	regulation of cellular carbohydrate metabolic process	8/540	165/28814	0.0128762	0.113884	0.0928814	Cd36/Acacb/Gck/Gpld1/C1qtnf12/Zfp692/Sik1/Tff3	8
GO:0007265	Ras protein signal transduction	13/540	342/28814	0.0130877	0.115519	0.0942144	Apoa1/Apoc3/Dhcr24/Spry4/Robo1/Nrp1/Gna12/Gpr35/Rasgrp1/Psd/Aatk/Arhgef25/Eps8l1	13
GO:0070663	regulation of leukocyte proliferation	11/540	269/28814	0.0131701	0.115774	0.0944222	Tgfbr2/Gstp1/Laptm5/Ctnnb1/Vsig4/Csf2rb/Btla/Clcf1/Bcl2/Pde5a/Mapk8ip1	11
GO:0071375	cellular response to peptide hormone stimulus	11/540	269/28814	0.0131701	0.115774	0.0944222	Nr4a1/Gck/Srebf1/Trib3/Gdf15/Gpld1/C1qtnf12/Ptpra/Ctnnb1/Pip4k2c/Socs2	11
GO:0009262	deoxyribonucleotide metabolic process	4/540	49/28814	0.0132904	0.116358	0.0948989	Upp2/Ak3/Dnph1/Upp1	4
GO:0046633	alpha-beta T cell proliferation	4/540	49/28814	0.0132904	0.116358	0.0948989	Tgfbr2/Myc/Btla/Mapk8ip1	4
GO:0051298	centrosome duplication	5/540	75/28814	0.0133786	0.116894	0.0953356	Brca2/Ppp1r35/Ccdc57/Alms1/Plk4	5
GO:0007274	neuromuscular synaptic transmission	3/540	27/28814	0.0137085	0.117637	0.0959418	Chrnb1/Etv5/Stac3	3
GO:0007350	blastoderm segmentation	3/540	27/28814	0.0137085	0.117637	0.0959418	Nrp1/Pld6/Tifab	3
GO:0009264	deoxyribonucleotide catabolic process	3/540	27/28814	0.0137085	0.117637	0.0959418	Upp2/Dnph1/Upp1	3
GO:0031100	animal organ regeneration	3/540	27/28814	0.0137085	0.117637	0.0959418	Apoa1/Sulf2/Hmox1	3
GO:0032367	intracellular cholesterol transport	3/540	27/28814	0.0137085	0.117637	0.0959418	Npc1/Scp2/Serac1	3
GO:0032703	negative regulation of interleukin-2 production	3/540	27/28814	0.0137085	0.117637	0.0959418	Lag3/Laptm5/Vsig4	3
GO:0046823	negative regulation of nucleocytoplasmic transport	3/540	27/28814	0.0137085	0.117637	0.0959418	Cd36/Ei24/Fermt1	3
GO:0051571	positive regulation of histone H3-K4 methylation	3/540	27/28814	0.0137085	0.117637	0.0959418	Prdm9/Ctnnb1/Dnmt3b	3
GO:1901857	positive regulation of cellular respiration	3/540	27/28814	0.0137085	0.117637	0.0959418	Opn3/Vcp/Myc	3
GO:0009267	cellular response to starvation	8/540	167/28814	0.0137628	0.117637	0.0959418	Gck/Srebf1/Slc2a1/Elapor1/Sik1/Atf3/Bcl2/Asns	8
GO:0051961	negative regulation of nervous system development	8/540	167/28814	0.0137628	0.117637	0.0959418	Nr1d1/Nrp1/Mycn/Ctnnb1/Aatk/Thy1/Cdk5r1/Map2	8
GO:0030324	lung development	10/540	236/28814	0.014076	0.118314	0.096494	Igfbp5/Tgfbr2/Meg3/Mycn/Wwp1/Abca3/Ctnnb1/Smpd3/Ppp3r1/Mgp	10
GO:0006874	cellular calcium ion homeostasis	17/540	500/28814	0.0140974	0.118314	0.096494	Cd36/Gck/Ccdc47/Nol3/1600014C10Rik/P2ry4/Rmdn3/Gpr35/Smpd3/Cxcr5/Hexb/Tgm2/Fyn/Npff/Bcl2/Cx3cl1/Thy1	17
GO:0032370	positive regulation of lipid transport	5/540	76/28814	0.0141064	0.118314	0.096494	Apoa1/Acsl5/Cyp8b1/Abca3/Scp2	5
GO:0001558	regulation of cell growth	16/540	461/28814	0.0142058	0.118314	0.096494	Igfbp5/Clstn3/Ei24/Nrp1/Serpine2/Dnph1/Limk1/Csf2rb/Aatk/Socs2/Bcl2/Epb41l3/Ccn4/Cdk5r1/Map2/Caprin2	16
GO:0046474	glycerophospholipid biosynthetic process	8/540	168/28814	0.0142225	0.118314	0.096494	Apoa1/Pigq/Pcyt1a/Pi4ka/Etnk1/Pip4k2c/Fam126a/Socs2	8
GO:0043618	regulation of transcription from RNA polymerase II promoter in response to stress	4/540	50/28814	0.0142373	0.118314	0.096494	Cd36/Ces1d/Hmox1/Atf3	4
GO:0002357	defense response to tumor cell	2/540	10/28814	0.0142797	0.118314	0.096494	Laptm5/Dlec1	2
GO:0009131	pyrimidine nucleoside monophosphate catabolic process	2/540	10/28814	0.0142797	0.118314	0.096494	Upp2/Upp1	2
GO:0009178	pyrimidine deoxyribonucleoside monophosphate catabolic process	2/540	10/28814	0.0142797	0.118314	0.096494	Upp2/Upp1	2
GO:0015858	nucleoside transport	2/540	10/28814	0.0142797	0.118314	0.096494	Adora1/Slc28a2	2
GO:0034380	high-density lipoprotein particle assembly	2/540	10/28814	0.0142797	0.118314	0.096494	Apoa1/Apoa4	2
GO:0035095	behavioral response to nicotine	2/540	10/28814	0.0142797	0.118314	0.096494	Chrnb1/Chrna4	2
GO:0051775	response to redox state	2/540	10/28814	0.0142797	0.118314	0.096494	Smpd3/Npas2	2
GO:0060982	coronary artery morphogenesis	2/540	10/28814	0.0142797	0.118314	0.096494	Nrp1/Ctnnb1	2
GO:0150172	regulation of phosphatidylcholine metabolic process	2/540	10/28814	0.0142797	0.118314	0.096494	Apoc1/Abca3	2
GO:1901856	negative regulation of cellular respiration	2/540	10/28814	0.0142797	0.118314	0.096494	Apoc3/Ppif	2
GO:0006469	negative regulation of protein kinase activity	9/540	203/28814	0.0147992	0.122383	0.0998127	Gadd45g/Gstp1/Spry4/Trib3/Dusp3/Gadd45b/Fabp4/Thy1/Mapk8ip1	9
GO:0043113	receptor clustering	5/540	77/28814	0.0148605	0.122586	0.0999782	Etv5/Arhgef9/Gsn/Flna/Thy1	5
GO:0014909	smooth muscle cell migration	6/540	106/28814	0.014899	0.122586	0.0999782	Igfbp5/Gstp1/Myc/Gna12/Bcl2/Ccn4	6
GO:0050773	regulation of dendrite development	7/540	137/28814	0.0149393	0.122586	0.0999782	Camk2b/Bhlhb9/Robo1/Fbxw8/Bmp5/Cux2/Caprin2	7
GO:0003094	glomerular filtration	3/540	28/28814	0.0151438	0.122586	0.0999782	Adora1/Sulf2/Jchain	3
GO:0003272	endocardial cushion formation	3/540	28/28814	0.0151438	0.122586	0.0999782	Tgfbr2/Robo1/Bmp5	3
GO:0007271	synaptic transmission	cholinergic	3/540	28/28814	0.0151438	0.122586	0.0999782	Camk2b/Chrnb1/Chrna4	3
GO:0030201	heparan sulfate proteoglycan metabolic process	3/540	28/28814	0.0151438	0.122586	0.0999782	Ugdh/Sulf2/Ctnnb1	3
GO:0032469	endoplasmic reticulum calcium ion homeostasis	3/540	28/28814	0.0151438	0.122586	0.0999782	Ccdc47/Tgm2/Bcl2	3
GO:0045822	negative regulation of heart contraction	3/540	28/28814	0.0151438	0.122586	0.0999782	Adora1/Npff/Pde5a	3
GO:0150077	regulation of neuroinflammatory response	3/540	28/28814	0.0151438	0.122586	0.0999782	Nr1d1/Cd200/Cx3cl1	3
GO:1904706	negative regulation of vascular associated smooth muscle cell proliferation	3/540	28/28814	0.0151438	0.122586	0.0999782	Gstp1/Gna12/Hmox1	3
GO:0048806	genitalia development	4/540	51/28814	0.015226	0.122586	0.0999782	Dhcr24/Ctnnb1/Bmp5/Tifab	4
GO:0070371	ERK1 and ERK2 cascade	13/540	349/28814	0.0152381	0.122586	0.0999782	Cd36/Zfp36l2/Gstp1/Spry4/Nrp1/Dusp3/Myc/Acta2/Rasgrp1/Atf3/Clcf1/Cx3cl1/Fbln1	13
GO:0002791	regulation of peptide secretion	10/540	239/28814	0.0152488	0.122586	0.0999782	Adora1/G6pc2/Nr1d1/Gck/Srebf1/Nr0b2/Gpld1/C1qtnf12/Npff/Clcf1	10
GO:0030323	respiratory tube development	10/540	239/28814	0.0152488	0.122586	0.0999782	Igfbp5/Tgfbr2/Meg3/Mycn/Wwp1/Abca3/Ctnnb1/Smpd3/Ppp3r1/Mgp	10
GO:0050727	regulation of inflammatory response	13/540	351/28814	0.0158994	0.127579	0.10405	Adora1/Apoa1/Nr1d1/Arel1/Gstp1/Lgals1/C1qtnf12/Cd200/Clcf1/Fabp4/Pde5a/Cx3cl1/Ccn4	13
GO:0031348	negative regulation of defense response	10/540	241/28814	0.0160702	0.12871	0.104973	Adora1/Apoa1/Nr1d1/Gstp1/Clec2d/Rnf125/C1qtnf12/Vsig4/Cd200/Cx3cl1	10
GO:0046390	ribose phosphate biosynthetic process	8/540	172/28814	0.0161733	0.129297	0.105451	Acacb/Acsl5/Vcp/Ak3/Myc/Pdha1/Npr2/Upp1	8
GO:0090087	regulation of peptide transport	10/540	242/28814	0.0164929	0.131366	0.107139	Adora1/G6pc2/Nr1d1/Gck/Srebf1/Nr0b2/Gpld1/C1qtnf12/Npff/Clcf1	10
GO:0097191	extrinsic apoptotic signaling pathway	10/540	242/28814	0.0164929	0.131366	0.107139	Acsl5/Gstp1/Nol3/Nrp1/Hmox1/Siglec1/Fyn/Atf3/Bcl2/Cx3cl1	10
GO:0043161	proteasome-mediated ubiquitin-dependent protein catabolic process	15/540	430/28814	0.0165383	0.131486	0.107237	Crbn/Amn1/Arel1/Ccdc47/Vcp/Fbxl22/Trib3/Spsb4/Dcaf11/Gna12/Wwp1/Fbxw8/Ctnnb1/Ankrd9/Ufl1	15
GO:0003148	outflow tract septum morphogenesis	3/540	29/28814	0.0166607	0.131492	0.107242	Tgfbr2/Robo1/Nrp1	3
GO:0009218	pyrimidine ribonucleotide metabolic process	3/540	29/28814	0.0166607	0.131492	0.107242	Upp2/Ak3/Upp1	3
GO:0051560	mitochondrial calcium ion homeostasis	3/540	29/28814	0.0166607	0.131492	0.107242	Nol3/1600014C10Rik/Tgm2	3
GO:0097205	renal filtration	3/540	29/28814	0.0166607	0.131492	0.107242	Adora1/Sulf2/Jchain	3
GO:0043255	regulation of carbohydrate biosynthetic process	6/540	109/28814	0.0168864	0.131958	0.107622	Cd36/Gck/C1qtnf12/Zfp692/Smpd3/Sik1	6
GO:0022408	negative regulation of cell-cell adhesion	9/540	208/28814	0.0170727	0.131958	0.107622	Lag3/Apoa1/Gstp1/Dusp3/Laptm5/Serpine2/Vsig4/Btla/Pde5a	9
GO:0016358	dendrite development	12/540	317/28814	0.0172063	0.131958	0.107622	Camk2b/Bhlhb9/Robo1/Nrp1/Slc9a6/Fbxw8/Bmp5/Fyn/Cux2/Cdk5r1/Map2/Caprin2	12
GO:0003418	growth plate cartilage chondrocyte differentiation	2/540	11/28814	0.0172384	0.131958	0.107622	Col27a1/Tgfbr2	2
GO:0009222	pyrimidine ribonucleotide catabolic process	2/540	11/28814	0.0172384	0.131958	0.107622	Upp2/Upp1	2
GO:0009313	oligosaccharide catabolic process	2/540	11/28814	0.0172384	0.131958	0.107622	Treh/Hexb	2
GO:0014889	muscle atrophy	2/540	11/28814	0.0172384	0.131958	0.107622	Nol3/Gsn	2
GO:0021559	trigeminal nerve development	2/540	11/28814	0.0172384	0.131958	0.107622	Nrp1/Tifab	2
GO:0034384	high-density lipoprotein particle clearance	2/540	11/28814	0.0172384	0.131958	0.107622	Apoc3/Gpld1	2
GO:0035336	long-chain fatty-acyl-CoA metabolic process	2/540	11/28814	0.0172384	0.131958	0.107622	Acsl5/Far2	2
GO:0046618	xenobiotic export	2/540	11/28814	0.0172384	0.131958	0.107622	Abcb1a/Abca3	2
GO:0048505	regulation of timing of cell differentiation	2/540	11/28814	0.0172384	0.131958	0.107622	Serpine2/Gdpd5	2
GO:0051006	positive regulation of lipoprotein lipase activity	2/540	11/28814	0.0172384	0.131958	0.107622	Apoa1/Apoa4	2
GO:0090160	Golgi to lysosome transport	2/540	11/28814	0.0172384	0.131958	0.107622	Lamp1/Laptm5	2
GO:0097421	liver regeneration	2/540	11/28814	0.0172384	0.131958	0.107622	Sulf2/Hmox1	2
GO:0099612	protein localization to axon	2/540	11/28814	0.0172384	0.131958	0.107622	Nfasc/Epb41l3	2
GO:1902513	regulation of organelle transport along microtubule	2/540	11/28814	0.0172384	0.131958	0.107622	Lamp1/Map2	2
GO:0021700	developmental maturation	13/540	355/28814	0.0172875	0.132099	0.107737	Cabyr/Camk2b/Brca2/Abhd2/Npr2/Ctnnb1/Nfasc/Fermt1/Sez6l2/Bcl2/Trip13/Cdk5r1/Pld6	13
GO:0034446	substrate adhesion-dependent cell spreading	6/540	110/28814	0.0175876	0.134156	0.109414	Apoa1/Spry4/Nrp1/Carmil1/Flna/Fbln1	6
GO:0048675	axon extension	7/540	142/28814	0.0178502	0.135919	0.110852	Nrp1/Usp9x/Slc9a6/Limk1/Aatk/Cdk5r1/Map2	7
GO:1901880	negative regulation of protein depolymerization	5/540	81/28814	0.0181452	0.136867	0.111626	Mid1ip1/Carmil1/Lmod1/Gsn/Map2	5
GO:0006929	substrate-dependent cell migration	3/540	30/28814	0.0182595	0.136867	0.111626	Robo1/Nrp1/Fbln1	3
GO:0014912	negative regulation of smooth muscle cell migration	3/540	30/28814	0.0182595	0.136867	0.111626	Igfbp5/Gstp1/Gna12	3
GO:0030149	sphingolipid catabolic process	3/540	30/28814	0.0182595	0.136867	0.111626	Smpdl3a/Smpd3/Hexb	3
GO:0032366	intracellular sterol transport	3/540	30/28814	0.0182595	0.136867	0.111626	Npc1/Scp2/Serac1	3
GO:0032691	negative regulation of interleukin-1 beta production	3/540	30/28814	0.0182595	0.136867	0.111626	Serpinb1c/Apoa1/Gstp1	3
GO:0043651	linoleic acid metabolic process	3/540	30/28814	0.0182595	0.136867	0.111626	Cyp2c55/Gstp1/Cyp4a12a	3
GO:0045932	negative regulation of muscle contraction	3/540	30/28814	0.0182595	0.136867	0.111626	Adora1/Tnnt1/Pde5a	3
GO:1903523	negative regulation of blood circulation	3/540	30/28814	0.0182595	0.136867	0.111626	Adora1/Npff/Pde5a	3
GO:0099175	regulation of postsynapse organization	6/540	111/28814	0.0183084	0.136996	0.111731	Camk2b/Bhlhb9/Fyn/Cux2/Cdk5r1/Caprin2	6
GO:0045010	actin nucleation	4/540	54/28814	0.0184471	0.137086	0.111804	Carmil1/Lmod1/Gsn/Arfip1	4
GO:0045912	negative regulation of carbohydrate metabolic process	4/540	54/28814	0.0184471	0.137086	0.111804	Gck/C1qtnf12/Smpd3/Sik1	4
GO:0046854	phosphatidylinositol phosphate biosynthetic process	4/540	54/28814	0.0184471	0.137086	0.111804	Pi4ka/Pip4k2c/Fam126a/Socs2	4
GO:0098926	postsynaptic signal transduction	4/540	54/28814	0.0184471	0.137086	0.111804	Chrnb1/Camk4/Cdk5r1/Chrna4	4
GO:0050673	epithelial cell proliferation	16/540	476/28814	0.0185981	0.13797	0.112525	Serpinb1c/Igfbp5/Nr4a1/Apoa1/Nr1d1/Robo1/Sulf2/Brca2/Myc/Hmox1/Ctnnb1/Mki67/Fermt1/Bmp5/Alms1/Cnmd	16
GO:0030641	regulation of cellular pH	5/540	82/28814	0.0190353	0.140488	0.114579	Slc9a6/Gm6377/Atp6v0d2/Bcl2/Car7	5
GO:0045913	positive regulation of carbohydrate metabolic process	5/540	82/28814	0.0190353	0.140488	0.114579	Cd36/Entpd5/Gck/Myc/Gpld1	5
GO:0043266	regulation of potassium ion transport	6/540	112/28814	0.0190492	0.140488	0.114579	Adora1/Crbn/Gck/Neto2/Wnk4/Flna	6
GO:0009743	response to carbohydrate	9/540	212/28814	0.0190674	0.140488	0.114579	Cyp7a1/Nr1d1/Apoc3/Gck/Srebf1/Keap1/Nr0b2/Gpld1/C1qtnf12	9
GO:0050728	negative regulation of inflammatory response	7/540	144/28814	0.0191191	0.140629	0.114694	Adora1/Apoa1/Nr1d1/Gstp1/C1qtnf12/Cd200/Cx3cl1	7
GO:0030902	hindbrain development	8/540	178/28814	0.0194515	0.142424	0.116158	Usp9x/Ctnnb1/Serpine2/Bmp5/Flna/Sez6l2/Bcl2/Cdk5r1	8
GO:0006111	regulation of gluconeogenesis	4/540	55/28814	0.0196075	0.142424	0.116158	Gck/C1qtnf12/Zfp692/Sik1	4
GO:0034113	heterotypic cell-cell adhesion	4/540	55/28814	0.0196075	0.142424	0.116158	Apoa1/Dsg2/Cd200/Thy1	4
GO:0043620	regulation of DNA-templated transcription in response to stress	4/540	55/28814	0.0196075	0.142424	0.116158	Cd36/Ces1d/Hmox1/Atf3	4
GO:2000378	negative regulation of reactive oxygen species metabolic process	4/540	55/28814	0.0196075	0.142424	0.116158	Abcd2/Mycn/Fyn/Bcl2	4
GO:0001763	morphogenesis of a branching structure	10/540	249/28814	0.0196863	0.142424	0.116158	Tgfbr2/Nrp1/Mycn/Myc/Ctnnb1/Etv5/Ppp3r1/Tgm2/Mgp/Bcl2	10
GO:0031330	negative regulation of cellular catabolic process	10/540	249/28814	0.0196863	0.142424	0.116158	Apoc1/Noct/Apoc3/Acacb/Traf5/Npc1/Gpld1/Hmox1/Dnd1/Bcl2	10
GO:0008630	intrinsic apoptotic signaling pathway in response to DNA damage	6/540	113/28814	0.0198102	0.142424	0.116158	Ei24/Brca2/Myc/Hmox1/Crip1/Bcl2	6
GO:0009162	deoxyribonucleoside monophosphate metabolic process	3/540	31/28814	0.0199406	0.142424	0.116158	Upp2/Dnph1/Upp1	3
GO:0015721	bile acid and bile salt transport	3/540	31/28814	0.0199406	0.142424	0.116158	Slco1a4/Abcc4/Abcc3	3
GO:0042749	regulation of circadian sleep/wake cycle	3/540	31/28814	0.0199406	0.142424	0.116158	Adora1/Nr1d1/Ptgds	3
GO:0050858	negative regulation of antigen receptor-mediated signaling pathway	3/540	31/28814	0.0199406	0.142424	0.116158	Dusp3/Laptm5/Thy1	3
GO:0060384	innervation	3/540	31/28814	0.0199406	0.142424	0.116158	Nrp1/Sulf2/Serpine2	3
GO:0061082	myeloid leukocyte cytokine production	3/540	31/28814	0.0199406	0.142424	0.116158	Cd36/Laptm5/Hmox1	3
GO:0070373	negative regulation of ERK1 and ERK2 cascade	5/540	83/28814	0.0199536	0.142424	0.116158	Gstp1/Spry4/Dusp3/Atf3/Fbln1	5
GO:0034329	cell junction assembly	15/540	441/28814	0.0202336	0.142424	0.116158	Fbf1/Clstn3/Bhlhb9/Nrp1/Dusp3/Ptpra/Ctnnb1/Nfasc/Adgre5/Arhgef9/Cdh24/Bcl2/Epb41l3/Cux2/Thy1	15
GO:0048638	regulation of developmental growth	14/540	402/28814	0.0203858	0.142424	0.116158	Acacb/Tgfbr2/Nrp1/Gdf15/Adrb3/Pls1/Limk1/Alms1/Aatk/Socs2/Bcl2/Ccn4/Cdk5r1/Map2	14
GO:0006213	pyrimidine nucleoside metabolic process	2/540	12/28814	0.0204323	0.142424	0.116158	Upp2/Upp1	2
GO:0009223	pyrimidine deoxyribonucleotide catabolic process	2/540	12/28814	0.0204323	0.142424	0.116158	Upp2/Upp1	2
GO:0010898	positive regulation of triglyceride catabolic process	2/540	12/28814	0.0204323	0.142424	0.116158	Apoa1/Apoa4	2
GO:0010985	negative regulation of lipoprotein particle clearance	2/540	12/28814	0.0204323	0.142424	0.116158	Apoc1/Apoc3	2
GO:0043619	regulation of transcription from RNA polymerase II promoter in response to oxidative stress	2/540	12/28814	0.0204323	0.142424	0.116158	Cd36/Hmox1	2
GO:0048241	epinephrine transport	2/540	12/28814	0.0204323	0.142424	0.116158	Gck/Slc22a3	2
GO:0060439	trachea morphogenesis	2/540	12/28814	0.0204323	0.142424	0.116158	Tgfbr2/Ctnnb1	2
GO:0060907	positive regulation of macrophage cytokine production	2/540	12/28814	0.0204323	0.142424	0.116158	Cd36/Laptm5	2
GO:0061365	positive regulation of triglyceride lipase activity	2/540	12/28814	0.0204323	0.142424	0.116158	Apoa1/Apoa4	2
GO:0071281	cellular response to iron ion	2/540	12/28814	0.0204323	0.142424	0.116158	Gpld1/Hmox1	2
GO:0071712	ER-associated misfolded protein catabolic process	2/540	12/28814	0.0204323	0.142424	0.116158	Vcp/Sdf2l1	2
GO:0090399	replicative senescence	2/540	12/28814	0.0204323	0.142424	0.116158	Romo1/Ercc1	2
GO:0140042	lipid droplet formation	2/540	12/28814	0.0204323	0.142424	0.116158	Fitm2/Smim22	2
GO:0140052	cellular response to oxidised low-density lipoprotein particle stimulus	2/540	12/28814	0.0204323	0.142424	0.116158	Cd36/Smpd3	2
GO:2001225	regulation of chloride transport	2/540	12/28814	0.0204323	0.142424	0.116158	Abcb1a/Car7	2
GO:0120161	regulation of cold-induced thermogenesis	7/540	146/28814	0.0204498	0.142424	0.116158	Cd36/Gadd45g/Scd1/Nr1d1/Adrb3/Alms1/Fabp4	7
GO:0035019	somatic stem cell population maintenance	4/540	56/28814	0.020812	0.144482	0.117836	Erdr1/Zfp36l2/Myc/Elf5	4
GO:0072527	pyrimidine-containing compound metabolic process	4/540	56/28814	0.020812	0.144482	0.117836	Upp2/Ak3/Aldh6a1/Upp1	4
GO:0034109	homotypic cell-cell adhesion	5/540	84/28814	0.0209004	0.144863	0.118147	Lgals1/Dsg2/Serpine2/Megf11/Ptpru	5
GO:0046488	phosphatidylinositol metabolic process	7/540	147/28814	0.0211388	0.146046	0.119112	Pigq/Sacm1l/Pi4ka/Gpld1/Pip4k2c/Fam126a/Socs2	7
GO:1903038	negative regulation of leukocyte cell-cell adhesion	7/540	147/28814	0.0211388	0.146046	0.119112	Lag3/Gstp1/Dusp3/Laptm5/Vsig4/Btla/Pde5a	7
GO:0001666	response to hypoxia	9/540	216/28814	0.0212258	0.146414	0.119412	Adora1/Nol3/Fabp1/Myc/Acot2/Hmox1/Bcl2/Hmox2/Chrna4	9
GO:0003416	endochondral bone growth	3/540	32/28814	0.0217041	0.149475	0.121908	Col27a1/Por/Tgfbr2	3
GO:0010463	mesenchymal cell proliferation	4/540	57/28814	0.022061	0.150842	0.123023	Tgfbr2/Mycn/Myc/Ctnnb1	4
GO:0098754	detoxification	4/540	57/28814	0.022061	0.150842	0.123023	Cd36/Apoa4/Abcb1a/Abcg3	4
GO:1901861	regulation of muscle tissue development	4/540	57/28814	0.022061	0.150842	0.123023	Igfbp5/Tsc22d3/Ctnnb1/Bcl2	4
GO:0042593	glucose homeostasis	11/540	291/28814	0.022174	0.150842	0.123023	Igfbp5/Cd36/Cyp7a1/G6pc2/Nr1d1/Apoc3/Gck/Gpld1/C1qtnf12/Alms1/Ccn4	11
GO:0001942	hair follicle development	6/540	116/28814	0.0222165	0.150842	0.123023	Igfbp5/Foxq1/Ctnnb1/Fermt1/Dnase1l2/Bcl2	6
GO:0030038	contractile actin filament bundle assembly	6/540	116/28814	0.0222165	0.150842	0.123023	Apoa1/Nrp1/Carmil1/Limk1/Bag4/Alms1	6
GO:0032652	regulation of interleukin-1 production	6/540	116/28814	0.0222165	0.150842	0.123023	Serpinb1c/Cd36/Apoa1/S100a13/Gstp1/Cx3cl1	6
GO:0043149	stress fiber assembly	6/540	116/28814	0.0222165	0.150842	0.123023	Apoa1/Nrp1/Carmil1/Limk1/Bag4/Alms1	6
GO:0043534	blood vessel endothelial cell migration	6/540	116/28814	0.0222165	0.150842	0.123023	Nr4a1/Apoa1/Robo1/Nrp1/Gpld1/Hmox1	6
GO:0043393	regulation of protein binding	9/540	218/28814	0.0223685	0.151399	0.123477	Trib3/Myc/Slpi/Spag8/Ufl1/Spon1/Wfikkn1/Map2/Caprin2	9
GO:0060538	skeletal muscle organ development	9/540	218/28814	0.0223685	0.151399	0.123477	Nr4a1/Meg3/Tsc22d3/Myc/Ctnnb1/Stac3/Atf3/Bcl2/Des	9
GO:0009411	response to UV	7/540	149/28814	0.0225647	0.15225	0.124172	Opn3/Ei24/Cops9/Brca2/Ercc1/Crip1/Bcl2	7
GO:0045598	regulation of fat cell differentiation	7/540	149/28814	0.0225647	0.15225	0.124172	Noct/Nr1d1/Zfp36l2/Trib3/Tgfb1i1/Alms1/Ccn4	7
GO:0033500	carbohydrate homeostasis	11/540	292/28814	0.0226693	0.152718	0.124553	Igfbp5/Cd36/Cyp7a1/G6pc2/Nr1d1/Apoc3/Gck/Gpld1/C1qtnf12/Alms1/Ccn4	11
GO:0048041	focal adhesion assembly	5/540	86/28814	0.0228809	0.153903	0.12552	Nrp1/Dusp3/Ptpra/Bcl2/Thy1	5
GO:0006939	smooth muscle contraction	6/540	117/28814	0.0230605	0.153966	0.125571	Adora1/Sulf2/Acta2/Myh11/Smpd3/Tifab	6
GO:0090092	regulation of transmembrane receptor protein serine/threonine kinase signaling pathway	10/540	256/28814	0.0233106	0.153966	0.125571	Kcp/Tgfbr2/Dact2/Gdf15/Fermt1/Bmp5/Tgfb1i1/Crim1/Wfikkn1/Cilp	10
GO:0090257	regulation of muscle system process	10/540	256/28814	0.0233106	0.153966	0.125571	Igfbp5/Adora1/Nr4a1/Nol3/Dsg2/Smtn/Tnnt1/Pde5a/Ccn4/Tifab	10
GO:0009395	phospholipid catabolic process	4/540	58/28814	0.0233548	0.153966	0.125571	Apoc1/Smpdl3a/Smpd3/Pla2g4b	4
GO:0010257	NADH dehydrogenase complex assembly	4/540	58/28814	0.0233548	0.153966	0.125571	Ndufa3/Ndufa1/Ndufs1/Ndufa2	4
GO:0015872	dopamine transport	4/540	58/28814	0.0233548	0.153966	0.125571	Smpd3/Syt15/Slc22a3/Chrna4	4
GO:0031062	positive regulation of histone methylation	4/540	58/28814	0.0233548	0.153966	0.125571	Prdm9/Ctnnb1/Dnmt3b/L3mbtl2	4
GO:0032981	mitochondrial respiratory chain complex I assembly	4/540	58/28814	0.0233548	0.153966	0.125571	Ndufa3/Ndufa1/Ndufs1/Ndufa2	4
GO:0039694	viral RNA genome replication	3/540	33/28814	0.0235501	0.153966	0.125571	Resf1/Pi4ka/Top2a	3
GO:0040036	regulation of fibroblast growth factor receptor signaling pathway	3/540	33/28814	0.0235501	0.153966	0.125571	Spry4/Sulf2/Ctnnb1	3
GO:0048641	regulation of skeletal muscle tissue development	3/540	33/28814	0.0235501	0.153966	0.125571	Tsc22d3/Ctnnb1/Bcl2	3
GO:0150117	positive regulation of cell-substrate junction organization	3/540	33/28814	0.0235501	0.153966	0.125571	Nrp1/Dusp3/Thy1	3
GO:0008217	regulation of blood pressure	9/540	220/28814	0.0235547	0.153966	0.125571	Adora1/Cd36/Gna12/Adrb3/Smtn/Acta2/Hmox1/Scpep1/Npff	9
GO:0050770	regulation of axonogenesis	8/540	185/28814	0.0238446	0.153966	0.125571	Robo1/Nrp1/Limk1/Aatk/Thy1/Cdk5r1/Lrrc4c/Map2	8
GO:0002674	negative regulation of acute inflammatory response	2/540	13/28814	0.0238513	0.153966	0.125571	Adora1/Gstp1	2
GO:0009226	nucleotide-sugar biosynthetic process	2/540	13/28814	0.0238513	0.153966	0.125571	Uap1l1/Ugdh	2
GO:0010288	response to lead ion	2/540	13/28814	0.0238513	0.153966	0.125571	Serpina1c/Serpina1e	2
GO:0014745	negative regulation of muscle adaptation	2/540	13/28814	0.0238513	0.153966	0.125571	Igfbp5/Nol3	2
GO:0032650	regulation of interleukin-1 alpha production	2/540	13/28814	0.0238513	0.153966	0.125571	S100a13/Cx3cl1	2
GO:0035999	tetrahydrofolate interconversion	2/540	13/28814	0.0238513	0.153966	0.125571	Mthfd2/Mthfd1l	2
GO:0040034	regulation of development	heterochronic	2/540	13/28814	0.0238513	0.153966	0.125571	Serpine2/Gdpd5	2
GO:0048070	regulation of developmental pigmentation	2/540	13/28814	0.0238513	0.153966	0.125571	Bcl2/Adamts9	2
GO:0048711	positive regulation of astrocyte differentiation	2/540	13/28814	0.0238513	0.153966	0.125571	Serpine2/Clcf1	2
GO:0051639	actin filament network formation	2/540	13/28814	0.0238513	0.153966	0.125571	Carmil1/Pls1	2
GO:0120305	regulation of pigmentation	2/540	13/28814	0.0238513	0.153966	0.125571	Bcl2/Adamts9	2
GO:1901678	iron coordination entity transport	2/540	13/28814	0.0238513	0.153966	0.125571	Flvcr2/Slc22a17	2
GO:2000489	regulation of hepatic stellate cell activation	2/540	13/28814	0.0238513	0.153966	0.125571	Nr1d1/Acta2	2
GO:0006720	isoprenoid metabolic process	5/540	87/28814	0.0239151	0.153986	0.125588	Cyp2c55/Ttr/Aldh3a2/Hmgcs1/Cyp26c1	5
GO:0031058	positive regulation of histone modification	6/540	118/28814	0.0239258	0.153986	0.125588	Srebf1/Tada2b/Prdm9/Ctnnb1/Dnmt3b/L3mbtl2	6
GO:0009152	purine ribonucleotide biosynthetic process	7/540	151/28814	0.0240559	0.154364	0.125896	Acacb/Acsl5/Vcp/Ak3/Myc/Pdha1/Npr2	7
GO:0051701	biological process involved in interaction with host	7/540	151/28814	0.0240559	0.154364	0.125896	Nrp1/Npc1/Lgals1/Siglec1/Alyref2/Gsn/Fbln1	7
GO:0046879	hormone secretion	13/540	372/28814	0.0242302	0.155253	0.12662	Adora1/G6pc2/Nr1d1/Gck/Srebf1/Nr0b2/Gpld1/C1qtnf12/Niban2/Smpd3/Npff/Clcf1/Selenom	13
GO:0006643	membrane lipid metabolic process	8/540	186/28814	0.0245246	0.156907	0.127969	Gal3st1/Smpdl3a/Pigq/9130409I23Rik/Gpld1/Smpd3/Hexb/Hacd4	8
GO:0045599	negative regulation of fat cell differentiation	4/540	59/28814	0.0246937	0.156979	0.128028	Zfp36l2/Trib3/Tgfb1i1/Ccn4	4
GO:0051445	regulation of meiotic cell cycle	4/540	59/28814	0.0246937	0.156979	0.128028	Camk2b/Npr2/Prdm9/Trip13	4
GO:0048469	cell maturation	9/540	222/28814	0.024785	0.156979	0.128028	Cabyr/Brca2/Abhd2/Npr2/Ctnnb1/Nfasc/Bcl2/Trip13/Pld6	9
GO:0006090	pyruvate metabolic process	6/540	119/28814	0.0248125	0.156979	0.128028	Me1/Entpd5/Gck/Myc/Pdha1/Gale	6
GO:0022404	molting cycle process	6/540	119/28814	0.0248125	0.156979	0.128028	Igfbp5/Foxq1/Ctnnb1/Fermt1/Dnase1l2/Bcl2	6
GO:0022405	hair cycle process	6/540	119/28814	0.0248125	0.156979	0.128028	Igfbp5/Foxq1/Ctnnb1/Fermt1/Dnase1l2/Bcl2	6
GO:0015698	inorganic anion transport	7/540	152/28814	0.0248263	0.156979	0.128028	Abcb1a/P2ry4/Slc25a30/Slc5a6/Slc20a1/Wnk4/Car7	7
GO:0046328	regulation of JNK cascade	7/540	152/28814	0.0248263	0.156979	0.128028	Gadd45g/Gstp1/Traf5/Dusp3/Gadd45b/Rasgrp1/Mapk8ip1	7
GO:0006942	regulation of striated muscle contraction	5/540	88/28814	0.0249789	0.157254	0.128253	Adora1/Nr4a1/Dsg2/Smtn/Pde5a	5
GO:0021675	nerve development	5/540	88/28814	0.0249789	0.157254	0.128253	Nrp1/Sulf2/Ctnnb1/Serpine2/Tifab	5
GO:0051937	catecholamine transport	5/540	88/28814	0.0249789	0.157254	0.128253	Gck/Smpd3/Syt15/Slc22a3/Chrna4	5
GO:0036037	CD8-positive	alpha-beta T cell activation	3/540	34/28814	0.0254785	0.159934	0.130438	Bcl2/Clec4a2/Mapk8ip1	3
GO:0046466	membrane lipid catabolic process	3/540	34/28814	0.0254785	0.159934	0.130438	Smpdl3a/Smpd3/Hexb	3
GO:1903131	mononuclear cell differentiation	16/540	495/28814	0.025574	0.160301	0.130737	Gadd45g/Lag3/Zfp36l2/Tgfbr2/Ly6d/Myc/Laptm5/Lgals1/Wwp1/Themis/Ctnnb1/Camk4/Nfam1/Rasgrp1/Clcf1/Bcl2	16
GO:0014812	muscle cell migration	6/540	120/28814	0.0257208	0.160755	0.131108	Igfbp5/Gstp1/Myc/Gna12/Bcl2/Ccn4	6
GO:0098773	skin epidermis development	6/540	120/28814	0.0257208	0.160755	0.131108	Igfbp5/Foxq1/Ctnnb1/Fermt1/Dnase1l2/Bcl2	6
GO:0002790	peptide secretion	11/540	298/28814	0.0258129	0.161098	0.131388	Adora1/G6pc2/Nr1d1/Gck/Srebf1/Nr0b2/Gpld1/C1qtnf12/Smpd3/Npff/Clcf1	11
GO:0034644	cellular response to UV	5/540	89/28814	0.0260726	0.161355	0.131598	Opn3/Ei24/Cops9/Ercc1/Crip1	5
GO:0016101	diterpenoid metabolic process	4/540	60/28814	0.026078	0.161355	0.131598	Cyp2c55/Ttr/Aldh3a2/Cyp26c1	4
GO:0050879	multicellular organismal movement	4/540	60/28814	0.026078	0.161355	0.131598	Nr4a1/Chrnb1/Tnnt1/Stac3	4
GO:0050881	musculoskeletal movement	4/540	60/28814	0.026078	0.161355	0.131598	Nr4a1/Chrnb1/Tnnt1/Stac3	4
GO:0050922	negative regulation of chemotaxis	4/540	60/28814	0.026078	0.161355	0.131598	Gstp1/Robo1/Nrp1/Dusp3	4
GO:0060443	mammary gland morphogenesis	4/540	60/28814	0.026078	0.161355	0.131598	Igfbp5/Tgfbr2/Robo1/Etv5	4
GO:0048705	skeletal system morphogenesis	10/540	261/28814	0.026179	0.161518	0.13173	Col27a1/Por/Tgfbr2/Mycn/Pcgf2/Myc/Ctnnb1/Smpd3/Mthfd1l/Tifab	10
GO:1901215	negative regulation of neuron death	10/540	261/28814	0.026179	0.161518	0.13173	Foxq1/Bhlhb9/Nrp1/Hmox1/Ctnnb1/Cd200/Fyn/Clcf1/Bcl2/Cx3cl1	10
GO:0060485	mesenchyme development	11/540	299/28814	0.0263661	0.16244	0.132483	Tgfbr2/Robo1/Nrp1/Myc/Ctnnb1/Cyp26c1/Ppp3r1/Bmp5/Flna/Tgfb1i1/Bcl2	11
GO:0090100	positive regulation of transmembrane receptor protein serine/threonine kinase signaling pathway	6/540	121/28814	0.0266511	0.162976	0.132919	Kcp/Tgfbr2/Gdf15/Fermt1/Bmp5/Tgfb1i1	6
GO:0010976	positive regulation of neuron projection development	9/540	225/28814	0.0267151	0.162976	0.132919	Camk2b/Bhlhb9/Serpine2/Bmp5/Flna/Fyn/Cx3cl1/Cux2/Caprin2	9
GO:0071695	anatomical structure maturation	11/540	300/28814	0.0269277	0.162976	0.132919	Cabyr/Brca2/Abhd2/Npr2/Ctnnb1/Nfasc/Fermt1/Bcl2/Trip13/Cdk5r1/Pld6	11
GO:0090287	regulation of cellular response to growth factor stimulus	11/540	300/28814	0.0269277	0.162976	0.132919	Kcp/Spry4/Robo1/Sulf2/Slc9a6/Ctnnb1/Fermt1/Tgfb1i1/Crim1/Cnmd/Wfikkn1	11
GO:0007015	actin filament organization	15/540	458/28814	0.027134	0.162976	0.132919	Apoa1/Nebl/Synpo2/Nrp1/Carmil1/Pls1/Limk1/Lmod1/Bag4/Gsn/Flna/Alms1/Arfip1/Bcl2/Cx3cl1	15
GO:0043524	negative regulation of neuron apoptotic process	8/540	190/28814	0.0273802	0.162976	0.132919	Foxq1/Bhlhb9/Nrp1/Hmox1/Fyn/Clcf1/Bcl2/Cx3cl1	8
GO:0050796	regulation of insulin secretion	8/540	190/28814	0.0273802	0.162976	0.132919	G6pc2/Nr1d1/Gck/Srebf1/Nr0b2/Gpld1/C1qtnf12/Npff	8
GO:0009173	pyrimidine ribonucleoside monophosphate metabolic process	2/540	14/28814	0.0274861	0.162976	0.132919	Upp2/Upp1	2
GO:0010225	response to UV-C	2/540	14/28814	0.0274861	0.162976	0.132919	Ei24/Brca2	2
GO:0032610	interleukin-1 alpha production	2/540	14/28814	0.0274861	0.162976	0.132919	S100a13/Cx3cl1	2
GO:0035435	phosphate ion transmembrane transport	2/540	14/28814	0.0274861	0.162976	0.132919	Slc25a30/Slc20a1	2
GO:0042363	fat-soluble vitamin catabolic process	2/540	14/28814	0.0274861	0.162976	0.132919	Cbr3/Cyp26c1	2
GO:0045091	regulation of single stranded viral RNA replication via double stranded DNA intermediate	2/540	14/28814	0.0274861	0.162976	0.132919	Resf1/Top2a	2
GO:0046049	UMP metabolic process	2/540	14/28814	0.0274861	0.162976	0.132919	Upp2/Upp1	2
GO:0060263	regulation of respiratory burst	2/540	14/28814	0.0274861	0.162976	0.132919	Noxa1/Jchain	2
GO:1900025	negative regulation of substrate adhesion-dependent cell spreading	2/540	14/28814	0.0274861	0.162976	0.132919	Spry4/Fbln1	2
GO:2001140	positive regulation of phospholipid transport	2/540	14/28814	0.0274861	0.162976	0.132919	Apoa1/Abca3	2
GO:0000038	very long-chain fatty acid metabolic process	3/540	35/28814	0.0274892	0.162976	0.132919	Abcd2/Acot2/Hacd4	3
GO:0001556	oocyte maturation	3/540	35/28814	0.0274892	0.162976	0.132919	Brca2/Npr2/Trip13	3
GO:0001702	gastrulation with mouth forming second	3/540	35/28814	0.0274892	0.162976	0.132919	Nat8f1/Ugdh/Ctnnb1	3
GO:0006084	acetyl-CoA metabolic process	3/540	35/28814	0.0274892	0.162976	0.132919	Acacb/Pdha1/Hmgcs1	3
GO:0010667	negative regulation of cardiac muscle cell apoptotic process	3/540	35/28814	0.0274892	0.162976	0.132919	Ppp1r10/Nol3/Bcl2	3
GO:0035025	positive regulation of Rho protein signal transduction	3/540	35/28814	0.0274892	0.162976	0.132919	Apoa1/Robo1/Gpr35	3
GO:0051125	regulation of actin nucleation	3/540	35/28814	0.0274892	0.162976	0.132919	Carmil1/Gsn/Arfip1	3
GO:1901099	negative regulation of signal transduction in absence of ligand	3/540	35/28814	0.0274892	0.162976	0.132919	Fyn/Bcl2/Cx3cl1	3
GO:2001240	negative regulation of extrinsic apoptotic signaling pathway in absence of ligand	3/540	35/28814	0.0274892	0.162976	0.132919	Fyn/Bcl2/Cx3cl1	3
GO:0010656	negative regulation of muscle cell apoptotic process	4/540	61/28814	0.027508	0.162976	0.132919	Ppp1r10/Nol3/Hmox1/Bcl2	4
GO:0050873	brown fat cell differentiation	4/540	61/28814	0.027508	0.162976	0.132919	Scd1/Aldh6a1/Adrb3/Fabp4	4
GO:0009636	response to toxic substance	6/540	122/28814	0.0276033	0.163094	0.133015	Cd36/Ces1d/Apoa4/Abcb1a/Abcg3/Bcl2	6
GO:0032612	interleukin-1 production	6/540	122/28814	0.0276033	0.163094	0.133015	Serpinb1c/Cd36/Apoa1/S100a13/Gstp1/Cx3cl1	6
GO:0031099	regeneration	7/540	156/28814	0.0280767	0.165664	0.135112	Apoa1/Sulf2/Hmox1/Flna/Bcl2/Mustn1/Thy1	7
GO:0043122	regulation of I-kappaB kinase/NF-kappaB signaling	8/540	191/28814	0.0281286	0.165744	0.135177	Cd36/Nr1d1/S100a13/Gstp1/Traf5/Ctnnb1/Fyn/Cx3cl1	8
GO:0043242	negative regulation of protein-containing complex disassembly	5/540	91/28814	0.0283507	0.166826	0.136059	Mid1ip1/Carmil1/Lmod1/Gsn/Map2	5
GO:0009749	response to glucose	8/540	192/28814	0.0288911	0.169774	0.138464	Cyp7a1/Nr1d1/Apoc3/Gck/Srebf1/Nr0b2/Gpld1/C1qtnf12	8
GO:0007249	I-kappaB kinase/NF-kappaB signaling	9/540	229/28814	0.0294504	0.171965	0.140251	Cd36/Nr1d1/S100a13/Gstp1/Traf5/Ctnnb1/Fyn/Cx3cl1/Tifab	9
GO:1901890	positive regulation of cell junction assembly	6/540	124/28814	0.0295747	0.171965	0.140251	Clstn3/Bhlhb9/Nrp1/Adgre5/Cux2/Thy1	6
GO:0003203	endocardial cushion morphogenesis	3/540	36/28814	0.0295819	0.171965	0.140251	Tgfbr2/Robo1/Bmp5	3
GO:0033866	nucleoside bisphosphate biosynthetic process	3/540	36/28814	0.0295819	0.171965	0.140251	Acacb/Acsl5/Pdha1	3
GO:0034030	ribonucleoside bisphosphate biosynthetic process	3/540	36/28814	0.0295819	0.171965	0.140251	Acacb/Acsl5/Pdha1	3
GO:0034033	purine nucleoside bisphosphate biosynthetic process	3/540	36/28814	0.0295819	0.171965	0.140251	Acacb/Acsl5/Pdha1	3
GO:0042168	heme metabolic process	3/540	36/28814	0.0295819	0.171965	0.140251	Cyp2a5/Hmox1/Hmox2	3
GO:0045686	negative regulation of glial cell differentiation	3/540	36/28814	0.0295819	0.171965	0.140251	Nr1d1/Mycn/Ctnnb1	3
GO:0051099	positive regulation of binding	8/540	193/28814	0.0296677	0.172229	0.140466	Trib3/Myc/Niban2/Spag8/Ctnnb1/Ufl1/Spon1/Caprin2	8
GO:0007159	leukocyte cell-cell adhesion	13/540	383/28814	0.029707	0.172229	0.140466	Lag3/Tgfbr2/Apoa4/Gstp1/Dusp3/Laptm5/Lgals1/Vsig4/Stk10/Rasgrp1/Btla/Pde5a/Thy1	13
GO:0060541	respiratory system development	10/540	267/28814	0.0299446	0.173374	0.1414	Igfbp5/Tgfbr2/Meg3/Mycn/Wwp1/Abca3/Ctnnb1/Smpd3/Ppp3r1/Mgp	10
GO:0042269	regulation of natural killer cell mediated cytotoxicity	4/540	63/28814	0.0305061	0.176389	0.143859	Lag3/Clec2d/Lamp1/Rasgrp1	4
GO:0002040	sprouting angiogenesis	6/540	125/28814	0.0305941	0.176421	0.143885	Nr4a1/Robo1/Nrp1/Gpld1/Hmox1/Adamts9	6
GO:0051261	protein depolymerization	6/540	125/28814	0.0305941	0.176421	0.143885	Mid1ip1/Carmil1/Lmod1/Gsn/Nckap5l/Map2	6
GO:0033108	mitochondrial respiratory chain complex assembly	5/540	93/28814	0.0307512	0.176421	0.143885	Ndufa3/Ndufa1/Ndufs1/Ndufa2/Pet100	5
GO:0044728	DNA methylation or demethylation	5/540	93/28814	0.0307512	0.176421	0.143885	Meg3/Usp9x/Myc/Dnmt3b/Pld6	5
GO:0070301	cellular response to hydrogen peroxide	5/540	93/28814	0.0307512	0.176421	0.143885	Ppif/Nol3/Fabp1/Pcgf2/Smpd3	5
GO:0009746	response to hexose	8/540	195/28814	0.0312638	0.176421	0.143885	Cyp7a1/Nr1d1/Apoc3/Gck/Srebf1/Nr0b2/Gpld1/C1qtnf12	8
GO:0006244	pyrimidine nucleotide catabolic process	2/540	15/28814	0.0313274	0.176421	0.143885	Upp2/Upp1	2
GO:0010771	negative regulation of cell morphogenesis involved in differentiation	2/540	15/28814	0.0313274	0.176421	0.143885	Spry4/Fbln1	2
GO:0010889	regulation of sequestering of triglyceride	2/540	15/28814	0.0313274	0.176421	0.143885	Fitm2/Apoc4	2
GO:0021548	pons development	2/540	15/28814	0.0313274	0.176421	0.143885	Bcl2/Cdk5r1	2
GO:0021819	layer formation in cerebral cortex	2/540	15/28814	0.0313274	0.176421	0.143885	Ctnnb1/Cdk5r1	2
GO:0032373	positive regulation of sterol transport	2/540	15/28814	0.0313274	0.176421	0.143885	Cyp8b1/Scp2	2
GO:0032376	positive regulation of cholesterol transport	2/540	15/28814	0.0313274	0.176421	0.143885	Cyp8b1/Scp2	2
GO:0035733	hepatic stellate cell activation	2/540	15/28814	0.0313274	0.176421	0.143885	Nr1d1/Acta2	2
GO:0039692	single stranded viral RNA replication via double stranded DNA intermediate	2/540	15/28814	0.0313274	0.176421	0.143885	Resf1/Top2a	2
GO:0043508	negative regulation of JUN kinase activity	2/540	15/28814	0.0313274	0.176421	0.143885	Gstp1/Mapk8ip1	2
GO:0046835	carbohydrate phosphorylation	2/540	15/28814	0.0313274	0.176421	0.143885	Gck/Gnptab	2
GO:0048102	autophagic cell death	2/540	15/28814	0.0313274	0.176421	0.143885	Lamp1/Laptm5	2
GO:0061469	regulation of type B pancreatic cell proliferation	2/540	15/28814	0.0313274	0.176421	0.143885	Nr4a1/Nr1d1	2
GO:2001138	regulation of phospholipid transport	2/540	15/28814	0.0313274	0.176421	0.143885	Apoa1/Abca3	2
GO:0016311	dephosphorylation	12/540	347/28814	0.0317126	0.177394	0.144678	Adora1/Pptc7/Sacm1l/Dusp3/Ppp1r35/Gna12/Ptpra/Ptbp1/Ppp3r1/Bag4/Bcl2/Ptpru	12
GO:0006775	fat-soluble vitamin metabolic process	3/540	37/28814	0.0317564	0.177394	0.144678	Pltp/Cbr3/Cyp26c1	3
GO:0040020	regulation of meiotic nuclear division	3/540	37/28814	0.0317564	0.177394	0.144678	Camk2b/Prdm9/Trip13	3
GO:0071364	cellular response to epidermal growth factor stimulus	3/540	37/28814	0.0317564	0.177394	0.144678	Zfp36l2/Dusp3/Bag4	3
GO:0095500	acetylcholine receptor signaling pathway	3/540	37/28814	0.0317564	0.177394	0.144678	Chrnb1/Cdk5r1/Chrna4	3
GO:0022407	regulation of cell-cell adhesion	15/540	468/28814	0.031934	0.177394	0.144678	Lag3/Apoa1/Tgfbr2/Gstp1/Dusp3/Laptm5/Lgals1/Serpine2/Vsig4/Rasgrp1/Btla/Pde5a/Cx3cl1/Thy1/Ptpru	15
GO:0055072	iron ion homeostasis	5/540	94/28814	0.0319977	0.177394	0.144678	Rhd/Myc/Hmox1/Hmox2/Slc22a17	5
GO:0008347	glial cell migration	4/540	64/28814	0.0320745	0.177394	0.144678	Ctnnb1/Hexb/Cx3cl1/Cdk5r1	4
GO:0014911	positive regulation of smooth muscle cell migration	4/540	64/28814	0.0320745	0.177394	0.144678	Igfbp5/Myc/Bcl2/Ccn4	4
GO:0033692	cellular polysaccharide biosynthetic process	4/540	64/28814	0.0320745	0.177394	0.144678	Cd36/Nr1d1/Gck/Gbe1	4
GO:0048512	circadian behavior	4/540	64/28814	0.0320745	0.177394	0.144678	Adora1/Nr1d1/Npas2/Ptgds	4
GO:0051893	regulation of focal adhesion assembly	4/540	64/28814	0.0320745	0.177394	0.144678	Nrp1/Dusp3/Ptpra/Thy1	4
GO:0090109	regulation of cell-substrate junction assembly	4/540	64/28814	0.0320745	0.177394	0.144678	Nrp1/Dusp3/Ptpra/Thy1	4
GO:1904705	regulation of vascular associated smooth muscle cell proliferation	4/540	64/28814	0.0320745	0.177394	0.144678	Igfbp5/Gstp1/Gna12/Hmox1	4
GO:0050863	regulation of T cell activation	12/540	348/28814	0.0323125	0.178482	0.145566	Lag3/Tgfbr2/Dusp3/Laptm5/Lgals1/Ctnnb1/Vsig4/Rasgrp1/Btla/Pde5a/Thy1/Mapk8ip1	12
GO:0042391	regulation of membrane potential	15/540	469/28814	0.0324461	0.178992	0.145981	Adora1/Cd36/Ndufs1/Vcp/Myc/Dsg2/Chrnb1/Hcn3/Gpr35/Flna/Npff/Bcl2/Cx3cl1/Cux2/Chrna4	15
GO:0043123	positive regulation of I-kappaB kinase/NF-kappaB signaling	6/540	127/28814	0.0327012	0.180169	0.146942	Cd36/S100a13/Traf5/Ctnnb1/Fyn/Cx3cl1	6
GO:0090276	regulation of peptide hormone secretion	9/540	234/28814	0.0331376	0.182341	0.148713	G6pc2/Nr1d1/Gck/Srebf1/Nr0b2/Gpld1/C1qtnf12/Npff/Clcf1	9
GO:1901879	regulation of protein depolymerization	5/540	95/28814	0.0332755	0.182867	0.149142	Mid1ip1/Carmil1/Lmod1/Gsn/Map2	5
GO:0010977	negative regulation of neuron projection development	7/540	162/28814	0.0334743	0.183726	0.149843	Nrp1/Lgals1/Flna/Aatk/Thy1/Cdk5r1/Map2	7
GO:0001954	positive regulation of cell-matrix adhesion	4/540	65/28814	0.0336894	0.184053	0.15011	Cd36/Nrp1/Fermt1/Thy1	4
GO:0060999	positive regulation of dendritic spine development	4/540	65/28814	0.0336894	0.184053	0.15011	Camk2b/Bhlhb9/Cux2/Caprin2	4
GO:0034284	response to monosaccharide	8/540	198/28814	0.0337665	0.184053	0.15011	Cyp7a1/Nr1d1/Apoc3/Gck/Srebf1/Nr0b2/Gpld1/C1qtnf12	8
GO:0050905	neuromuscular process	8/540	198/28814	0.0337665	0.184053	0.15011	Nr4a1/Ei24/Camk2b/Chrnb1/Hexb/Tnnt1/Stac3/Tifab	8
GO:0002793	positive regulation of peptide secretion	6/540	128/28814	0.0337892	0.184053	0.15011	Adora1/Gck/Nr0b2/Gpld1/C1qtnf12/Clcf1	6
GO:0019079	viral genome replication	6/540	128/28814	0.0337892	0.184053	0.15011	Resf1/Vcp/Pi4ka/Slpi/Bcl2/Top2a	6
GO:0010664	negative regulation of striated muscle cell apoptotic process	3/540	38/28814	0.0340123	0.184571	0.150532	Ppp1r10/Nol3/Bcl2	3
GO:0030866	cortical actin cytoskeleton organization	3/540	38/28814	0.0340123	0.184571	0.150532	Pls1/Epb41l3/Anln	3
GO:0046329	negative regulation of JNK cascade	3/540	38/28814	0.0340123	0.184571	0.150532	Gstp1/Dusp3/Mapk8ip1	3
GO:0007178	transmembrane receptor protein serine/threonine kinase signaling pathway	13/540	391/28814	0.0342206	0.185469	0.151264	Kcp/Tgfbr2/Meg3/Dact2/Usp9x/Gdf15/Fermt1/Smpd3/Bmp5/Tgfb1i1/Crim1/Wfikkn1/Cilp	13
GO:0015980	energy derivation by oxidation of organic compounds	11/540	312/28814	0.0343556	0.185967	0.151671	Cd36/Ndufs1/Nr1d1/Opn3/Apoc3/Gck/Ppif/Vcp/Gbe1/Myc/Pdha1	11
GO:0007044	cell-substrate junction assembly	5/540	96/28814	0.0345845	0.186535	0.152134	Nrp1/Dusp3/Ptpra/Bcl2/Thy1	5
GO:0044344	cellular response to fibroblast growth factor stimulus	5/540	96/28814	0.0345845	0.186535	0.152134	Nr4a1/Zfp36l2/Spry4/Sulf2/Ctnnb1	5
GO:0007098	centrosome cycle	6/540	129/28814	0.0349004	0.186535	0.152134	Brca2/Ppp1r35/Ccdc57/Ctnnb1/Alms1/Plk4	6
GO:0034219	carbohydrate transmembrane transport	6/540	129/28814	0.0349004	0.186535	0.152134	Opn3/Abcb1a/Trib3/Slc2a1/Myc/C1qtnf12	6
GO:0043500	muscle adaptation	6/540	129/28814	0.0349004	0.186535	0.152134	Igfbp5/Nol3/Gsn/Tnnt1/Pde5a/Ccn4	6
GO:0010631	epithelial cell migration	11/540	313/28814	0.0350338	0.186535	0.152134	Nr4a1/Apoa1/Tgfbr2/Robo1/Nrp1/Gpld1/Hmox1/Fermt1/Capn7/Anln/Adamts9	11
GO:0002715	regulation of natural killer cell mediated immunity	4/540	66/28814	0.0353508	0.186535	0.152134	Lag3/Clec2d/Lamp1/Rasgrp1	4
GO:0098900	regulation of action potential	4/540	66/28814	0.0353508	0.186535	0.152134	Cd36/Dsg2/Gpr35/Flna	4
GO:0000722	telomere maintenance via recombination	2/540	16/28814	0.0353662	0.186535	0.152134	Brca2/Ercc1	2
GO:0009111	vitamin catabolic process	2/540	16/28814	0.0353662	0.186535	0.152134	Cbr3/Cyp26c1	2
GO:0014733	regulation of skeletal muscle adaptation	2/540	16/28814	0.0353662	0.186535	0.152134	Igfbp5/Tnnt1	2
GO:0035112	genitalia morphogenesis	2/540	16/28814	0.0353662	0.186535	0.152134	Ctnnb1/Tifab	2
GO:0035627	ceramide transport	2/540	16/28814	0.0353662	0.186535	0.152134	Pltp/Abcb1a	2
GO:0042454	ribonucleoside catabolic process	2/540	16/28814	0.0353662	0.186535	0.152134	Upp2/Upp1	2
GO:0042640	anagen	2/540	16/28814	0.0353662	0.186535	0.152134	Ctnnb1/Fermt1	2
GO:0055091	phospholipid homeostasis	2/540	16/28814	0.0353662	0.186535	0.152134	Apoa1/Abca3	2
GO:0055119	relaxation of cardiac muscle	2/540	16/28814	0.0353662	0.186535	0.152134	Gsn/Pde5a	2
GO:0061548	ganglion development	2/540	16/28814	0.0353662	0.186535	0.152134	Nrp1/Ctnnb1	2
GO:0090494	dopamine uptake	2/540	16/28814	0.0353662	0.186535	0.152134	Smpd3/Slc22a3	2
GO:1903978	regulation of microglial cell activation	2/540	16/28814	0.0353662	0.186535	0.152134	Nr1d1/Cx3cl1	2
GO:2001171	positive regulation of ATP biosynthetic process	2/540	16/28814	0.0353662	0.186535	0.152134	Vcp/Myc	2
GO:0042176	regulation of protein catabolic process	13/540	393/28814	0.035422	0.186602	0.152188	Arel1/Vcp/Trib3/Laptm5/Dlgap1/Gpld1/Gna12/Wwp1/Fbxw8/Serpine2/Ufl1/Flna/Fyn	13
GO:0060996	dendritic spine development	6/540	130/28814	0.0360348	0.189599	0.154633	Camk2b/Bhlhb9/Slc9a6/Cux2/Cdk5r1/Caprin2	6
GO:0032885	regulation of polysaccharide biosynthetic process	3/540	39/28814	0.0363491	0.190229	0.155146	Cd36/Gck/Smpd3	3
GO:0051481	negative regulation of cytosolic calcium ion concentration	3/540	39/28814	0.0363491	0.190229	0.155146	Nol3/Smpd3/Bcl2	3
GO:1905145	cellular response to acetylcholine	3/540	39/28814	0.0363491	0.190229	0.155146	Chrnb1/Cdk5r1/Chrna4	3
GO:0030879	mammary gland development	7/540	165/28814	0.0364154	0.190229	0.155146	Igfbp5/Tgfbr2/Robo1/Brca2/Etv5/Socs2/Elf5	7
GO:0030198	extracellular matrix organization	11/540	315/28814	0.0364183	0.190229	0.155146	Colgalt1/Col27a1/Sulf2/Myh11/Papln/Fermt1/Smpd3/Chadl/Serac1/Fbln1/Adamts9	11
GO:0090132	epithelium migration	11/540	315/28814	0.0364183	0.190229	0.155146	Nr4a1/Apoa1/Tgfbr2/Robo1/Nrp1/Gpld1/Hmox1/Fermt1/Capn7/Anln/Adamts9	11
GO:0060562	epithelial tube morphogenesis	13/540	395/28814	0.0366533	0.191225	0.155959	Tgfbr2/Robo1/Nrp1/Mycn/Myc/Ctnnb1/Etv5/Ppp3r1/Bmp5/Wnk4/Mgp/Bcl2/Mthfd1l	13
GO:0006091	generation of precursor metabolites and energy	14/540	436/28814	0.0368513	0.191873	0.156487	Cd36/Por/Ndufs1/Nr1d1/Opn3/Apoc3/Entpd5/Gck/Ppif/Vcp/Gbe1/Myc/Pdha1/Gale	14
GO:0048588	developmental cell growth	10/540	277/28814	0.037046	0.191873	0.156487	Tgfbr2/Nrp1/Usp9x/Slc9a6/Ctnnb1/Limk1/Aatk/Ccn4/Cdk5r1/Map2	10
GO:0007622	rhythmic behavior	4/540	67/28814	0.0370589	0.191873	0.156487	Adora1/Nr1d1/Npas2/Ptgds	4
GO:0009123	nucleoside monophosphate metabolic process	4/540	67/28814	0.0370589	0.191873	0.156487	Upp2/Ak3/Dnph1/Upp1	4
GO:0060350	endochondral bone morphogenesis	4/540	67/28814	0.0370589	0.191873	0.156487	Col27a1/Por/Tgfbr2/Smpd3	4
GO:1990874	vascular associated smooth muscle cell proliferation	4/540	67/28814	0.0370589	0.191873	0.156487	Igfbp5/Gstp1/Gna12/Hmox1	4
GO:0043062	extracellular structure organization	11/540	316/28814	0.0371248	0.191873	0.156487	Colgalt1/Col27a1/Sulf2/Myh11/Papln/Fermt1/Smpd3/Chadl/Serac1/Fbln1/Adamts9	11
GO:0071241	cellular response to inorganic substance	9/540	239/28814	0.0371325	0.191873	0.156487	Cyp2a5/Junb/Ppif/Gpld1/Hmox1/Smpd3/Gsn/Fabp4/Syt15	9
GO:0070252	actin-mediated cell contraction	5/540	98/28814	0.0372971	0.191876	0.156489	Adora1/Dsg2/Acta2/Gsn/Flna	5
GO:0070664	negative regulation of leukocyte proliferation	5/540	98/28814	0.0372971	0.191876	0.156489	Gstp1/Laptm5/Vsig4/Btla/Pde5a	5
GO:0071774	response to fibroblast growth factor	5/540	98/28814	0.0372971	0.191876	0.156489	Nr4a1/Zfp36l2/Spry4/Sulf2/Ctnnb1	5
GO:0051048	negative regulation of secretion	8/540	202/28814	0.0373104	0.191876	0.156489	Adora1/Gck/Srebf1/Hmox1/Wnk4/Cd200/Npff/Tifab	8
GO:0045229	external encapsulating structure organization	11/540	317/28814	0.0378408	0.194142	0.158338	Colgalt1/Col27a1/Sulf2/Myh11/Papln/Fermt1/Smpd3/Chadl/Serac1/Fbln1/Adamts9	11
GO:0090130	tissue migration	11/540	317/28814	0.0378408	0.194142	0.158338	Nr4a1/Apoa1/Tgfbr2/Robo1/Nrp1/Gpld1/Hmox1/Fermt1/Capn7/Anln/Adamts9	11
GO:0051098	regulation of binding	13/540	397/28814	0.0379148	0.194291	0.158459	Trib3/Myc/Slpi/Niban2/Hmox1/Spag8/Ctnnb1/Ufl1/Ccpg1/Spon1/Wfikkn1/Map2/Caprin2	13
GO:0098657	import into cell	9/540	240/28814	0.0379692	0.19434	0.158499	Cd36/Acsl5/Slc2a1/Slc9a6/Slc5a6/Smpd3/Wnk4/Fyn/Slc22a3	9
GO:0060048	cardiac muscle contraction	6/540	132/28814	0.0383741	0.19618	0.159999	Adora1/Dsg2/Smtn/Gsn/Flna/Pde5a	6
GO:0051402	neuron apoptotic process	11/540	318/28814	0.0385664	0.196328	0.16012	Foxq1/Bhlhb9/Nrp1/Hmox1/Ctnnb1/Aatk/Fyn/Clcf1/Bcl2/Cx3cl1/Cdk5r1	11
GO:0046031	ADP metabolic process	5/540	99/28814	0.038701	0.196328	0.16012	Entpd5/Gck/Ak3/Myc/Gale	5
GO:1903321	negative regulation of protein modification by small protein conjugation or removal	5/540	99/28814	0.038701	0.196328	0.16012	Cops9/Ctnnb1/Limk1/Ufl1/Fyn	5
GO:0006195	purine nucleotide catabolic process	3/540	40/28814	0.0387662	0.196328	0.16012	Fitm2/Dnph1/Pde5a	3
GO:0006739	NADP metabolic process	3/540	40/28814	0.0387662	0.196328	0.16012	Noct/Me1/Gck	3
GO:0051452	intracellular pH reduction	3/540	40/28814	0.0387662	0.196328	0.16012	Atp6v0d2/Bcl2/Car7	3
GO:0060219	camera-type eye photoreceptor cell differentiation	3/540	40/28814	0.0387662	0.196328	0.16012	Casz1/Alms1/Thy1	3
GO:0070849	response to epidermal growth factor	3/540	40/28814	0.0387662	0.196328	0.16012	Zfp36l2/Dusp3/Bag4	3
GO:0006801	superoxide metabolic process	4/540	68/28814	0.0388137	0.196338	0.160129	Cd36/Apoa4/Gstp1/Noxa1	4
GO:0030308	negative regulation of cell growth	8/540	204/28814	0.0391727	0.196379	0.160162	Ei24/Nrp1/Serpine2/Aatk/Bcl2/Cdk5r1/Map2/Caprin2	8
GO:1990138	neuron projection extension	8/540	204/28814	0.0391727	0.196379	0.160162	Nrp1/Usp9x/Slc9a6/Ctnnb1/Limk1/Aatk/Cdk5r1/Map2	8
GO:0006605	protein targeting	10/540	280/28814	0.0393862	0.196379	0.160162	Adora1/Romo1/Srebf1/Nol3/Laptm5/Gnptab/Bag4/Fyn/Srp54b/Cdk5r1	10
GO:0006164	purine nucleotide biosynthetic process	7/540	168/28814	0.0395221	0.196379	0.160162	Acacb/Acsl5/Vcp/Ak3/Myc/Pdha1/Npr2	7
GO:0055067	monovalent inorganic cation homeostasis	7/540	168/28814	0.0395221	0.196379	0.160162	Adora1/Rhd/Slc9a6/Gm6377/Atp6v0d2/Bcl2/Car7	7
GO:0050868	negative regulation of T cell activation	6/540	133/28814	0.0395791	0.196379	0.160162	Lag3/Dusp3/Laptm5/Vsig4/Btla/Pde5a	6
GO:0009176	pyrimidine deoxyribonucleoside monophosphate metabolic process	2/540	17/28814	0.0395937	0.196379	0.160162	Upp2/Upp1	2
GO:0010224	response to UV-B	2/540	17/28814	0.0395937	0.196379	0.160162	Crip1/Bcl2	2
GO:0010566	regulation of ketone biosynthetic process	2/540	17/28814	0.0395937	0.196379	0.160162	Pptc7/Bmp5	2
GO:0010918	positive regulation of mitochondrial membrane potential	2/540	17/28814	0.0395937	0.196379	0.160162	Vcp/Myc	2
GO:0010935	regulation of macrophage cytokine production	2/540	17/28814	0.0395937	0.196379	0.160162	Cd36/Laptm5	2
GO:0019430	removal of superoxide radicals	2/540	17/28814	0.0395937	0.196379	0.160162	Cd36/Apoa4	2
GO:0033194	response to hydroperoxide	2/540	17/28814	0.0395937	0.196379	0.160162	Cd36/Apoa4	2
GO:0045725	positive regulation of glycogen biosynthetic process	2/540	17/28814	0.0395937	0.196379	0.160162	Cd36/Gck	2
GO:0046068	cGMP metabolic process	2/540	17/28814	0.0395937	0.196379	0.160162	Npr2/Pde5a	2
GO:0071696	ectodermal placode development	2/540	17/28814	0.0395937	0.196379	0.160162	Nrp1/Ctnnb1	2
GO:0090493	catecholamine uptake	2/540	17/28814	0.0395937	0.196379	0.160162	Smpd3/Slc22a3	2
GO:0045785	positive regulation of cell adhesion	15/540	482/28814	0.0396602	0.196484	0.160247	Cd36/Apoa1/Tgfbr2/Nrp1/Lgals1/Carmil1/Fermt1/Bag4/Rasgrp1/Flna/Tgm2/Cx3cl1/Thy1/Fbln1/Ptpru	15
GO:0031669	cellular response to nutrient levels	8/540	205/28814	0.0401267	0.198163	0.161617	Gck/Srebf1/Slc2a1/Elapor1/Sik1/Atf3/Bcl2/Asns	8
GO:0006885	regulation of pH	5/540	100/28814	0.0401367	0.198163	0.161617	Slc9a6/Gm6377/Atp6v0d2/Bcl2/Car7	5
GO:0032092	positive regulation of protein binding	5/540	100/28814	0.0401367	0.198163	0.161617	Trib3/Spag8/Ufl1/Spon1/Caprin2	5
GO:0060560	developmental growth involved in morphogenesis	10/540	281/28814	0.0401883	0.198192	0.161641	Tgfbr2/Robo1/Nrp1/Usp9x/Slc9a6/Ctnnb1/Limk1/Aatk/Cdk5r1/Map2	10
GO:0036293	response to decreased oxygen levels	9/540	243/28814	0.0405564	0.199615	0.162801	Adora1/Nol3/Fabp1/Myc/Acot2/Hmox1/Bcl2/Hmox2/Chrna4	9
GO:0070613	regulation of protein processing	4/540	69/28814	0.0406153	0.199615	0.162801	Nol3/Serpine2/Gsn/Spon1	4
GO:0150116	regulation of cell-substrate junction organization	4/540	69/28814	0.0406153	0.199615	0.162801	Nrp1/Dusp3/Ptpra/Thy1	4
GO:0009416	response to light stimulus	11/540	321/28814	0.0408014	0.200302	0.163362	Adam2/Tafa2/Opn3/Ei24/Fbxl22/Cops9/Brca2/Ercc1/Crip1/Sik1/Bcl2	11
GO:0007519	skeletal muscle tissue development	8/540	206/28814	0.0410961	0.200971	0.163908	Nr4a1/Meg3/Tsc22d3/Myc/Ctnnb1/Stac3/Atf3/Bcl2	8
GO:0031334	positive regulation of protein-containing complex assembly	8/540	206/28814	0.0410961	0.200971	0.163908	Cd36/Crbn/Vcp/Abca3/Carmil1/Fermt1/Lmod1/Bag4	8
GO:0006220	pyrimidine nucleotide metabolic process	3/540	41/28814	0.041263	0.200971	0.163908	Upp2/Ak3/Upp1	3
GO:0010762	regulation of fibroblast migration	3/540	41/28814	0.041263	0.200971	0.163908	Gna12/Acta2/Bag4	3
GO:0045954	positive regulation of natural killer cell mediated cytotoxicity	3/540	41/28814	0.041263	0.200971	0.163908	Lag3/Lamp1/Rasgrp1	3
GO:0051693	actin filament capping	3/540	41/28814	0.041263	0.200971	0.163908	Carmil1/Lmod1/Gsn	3
GO:1901568	fatty acid derivative metabolic process	3/540	41/28814	0.041263	0.200971	0.163908	Fitm2/Acsl5/Far2	3
GO:0006661	phosphatidylinositol biosynthetic process	5/540	101/28814	0.0416043	0.201672	0.164479	Pigq/Pi4ka/Pip4k2c/Fam126a/Socs2	5
GO:0001678	cellular glucose homeostasis	7/540	170/28814	0.0416866	0.201672	0.164479	Cyp7a1/Nr1d1/Apoc3/Gck/Gpld1/C1qtnf12/Alms1	7
GO:0002244	hematopoietic progenitor cell differentiation	7/540	170/28814	0.0416866	0.201672	0.164479	Kcp/Dact2/Smpd3/Ufl1/Bcl2/Anln/Top2a	7
GO:0009266	response to temperature stimulus	7/540	170/28814	0.0416866	0.201672	0.164479	Adora1/Ces1d/Vcp/Adrb3/Hmox1/Lrp11/Tgfb1i1	7
GO:0010950	positive regulation of endopeptidase activity	7/540	170/28814	0.0416866	0.201672	0.164479	Vcp/Robo1/Myc/Laptm5/Gsn/Fyn/Efna3	7
GO:0043433	negative regulation of DNA-binding transcription factor activity	7/540	170/28814	0.0416866	0.201672	0.164479	Keap1/Nr0b2/Hmox1/Ufl1/Flna/Cd200/Sik1	7
GO:0043523	regulation of neuron apoptotic process	10/540	283/28814	0.0418261	0.202121	0.164845	Foxq1/Bhlhb9/Nrp1/Hmox1/Ctnnb1/Fyn/Clcf1/Bcl2/Cx3cl1/Cdk5r1	10
GO:0032872	regulation of stress-activated MAPK cascade	8/540	207/28814	0.0420809	0.203125	0.165664	Gadd45g/Gstp1/Traf5/Dusp3/Igfbp6/Gadd45b/Rasgrp1/Mapk8ip1	8
GO:0016236	macroautophagy	9/540	245/28814	0.042346	0.203835	0.166243	Ei24/Vcp/Ubxn6/Synpo2/Npc1/Hmox1/Pip4k2c/Ufl1/Elapor1	9
GO:0050670	regulation of lymphocyte proliferation	9/540	245/28814	0.042346	0.203835	0.166243	Tgfbr2/Laptm5/Ctnnb1/Vsig4/Btla/Clcf1/Bcl2/Pde5a/Mapk8ip1	9
GO:0048662	negative regulation of smooth muscle cell proliferation	4/540	70/28814	0.0424637	0.203835	0.166243	Igfbp5/Gstp1/Gna12/Hmox1	4
GO:0050885	neuromuscular process controlling balance	4/540	70/28814	0.0424637	0.203835	0.166243	Ei24/Camk2b/Hexb/Tifab	4
GO:0086003	cardiac muscle cell contraction	4/540	70/28814	0.0424637	0.203835	0.166243	Adora1/Dsg2/Gsn/Flna	4
GO:0050792	regulation of viral process	7/540	171/28814	0.0427972	0.205208	0.167363	Resf1/Lgals1/Slpi/Gsn/Bcl2/Fbln1/Top2a	7
GO:0043502	regulation of muscle adaptation	5/540	102/28814	0.043104	0.206183	0.168158	Igfbp5/Nol3/Tnnt1/Pde5a/Ccn4	5
GO:0150115	cell-substrate junction organization	5/540	102/28814	0.043104	0.206183	0.168158	Nrp1/Dusp3/Ptpra/Bcl2/Thy1	5
GO:0009791	post-embryonic development	6/540	136/28814	0.0433372	0.206183	0.168158	Meg3/Ccdc47/Cela1/Usp9x/Ercc1/Bcl2	6
GO:0050852	T cell receptor signaling pathway	6/540	136/28814	0.0433372	0.206183	0.168158	Dusp3/Usp9x/Laptm5/Themis/Fyn/Thy1	6
GO:0030098	lymphocyte differentiation	14/540	447/28814	0.0437996	0.206183	0.168158	Gadd45g/Lag3/Zfp36l2/Tgfbr2/Ly6d/Laptm5/Lgals1/Wwp1/Themis/Ctnnb1/Nfam1/Rasgrp1/Clcf1/Bcl2	14
GO:0010803	regulation of tumor necrosis factor-mediated signaling pathway	3/540	42/28814	0.0438389	0.206183	0.168158	Apoa1/Nol3/Laptm5	3
GO:0051569	regulation of histone H3-K4 methylation	3/540	42/28814	0.0438389	0.206183	0.168158	Prdm9/Ctnnb1/Dnmt3b	3
GO:0060251	regulation of glial cell proliferation	3/540	42/28814	0.0438389	0.206183	0.168158	Myc/Etv5/Ufl1	3
GO:1900181	negative regulation of protein localization to nucleus	3/540	42/28814	0.0438389	0.206183	0.168158	Cd36/Ei24/Fermt1	3
GO:1903725	regulation of phospholipid metabolic process	3/540	42/28814	0.0438389	0.206183	0.168158	Apoc1/Abca3/Scp2	3
GO:1905144	response to acetylcholine	3/540	42/28814	0.0438389	0.206183	0.168158	Chrnb1/Cdk5r1/Chrna4	3
GO:1990748	cellular detoxification	3/540	42/28814	0.0438389	0.206183	0.168158	Cd36/Apoa4/Abcg3	3
GO:0046661	male sex differentiation	7/540	172/28814	0.0439267	0.206183	0.168158	Dhcr24/Abcb1a/Ercc1/Ctnnb1/Bmp5/Flna/Bcl2	7
GO:0007351	tripartite regional subdivision	2/540	18/28814	0.0440016	0.206183	0.168158	Pld6/Tifab	2
GO:0007614	short-term memory	2/540	18/28814	0.0440016	0.206183	0.168158	Pde5a/Cux2	2
GO:0008595	anterior/posterior axis specification	embryo	2/540	18/28814	0.0440016	0.206183	0.168158	Pld6/Tifab	2
GO:0030730	sequestering of triglyceride	2/540	18/28814	0.0440016	0.206183	0.168158	Fitm2/Apoc4	2
GO:0042953	lipoprotein transport	2/540	18/28814	0.0440016	0.206183	0.168158	Cd36/Apoc3	2
GO:0061158	3'-UTR-mediated mRNA destabilization	2/540	18/28814	0.0440016	0.206183	0.168158	Zfp36l2/Dnd1	2
GO:0070486	leukocyte aggregation	2/540	18/28814	0.0440016	0.206183	0.168158	Gstp1/Stk10	2
GO:1901570	fatty acid derivative biosynthetic process	2/540	18/28814	0.0440016	0.206183	0.168158	Acsl5/Far2	2
GO:0055117	regulation of cardiac muscle contraction	4/540	71/28814	0.0443588	0.207632	0.16934	Adora1/Dsg2/Smtn/Pde5a	4
GO:0009135	purine nucleoside diphosphate metabolic process	5/540	103/28814	0.0446359	0.207813	0.169488	Entpd5/Gck/Ak3/Myc/Gale	5
GO:0009179	purine ribonucleoside diphosphate metabolic process	5/540	103/28814	0.0446359	0.207813	0.169488	Entpd5/Gck/Ak3/Myc/Gale	5
GO:0099565	chemical synaptic transmission	postsynaptic	5/540	103/28814	0.0446359	0.207813	0.169488	Adora1/Npff/Cx3cl1/Cux2/Chrna4	5
GO:0042303	molting cycle	6/540	137/28814	0.0446379	0.207813	0.169488	Igfbp5/Foxq1/Ctnnb1/Fermt1/Dnase1l2/Bcl2	6
GO:0042633	hair cycle	6/540	137/28814	0.0446379	0.207813	0.169488	Igfbp5/Foxq1/Ctnnb1/Fermt1/Dnase1l2/Bcl2	6
GO:0070372	regulation of ERK1 and ERK2 cascade	11/540	326/28814	0.0447231	0.207987	0.169629	Cd36/Gstp1/Spry4/Nrp1/Dusp3/Acta2/Rasgrp1/Atf3/Clcf1/Cx3cl1/Fbln1	11
GO:0035296	regulation of tube diameter	7/540	173/28814	0.0450752	0.208974	0.170434	Adora1/Adrb3/Acta2/Smpd3/Scpep1/Pde5a/Cx3cl1	7
GO:0097746	blood vessel diameter maintenance	7/540	173/28814	0.0450752	0.208974	0.170434	Adora1/Adrb3/Acta2/Smpd3/Scpep1/Pde5a/Cx3cl1	7
GO:0070302	regulation of stress-activated protein kinase signaling cascade	8/540	210/28814	0.0451287	0.208974	0.170434	Gadd45g/Gstp1/Traf5/Dusp3/Igfbp6/Gadd45b/Rasgrp1/Mapk8ip1	8
GO:2000241	regulation of reproductive process	8/540	210/28814	0.0451287	0.208974	0.170434	Camk2b/Abcb1a/Npr2/Prdm9/Ctnnb1/Pde5a/Ptgds/Trip13	8
GO:0055076	transition metal ion homeostasis	6/540	138/28814	0.0459627	0.212608	0.173398	Rhd/Myc/Hmox1/Ankrd9/Hmox2/Slc22a17	6
GO:0006470	protein dephosphorylation	9/540	249/28814	0.0460828	0.212709	0.17348	Adora1/Pptc7/Dusp3/Gna12/Ptpra/Ptbp1/Ppp3r1/Bcl2/Ptpru	9
GO:0032944	regulation of mononuclear cell proliferation	9/540	249/28814	0.0460828	0.212709	0.17348	Tgfbr2/Laptm5/Ctnnb1/Vsig4/Btla/Clcf1/Bcl2/Pde5a/Mapk8ip1	9
GO:0035150	regulation of tube size	7/540	174/28814	0.0462429	0.213032	0.173744	Adora1/Adrb3/Acta2/Smpd3/Scpep1/Pde5a/Cx3cl1	7
GO:0046579	positive regulation of Ras protein signal transduction	4/540	72/28814	0.0463006	0.213032	0.173744	Apoa1/Robo1/Gpr35/Rasgrp1	4
GO:1903317	regulation of protein maturation	4/540	72/28814	0.0463006	0.213032	0.173744	Nol3/Serpine2/Gsn/Spon1	4
GO:0002717	positive regulation of natural killer cell mediated immunity	3/540	43/28814	0.0464932	0.213237	0.173911	Lag3/Lamp1/Rasgrp1	3
GO:0006778	porphyrin-containing compound metabolic process	3/540	43/28814	0.0464932	0.213237	0.173911	Cyp2a5/Hmox1/Hmox2	3
GO:0042181	ketone biosynthetic process	3/540	43/28814	0.0464932	0.213237	0.173911	Pptc7/Scp2/Bmp5	3
GO:0003015	heart process	9/540	250/28814	0.0470503	0.215564	0.175809	Adora1/Srebf1/Dsg2/Smtn/Gsn/Flna/Fyn/Npff/Pde5a	9
GO:0001667	ameboidal-type cell migration	14/540	452/28814	0.0472449	0.216227	0.17635	Nr4a1/Apoa1/Tgfbr2/Robo1/Nrp1/Gpld1/Gna12/Acta2/Hmox1/Fermt1/Bag4/Capn7/Anln/Adamts9	14
GO:0032874	positive regulation of stress-activated MAPK cascade	6/540	139/28814	0.0473117	0.216303	0.176412	Gadd45g/Traf5/Igfbp6/Gadd45b/Rasgrp1/Mapk8ip1	6
GO:0072522	purine-containing compound biosynthetic process	7/540	175/28814	0.0474297	0.216614	0.176665	Acacb/Acsl5/Vcp/Ak3/Myc/Pdha1/Npr2	7
GO:0046330	positive regulation of JNK cascade	5/540	105/28814	0.0477962	0.217736	0.17758	Gadd45g/Traf5/Gadd45b/Rasgrp1/Mapk8ip1	5
GO:0046718	viral entry into host cell	5/540	105/28814	0.0477962	0.217736	0.17758	Nrp1/Npc1/Lgals1/Siglec1/Gsn	5
GO:0030072	peptide hormone secretion	10/540	290/28814	0.047916	0.217736	0.17758	G6pc2/Nr1d1/Gck/Srebf1/Nr0b2/Gpld1/C1qtnf12/Smpd3/Npff/Clcf1	10
GO:0010934	macrophage cytokine production	2/540	19/28814	0.0485815	0.217736	0.17758	Cd36/Laptm5	2
GO:0040037	negative regulation of fibroblast growth factor receptor signaling pathway	2/540	19/28814	0.0485815	0.217736	0.17758	Spry4/Sulf2	2
GO:0042670	retinal cone cell differentiation	2/540	19/28814	0.0485815	0.217736	0.17758	Casz1/Thy1	2
GO:0044872	lipoprotein localization	2/540	19/28814	0.0485815	0.217736	0.17758	Cd36/Apoc3	2
GO:0045836	positive regulation of meiotic nuclear division	2/540	19/28814	0.0485815	0.217736	0.17758	Camk2b/Prdm9	2
GO:0060221	retinal rod cell differentiation	2/540	19/28814	0.0485815	0.217736	0.17758	Casz1/Alms1	2
GO:0060396	growth hormone receptor signaling pathway	2/540	19/28814	0.0485815	0.217736	0.17758	Gdf15/Socs2	2
GO:0070314	G1 to G0 transition	2/540	19/28814	0.0485815	0.217736	0.17758	Smpd3/Cdk5r1	2
GO:0070875	positive regulation of glycogen metabolic process	2/540	19/28814	0.0485815	0.217736	0.17758	Cd36/Gck	2
GO:0071378	cellular response to growth hormone stimulus	2/540	19/28814	0.0485815	0.217736	0.17758	Gdf15/Socs2	2
GO:0071450	cellular response to oxygen radical	2/540	19/28814	0.0485815	0.217736	0.17758	Cd36/Apoa4	2
GO:0071451	cellular response to superoxide	2/540	19/28814	0.0485815	0.217736	0.17758	Cd36/Apoa4	2
GO:0071786	endoplasmic reticulum tubular network organization	2/540	19/28814	0.0485815	0.217736	0.17758	Reep3/Reep1	2
GO:0072537	fibroblast activation	2/540	19/28814	0.0485815	0.217736	0.17758	Nr1d1/Acta2	2
GO:2000786	positive regulation of autophagosome assembly	2/540	19/28814	0.0485815	0.217736	0.17758	Pip4k2c/Elapor1	2
GO:0014902	myotube differentiation	6/540	140/28814	0.0486849	0.217748	0.17759	Gdf15/Stac3/Sik1/Bhlhe41/Fer1l5/Bcl2	6
GO:0016052	carbohydrate catabolic process	6/540	140/28814	0.0486849	0.217748	0.17759	Entpd5/Gck/Myc/Treh/Gale/Hexb	6
GO:0046640	regulation of alpha-beta T cell proliferation	3/540	44/28814	0.0492249	0.219936	0.179374	Tgfbr2/Btla/Mapk8ip1	3
GO:0006304	DNA modification	5/540	106/28814	0.0494248	0.220373	0.179731	Meg3/Usp9x/Myc/Dnmt3b/Pld6	5
GO:0015844	monoamine transport	5/540	106/28814	0.0494248	0.220373	0.179731	Gck/Smpd3/Syt15/Slc22a3/Chrna4	5
GO:0009100	glycoprotein metabolic process	11/540	332/28814	0.0497611	0.221407	0.180574	Ces2a/Dpy19l1/Entpd5/Ugdh/Cela1/Sulf2/Npc1/Ctnnb1/Gnptab/Bcl2/Mustn1	11
GO:0006475	internal protein amino acid acetylation	7/540	177/28814	0.0498613	0.221407	0.180574	Por/Nat8f1/Tada2b/Pcgf2/Brca2/Brd8dc/L3mbtl2	7
GO:0018393	internal peptidyl-lysine acetylation	7/540	177/28814	0.0498613	0.221407	0.180574	Por/Nat8f1/Tada2b/Pcgf2/Brca2/Brd8dc/L3mbtl2	7
GO:0043271	negative regulation of ion transport	7/540	177/28814	0.0498613	0.221407	0.180574	Adora1/Crbn/Ppif/Serpine2/Gpr35/Wnk4/Bcl2	7
GO:0034764	positive regulation of transmembrane transport	9/540	253/28814	0.0500332	0.221933	0.181004	Opn3/Acsl5/Abcb1a/C1qtnf12/Wnk4/Flna/Stac3/Cx3cl1/Thy1	9
GO:0070304	positive regulation of stress-activated protein kinase signaling cascade	6/540	141/28814	0.0500826	0.221933	0.181004	Gadd45g/Traf5/Igfbp6/Gadd45b/Rasgrp1/Mapk8ip1	6
GO:0034394	protein localization to cell surface	4/540	74/28814	0.0503241	0.222776	0.18169	Ctnnb1/Flna/Slc28a2/Ptpru	4
GO:0009165	nucleotide biosynthetic process	8/540	215/28814	0.0505237	0.223202	0.182038	Acacb/Acsl5/Vcp/Ak3/Myc/Pdha1/Npr2/Upp1	8
GO:0031345	negative regulation of cell projection organization	8/540	215/28814	0.0505237	0.223202	0.182038	Nrp1/Lgals1/Flna/Aatk/Fyn/Thy1/Cdk5r1/Map2	8
GO:0010563	negative regulation of phosphorus metabolic process	14/540	457/28814	0.0508753	0.223719	0.18246	Gadd45g/Apoc1/Gstp1/Spry4/Trib3/Dusp3/Ppp1r35/Gadd45b/Pip4k2c/Bag4/Fabp4/Thy1/Fbln1/Mapk8ip1	14
GO:0045936	negative regulation of phosphate metabolic process	14/540	457/28814	0.0508753	0.223719	0.18246	Gadd45g/Apoc1/Gstp1/Spry4/Trib3/Dusp3/Ppp1r35/Gadd45b/Pip4k2c/Bag4/Fabp4/Thy1/Fbln1/Mapk8ip1	14
GO:0042060	wound healing	12/540	374/28814	0.0508892	0.223719	0.18246	Cd36/Acta2/Hmox1/Ppl/Serpine2/Fermt1/Flna/Fer1l5/Cx3cl1/Mustn1/Ccn4/Fbln1	12
GO:0000209	protein polyubiquitination	9/540	254/28814	0.0510546	0.223719	0.18246	Wsb1/Arel1/Traf5/Rnf125/Spsb4/Wwp1/Ube2u/Ctnnb1/Bcl2	9
GO:1903320	regulation of protein modification by small protein conjugation or removal	9/540	254/28814	0.0510546	0.223719	0.18246	Vcp/Trib3/Cops9/Spsb4/Laptm5/Ctnnb1/Limk1/Ufl1/Fyn	9
GO:0007006	mitochondrial membrane organization	5/540	107/28814	0.0510857	0.223719	0.18246	Romo1/Ppif/Nol3/Myc/Bcl2	5
GO:0031343	positive regulation of cell killing	5/540	107/28814	0.0510857	0.223719	0.18246	Lag3/H2-Q1/Cd5l/Lamp1/Rasgrp1	5
GO:2000243	positive regulation of reproductive process	5/540	107/28814	0.0510857	0.223719	0.18246	Camk2b/Abcb1a/Prdm9/Ctnnb1/Pde5a	5
GO:1902904	negative regulation of supramolecular fiber organization	7/540	178/28814	0.0511062	0.223719	0.18246	Pfdn6/Mid1ip1/Carmil1/Lmod1/Gsn/Chadl/Map2	7
GO:0051321	meiotic cell cycle	11/540	334/28814	0.0515224	0.225313	0.18376	Camk2b/Brca2/Meig1/Npr2/Xlr3a/Ercc1/Prdm9/Mki67/Trip13/Pld6/Top2a	11
GO:0010559	regulation of glycoprotein biosynthetic process	3/540	45/28814	0.0520333	0.227088	0.185207	Ctnnb1/Bcl2/Mustn1	3
GO:0010830	regulation of myotube differentiation	3/540	45/28814	0.0520333	0.227088	0.185207	Sik1/Bhlhe41/Bcl2	3
GO:0007422	peripheral nervous system development	4/540	75/28814	0.0524055	0.228022	0.185969	Adam22/Aldh3a2/Nfasc/Ppp3r1	4
GO:0034637	cellular carbohydrate biosynthetic process	4/540	75/28814	0.0524055	0.228022	0.185969	Cd36/Nr1d1/Gck/Gbe1	4
GO:0042130	negative regulation of T cell proliferation	4/540	75/28814	0.0524055	0.228022	0.185969	Laptm5/Vsig4/Btla/Pde5a	4
GO:0035265	organ growth	8/540	217/28814	0.0527934	0.22903	0.186791	Col27a1/Por/Acacb/Tgfbr2/Ctnnb1/Smpd3/Bcl2/Ccn4	8
GO:0031023	microtubule organizing center organization	6/540	143/28814	0.052951	0.22903	0.186791	Brca2/Ppp1r35/Ccdc57/Ctnnb1/Alms1/Plk4	6
GO:0010310	regulation of hydrogen peroxide metabolic process	2/540	20/28814	0.0533256	0.22903	0.186791	Noxa1/Fyn	2
GO:0010763	positive regulation of fibroblast migration	2/540	20/28814	0.0533256	0.22903	0.186791	Acta2/Bag4	2
GO:0010766	negative regulation of sodium ion transport	2/540	20/28814	0.0533256	0.22903	0.186791	Serpine2/Wnk4	2
GO:0010804	negative regulation of tumor necrosis factor-mediated signaling pathway	2/540	20/28814	0.0533256	0.22903	0.186791	Apoa1/Nol3	2
GO:0032252	secretory granule localization	2/540	20/28814	0.0533256	0.22903	0.186791	Rasgrp1/Map2	2
GO:0033599	regulation of mammary gland epithelial cell proliferation	2/540	20/28814	0.0533256	0.22903	0.186791	Robo1/Brca2	2
GO:0044090	positive regulation of vacuole organization	2/540	20/28814	0.0533256	0.22903	0.186791	Pip4k2c/Elapor1	2
GO:0044321	response to leptin	2/540	20/28814	0.0533256	0.22903	0.186791	Nr1d1/Gck	2
GO:0048712	negative regulation of astrocyte differentiation	2/540	20/28814	0.0533256	0.22903	0.186791	Nr1d1/Mycn	2
GO:0090030	regulation of steroid hormone biosynthetic process	2/540	20/28814	0.0533256	0.22903	0.186791	Por/Bmp5	2
GO:1901862	negative regulation of muscle tissue development	2/540	20/28814	0.0533256	0.22903	0.186791	Igfbp5/Tsc22d3	2
GO:0007254	JNK cascade	7/540	180/28814	0.0536543	0.229985	0.18757	Gadd45g/Gstp1/Traf5/Dusp3/Gadd45b/Rasgrp1/Mapk8ip1	7
GO:0010952	positive regulation of peptidase activity	7/540	180/28814	0.0536543	0.229985	0.18757	Vcp/Robo1/Myc/Laptm5/Gsn/Fyn/Efna3	7
GO:0006665	sphingolipid metabolic process	6/540	144/28814	0.054422	0.232142	0.18933	Gal3st1/Smpdl3a/9130409I23Rik/Smpd3/Hexb/Hacd4	6
GO:0044409	entry into host	5/540	109/28814	0.0545045	0.232142	0.18933	Nrp1/Npc1/Lgals1/Siglec1/Gsn	5
GO:0048704	embryonic skeletal system morphogenesis	5/540	109/28814	0.0545045	0.232142	0.18933	Tgfbr2/Mycn/Pcgf2/Ctnnb1/Mthfd1l	5
GO:0006305	DNA alkylation	4/540	76/28814	0.0545333	0.232142	0.18933	Meg3/Myc/Dnmt3b/Pld6	4
GO:0006306	DNA methylation	4/540	76/28814	0.0545333	0.232142	0.18933	Meg3/Myc/Dnmt3b/Pld6	4
GO:0006626	protein targeting to mitochondrion	4/540	76/28814	0.0545333	0.232142	0.18933	Romo1/Srebf1/Nol3/Bag4	4
GO:1903036	positive regulation of response to wounding	4/540	76/28814	0.0545333	0.232142	0.18933	Cd36/Fermt1/Flna/Ccn4	4
GO:0000578	embryonic axis specification	3/540	46/28814	0.0549174	0.232861	0.189916	Ctnnb1/Pld6/Tifab	3
GO:0032881	regulation of polysaccharide metabolic process	3/540	46/28814	0.0549174	0.232861	0.189916	Cd36/Gck/Smpd3	3
GO:0072523	purine-containing compound catabolic process	3/540	46/28814	0.0549174	0.232861	0.189916	Fitm2/Dnph1/Pde5a	3
GO:1903115	regulation of actin filament-based movement	3/540	46/28814	0.0549174	0.232861	0.189916	Adora1/Dsg2/Acta2	3
GO:0001503	ossification	13/540	421/28814	0.0555252	0.235207	0.191829	Igfbp5/Junb/Noct/Gpld1/Npr2/Ctnnb1/Smpd3/Bmp5/Mgp/Bcl2/Crim1/Cnmd/Ccn4	13
GO:0005976	polysaccharide metabolic process	5/540	110/28814	0.0562625	0.236715	0.19306	Cd36/Nr1d1/Gck/Gbe1/Smpd3	5
GO:0016525	negative regulation of angiogenesis	5/540	110/28814	0.0562625	0.236715	0.19306	Cd36/Ctnnb1/Efna3/Cnmd/Adamts9	5
GO:0060349	bone morphogenesis	5/540	110/28814	0.0562625	0.236715	0.19306	Col27a1/Por/Tgfbr2/Smpd3/Tifab	5
GO:0006914	autophagy	14/540	464/28814	0.0562755	0.236715	0.19306	Ei24/Srebf1/Vcp/Keap1/Ubxn6/Synpo2/Npc1/Trib3/1600014C10Rik/Hmox1/Pip4k2c/Ufl1/Elapor1/Bcl2	14
GO:0061919	process utilizing autophagic mechanism	14/540	464/28814	0.0562755	0.236715	0.19306	Ei24/Srebf1/Vcp/Keap1/Ubxn6/Synpo2/Npc1/Trib3/1600014C10Rik/Hmox1/Pip4k2c/Ufl1/Elapor1/Bcl2	14
GO:0051170	import into nucleus	7/540	182/28814	0.0562805	0.236715	0.19306	Cd36/Bach2/Ei24/Ipo11/Fermt1/Ppp3r1/Flna	7
GO:1901293	nucleoside phosphate biosynthetic process	8/540	220/28814	0.0563191	0.236715	0.19306	Acacb/Acsl5/Vcp/Ak3/Myc/Pdha1/Npr2/Upp1	8
GO:1901888	regulation of cell junction assembly	8/540	220/28814	0.0563191	0.236715	0.19306	Clstn3/Bhlhb9/Nrp1/Dusp3/Ptpra/Adgre5/Cux2/Thy1	8
GO:0005977	glycogen metabolic process	4/540	77/28814	0.0567071	0.237194	0.19345	Cd36/Nr1d1/Gck/Gbe1	4
GO:0006029	proteoglycan metabolic process	4/540	77/28814	0.0567071	0.237194	0.19345	Ugdh/Sulf2/Ctnnb1/Mustn1	4
GO:0006073	cellular glucan metabolic process	4/540	77/28814	0.0567071	0.237194	0.19345	Cd36/Nr1d1/Gck/Gbe1	4
GO:0007040	lysosome organization	4/540	77/28814	0.0567071	0.237194	0.19345	Laptm5/Gm6377/Gnptab/Hexb	4
GO:0080171	lytic vacuole organization	4/540	77/28814	0.0567071	0.237194	0.19345	Laptm5/Gm6377/Gnptab/Hexb	4
GO:1904062	regulation of cation transmembrane transport	12/540	381/28814	0.0569269	0.237349	0.193576	Crbn/Ppif/Nol3/Neto2/Gpr35/Wnk4/Flna/Stac3/Fyn/Cx3cl1/Thy1/Chrna4	12
GO:0031341	regulation of cell killing	6/540	146/28814	0.0574375	0.237349	0.193576	Lag3/H2-Q1/Clec2d/Cd5l/Lamp1/Rasgrp1	6
GO:0048706	embryonic skeletal system development	6/540	146/28814	0.0574375	0.237349	0.193576	Tgfbr2/Mycn/Sulf2/Pcgf2/Ctnnb1/Mthfd1l	6
GO:0006110	regulation of glycolytic process	3/540	47/28814	0.0578764	0.237349	0.193576	Entpd5/Gck/Myc	3
GO:0007215	glutamate receptor signaling pathway	3/540	47/28814	0.0578764	0.237349	0.193576	Fyn/Cx3cl1/Cdk5r1	3
GO:0010907	positive regulation of glucose metabolic process	3/540	47/28814	0.0578764	0.237349	0.193576	Cd36/Gck/Gpld1	3
GO:0030835	negative regulation of actin filament depolymerization	3/540	47/28814	0.0578764	0.237349	0.193576	Carmil1/Lmod1/Gsn	3
GO:0035307	positive regulation of protein dephosphorylation	3/540	47/28814	0.0578764	0.237349	0.193576	Adora1/Gna12/Ptbp1	3
GO:0043277	apoptotic cell clearance	3/540	47/28814	0.0578764	0.237349	0.193576	Cd36/Marco/Tgm2	3
GO:0050974	detection of mechanical stimulus involved in sensory perception	3/540	47/28814	0.0578764	0.237349	0.193576	Myc/Serpine2/Fyn	3
GO:0010522	regulation of calcium ion transport into cytosol	5/540	111/28814	0.0580527	0.237349	0.193576	Nol3/Fyn/Bcl2/Cx3cl1/Thy1	5
GO:0030004	cellular monovalent inorganic cation homeostasis	5/540	111/28814	0.0580527	0.237349	0.193576	Slc9a6/Gm6377/Atp6v0d2/Bcl2/Car7	5
GO:0071482	cellular response to light stimulus	5/540	111/28814	0.0580527	0.237349	0.193576	Opn3/Ei24/Cops9/Ercc1/Crip1	5
GO:0006622	protein targeting to lysosome	2/540	21/28814	0.058226	0.237349	0.193576	Laptm5/Gnptab	2
GO:0006700	C21-steroid hormone biosynthetic process	2/540	21/28814	0.058226	0.237349	0.193576	Scp2/Bmp5	2
GO:0006896	Golgi to vacuole transport	2/540	21/28814	0.058226	0.237349	0.193576	Lamp1/Laptm5	2
GO:0030810	positive regulation of nucleotide biosynthetic process	2/540	21/28814	0.058226	0.237349	0.193576	Vcp/Myc	2
GO:0032332	positive regulation of chondrocyte differentiation	2/540	21/28814	0.058226	0.237349	0.193576	Por/Mustn1	2
GO:0035994	response to muscle stretch	2/540	21/28814	0.058226	0.237349	0.193576	Ankrd23/Gsn	2
GO:0046653	tetrahydrofolate metabolic process	2/540	21/28814	0.058226	0.237349	0.193576	Mthfd2/Mthfd1l	2
GO:0050872	white fat cell differentiation	2/540	21/28814	0.058226	0.237349	0.193576	Scd1/Fabp4	2
GO:0051447	negative regulation of meiotic cell cycle	2/540	21/28814	0.058226	0.237349	0.193576	Npr2/Trip13	2
GO:0060416	response to growth hormone	2/540	21/28814	0.058226	0.237349	0.193576	Gdf15/Socs2	2
GO:0070230	positive regulation of lymphocyte apoptotic process	2/540	21/28814	0.058226	0.237349	0.193576	Myc/Siglec1	2
GO:0090050	positive regulation of cell migration involved in sprouting angiogenesis	2/540	21/28814	0.058226	0.237349	0.193576	Nrp1/Hmox1	2
GO:0098962	regulation of postsynaptic neurotransmitter receptor activity	2/540	21/28814	0.058226	0.237349	0.193576	Dlgap1/Chrna4	2
GO:1900373	positive regulation of purine nucleotide biosynthetic process	2/540	21/28814	0.058226	0.237349	0.193576	Vcp/Myc	2
GO:0042445	hormone metabolic process	8/540	222/28814	0.0587508	0.238632	0.194623	Cyp2c55/Por/Ttr/Scp2/Cyp26c1/Bmp5/Selenom/Ctsk	8
GO:1903828	negative regulation of protein localization	8/540	222/28814	0.0587508	0.238632	0.194623	Cd36/Ei24/Srebf1/Nol3/Fermt1/Bag4/Cd200/Npff	8
GO:0006919	activation of cysteine-type endopeptidase activity involved in apoptotic process	4/540	78/28814	0.0589269	0.238632	0.194623	Vcp/Robo1/Myc/Laptm5	4
GO:0042306	regulation of protein import into nucleus	4/540	78/28814	0.0589269	0.238632	0.194623	Cd36/Ei24/Fermt1/Flna	4
GO:0044042	glucan metabolic process	4/540	78/28814	0.0589269	0.238632	0.194623	Cd36/Nr1d1/Gck/Gbe1	4
GO:0061180	mammary gland epithelium development	4/540	78/28814	0.0589269	0.238632	0.194623	Robo1/Brca2/Etv5/Elf5	4
GO:2000379	positive regulation of reactive oxygen species metabolic process	4/540	78/28814	0.0589269	0.238632	0.194623	Cd36/Romo1/Tgfbr2/Gstp1	4
GO:1903900	regulation of viral life cycle	6/540	147/28814	0.0589821	0.238632	0.194623	Resf1/Lgals1/Slpi/Gsn/Bcl2/Top2a	6
GO:0031349	positive regulation of defense response	10/540	302/28814	0.0596886	0.24104	0.196586	Lag3/Srebf1/Lamp1/Lgals1/Npas2/Rasgrp1/Fabp4/Pde5a/Ccn4/Ifi208	10
GO:0072659	protein localization to plasma membrane	10/540	302/28814	0.0596886	0.24104	0.196586	Sec23a/Camk2b/Scp2/Pls1/Nfasc/Fam126a/Bag4/Flna/Stac3/Epb41l3	10
GO:2000181	negative regulation of blood vessel morphogenesis	5/540	112/28814	0.0598753	0.241568	0.197017	Cd36/Ctnnb1/Efna3/Cnmd/Adamts9	5
GO:1903037	regulation of leukocyte cell-cell adhesion	11/540	343/28814	0.0599659	0.241708	0.197131	Lag3/Tgfbr2/Gstp1/Dusp3/Laptm5/Lgals1/Vsig4/Rasgrp1/Btla/Pde5a/Thy1	11
GO:0046034	ATP metabolic process	9/540	263/28814	0.0608644	0.244145	0.199119	Ndufs1/Apoc3/Entpd5/Gck/Ppif/Vcp/Ak3/Myc/Gale	9
GO:0003179	heart valve morphogenesis	3/540	48/28814	0.0609092	0.244145	0.199119	Tgfbr2/Robo1/Adamts9	3
GO:0009409	response to cold	3/540	48/28814	0.0609092	0.244145	0.199119	Ces1d/Adrb3/Lrp11	3
GO:0010718	positive regulation of epithelial to mesenchymal transition	3/540	48/28814	0.0609092	0.244145	0.199119	Tgfbr2/Ctnnb1/Tgfb1i1	3
GO:0010824	regulation of centrosome duplication	3/540	48/28814	0.0609092	0.244145	0.199119	Ppp1r35/Alms1/Plk4	3
GO:1903018	regulation of glycoprotein metabolic process	3/540	48/28814	0.0609092	0.244145	0.199119	Ctnnb1/Bcl2/Mustn1	3
GO:0051057	positive regulation of small GTPase mediated signal transduction	4/540	79/28814	0.0611924	0.244826	0.199675	Apoa1/Robo1/Gpr35/Rasgrp1	4
GO:0071277	cellular response to calcium ion	4/540	79/28814	0.0611924	0.244826	0.199675	Junb/Ppif/Gpld1/Syt15	4
